# Supplementary material for: Transcriptomic and Metabolomic Studies Disclose Key Metabolism Pathways Contributing to Well-maintained Photosynthesis under the Drought and the Consequent Drought-Tolerance in Rice
Source: Front Plant Sci. 2016 Dec 21;7:1886. doi: 10.3389/fpls.2016.01886 (PMC5174129; doi:10.3389/fpls.2016.01886)
Supplement: Supplementary file 2 [file Table2.XLSX]

## Sheet: Sheet1
Table S2. Sampling schedules and developmental processes
Date	code in article	Developmental stage	conduction
22th of May	--	seed	germination
20th of June	--	seedlings	Transplanting rice seedlings
16th of July	--	Tillering stage	beginning drought treatment
24th of July	A	later tillering stage	Sampling
29th of July	B	booting stage	Sampling
5th of August	C	booting stage	Sampling
11th of August	D	heading for IRAT109	Sampling
22nd of August	E	heading for IAC1246	Sampling
23th of August	F	--	re-watering/Sampling
1th of October	--	matured	harvest and biomass/yield measurement
