# Supplementary material for: Transcriptomic and Metabolomic Studies Disclose Key Metabolism Pathways Contributing to Well-maintained Photosynthesis under the Drought and the Consequent Drought-Tolerance in Rice
Source: Front Plant Sci. 2016 Dec 21;7:1886. doi: 10.3389/fpls.2016.01886 (PMC5174129; doi:10.3389/fpls.2016.01886)
Supplement: Supplementary file 3 [file Table3.XLSX]

## Sheet: Sheet1
Table S3. The basic informantion for the transcriptomic data by HisSeq2500
Material	Conditions	Sample number	Total clean reads	mapped reads	uniq reads	mapped_rate	uniq_rate	Q20%	Q30%	Error%	num_of_contig	N50	L50	longest_contig	shortest_contig	Novel_percent
IRAT109	drought treatment	13	45609149	4.0508e+07	3.94657e+07	0.88545	0.862725	97.7083	88.9058	0.0313417	80302	2374.67	20271.9	16468.4	150.533	0.0216867
	well-watered	12	4.58588e+07	4.17583e+07	4.04618e+07	0.904377	0.877115	97.8992	89.4323	0.0304231	80004	2377.2	20174	18654.2	150.333	0.0215333
	re-watering	3	3.8167e+07	3.53461e+07	34584676	0.926	0.9061	98.9167	93.5667	0.0238	80242.3	2391	20267.3	18967	150.333	0.0207667
IAC1246	drought treatment	5	3.74595e+07	32679544	3.15006e+07	0.872	0.83918	98.722	95.87	0.02238	79285.2	2360.6	20014.2	18630.4	150.2	0.01906
	well-watered	5	3.51251e+07	30909164	2.97085e+07	0.88024	0.84592	98.716	95.812	0.0225	79278.6	2355.4	19991.2	21877.6	150.4	0.0195
	re-watering	1	37335306	33417286	31278228	0.8951	0.8378	99.47	96.54	0.02	80100	2387	20177	28014	150	0.0201
