# Supplementary material for: Transcriptomic and Metabolomic Studies Disclose Key Metabolism Pathways Contributing to Well-maintained Photosynthesis under the Drought and the Consequent Drought-Tolerance in Rice
Source: Front Plant Sci. 2016 Dec 21;7:1886. doi: 10.3389/fpls.2016.01886 (PMC5174129; doi:10.3389/fpls.2016.01886)
Supplement: Supplementary file 4 [file Table4.XLSX]

## Sheet: Sheet1
Table S4. DEGs selected in the qPCR validation and their related informations
Gene ID	Forward primer（5'- 3'）	Reverse primer（5'- 3'）	Source	Pathway invovled	Cultivar
LOC_Os03g03370	GCCCACCAGATACATCACATG	TTGGATCGCATCTAAGGTCTCT	Known genes (1)	NA	IAC1246, IRAT109
LOC_Os08g38710	AAGGAAGTATCACCAGGCTCTAG	TGTATAGTATGGGAAGCAGGGTC	Known genes (2)	NA	IAC1246, IRAT109
LOC_Os03g05470	GTTGCAATGTATCGAGCACCT	GACGATTTGATGTCCCTGTGG	Metabolites and DEGs significantly correlations with the AOC.	NA	IAC1246, IRAT109
LOC_Os01g26210	TCAACACGGATTCTCGGTAGT	CTCGGATTCTAAGCAACAGCC	Metabolites and DEGs significantly correlations with the AOC.	NA	IAC1246, IRAT109
LOC_Os04g38530	GGGAAATTGGACGATGTTGTTCT	GTCCATGTAACATTGCTGAAACC	Metabolites and DEGs significantly correlations with the osmotic potential.	Galactose metabolism	IAC1246
LOC_Os10g35070	CATCGTCCATTTCAGCCTCTG	CTCCATCCTCACCTTCTTCCC	Metabolites and DEGs significantly correlations with the osmotic potential.	Galactose metabolism	IAC1246
LOC_Os08g36320	AGCTCATCATGGACTCCGTT	CTCTTGAATGCCAGTCCTGC	Metabolites and DEGs significantly correlations with the osmotic potential.	beta-Alanine metabolism	IRAT109
LOC_Os04g40040	TCTACCCGAGGCAAAGTTTCT	AGCCCAAACACATACCAGAGA	Metabolites and DEGs significantly correlations with the osmotic potential.	beta-Alanine metabolism	IRAT109
LOC_Os03g58040	AACACGACAATGCTAGGGGA	ACACGGGTAAGTCGCTCTAG	Metabolites and DEGs significantly correlations with the osmotic potential.	Fatty acid biosynthesis	IRAT109
References
1	Du, H., N. Wang, et al. (2010). "Characterization of the beta-carotene hydroxylase gene DSM2 conferring drought and oxidative stress resistance by increasing xanthophylls and abscisic acid synthesis in rice." Plant physiology 154(3): 1304-1318.
2	Lee, R. H., J. H. Hsu, et al. (2009). "Alkaline alpha-galactosidase degrades thylakoid membranes in the chloroplast during leaf senescence in rice." The New phytologist 184(3): 596-606.
