# Supplementary material for: Transcriptomic and Metabolomic Studies Disclose Key Metabolism Pathways Contributing to Well-maintained Photosynthesis under the Drought and the Consequent Drought-Tolerance in Rice
Source: Front Plant Sci. 2016 Dec 21;7:1886. doi: 10.3389/fpls.2016.01886 (PMC5174129; doi:10.3389/fpls.2016.01886)
Supplement: Supplementary file 5 [file Table5.XLSX]

## Sheet: Sheet1
Table S5. Number of common DEGs among the six sampling time points in IRAT109 (upper matrix) and IAC1246 (below matrix). The number in green colour indicates total DEGs at this time point.
IRAT109	A	B	C	D	E	F
A	959
B	155	916
C	193	221	976
D	232	261	526	1444
E	181	217	468	789	1700
F	75	85	221	253	299	573
IAC1246	A	B	C	D	E	F
A	689
B	156	548
C	162	134	683
D	181	135	261	735
E	112	116	278	304	766
F	133	95	122	149	172	797
