# Supplementary material for: Transcriptomic and Metabolomic Studies Disclose Key Metabolism Pathways Contributing to Well-maintained Photosynthesis under the Drought and the Consequent Drought-Tolerance in Rice
Source: Front Plant Sci. 2016 Dec 21;7:1886. doi: 10.3389/fpls.2016.01886 (PMC5174129; doi:10.3389/fpls.2016.01886)
Supplement: Supplementary file 6 [file Table6.XLSX]

## Sheet: IRAT109 at period I
Table S6. Gene Ontology enrichments of differentially expressed genes at different drought periods in IRAT109 and IAC1246
id	description	ratio_in_study	ratio_in_pop	ratio_in_study	ratio_in_pop	enrichment ratio	p_uncorrected	p_bonferroni	type	diff_genes
GO:0005763	mitochondrial small ribosomal subunit	8/1720	22/55958	8	22	0.363636	1.71e-07	0.000427	cellular_component	LOC_Os02g24612;LOC_Os04g16738;LOC_Os04g16824;LOC_Os08g15272;LOC_Os10g21234;LOC_Os10g21346;LOC_Os10g38278;LOC_Os12g34154
GO:0005372	water transmembrane transporter activity	6/1720	17/55958	6	17	0.352941	7.73e-06	0.0194	molecular_function	LOC_Os02g41860;LOC_Os02g44630;LOC_Os02g57720;LOC_Os04g44060;LOC_Os04g47220;LOC_Os07g26690
GO:0015250	water channel activity	6/1720	17/55958	6	17	0.352941	7.73e-06	0.0194	molecular_function	LOC_Os02g41860;LOC_Os02g44630;LOC_Os02g57720;LOC_Os04g44060;LOC_Os04g47220;LOC_Os07g26690
GO:0000314	organellar small ribosomal subunit	8/1720	23/55958	8	23	0.347826	2.55e-07	0.000637	cellular_component	LOC_Os02g24612;LOC_Os04g16738;LOC_Os04g16824;LOC_Os08g15272;LOC_Os10g21234;LOC_Os10g21346;LOC_Os10g38278;LOC_Os12g34154
GO:0006120	mitochondrial electron transport, NADH to ubiquinone	8/1720	38/55958	8	38	0.210526	1.68e-05	0.0422	biological_process	LOC_Os02g24574;LOC_Os06g22010;LOC_Os06g46435;LOC_Os07g22504;LOC_Os10g21396;LOC_Os10g21398;LOC_Os10g21402;LOC_Os12g34014
GO:0008137	NADH dehydrogenase (ubiquinone) activity	8/1720	38/55958	8	38	0.210526	1.68e-05	0.0422	molecular_function	LOC_Os02g24574;LOC_Os06g22010;LOC_Os06g46435;LOC_Os07g22504;LOC_Os10g21396;LOC_Os10g21398;LOC_Os10g21402;LOC_Os12g34014
GO:0008171	O-methyltransferase activity	11/1720	58/55958	11	58	0.189655	1.35e-06	0.00339	molecular_function	LOC_Os04g09604;LOC_Os04g09654;LOC_Os04g09670;LOC_Os07g27880;LOC_Os07g27970;LOC_Os07g28040;LOC_Os08g19420;LOC_Os08g35310;LOC_Os09g17560;LOC_Os12g09770;LOC_Os12g25490
GO:0006814	sodium ion transport	11/1720	65/55958	11	65	0.169231	4.37e-06	0.0109	biological_process	LOC_Os02g14980;LOC_Os02g24574;LOC_Os06g22010;LOC_Os06g46435;LOC_Os06g48810;LOC_Os07g22504;LOC_Os09g31130;LOC_Os10g21396;LOC_Os10g21398;LOC_Os10g21402;LOC_Os12g34014
GO:0019843	rRNA binding	17/1720	102/55958	17	102	0.166667	1.47e-08	3.67e-05	molecular_function	LOC_Os01g57958;LOC_Os03g26229;LOC_Os04g16738;LOC_Os04g16782;LOC_Os04g16822;LOC_Os04g16824;LOC_Os04g16826;LOC_Os04g16832;LOC_Os05g22718;LOC_Os08g15268;LOC_Os08g15272;LOC_Os09g19952;LOC_Os09g19954;LOC_Os10g21312;LOC_Os10g21344;LOC_Os10g21346;LOC_Os12g34062
GO:1901663	quinone biosynthetic process	10/1720	62/55958	10	62	0.16129	1.84e-05	0.0461	biological_process	LOC_Os02g24574;LOC_Os06g22010;LOC_Os06g46435;LOC_Os07g08200;LOC_Os07g22504;LOC_Os08g03630;LOC_Os10g21396;LOC_Os10g21398;LOC_Os10g21402;LOC_Os12g34014
GO:1901661	quinone metabolic process	10/1720	62/55958	10	62	0.16129	1.84e-05	0.0461	biological_process	LOC_Os02g24574;LOC_Os06g22010;LOC_Os06g46435;LOC_Os07g08200;LOC_Os07g22504;LOC_Os08g03630;LOC_Os10g21396;LOC_Os10g21398;LOC_Os10g21402;LOC_Os12g34014
GO:0042181	ketone biosynthetic process	10/1720	62/55958	10	62	0.16129	1.84e-05	0.0461	biological_process	LOC_Os02g24574;LOC_Os06g22010;LOC_Os06g46435;LOC_Os07g08200;LOC_Os07g22504;LOC_Os08g03630;LOC_Os10g21396;LOC_Os10g21398;LOC_Os10g21402;LOC_Os12g34014
GO:0042180	cellular ketone metabolic process	10/1720	62/55958	10	62	0.16129	1.84e-05	0.0461	biological_process	LOC_Os02g24574;LOC_Os06g22010;LOC_Os06g46435;LOC_Os07g08200;LOC_Os07g22504;LOC_Os08g03630;LOC_Os10g21396;LOC_Os10g21398;LOC_Os10g21402;LOC_Os12g34014
GO:0015979	photosynthesis	14/1720	106/55958	14	106	0.132075	4.81e-06	0.012	biological_process	LOC_Os01g59920;LOC_Os02g24596;LOC_Os02g24604;LOC_Os03g17174;LOC_Os03g57120;LOC_Os04g16736;LOC_Os04g16760;LOC_Os04g16762;LOC_Os04g16848;LOC_Os05g01675;LOC_Os05g50550;LOC_Os06g22060;LOC_Os06g39704;LOC_Os06g40080
GO:0015992	proton transport	21/1720	198/55958	21	198	0.106061	9.62e-07	0.00241	biological_process	LOC_Os01g08350;LOC_Os01g12260;LOC_Os01g25065;LOC_Os02g24574;LOC_Os02g24598;LOC_Os02g47320;LOC_Os03g55874;LOC_Os06g08080;LOC_Os06g22010;LOC_Os06g46435;LOC_Os07g22504;LOC_Os08g37370;LOC_Os10g21396;LOC_Os10g21398;LOC_Os10g21402;LOC_Os12g10570;LOC_Os12g25200;LOC_Os12g32760;LOC_Os12g34010;LOC_Os12g34014;LOC_Os12g34154
GO:0006818	hydrogen transport	21/1720	198/55958	21	198	0.106061	9.62e-07	0.00241	biological_process	LOC_Os01g08350;LOC_Os01g12260;LOC_Os01g25065;LOC_Os02g24574;LOC_Os02g24598;LOC_Os02g47320;LOC_Os03g55874;LOC_Os06g08080;LOC_Os06g22010;LOC_Os06g46435;LOC_Os07g22504;LOC_Os08g37370;LOC_Os10g21396;LOC_Os10g21398;LOC_Os10g21402;LOC_Os12g10570;LOC_Os12g25200;LOC_Os12g32760;LOC_Os12g34010;LOC_Os12g34014;LOC_Os12g34154
GO:0009415	response to water	25/1720	239/55958	25	239	0.104603	1.21e-07	0.000304	biological_process	LOC_Os01g68790;LOC_Os02g41860;LOC_Os02g44630;LOC_Os02g44870;LOC_Os02g57720;LOC_Os03g16170;LOC_Os04g44060;LOC_Os04g47220;LOC_Os04g48530;LOC_Os04g53930;LOC_Os05g01940;LOC_Os05g29030;LOC_Os05g38150;LOC_Os05g49170;LOC_Os07g26690;LOC_Os07g44180;LOC_Os07g48830;LOC_Os08g32930;LOC_Os08g34240;LOC_Os09g15670;LOC_Os09g31498;LOC_Os09g31506;LOC_Os11g30500;LOC_Os12g03860;LOC_Os12g07810
GO:0009414	response to water deprivation	23/1720	227/55958	23	227	0.101322	6.72e-07	0.00168	biological_process	LOC_Os01g68790;LOC_Os02g41860;LOC_Os02g44630;LOC_Os02g57720;LOC_Os03g16170;LOC_Os04g44060;LOC_Os04g47220;LOC_Os04g53930;LOC_Os05g01940;LOC_Os05g29030;LOC_Os05g38150;LOC_Os05g49170;LOC_Os07g26690;LOC_Os07g44180;LOC_Os07g48830;LOC_Os08g32930;LOC_Os08g34240;LOC_Os09g15670;LOC_Os09g31498;LOC_Os09g31506;LOC_Os11g30500;LOC_Os12g03860;LOC_Os12g07810
GO:0009535	chloroplast thylakoid membrane	32/1720	334/55958	32	334	0.0958084	1.86e-08	4.67e-05	cellular_component	LOC_Os01g25065;LOC_Os01g63410;LOC_Os02g24574;LOC_Os02g24596;LOC_Os02g24604;LOC_Os03g17174;LOC_Os03g49720;LOC_Os03g55800;LOC_Os04g16732;LOC_Os04g16736;LOC_Os04g16760;LOC_Os04g16762;LOC_Os04g16848;LOC_Os04g53930;LOC_Os05g01675;LOC_Os05g49170;LOC_Os06g22010;LOC_Os06g39704;LOC_Os06g46434;LOC_Os06g46435;LOC_Os07g17390;LOC_Os07g22504;LOC_Os07g30670;LOC_Os07g43810;LOC_Os08g15322;LOC_Os09g04790;LOC_Os10g…
GO:0055035	plastid thylakoid membrane	32/1720	336/55958	32	336	0.0952381	2.15e-08	5.38e-05	cellular_component	LOC_Os01g25065;LOC_Os01g63410;LOC_Os02g24574;LOC_Os02g24596;LOC_Os02g24604;LOC_Os03g17174;LOC_Os03g49720;LOC_Os03g55800;LOC_Os04g16732;LOC_Os04g16736;LOC_Os04g16760;LOC_Os04g16762;LOC_Os04g16848;LOC_Os04g53930;LOC_Os05g01675;LOC_Os05g49170;LOC_Os06g22010;LOC_Os06g39704;LOC_Os06g46434;LOC_Os06g46435;LOC_Os07g17390;LOC_Os07g22504;LOC_Os07g30670;LOC_Os07g43810;LOC_Os08g15322;LOC_Os09g04790;LOC_Os10g…
GO:0042651	thylakoid membrane	32/1720	347/55958	32	347	0.092219	4.57e-08	0.000114	cellular_component	LOC_Os01g25065;LOC_Os01g63410;LOC_Os02g24574;LOC_Os02g24596;LOC_Os02g24604;LOC_Os03g17174;LOC_Os03g49720;LOC_Os03g55800;LOC_Os04g16732;LOC_Os04g16736;LOC_Os04g16760;LOC_Os04g16762;LOC_Os04g16848;LOC_Os04g53930;LOC_Os05g01675;LOC_Os05g49170;LOC_Os06g22010;LOC_Os06g39704;LOC_Os06g46434;LOC_Os06g46435;LOC_Os07g17390;LOC_Os07g22504;LOC_Os07g30670;LOC_Os07g43810;LOC_Os08g15322;LOC_Os09g04790;LOC_Os10g…
GO:0034357	photosynthetic membrane	32/1720	350/55958	32	350	0.0914286	5.58e-08	0.00014	cellular_component	LOC_Os01g25065;LOC_Os01g63410;LOC_Os02g24574;LOC_Os02g24596;LOC_Os02g24604;LOC_Os03g17174;LOC_Os03g49720;LOC_Os03g55800;LOC_Os04g16732;LOC_Os04g16736;LOC_Os04g16760;LOC_Os04g16762;LOC_Os04g16848;LOC_Os04g53930;LOC_Os05g01675;LOC_Os05g49170;LOC_Os06g22010;LOC_Os06g39704;LOC_Os06g46434;LOC_Os06g46435;LOC_Os07g17390;LOC_Os07g22504;LOC_Os07g30670;LOC_Os07g43810;LOC_Os08g15322;LOC_Os09g04790;LOC_Os10g…
GO:0015672	monovalent inorganic cation transport	27/1720	300/55958	27	300	0.09	8.02e-07	0.00201	biological_process	LOC_Os01g08350;LOC_Os01g12260;LOC_Os01g25065;LOC_Os02g14980;LOC_Os02g24574;LOC_Os02g24598;LOC_Os02g47320;LOC_Os03g21890;LOC_Os03g55874;LOC_Os04g43070;LOC_Os06g08080;LOC_Os06g22010;LOC_Os06g46435;LOC_Os06g48810;LOC_Os07g22504;LOC_Os08g37370;LOC_Os09g31130;LOC_Os10g21396;LOC_Os10g21398;LOC_Os10g21402;LOC_Os12g03860;LOC_Os12g10570;LOC_Os12g25200;LOC_Os12g32760;LOC_Os12g34010;LOC_Os12g34014;LOC_Os12g…
GO:0044436	thylakoid part	35/1720	408/55958	35	408	0.0857843	6.65e-08	0.000167	cellular_component	LOC_Os01g25065;LOC_Os01g59920;LOC_Os01g63410;LOC_Os02g24574;LOC_Os02g24596;LOC_Os02g24604;LOC_Os02g57060;LOC_Os03g17174;LOC_Os03g49720;LOC_Os03g55800;LOC_Os04g16732;LOC_Os04g16736;LOC_Os04g16760;LOC_Os04g16762;LOC_Os04g16848;LOC_Os04g53930;LOC_Os05g01675;LOC_Os05g49170;LOC_Os06g22010;LOC_Os06g39704;LOC_Os06g46434;LOC_Os06g46435;LOC_Os07g17390;LOC_Os07g22504;LOC_Os07g30670;LOC_Os07g34950;LOC_Os07g…
GO:0006812	cation transport	47/1720	579/55958	47	579	0.0811744	2.41e-09	6.02e-06	biological_process	LOC_Os01g08350;LOC_Os01g12260;LOC_Os01g25065;LOC_Os01g31980;LOC_Os01g34850;LOC_Os01g37690;LOC_Os01g62070;LOC_Os02g07830;LOC_Os02g14980;LOC_Os02g20360;LOC_Os02g24574;LOC_Os02g24598;LOC_Os02g29510;LOC_Os02g47320;LOC_Os02g53490;LOC_Os02g55134;LOC_Os03g02860;LOC_Os03g12530;LOC_Os03g21890;LOC_Os03g42020;LOC_Os03g55874;LOC_Os04g32030;LOC_Os04g43070;LOC_Os06g08080;LOC_Os06g22010;LOC_Os06g46435;LOC_Os06g…
GO:0006811	ion transport	63/1720	839/55958	63	839	0.0750894	2.2e-10	5.5e-07	biological_process	LOC_Os01g08350;LOC_Os01g12260;LOC_Os01g25065;LOC_Os01g31980;LOC_Os01g34850;LOC_Os01g37690;LOC_Os01g42234;LOC_Os01g52130;LOC_Os01g62070;LOC_Os01g71710;LOC_Os02g07830;LOC_Os02g11740;LOC_Os02g14980;LOC_Os02g20360;LOC_Os02g24574;LOC_Os02g24598;LOC_Os02g29510;LOC_Os02g46460;LOC_Os02g47320;LOC_Os02g53490;LOC_Os02g55134;LOC_Os03g02860;LOC_Os03g06520;LOC_Os03g12530;LOC_Os03g14910;LOC_Os03g14915;LOC_Os03g…
GO:0009507	chloroplast	67/1720	893/55958	67	893	0.075028	1.06e-10	2.65e-07	cellular_component	LOC_Os01g01340;LOC_Os01g03950;LOC_Os01g25520;LOC_Os01g31980;LOC_Os01g57946;LOC_Os01g57954;LOC_Os01g57958;LOC_Os01g58035;LOC_Os02g04950;LOC_Os02g24586;LOC_Os02g24612;LOC_Os02g33610;LOC_Os02g44630;LOC_Os02g57160;LOC_Os03g05290;LOC_Os03g06520;LOC_Os03g26229;LOC_Os03g53710;LOC_Os03g57120;LOC_Os03g62240;LOC_Os04g16738;LOC_Os04g16782;LOC_Os04g16822;LOC_Os04g16824;LOC_Os04g16826;LOC_Os04g16830;LOC_Os04g…
GO:0043531	ADP binding	51/1720	701/55958	51	701	0.0727532	2.6e-08	6.5e-05	molecular_function	LOC_Os01g05585;LOC_Os01g05620;LOC_Os01g21240;LOC_Os01g25760;LOC_Os03g40194;LOC_Os03g48320;LOC_Os04g11760;LOC_Os04g12830;LOC_Os04g21890;LOC_Os04g53120;LOC_Os06g03370;LOC_Os06g06400;LOC_Os06g15730;LOC_Os06g17970;LOC_Os06g22460;LOC_Os06g23850;LOC_Os06g47800;LOC_Os07g40810;LOC_Os08g07330;LOC_Os08g07774;LOC_Os09g09750;LOC_Os09g10054;LOC_Os09g19280;LOC_Os09g20020;LOC_Os09g20040;LOC_Os11g11580;LOC_Os11g…
GO:0005198	structural molecule activity	37/1720	560/55958	37	560	0.0660714	1.87e-05	0.0467	molecular_function	LOC_Os01g11450;LOC_Os01g57946;LOC_Os01g57958;LOC_Os01g73310;LOC_Os02g24612;LOC_Os02g42940;LOC_Os03g01530;LOC_Os03g26229;LOC_Os03g49720;LOC_Os04g16738;LOC_Os04g16782;LOC_Os04g16822;LOC_Os04g16824;LOC_Os04g16826;LOC_Os04g16832;LOC_Os04g16842;LOC_Os05g22718;LOC_Os06g39718;LOC_Os07g33915;LOC_Os08g15268;LOC_Os08g15272;LOC_Os09g04790;LOC_Os09g19952;LOC_Os09g19954;LOC_Os10g21234;LOC_Os10g21312;LOC_Os10g…
GO:0055085	transmembrane transport	66/1720	1021/55958	66	1021	0.0646425	2.23e-08	5.59e-05	biological_process	LOC_Os01g08350;LOC_Os01g12260;LOC_Os01g17214;LOC_Os01g25065;LOC_Os01g31980;LOC_Os01g34850;LOC_Os01g37690;LOC_Os01g42234;LOC_Os01g50820;LOC_Os01g52130;LOC_Os01g62070;LOC_Os01g68330;LOC_Os01g71710;LOC_Os02g07830;LOC_Os02g14980;LOC_Os02g24598;LOC_Os02g36490;LOC_Os02g47320;LOC_Os02g53490;LOC_Os03g05290;LOC_Os03g06520;LOC_Os03g07890;LOC_Os03g08900;LOC_Os03g12530;LOC_Os03g14910;LOC_Os03g14915;LOC_Os03g…
GO:0022857	transmembrane transporter activity	68/1720	1065/55958	68	1065	0.0638498	2.52e-08	6.31e-05	molecular_function	LOC_Os01g08350;LOC_Os01g12260;LOC_Os01g25065;LOC_Os01g31980;LOC_Os01g34850;LOC_Os01g37690;LOC_Os01g42234;LOC_Os01g52130;LOC_Os01g62070;LOC_Os01g68330;LOC_Os01g71710;LOC_Os02g07830;LOC_Os02g11740;LOC_Os02g14980;LOC_Os02g24598;LOC_Os02g29510;LOC_Os02g36490;LOC_Os02g41860;LOC_Os02g44630;LOC_Os02g44680;LOC_Os02g46460;LOC_Os02g47320;LOC_Os02g53490;LOC_Os02g57720;LOC_Os03g06520;LOC_Os03g08900;LOC_Os03g…
GO:0022891	substrate-specific transmembrane transporter activity	56/1720	881/55958	56	881	0.0635641	5.34e-07	0.00134	molecular_function	LOC_Os01g08350;LOC_Os01g12260;LOC_Os01g25065;LOC_Os01g34850;LOC_Os01g37690;LOC_Os01g42234;LOC_Os01g52130;LOC_Os01g62070;LOC_Os01g71710;LOC_Os02g07830;LOC_Os02g11740;LOC_Os02g14980;LOC_Os02g24598;LOC_Os02g29510;LOC_Os02g41860;LOC_Os02g44630;LOC_Os02g44680;LOC_Os02g46460;LOC_Os02g53490;LOC_Os02g57720;LOC_Os03g06520;LOC_Os03g12530;LOC_Os03g21890;LOC_Os03g22200;LOC_Os03g25920;LOC_Os03g42020;LOC_Os03g…
GO:0044434	chloroplast part	74/1720	1175/55958	74	1175	0.0629787	9.72e-09	2.43e-05	cellular_component	LOC_Os01g04920;LOC_Os01g17320;LOC_Os01g25065;LOC_Os01g51754;LOC_Os01g63410;LOC_Os01g68330;LOC_Os01g73310;LOC_Os02g02400;LOC_Os02g07760;LOC_Os02g11740;LOC_Os02g24574;LOC_Os02g24596;LOC_Os02g24598;LOC_Os02g24604;LOC_Os02g33030;LOC_Os02g39160;LOC_Os02g41860;LOC_Os02g45660;LOC_Os02g57720;LOC_Os02g58510;LOC_Os03g01600;LOC_Os03g17174;LOC_Os03g21000;LOC_Os03g49720;LOC_Os03g52170;LOC_Os03g55800;LOC_Os03g…
GO:0044435	plastid part	75/1720	1197/55958	75	1197	0.0626566	8.65e-09	2.17e-05	cellular_component	LOC_Os01g04920;LOC_Os01g17320;LOC_Os01g25065;LOC_Os01g51754;LOC_Os01g63410;LOC_Os01g68330;LOC_Os01g73310;LOC_Os02g02400;LOC_Os02g07760;LOC_Os02g11740;LOC_Os02g24574;LOC_Os02g24596;LOC_Os02g24598;LOC_Os02g24604;LOC_Os02g33030;LOC_Os02g39160;LOC_Os02g41860;LOC_Os02g44680;LOC_Os02g45660;LOC_Os02g57720;LOC_Os02g58510;LOC_Os03g01600;LOC_Os03g17174;LOC_Os03g21000;LOC_Os03g49720;LOC_Os03g52170;LOC_Os03g…
GO:0010035	response to inorganic substance	51/1720	817/55958	51	817	0.0624235	2.89e-06	0.00723	biological_process	LOC_Os01g03950;LOC_Os01g62070;LOC_Os01g62840;LOC_Os01g66890;LOC_Os01g68790;LOC_Os02g02400;LOC_Os02g26700;LOC_Os02g41860;LOC_Os02g44630;LOC_Os02g44870;LOC_Os02g46460;LOC_Os02g55134;LOC_Os02g57720;LOC_Os03g11910;LOC_Os03g13540;LOC_Os03g16170;LOC_Os03g22810;LOC_Os04g44060;LOC_Os04g47220;LOC_Os04g48530;LOC_Os04g53930;LOC_Os04g58710;LOC_Os05g01940;LOC_Os05g29030;LOC_Os05g38150;LOC_Os05g49170;LOC_Os06g…
GO:1901700	response to oxygen-containing compound	58/1720	949/55958	58	949	0.061117	9.56e-07	0.00239	biological_process	LOC_Os01g45460;LOC_Os01g62840;LOC_Os01g66890;LOC_Os01g68790;LOC_Os02g01590;LOC_Os02g02400;LOC_Os02g39160;LOC_Os02g41860;LOC_Os02g44630;LOC_Os02g44870;LOC_Os02g46460;LOC_Os02g57720;LOC_Os02g58540;LOC_Os03g05680;LOC_Os03g11910;LOC_Os03g13540;LOC_Os03g16170;LOC_Os03g20380;LOC_Os03g22810;LOC_Os03g55800;LOC_Os04g35240;LOC_Os04g35610;LOC_Os04g43070;LOC_Os04g44060;LOC_Os04g47220;LOC_Os04g48530;LOC_Os04g…
GO:0005215	transporter activity	80/1720	1322/55958	80	1322	0.0605144	1.6e-08	4.01e-05	molecular_function	LOC_Os01g08350;LOC_Os01g12260;LOC_Os01g13120;LOC_Os01g25065;LOC_Os01g31980;LOC_Os01g34850;LOC_Os01g37690;LOC_Os01g42234;LOC_Os01g52130;LOC_Os01g62070;LOC_Os01g65169;LOC_Os01g65200;LOC_Os01g68330;LOC_Os01g71710;LOC_Os02g07830;LOC_Os02g11740;LOC_Os02g14980;LOC_Os02g24598;LOC_Os02g29510;LOC_Os02g36490;LOC_Os02g41860;LOC_Os02g44630;LOC_Os02g44680;LOC_Os02g46460;LOC_Os02g47320;LOC_Os02g53490;LOC_Os02g…
GO:0022892	substrate-specific transporter activity	56/1720	933/55958	56	933	0.0600214	3.12e-06	0.00782	molecular_function	LOC_Os01g08350;LOC_Os01g12260;LOC_Os01g25065;LOC_Os01g34850;LOC_Os01g37690;LOC_Os01g42234;LOC_Os01g52130;LOC_Os01g62070;LOC_Os01g71710;LOC_Os02g07830;LOC_Os02g11740;LOC_Os02g14980;LOC_Os02g24598;LOC_Os02g29510;LOC_Os02g41860;LOC_Os02g44630;LOC_Os02g44680;LOC_Os02g46460;LOC_Os02g53490;LOC_Os02g57720;LOC_Os03g06520;LOC_Os03g12530;LOC_Os03g21890;LOC_Os03g22200;LOC_Os03g25920;LOC_Os03g42020;LOC_Os03g…
GO:0016021	integral component of membrane	137/1720	2356/55958	137	2356	0.0581494	2.2e-10	5.51e-07	cellular_component	LOC_Os01g13120;LOC_Os01g17214;LOC_Os01g25065;LOC_Os01g26120;LOC_Os01g31980;LOC_Os01g34850;LOC_Os01g37690;LOC_Os01g42234;LOC_Os01g43040;LOC_Os01g45460;LOC_Os01g50820;LOC_Os01g52130;LOC_Os01g61044;LOC_Os01g62070;LOC_Os01g65200;LOC_Os01g68050;LOC_Os01g68330;LOC_Os01g71710;LOC_Os02g07830;LOC_Os02g07960;LOC_Os02g11740;LOC_Os02g11930;LOC_Os02g12010;LOC_Os02g12040;LOC_Os02g13460;LOC_Os02g14980;LOC_Os02g…
GO:0044765	single-organism transport	104/1720	1856/55958	104	1856	0.0560345	6.26e-09	1.57e-05	biological_process	LOC_Os01g08350;LOC_Os01g12260;LOC_Os01g17214;LOC_Os01g25065;LOC_Os01g31980;LOC_Os01g34850;LOC_Os01g37690;LOC_Os01g42234;LOC_Os01g50820;LOC_Os01g52130;LOC_Os01g62070;LOC_Os01g65200;LOC_Os01g68330;LOC_Os01g71710;LOC_Os02g07830;LOC_Os02g11740;LOC_Os02g14980;LOC_Os02g20360;LOC_Os02g24574;LOC_Os02g24598;LOC_Os02g29510;LOC_Os02g36490;LOC_Os02g41860;LOC_Os02g44630;LOC_Os02g44680;LOC_Os02g46460;LOC_Os02g…
GO:0044711	single-organism biosynthetic process	90/1720	1617/55958	90	1617	0.0556586	1.02e-07	0.000256	biological_process	LOC_Os01g01115;LOC_Os01g04920;LOC_Os01g08350;LOC_Os01g09570;LOC_Os01g25065;LOC_Os01g50760;LOC_Os01g55300;LOC_Os01g59920;LOC_Os01g62420;LOC_Os01g62840;LOC_Os01g66500;LOC_Os02g04730;LOC_Os02g04750;LOC_Os02g05365;LOC_Os02g20360;LOC_Os02g24574;LOC_Os02g36110;LOC_Os02g36150;LOC_Os02g39160;LOC_Os02g40010;LOC_Os02g43090;LOC_Os02g45660;LOC_Os02g46970;LOC_Os02g57400;LOC_Os03g03370;LOC_Os03g12360;LOC_Os03g…
GO:0006952	defense response	63/1720	1149/55958	63	1149	0.0548303	1.29e-05	0.0324	biological_process	LOC_Os01g05585;LOC_Os01g05620;LOC_Os01g21240;LOC_Os01g25760;LOC_Os01g62840;LOC_Os02g54600;LOC_Os03g03810;LOC_Os03g05290;LOC_Os03g22810;LOC_Os03g27610;LOC_Os03g40194;LOC_Os03g48320;LOC_Os04g11195;LOC_Os04g11760;LOC_Os04g12830;LOC_Os04g21890;LOC_Os04g35240;LOC_Os04g53120;LOC_Os04g58710;LOC_Os05g51420;LOC_Os06g06400;LOC_Os06g15730;LOC_Os06g17970;LOC_Os06g22460;LOC_Os06g47800;LOC_Os07g11330;LOC_Os07g…
GO:0044425	membrane part	157/1720	2875/55958	157	2875	0.0546087	2.67e-10	6.69e-07	cellular_component	LOC_Os01g08350;LOC_Os01g12260;LOC_Os01g13120;LOC_Os01g17214;LOC_Os01g25065;LOC_Os01g26120;LOC_Os01g31980;LOC_Os01g34850;LOC_Os01g37690;LOC_Os01g42234;LOC_Os01g43040;LOC_Os01g45460;LOC_Os01g50820;LOC_Os01g52130;LOC_Os01g61044;LOC_Os01g62070;LOC_Os01g62610;LOC_Os01g64170;LOC_Os01g65200;LOC_Os01g68050;LOC_Os01g68330;LOC_Os01g71710;LOC_Os02g07830;LOC_Os02g07960;LOC_Os02g11740;LOC_Os02g11930;LOC_Os02g…
GO:0055114	oxidation-reduction process	115/1720	2173/55958	115	2173	0.0529222	1.93e-08	4.83e-05	biological_process	LOC_Os01g07376;LOC_Os01g08220;LOC_Os01g09300;LOC_Os01g09570;LOC_Os01g12770;LOC_Os01g24780;LOC_Os01g25010;LOC_Os01g25189;LOC_Os01g25520;LOC_Os01g27140;LOC_Os01g43844;LOC_Os01g59020;LOC_Os01g66720;LOC_Os01g67370;LOC_Os01g74000;LOC_Os02g02400;LOC_Os02g07680;LOC_Os02g07760;LOC_Os02g09390;LOC_Os02g17760;LOC_Os02g24574;LOC_Os02g24596;LOC_Os02g36110;LOC_Os02g36150;LOC_Os02g39160;LOC_Os02g53130;LOC_Os03g…
GO:0009628	response to abiotic stimulus	74/1720	1435/55958	74	1435	0.0515679	1.81e-05	0.0452	biological_process	LOC_Os01g06550;LOC_Os01g08270;LOC_Os01g36090;LOC_Os01g39770;LOC_Os01g41550;LOC_Os01g44370;LOC_Os01g53220;LOC_Os01g55300;LOC_Os01g59920;LOC_Os01g62840;LOC_Os01g66890;LOC_Os01g68790;LOC_Os01g73310;LOC_Os02g02400;LOC_Os02g07760;LOC_Os02g07830;LOC_Os02g13800;LOC_Os02g14980;LOC_Os02g41860;LOC_Os02g44630;LOC_Os02g44870;LOC_Os02g53130;LOC_Os02g57720;LOC_Os03g11910;LOC_Os03g16170;LOC_Os03g22810;LOC_Os03g…
GO:0016491	oxidoreductase activity	104/1720	2019/55958	104	2019	0.0515106	3.59e-07	0.0009	molecular_function	LOC_Os01g07376;LOC_Os01g08220;LOC_Os01g09300;LOC_Os01g12770;LOC_Os01g24780;LOC_Os01g25010;LOC_Os01g25189;LOC_Os01g25520;LOC_Os01g27140;LOC_Os01g43844;LOC_Os01g59020;LOC_Os01g66720;LOC_Os01g67370;LOC_Os01g74000;LOC_Os02g02400;LOC_Os02g07680;LOC_Os02g07760;LOC_Os02g09390;LOC_Os02g17760;LOC_Os02g24574;LOC_Os02g36110;LOC_Os02g36150;LOC_Os02g39160;LOC_Os02g53130;LOC_Os03g03370;LOC_Os03g06654;LOC_Os03g…
GO:0044281	small molecule metabolic process	204/1720	3968/55958	204	3968	0.0514113	3.19e-10	7.98e-07	biological_process	LOC_Os01g01115;LOC_Os01g02040;LOC_Os01g02440;LOC_Os01g03950;LOC_Os01g04550;LOC_Os01g04570;LOC_Os01g04620;LOC_Os01g07376;LOC_Os01g08220;LOC_Os01g08310;LOC_Os01g08350;LOC_Os01g09570;LOC_Os01g10450;LOC_Os01g20880;LOC_Os01g25065;LOC_Os01g25520;LOC_Os01g26210;LOC_Os01g40980;LOC_Os01g51290;LOC_Os01g54040;LOC_Os01g57100;LOC_Os01g57350;LOC_Os01g57480;LOC_Os01g57946;LOC_Os01g59920;LOC_Os01g60910;LOC_Os01g…
GO:0006810	transport	121/1720	2389/55958	121	2389	0.0506488	1.1e-07	0.000276	biological_process	LOC_Os01g01350;LOC_Os01g08350;LOC_Os01g12260;LOC_Os01g13120;LOC_Os01g17214;LOC_Os01g25065;LOC_Os01g31980;LOC_Os01g34850;LOC_Os01g37690;LOC_Os01g42234;LOC_Os01g50820;LOC_Os01g52130;LOC_Os01g62070;LOC_Os01g65169;LOC_Os01g65200;LOC_Os01g68330;LOC_Os01g71710;LOC_Os02g07830;LOC_Os02g11740;LOC_Os02g14980;LOC_Os02g20360;LOC_Os02g24574;LOC_Os02g24598;LOC_Os02g29510;LOC_Os02g36490;LOC_Os02g41860;LOC_Os02g…
GO:0051234	establishment of localization	122/1720	2409/55958	122	2409	0.0506434	8.95e-08	0.000224	biological_process	LOC_Os01g01350;LOC_Os01g08350;LOC_Os01g12260;LOC_Os01g13120;LOC_Os01g17214;LOC_Os01g25065;LOC_Os01g31980;LOC_Os01g34850;LOC_Os01g37690;LOC_Os01g42234;LOC_Os01g50820;LOC_Os01g52130;LOC_Os01g62070;LOC_Os01g65169;LOC_Os01g65200;LOC_Os01g68330;LOC_Os01g71710;LOC_Os02g07830;LOC_Os02g11740;LOC_Os02g14980;LOC_Os02g20360;LOC_Os02g24574;LOC_Os02g24598;LOC_Os02g29510;LOC_Os02g36490;LOC_Os02g41860;LOC_Os02g…
GO:0004674	protein serine/threonine kinase activity	82/1720	1623/55958	82	1623	0.0505237	1.45e-05	0.0364	molecular_function	LOC_Os01g02040;LOC_Os01g02440;LOC_Os01g04550;LOC_Os01g04570;LOC_Os01g10450;LOC_Os01g20880;LOC_Os01g26210;LOC_Os01g51290;LOC_Os01g57100;LOC_Os01g57480;LOC_Os01g60910;LOC_Os01g66860;LOC_Os02g11930;LOC_Os02g12010;LOC_Os02g12040;LOC_Os02g13460;LOC_Os02g26160;LOC_Os02g37880;LOC_Os02g40200;LOC_Os02g42620;LOC_Os02g49310;LOC_Os02g54600;LOC_Os03g06330;LOC_Os03g20380;LOC_Os03g22700;LOC_Os03g28300;LOC_Os03g…
GO:0009069	serine family amino acid metabolic process	87/1720	1732/55958	87	1732	0.0502309	1.01e-05	0.0253	biological_process	LOC_Os01g02040;LOC_Os01g02440;LOC_Os01g04550;LOC_Os01g04570;LOC_Os01g10450;LOC_Os01g20880;LOC_Os01g26210;LOC_Os01g51290;LOC_Os01g57100;LOC_Os01g57480;LOC_Os01g59920;LOC_Os01g60910;LOC_Os01g66860;LOC_Os02g11930;LOC_Os02g12010;LOC_Os02g12040;LOC_Os02g13460;LOC_Os02g26160;LOC_Os02g37880;LOC_Os02g40200;LOC_Os02g42620;LOC_Os02g49310;LOC_Os02g54600;LOC_Os02g58510;LOC_Os03g06330;LOC_Os03g20380;LOC_Os03g…
GO:0030554	adenyl nucleotide binding	199/1720	3968/55958	199	3968	0.0501512	3.19e-10	7.98e-07	molecular_function	LOC_Os01g02040;LOC_Os01g02440;LOC_Os01g04550;LOC_Os01g04570;LOC_Os01g05585;LOC_Os01g05620;LOC_Os01g08350;LOC_Os01g09570;LOC_Os01g10450;LOC_Os01g16130;LOC_Os01g20880;LOC_Os01g21240;LOC_Os01g25065;LOC_Os01g25760;LOC_Os01g26210;LOC_Os01g40980;LOC_Os01g51290;LOC_Os01g57100;LOC_Os01g57480;LOC_Os01g60910;LOC_Os01g62100;LOC_Os01g66860;LOC_Os01g68330;LOC_Os01g68790;LOC_Os01g73310;LOC_Os02g07960;LOC_Os02g…
GO:0006950	response to stress	154/1720	3074/55958	154	3074	0.0500976	3.63e-09	9.1e-06	biological_process	LOC_Os01g05585;LOC_Os01g05620;LOC_Os01g06550;LOC_Os01g07990;LOC_Os01g16130;LOC_Os01g16850;LOC_Os01g21240;LOC_Os01g25760;LOC_Os01g31980;LOC_Os01g36090;LOC_Os01g39770;LOC_Os01g53220;LOC_Os01g55300;LOC_Os01g62100;LOC_Os01g62840;LOC_Os01g66890;LOC_Os01g68790;LOC_Os01g73310;LOC_Os02g02400;LOC_Os02g07760;LOC_Os02g07830;LOC_Os02g13800;LOC_Os02g14980;LOC_Os02g15950;LOC_Os02g20200;LOC_Os02g29620;LOC_Os02g…
GO:0032559	adenyl ribonucleotide binding	196/1720	3924/55958	196	3924	0.049949	3.52e-10	8.81e-07	molecular_function	LOC_Os01g02040;LOC_Os01g02440;LOC_Os01g04550;LOC_Os01g04570;LOC_Os01g05585;LOC_Os01g05620;LOC_Os01g08350;LOC_Os01g09570;LOC_Os01g10450;LOC_Os01g16130;LOC_Os01g20880;LOC_Os01g21240;LOC_Os01g25065;LOC_Os01g25760;LOC_Os01g26210;LOC_Os01g40980;LOC_Os01g51290;LOC_Os01g57100;LOC_Os01g57480;LOC_Os01g60910;LOC_Os01g62100;LOC_Os01g66860;LOC_Os01g68330;LOC_Os01g68790;LOC_Os01g73310;LOC_Os02g07960;LOC_Os02g…
GO:0006468	protein phosphorylation	95/1720	1907/55958	95	1907	0.0498165	5.31e-06	0.0133	biological_process	LOC_Os01g02040;LOC_Os01g02440;LOC_Os01g04550;LOC_Os01g04570;LOC_Os01g10450;LOC_Os01g20880;LOC_Os01g26210;LOC_Os01g51290;LOC_Os01g57100;LOC_Os01g57480;LOC_Os01g60910;LOC_Os01g66860;LOC_Os02g07960;LOC_Os02g11930;LOC_Os02g12010;LOC_Os02g12040;LOC_Os02g13460;LOC_Os02g26160;LOC_Os02g37880;LOC_Os02g40200;LOC_Os02g42620;LOC_Os02g49310;LOC_Os02g54600;LOC_Os02g57160;LOC_Os03g06330;LOC_Os03g20380;LOC_Os03g…
GO:0006796	phosphate-containing compound metabolic process	175/1720	3520/55958	175	3520	0.0497159	8.03e-10	2.01e-06	biological_process	LOC_Os01g01115;LOC_Os01g02040;LOC_Os01g02440;LOC_Os01g03950;LOC_Os01g04550;LOC_Os01g04570;LOC_Os01g08350;LOC_Os01g09570;LOC_Os01g10450;LOC_Os01g12260;LOC_Os01g20880;LOC_Os01g25065;LOC_Os01g26210;LOC_Os01g40980;LOC_Os01g41910;LOC_Os01g46240;LOC_Os01g51290;LOC_Os01g52230;LOC_Os01g54040;LOC_Os01g57100;LOC_Os01g57350;LOC_Os01g57480;LOC_Os01g60910;LOC_Os01g62840;LOC_Os01g66500;LOC_Os01g66860;LOC_Os01g…
GO:0016773	phosphotransferase activity, alcohol group as acceptor	105/1720	2117/55958	105	2117	0.0495985	1.81e-06	0.00452	molecular_function	LOC_Os01g02040;LOC_Os01g02440;LOC_Os01g04550;LOC_Os01g04570;LOC_Os01g09570;LOC_Os01g10450;LOC_Os01g20880;LOC_Os01g26210;LOC_Os01g51290;LOC_Os01g57100;LOC_Os01g57350;LOC_Os01g57480;LOC_Os01g60910;LOC_Os01g66860;LOC_Os02g07960;LOC_Os02g11930;LOC_Os02g12010;LOC_Os02g12040;LOC_Os02g13460;LOC_Os02g26160;LOC_Os02g37880;LOC_Os02g40200;LOC_Os02g42620;LOC_Os02g49310;LOC_Os02g54600;LOC_Os02g57160;LOC_Os02g…
GO:0006793	phosphorus metabolic process	175/1720	3534/55958	175	3534	0.049519	6.25e-10	1.56e-06	biological_process	LOC_Os01g01115;LOC_Os01g02040;LOC_Os01g02440;LOC_Os01g03950;LOC_Os01g04550;LOC_Os01g04570;LOC_Os01g08350;LOC_Os01g09570;LOC_Os01g10450;LOC_Os01g12260;LOC_Os01g20880;LOC_Os01g25065;LOC_Os01g26210;LOC_Os01g40980;LOC_Os01g41910;LOC_Os01g46240;LOC_Os01g51290;LOC_Os01g52230;LOC_Os01g54040;LOC_Os01g57100;LOC_Os01g57350;LOC_Os01g57480;LOC_Os01g60910;LOC_Os01g62840;LOC_Os01g66500;LOC_Os01g66860;LOC_Os01g…
GO:0044710	single-organism metabolic process	359/1720	7292/55958	359	7292	0.049232	4.34e-10	1.09e-06	biological_process	LOC_Os01g01115;LOC_Os01g02040;LOC_Os01g02440;LOC_Os01g03950;LOC_Os01g04550;LOC_Os01g04570;LOC_Os01g04620;LOC_Os01g04920;LOC_Os01g07376;LOC_Os01g07990;LOC_Os01g08220;LOC_Os01g08310;LOC_Os01g08350;LOC_Os01g09300;LOC_Os01g09570;LOC_Os01g10450;LOC_Os01g12320;LOC_Os01g12770;LOC_Os01g16124;LOC_Os01g16130;LOC_Os01g16850;LOC_Os01g20880;LOC_Os01g24780;LOC_Os01g25010;LOC_Os01g25065;LOC_Os01g25189;LOC_Os01g…
GO:0016310	phosphorylation	115/1720	2349/55958	115	2349	0.048957	1.21e-06	0.00303	biological_process	LOC_Os01g02040;LOC_Os01g02440;LOC_Os01g04550;LOC_Os01g04570;LOC_Os01g08350;LOC_Os01g09570;LOC_Os01g10450;LOC_Os01g12260;LOC_Os01g20880;LOC_Os01g26210;LOC_Os01g41910;LOC_Os01g51290;LOC_Os01g57100;LOC_Os01g57350;LOC_Os01g57480;LOC_Os01g60910;LOC_Os01g66860;LOC_Os02g07960;LOC_Os02g11930;LOC_Os02g12010;LOC_Os02g12040;LOC_Os02g13460;LOC_Os02g26160;LOC_Os02g37880;LOC_Os02g40200;LOC_Os02g42620;LOC_Os02g…
GO:0004672	protein kinase activity	95/1720	1946/55958	95	1946	0.0488181	1.23e-05	0.0309	molecular_function	LOC_Os01g02040;LOC_Os01g02440;LOC_Os01g04550;LOC_Os01g04570;LOC_Os01g10450;LOC_Os01g20880;LOC_Os01g26210;LOC_Os01g51290;LOC_Os01g57100;LOC_Os01g57480;LOC_Os01g60910;LOC_Os01g66860;LOC_Os02g07960;LOC_Os02g11930;LOC_Os02g12010;LOC_Os02g12040;LOC_Os02g13460;LOC_Os02g26160;LOC_Os02g37880;LOC_Os02g40200;LOC_Os02g42620;LOC_Os02g49310;LOC_Os02g54600;LOC_Os02g57160;LOC_Os03g06330;LOC_Os03g20380;LOC_Os03g…
GO:1901564	organonitrogen compound metabolic process	176/1720	3610/55958	176	3610	0.0487535	1.75e-09	4.37e-06	biological_process	LOC_Os01g01115;LOC_Os01g02040;LOC_Os01g02440;LOC_Os01g04550;LOC_Os01g04570;LOC_Os01g04620;LOC_Os01g08310;LOC_Os01g08350;LOC_Os01g09570;LOC_Os01g10450;LOC_Os01g20880;LOC_Os01g25065;LOC_Os01g26210;LOC_Os01g40980;LOC_Os01g51290;LOC_Os01g54040;LOC_Os01g57100;LOC_Os01g57350;LOC_Os01g57480;LOC_Os01g57946;LOC_Os01g59920;LOC_Os01g60910;LOC_Os01g61670;LOC_Os01g66500;LOC_Os01g66860;LOC_Os01g68330;LOC_Os02g…
GO:0032549	ribonucleoside binding	203/1720	4169/55958	203	4169	0.0486927	4.39e-10	1.1e-06	molecular_function	LOC_Os01g02040;LOC_Os01g02440;LOC_Os01g04550;LOC_Os01g04570;LOC_Os01g05585;LOC_Os01g05620;LOC_Os01g08350;LOC_Os01g09570;LOC_Os01g10450;LOC_Os01g16130;LOC_Os01g20880;LOC_Os01g21240;LOC_Os01g25065;LOC_Os01g25760;LOC_Os01g26210;LOC_Os01g40980;LOC_Os01g51290;LOC_Os01g57100;LOC_Os01g57480;LOC_Os01g60910;LOC_Os01g62100;LOC_Os01g62840;LOC_Os01g66860;LOC_Os01g68330;LOC_Os01g68790;LOC_Os01g73310;LOC_Os02g…
GO:0001882	nucleoside binding	203/1720	4170/55958	203	4170	0.0486811	4.41e-10	1.1e-06	molecular_function	LOC_Os01g02040;LOC_Os01g02440;LOC_Os01g04550;LOC_Os01g04570;LOC_Os01g05585;LOC_Os01g05620;LOC_Os01g08350;LOC_Os01g09570;LOC_Os01g10450;LOC_Os01g16130;LOC_Os01g20880;LOC_Os01g21240;LOC_Os01g25065;LOC_Os01g25760;LOC_Os01g26210;LOC_Os01g40980;LOC_Os01g51290;LOC_Os01g57100;LOC_Os01g57480;LOC_Os01g60910;LOC_Os01g62100;LOC_Os01g62840;LOC_Os01g66860;LOC_Os01g68330;LOC_Os01g68790;LOC_Os01g73310;LOC_Os02g…
GO:0097367	carbohydrate derivative binding	206/1720	4237/55958	206	4237	0.0486193	3.26e-10	8.16e-07	molecular_function	LOC_Os01g02040;LOC_Os01g02440;LOC_Os01g04550;LOC_Os01g04570;LOC_Os01g05585;LOC_Os01g05620;LOC_Os01g08350;LOC_Os01g09570;LOC_Os01g10450;LOC_Os01g16130;LOC_Os01g20880;LOC_Os01g21240;LOC_Os01g25065;LOC_Os01g25760;LOC_Os01g26210;LOC_Os01g40980;LOC_Os01g51290;LOC_Os01g57100;LOC_Os01g57480;LOC_Os01g60910;LOC_Os01g62100;LOC_Os01g62840;LOC_Os01g66860;LOC_Os01g67370;LOC_Os01g68330;LOC_Os01g68790;LOC_Os01g…
GO:0032553	ribonucleotide binding	203/1720	4201/55958	203	4201	0.0483218	5.07e-10	1.27e-06	molecular_function	LOC_Os01g02040;LOC_Os01g02440;LOC_Os01g04550;LOC_Os01g04570;LOC_Os01g05585;LOC_Os01g05620;LOC_Os01g08350;LOC_Os01g09570;LOC_Os01g10450;LOC_Os01g16130;LOC_Os01g20880;LOC_Os01g21240;LOC_Os01g25065;LOC_Os01g25760;LOC_Os01g26210;LOC_Os01g40980;LOC_Os01g51290;LOC_Os01g57100;LOC_Os01g57480;LOC_Os01g60910;LOC_Os01g62100;LOC_Os01g62840;LOC_Os01g66860;LOC_Os01g67370;LOC_Os01g68330;LOC_Os01g68790;LOC_Os01g…
GO:0017076	purine nucleotide binding	203/1720	4203/55958	203	4203	0.0482988	5.11e-10	1.28e-06	molecular_function	LOC_Os01g02040;LOC_Os01g02440;LOC_Os01g04550;LOC_Os01g04570;LOC_Os01g05585;LOC_Os01g05620;LOC_Os01g08350;LOC_Os01g09570;LOC_Os01g10450;LOC_Os01g16130;LOC_Os01g20880;LOC_Os01g21240;LOC_Os01g25065;LOC_Os01g25760;LOC_Os01g26210;LOC_Os01g40980;LOC_Os01g51290;LOC_Os01g57100;LOC_Os01g57480;LOC_Os01g60910;LOC_Os01g62100;LOC_Os01g62840;LOC_Os01g66860;LOC_Os01g68330;LOC_Os01g68790;LOC_Os01g73310;LOC_Os02g…
GO:0001883	purine nucleoside binding	200/1720	4159/55958	200	4159	0.0480885	5.69e-10	1.42e-06	molecular_function	LOC_Os01g02040;LOC_Os01g02440;LOC_Os01g04550;LOC_Os01g04570;LOC_Os01g05585;LOC_Os01g05620;LOC_Os01g08350;LOC_Os01g09570;LOC_Os01g10450;LOC_Os01g16130;LOC_Os01g20880;LOC_Os01g21240;LOC_Os01g25065;LOC_Os01g25760;LOC_Os01g26210;LOC_Os01g40980;LOC_Os01g51290;LOC_Os01g57100;LOC_Os01g57480;LOC_Os01g60910;LOC_Os01g62100;LOC_Os01g62840;LOC_Os01g66860;LOC_Os01g68330;LOC_Os01g68790;LOC_Os01g73310;LOC_Os02g…
GO:0032555	purine ribonucleotide binding	200/1720	4159/55958	200	4159	0.0480885	5.69e-10	1.42e-06	molecular_function	LOC_Os01g02040;LOC_Os01g02440;LOC_Os01g04550;LOC_Os01g04570;LOC_Os01g05585;LOC_Os01g05620;LOC_Os01g08350;LOC_Os01g09570;LOC_Os01g10450;LOC_Os01g16130;LOC_Os01g20880;LOC_Os01g21240;LOC_Os01g25065;LOC_Os01g25760;LOC_Os01g26210;LOC_Os01g40980;LOC_Os01g51290;LOC_Os01g57100;LOC_Os01g57480;LOC_Os01g60910;LOC_Os01g62100;LOC_Os01g62840;LOC_Os01g66860;LOC_Os01g68330;LOC_Os01g68790;LOC_Os01g73310;LOC_Os02g…
GO:0032550	purine ribonucleoside binding	200/1720	4159/55958	200	4159	0.0480885	5.69e-10	1.42e-06	molecular_function	LOC_Os01g02040;LOC_Os01g02440;LOC_Os01g04550;LOC_Os01g04570;LOC_Os01g05585;LOC_Os01g05620;LOC_Os01g08350;LOC_Os01g09570;LOC_Os01g10450;LOC_Os01g16130;LOC_Os01g20880;LOC_Os01g21240;LOC_Os01g25065;LOC_Os01g25760;LOC_Os01g26210;LOC_Os01g40980;LOC_Os01g51290;LOC_Os01g57100;LOC_Os01g57480;LOC_Os01g60910;LOC_Os01g62100;LOC_Os01g62840;LOC_Os01g66860;LOC_Os01g68330;LOC_Os01g68790;LOC_Os01g73310;LOC_Os02g…
GO:0016301	kinase activity	111/1720	2313/55958	111	2313	0.0479896	4.7e-06	0.0118	molecular_function	LOC_Os01g02040;LOC_Os01g02440;LOC_Os01g04550;LOC_Os01g04570;LOC_Os01g09570;LOC_Os01g10450;LOC_Os01g20880;LOC_Os01g26210;LOC_Os01g41910;LOC_Os01g51290;LOC_Os01g57100;LOC_Os01g57350;LOC_Os01g57480;LOC_Os01g60910;LOC_Os01g66860;LOC_Os02g07960;LOC_Os02g11930;LOC_Os02g12010;LOC_Os02g12040;LOC_Os02g13460;LOC_Os02g26160;LOC_Os02g37880;LOC_Os02g40200;LOC_Os02g42620;LOC_Os02g49310;LOC_Os02g54600;LOC_Os02g…
GO:0043436	oxoacid metabolic process	132/1720	2774/55958	132	2774	0.0475847	8.09e-07	0.00203	biological_process	LOC_Os01g01115;LOC_Os01g02040;LOC_Os01g02440;LOC_Os01g04550;LOC_Os01g04570;LOC_Os01g04620;LOC_Os01g08220;LOC_Os01g08310;LOC_Os01g10450;LOC_Os01g20880;LOC_Os01g25520;LOC_Os01g26210;LOC_Os01g51290;LOC_Os01g57100;LOC_Os01g57480;LOC_Os01g59920;LOC_Os01g60910;LOC_Os01g62840;LOC_Os01g66860;LOC_Os02g02400;LOC_Os02g07760;LOC_Os02g11930;LOC_Os02g12010;LOC_Os02g12040;LOC_Os02g13460;LOC_Os02g20360;LOC_Os02g…
GO:0006082	organic acid metabolic process	132/1720	2776/55958	132	2776	0.0475504	8.21e-07	0.00206	biological_process	LOC_Os01g01115;LOC_Os01g02040;LOC_Os01g02440;LOC_Os01g04550;LOC_Os01g04570;LOC_Os01g04620;LOC_Os01g08220;LOC_Os01g08310;LOC_Os01g10450;LOC_Os01g20880;LOC_Os01g25520;LOC_Os01g26210;LOC_Os01g51290;LOC_Os01g57100;LOC_Os01g57480;LOC_Os01g59920;LOC_Os01g60910;LOC_Os01g62840;LOC_Os01g66860;LOC_Os02g02400;LOC_Os02g07760;LOC_Os02g11930;LOC_Os02g12010;LOC_Os02g12040;LOC_Os02g13460;LOC_Os02g20360;LOC_Os02g…
GO:0050896	response to stimulus	220/1720	4632/55958	220	4632	0.0474957	5.28e-10	1.32e-06	biological_process	LOC_Os01g03950;LOC_Os01g05585;LOC_Os01g05620;LOC_Os01g06550;LOC_Os01g07990;LOC_Os01g08270;LOC_Os01g08310;LOC_Os01g10320;LOC_Os01g16130;LOC_Os01g16850;LOC_Os01g21240;LOC_Os01g25760;LOC_Os01g31980;LOC_Os01g36090;LOC_Os01g39770;LOC_Os01g41550;LOC_Os01g44370;LOC_Os01g45460;LOC_Os01g53220;LOC_Os01g55300;LOC_Os01g57350;LOC_Os01g59920;LOC_Os01g60910;LOC_Os01g62070;LOC_Os01g62100;LOC_Os01g62840;LOC_Os01g…
GO:0043168	anion binding	222/1720	4676/55958	222	4676	0.0474765	4.72e-10	1.18e-06	molecular_function	LOC_Os01g02040;LOC_Os01g02440;LOC_Os01g04550;LOC_Os01g04570;LOC_Os01g05585;LOC_Os01g05620;LOC_Os01g08270;LOC_Os01g08350;LOC_Os01g09570;LOC_Os01g10450;LOC_Os01g16130;LOC_Os01g20880;LOC_Os01g21240;LOC_Os01g25065;LOC_Os01g25760;LOC_Os01g26210;LOC_Os01g40980;LOC_Os01g51290;LOC_Os01g57100;LOC_Os01g57480;LOC_Os01g60910;LOC_Os01g62100;LOC_Os01g62840;LOC_Os01g66860;LOC_Os01g67370;LOC_Os01g68330;LOC_Os01g…
GO:0006520	cellular amino acid metabolic process	111/1720	2342/55958	111	2342	0.0473954	7.4e-06	0.0185	biological_process	LOC_Os01g01115;LOC_Os01g02040;LOC_Os01g02440;LOC_Os01g04550;LOC_Os01g04570;LOC_Os01g04620;LOC_Os01g08310;LOC_Os01g10450;LOC_Os01g20880;LOC_Os01g26210;LOC_Os01g51290;LOC_Os01g57100;LOC_Os01g57480;LOC_Os01g59920;LOC_Os01g60910;LOC_Os01g66860;LOC_Os02g02400;LOC_Os02g07760;LOC_Os02g11930;LOC_Os02g12010;LOC_Os02g12040;LOC_Os02g13460;LOC_Os02g20360;LOC_Os02g26160;LOC_Os02g37880;LOC_Os02g40200;LOC_Os02g…
GO:0044763	single-organism cellular process	384/1720	8133/55958	384	8133	0.047215	4.37e-10	1.09e-06	biological_process	LOC_Os01g01115;LOC_Os01g02040;LOC_Os01g02440;LOC_Os01g03950;LOC_Os01g04550;LOC_Os01g04570;LOC_Os01g04620;LOC_Os01g04920;LOC_Os01g07376;LOC_Os01g07990;LOC_Os01g08220;LOC_Os01g08310;LOC_Os01g08350;LOC_Os01g09570;LOC_Os01g10450;LOC_Os01g12260;LOC_Os01g16124;LOC_Os01g16130;LOC_Os01g16850;LOC_Os01g17214;LOC_Os01g20880;LOC_Os01g25065;LOC_Os01g25520;LOC_Os01g26210;LOC_Os01g27140;LOC_Os01g31980;LOC_Os01g…
GO:0044699	single-organism process	493/1720	10606/55958	493	10606	0.0464831	5.54e-10	1.39e-06	biological_process	LOC_Os01g01115;LOC_Os01g02040;LOC_Os01g02440;LOC_Os01g03950;LOC_Os01g04550;LOC_Os01g04570;LOC_Os01g04620;LOC_Os01g04920;LOC_Os01g07376;LOC_Os01g07990;LOC_Os01g08220;LOC_Os01g08310;LOC_Os01g08350;LOC_Os01g09300;LOC_Os01g09570;LOC_Os01g10320;LOC_Os01g10450;LOC_Os01g12260;LOC_Os01g12320;LOC_Os01g12770;LOC_Os01g16124;LOC_Os01g16130;LOC_Os01g16850;LOC_Os01g17214;LOC_Os01g20800;LOC_Os01g20880;LOC_Os01g…
GO:0019752	carboxylic acid metabolic process	127/1720	2741/55958	127	2741	0.0463335	5.13e-06	0.0129	biological_process	LOC_Os01g01115;LOC_Os01g02040;LOC_Os01g02440;LOC_Os01g04550;LOC_Os01g04570;LOC_Os01g04620;LOC_Os01g08220;LOC_Os01g08310;LOC_Os01g10450;LOC_Os01g20880;LOC_Os01g26210;LOC_Os01g51290;LOC_Os01g57100;LOC_Os01g57480;LOC_Os01g59920;LOC_Os01g60910;LOC_Os01g62840;LOC_Os01g66860;LOC_Os02g02400;LOC_Os02g07760;LOC_Os02g11930;LOC_Os02g12010;LOC_Os02g12040;LOC_Os02g13460;LOC_Os02g20360;LOC_Os02g26160;LOC_Os02g…
GO:0036094	small molecule binding	232/1720	5014/55958	232	5014	0.0462704	5.51e-10	1.38e-06	molecular_function	LOC_Os01g02040;LOC_Os01g02440;LOC_Os01g04550;LOC_Os01g04570;LOC_Os01g05585;LOC_Os01g05620;LOC_Os01g08350;LOC_Os01g09570;LOC_Os01g10450;LOC_Os01g16130;LOC_Os01g20880;LOC_Os01g21240;LOC_Os01g21420;LOC_Os01g25065;LOC_Os01g25760;LOC_Os01g26210;LOC_Os01g40980;LOC_Os01g51290;LOC_Os01g57100;LOC_Os01g57480;LOC_Os01g60910;LOC_Os01g62100;LOC_Os01g62840;LOC_Os01g66860;LOC_Os01g67370;LOC_Os01g68330;LOC_Os01g…
GO:0044267	cellular protein metabolic process	157/1720	3400/55958	157	3400	0.0461765	4.47e-07	0.00112	biological_process	LOC_Os01g02040;LOC_Os01g02440;LOC_Os01g04550;LOC_Os01g04570;LOC_Os01g10450;LOC_Os01g11450;LOC_Os01g20880;LOC_Os01g26210;LOC_Os01g51290;LOC_Os01g57100;LOC_Os01g57480;LOC_Os01g57946;LOC_Os01g57958;LOC_Os01g60910;LOC_Os01g62610;LOC_Os01g66860;LOC_Os01g66890;LOC_Os02g07960;LOC_Os02g11930;LOC_Os02g12010;LOC_Os02g12040;LOC_Os02g13460;LOC_Os02g18150;LOC_Os02g24612;LOC_Os02g26160;LOC_Os02g33680;LOC_Os02g…
GO:0000166	nucleotide binding	224/1720	4902/55958	224	4902	0.0456956	2.49e-09	6.24e-06	molecular_function	LOC_Os01g02040;LOC_Os01g02440;LOC_Os01g04550;LOC_Os01g04570;LOC_Os01g05585;LOC_Os01g05620;LOC_Os01g08350;LOC_Os01g09570;LOC_Os01g10450;LOC_Os01g16130;LOC_Os01g20880;LOC_Os01g21240;LOC_Os01g21420;LOC_Os01g25065;LOC_Os01g25760;LOC_Os01g26210;LOC_Os01g40980;LOC_Os01g51290;LOC_Os01g57100;LOC_Os01g57480;LOC_Os01g60910;LOC_Os01g62100;LOC_Os01g62840;LOC_Os01g66860;LOC_Os01g67370;LOC_Os01g68330;LOC_Os01g…
GO:1901265	nucleoside phosphate binding	224/1720	4902/55958	224	4902	0.0456956	2.49e-09	6.24e-06	molecular_function	LOC_Os01g02040;LOC_Os01g02440;LOC_Os01g04550;LOC_Os01g04570;LOC_Os01g05585;LOC_Os01g05620;LOC_Os01g08350;LOC_Os01g09570;LOC_Os01g10450;LOC_Os01g16130;LOC_Os01g20880;LOC_Os01g21240;LOC_Os01g21420;LOC_Os01g25065;LOC_Os01g25760;LOC_Os01g26210;LOC_Os01g40980;LOC_Os01g51290;LOC_Os01g57100;LOC_Os01g57480;LOC_Os01g60910;LOC_Os01g62100;LOC_Os01g62840;LOC_Os01g66860;LOC_Os01g67370;LOC_Os01g68330;LOC_Os01g…
GO:0044422	organelle part	175/1720	3842/55958	175	3842	0.0455492	1.97e-07	0.000494	cellular_component	LOC_Os01g04920;LOC_Os01g07990;LOC_Os01g08160;LOC_Os01g08350;LOC_Os01g09640;LOC_Os01g13120;LOC_Os01g16130;LOC_Os01g17320;LOC_Os01g19970;LOC_Os01g21420;LOC_Os01g25065;LOC_Os01g31980;LOC_Os01g37690;LOC_Os01g39770;LOC_Os01g40980;LOC_Os01g44370;LOC_Os01g45460;LOC_Os01g51754;LOC_Os01g57946;LOC_Os01g61044;LOC_Os01g62070;LOC_Os01g62100;LOC_Os01g62610;LOC_Os01g63410;LOC_Os01g66890;LOC_Os01g68330;LOC_Os01g…
GO:0005524	ATP binding	150/1720	3296/55958	150	3296	0.0455097	1.99e-06	0.00499	molecular_function	LOC_Os01g02040;LOC_Os01g02440;LOC_Os01g04550;LOC_Os01g04570;LOC_Os01g08350;LOC_Os01g09570;LOC_Os01g10450;LOC_Os01g16130;LOC_Os01g20880;LOC_Os01g25065;LOC_Os01g26210;LOC_Os01g40980;LOC_Os01g51290;LOC_Os01g57100;LOC_Os01g57480;LOC_Os01g60910;LOC_Os01g62100;LOC_Os01g66860;LOC_Os01g68330;LOC_Os01g68790;LOC_Os01g73310;LOC_Os02g07960;LOC_Os02g11740;LOC_Os02g11930;LOC_Os02g12010;LOC_Os02g12040;LOC_Os02g…
GO:0044446	intracellular organelle part	174/1720	3826/55958	174	3826	0.0454783	2.42e-07	0.000606	cellular_component	LOC_Os01g04920;LOC_Os01g07990;LOC_Os01g08160;LOC_Os01g08350;LOC_Os01g09640;LOC_Os01g13120;LOC_Os01g16130;LOC_Os01g17320;LOC_Os01g19970;LOC_Os01g21420;LOC_Os01g25065;LOC_Os01g31980;LOC_Os01g37690;LOC_Os01g39770;LOC_Os01g40980;LOC_Os01g44370;LOC_Os01g45460;LOC_Os01g51754;LOC_Os01g57946;LOC_Os01g61044;LOC_Os01g62070;LOC_Os01g62100;LOC_Os01g62610;LOC_Os01g63410;LOC_Os01g66890;LOC_Os01g68330;LOC_Os01g…
GO:0035639	purine ribonucleoside triphosphate binding	154/1720	3531/55958	154	3531	0.0436137	1.39e-05	0.0347	molecular_function	LOC_Os01g02040;LOC_Os01g02440;LOC_Os01g04550;LOC_Os01g04570;LOC_Os01g08350;LOC_Os01g09570;LOC_Os01g10450;LOC_Os01g16130;LOC_Os01g20880;LOC_Os01g25065;LOC_Os01g26210;LOC_Os01g40980;LOC_Os01g51290;LOC_Os01g57100;LOC_Os01g57480;LOC_Os01g60910;LOC_Os01g62100;LOC_Os01g62840;LOC_Os01g66860;LOC_Os01g68330;LOC_Os01g68790;LOC_Os01g73310;LOC_Os02g07960;LOC_Os02g11740;LOC_Os02g11930;LOC_Os02g12010;LOC_Os02g…
GO:0016020	membrane	195/1720	4588/55958	195	4588	0.0425022	4.06e-06	0.0102	cellular_component	LOC_Os01g05180;LOC_Os01g05210;LOC_Os01g07390;LOC_Os01g07700;LOC_Os01g08350;LOC_Os01g10450;LOC_Os01g13120;LOC_Os01g23870;LOC_Os01g24420;LOC_Os01g25065;LOC_Os01g25189;LOC_Os01g25900;LOC_Os01g26120;LOC_Os01g31980;LOC_Os01g36580;LOC_Os01g37690;LOC_Os01g39770;LOC_Os01g40280;LOC_Os01g40480;LOC_Os01g41550;LOC_Os01g45460;LOC_Os01g45830;LOC_Os01g50820;LOC_Os01g51290;LOC_Os01g57100;LOC_Os01g58500;LOC_Os01g…
GO:0005575	cellular_component	952/1720	27277/55958	952	27277	0.0349012	2.95e-08	7.39e-05	cellular_component	LOC_Os01g01340;LOC_Os01g01850;LOC_Os01g02040;LOC_Os01g02440;LOC_Os01g02530;LOC_Os01g03600;LOC_Os01g03610;LOC_Os01g03780;LOC_Os01g03950;LOC_Os01g04120;LOC_Os01g04250;LOC_Os01g04550;LOC_Os01g04570;LOC_Os01g04590;LOC_Os01g04920;LOC_Os01g04980;LOC_Os01g05180;LOC_Os01g05210;LOC_Os01g06550;LOC_Os01g06770;LOC_Os01g06910;LOC_Os01g07340;LOC_Os01g07376;LOC_Os01g07390;LOC_Os01g07420;LOC_Os01g07700;LOC_Os01g…
GO:0044464	cell part	870/1720	25333/55958	870	25333	0.0343426	7.45e-06	0.0186	cellular_component	LOC_Os01g01340;LOC_Os01g01850;LOC_Os01g02040;LOC_Os01g02440;LOC_Os01g02530;LOC_Os01g03600;LOC_Os01g03610;LOC_Os01g03780;LOC_Os01g03950;LOC_Os01g04120;LOC_Os01g04250;LOC_Os01g04550;LOC_Os01g04570;LOC_Os01g04590;LOC_Os01g04920;LOC_Os01g04980;LOC_Os01g06550;LOC_Os01g06770;LOC_Os01g06910;LOC_Os01g07340;LOC_Os01g07376;LOC_Os01g07420;LOC_Os01g07700;LOC_Os01g07990;LOC_Os01g08120;LOC_Os01g08160;LOC_Os01g…
GO:0044424	intracellular part	846/1720	24658/55958	846	24658	0.0343094	1.56e-05	0.0391	cellular_component	LOC_Os01g01340;LOC_Os01g01850;LOC_Os01g02040;LOC_Os01g02440;LOC_Os01g02530;LOC_Os01g03600;LOC_Os01g03610;LOC_Os01g03780;LOC_Os01g03950;LOC_Os01g04120;LOC_Os01g04250;LOC_Os01g04550;LOC_Os01g04570;LOC_Os01g04590;LOC_Os01g04920;LOC_Os01g04980;LOC_Os01g06550;LOC_Os01g06770;LOC_Os01g06910;LOC_Os01g07340;LOC_Os01g07376;LOC_Os01g07420;LOC_Os01g07700;LOC_Os01g07990;LOC_Os01g08120;LOC_Os01g08160;LOC_Os01g…

## Sheet: IRAT109 at period II
Table S6. Gene Ontology enrichments of differentially expressed genes at different drought periods in IRAT109 and IAC1246
id	description	ratio_in_study	ratio_in_pop	ratio_in_study	ratio_in_pop	enrichment ratio	p_uncorrected	p_bonferroni	type	DEGs
GO:0005372	water transmembrane transporter activity	7/2710	17/55958	7	17	0.411765	7.84e-06	0.0264	molecular_function	LOC_Os02g41860;LOC_Os02g44630;LOC_Os02g57720;LOC_Os04g44060;LOC_Os04g47220;LOC_Os07g26660;LOC_Os07g26690
GO:0015250	water channel activity	7/2710	17/55958	7	17	0.411765	7.84e-06	0.0264	molecular_function	LOC_Os02g41860;LOC_Os02g44630;LOC_Os02g57720;LOC_Os04g44060;LOC_Os04g47220;LOC_Os07g26660;LOC_Os07g26690
GO:0022625	cytosolic large ribosomal subunit	31/2710	112/55958	31	112	0.276786	2.02e-11	6.81e-08	cellular_component	LOC_Os01g24690;LOC_Os01g59730;LOC_Os01g59990;LOC_Os01g62350;LOC_Os02g01332;LOC_Os02g02130;LOC_Os02g40880;LOC_Os02g48660;LOC_Os02g56990;LOC_Os03g22340;LOC_Os04g50990;LOC_Os04g51630;LOC_Os05g06310;LOC_Os05g11710;LOC_Os05g46430;LOC_Os05g48220;LOC_Os05g48310;LOC_Os05g48320;LOC_Os06g21480;LOC_Os07g12250;LOC_Os07g26740;LOC_Os07g33915;LOC_Os08g06040;LOC_Os08g41300;LOC_Os09g24690;LOC_Os09g32500;LOC_Os09g…
GO:0071215	cellular response to abscisic acid stimulus	11/2710	44/55958	11	44	0.25	5.86e-06	0.0197	biological_process	LOC_Os01g43410;LOC_Os01g57540;LOC_Os01g64970;LOC_Os05g41490;LOC_Os05g42210;LOC_Os05g47890;LOC_Os06g47150;LOC_Os07g42940;LOC_Os09g34214;LOC_Os10g21810;LOC_Os12g29220
GO:0015934	large ribosomal subunit	33/2710	136/55958	33	136	0.242647	7.32e-11	2.46e-07	cellular_component	LOC_Os01g24690;LOC_Os01g59730;LOC_Os01g59990;LOC_Os01g62350;LOC_Os01g64090;LOC_Os02g01332;LOC_Os02g02130;LOC_Os02g21660;LOC_Os02g40880;LOC_Os02g48660;LOC_Os02g56990;LOC_Os03g22340;LOC_Os04g50990;LOC_Os04g51630;LOC_Os05g06310;LOC_Os05g11710;LOC_Os05g46430;LOC_Os05g48220;LOC_Os05g48310;LOC_Os05g48320;LOC_Os06g21480;LOC_Os07g12250;LOC_Os07g26740;LOC_Os07g33915;LOC_Os08g06040;LOC_Os08g41300;LOC_Os09g…
GO:0046658	anchored component of plasma membrane	13/2710	55/55958	13	55	0.236364	1.68e-06	0.00565	cellular_component	LOC_Os01g64170;LOC_Os02g44630;LOC_Os03g12250;LOC_Os03g18910;LOC_Os04g47220;LOC_Os05g35050;LOC_Os05g48290;LOC_Os07g38930;LOC_Os07g41310;LOC_Os07g49080;LOC_Os08g23180;LOC_Os08g39350;LOC_Os08g42040
GO:0031225	anchored component of membrane	16/2710	68/55958	16	68	0.235294	1.17e-07	0.000393	cellular_component	LOC_Os01g64170;LOC_Os02g44630;LOC_Os03g12250;LOC_Os03g18910;LOC_Os03g26820;LOC_Os03g54750;LOC_Os04g47220;LOC_Os05g32110;LOC_Os05g35050;LOC_Os05g48290;LOC_Os07g38930;LOC_Os07g41310;LOC_Os07g49080;LOC_Os08g23180;LOC_Os08g39350;LOC_Os08g42040
GO:0022627	cytosolic small ribosomal subunit	21/2710	95/55958	21	95	0.221053	4.33e-09	1.46e-05	cellular_component	LOC_Os01g01060;LOC_Os01g60790;LOC_Os01g73160;LOC_Os02g13530;LOC_Os02g28810;LOC_Os03g10340;LOC_Os03g14530;LOC_Os03g31090;LOC_Os05g30530;LOC_Os07g07770;LOC_Os07g10660;LOC_Os07g12650;LOC_Os07g42450;LOC_Os07g42950;LOC_Os08g10608;LOC_Os09g39540;LOC_Os10g08930;LOC_Os11g41610;LOC_Os12g21798;LOC_Os12g32380;LOC_Os12g34045
GO:0042445	hormone metabolic process	17/2710	77/55958	17	77	0.220779	1.29e-07	0.000433	biological_process	LOC_Os01g29150;LOC_Os01g56810;LOC_Os03g40540;LOC_Os04g03980;LOC_Os04g40040;LOC_Os04g43840;LOC_Os05g46360;LOC_Os06g47620;LOC_Os07g13770;LOC_Os07g14590;LOC_Os07g25540;LOC_Os09g31506;LOC_Os09g34090;LOC_Os09g34214;LOC_Os10g04860;LOC_Os10g34230;LOC_Os12g19030
GO:0009415	response to water	52/2710	239/55958	52	239	0.217573	1.21e-10	4.08e-07	biological_process	LOC_Os01g54620;LOC_Os01g64100;LOC_Os01g68790;LOC_Os02g02870;LOC_Os02g32160;LOC_Os02g36380;LOC_Os02g41860;LOC_Os02g44630;LOC_Os02g44870;LOC_Os02g50480;LOC_Os02g51290;LOC_Os02g53690;LOC_Os02g57720;LOC_Os03g16170;LOC_Os03g16610;LOC_Os03g55850;LOC_Os04g03980;LOC_Os04g44060;LOC_Os04g47220;LOC_Os04g53930;LOC_Os05g01940;LOC_Os05g29030;LOC_Os05g31760;LOC_Os05g38150;LOC_Os05g41490;LOC_Os05g49170;LOC_Os05g…
GO:0044391	ribosomal subunit	55/2710	254/55958	55	254	0.216535	5.4e-11	1.82e-07	cellular_component	LOC_Os01g01060;LOC_Os01g24690;LOC_Os01g59730;LOC_Os01g59990;LOC_Os01g60790;LOC_Os01g62350;LOC_Os01g64090;LOC_Os01g73160;LOC_Os02g01332;LOC_Os02g02130;LOC_Os02g13530;LOC_Os02g21660;LOC_Os02g28810;LOC_Os02g40880;LOC_Os02g48660;LOC_Os02g56990;LOC_Os03g10340;LOC_Os03g14530;LOC_Os03g22340;LOC_Os03g31090;LOC_Os04g50990;LOC_Os04g51630;LOC_Os05g06310;LOC_Os05g11710;LOC_Os05g30530;LOC_Os05g46430;LOC_Os05g…
GO:0015926	glucosidase activity	13/2710	61/55958	13	61	0.213115	5.79e-06	0.0195	molecular_function	LOC_Os01g67220;LOC_Os02g01590;LOC_Os03g49600;LOC_Os04g33490;LOC_Os04g43340;LOC_Os04g43380;LOC_Os04g43390;LOC_Os04g43400;LOC_Os04g45290;LOC_Os05g30250;LOC_Os06g46284;LOC_Os07g46280;LOC_Os09g33690
GO:0009414	response to water deprivation	46/2710	227/55958	46	227	0.202643	1.02e-10	3.43e-07	biological_process	LOC_Os01g54620;LOC_Os01g64100;LOC_Os01g68790;LOC_Os02g02870;LOC_Os02g36380;LOC_Os02g41860;LOC_Os02g44630;LOC_Os02g50480;LOC_Os02g51290;LOC_Os02g57720;LOC_Os03g16170;LOC_Os03g16610;LOC_Os03g55850;LOC_Os04g03980;LOC_Os04g44060;LOC_Os04g47220;LOC_Os04g53930;LOC_Os05g01940;LOC_Os05g29030;LOC_Os05g31760;LOC_Os05g38150;LOC_Os05g41490;LOC_Os05g49170;LOC_Os05g51830;LOC_Os06g06050;LOC_Os06g46799;LOC_Os07g…
GO:0044445	cytosolic part	64/2710	318/55958	64	318	0.201258	1.37e-10	4.61e-07	cellular_component	LOC_Os01g01060;LOC_Os01g24690;LOC_Os01g59730;LOC_Os01g59990;LOC_Os01g60790;LOC_Os01g62350;LOC_Os01g73160;LOC_Os02g01332;LOC_Os02g02130;LOC_Os02g13530;LOC_Os02g28810;LOC_Os02g32760;LOC_Os02g40880;LOC_Os02g48660;LOC_Os02g56990;LOC_Os03g10340;LOC_Os03g14530;LOC_Os03g22340;LOC_Os03g31090;LOC_Os03g49600;LOC_Os03g52840;LOC_Os04g50990;LOC_Os04g51630;LOC_Os05g06310;LOC_Os05g11710;LOC_Os05g30530;LOC_Os05g…
GO:0010817	regulation of hormone levels	28/2710	142/55958	28	142	0.197183	2.12e-10	7.12e-07	biological_process	LOC_Os01g29150;LOC_Os01g54270;LOC_Os01g56810;LOC_Os01g69070;LOC_Os03g12390;LOC_Os03g40540;LOC_Os04g03980;LOC_Os04g40040;LOC_Os04g43840;LOC_Os05g04600;LOC_Os05g37470;LOC_Os05g46360;LOC_Os06g06050;LOC_Os06g47620;LOC_Os07g13770;LOC_Os07g14590;LOC_Os07g25540;LOC_Os08g34240;LOC_Os09g25330;LOC_Os09g29239;LOC_Os09g31506;LOC_Os09g34090;LOC_Os09g34214;LOC_Os10g04860;LOC_Os10g34230;LOC_Os12g03860;LOC_Os12g…
GO:0071214	cellular response to abiotic stimulus	18/2710	94/55958	18	94	0.191489	5.38e-07	0.00181	biological_process	LOC_Os01g11414;LOC_Os01g64100;LOC_Os02g14980;LOC_Os02g36380;LOC_Os02g50480;LOC_Os03g09170;LOC_Os03g55850;LOC_Os04g53930;LOC_Os05g49170;LOC_Os05g50930;LOC_Os05g51150;LOC_Os06g40080;LOC_Os07g33790;LOC_Os08g31580;LOC_Os09g34214;LOC_Os11g11390;LOC_Os11g18170;LOC_Os12g29220
GO:0006563	L-serine metabolic process	16/2710	84/55958	16	84	0.190476	2.44e-06	0.0082	biological_process	LOC_Os01g02890;LOC_Os01g37837;LOC_Os01g51410;LOC_Os01g52260;LOC_Os01g59920;LOC_Os02g12900;LOC_Os03g10190;LOC_Os03g50510;LOC_Os03g52840;LOC_Os03g55280;LOC_Os03g63330;LOC_Os04g43650;LOC_Os05g45710;LOC_Os05g48060;LOC_Os08g34720;LOC_Os12g42980
GO:0097306	cellular response to alcohol	16/2710	85/55958	16	85	0.188235	2.87e-06	0.00965	biological_process	LOC_Os01g06280;LOC_Os01g43410;LOC_Os01g57540;LOC_Os01g64970;LOC_Os04g03980;LOC_Os05g06990;LOC_Os05g41490;LOC_Os05g42210;LOC_Os05g47890;LOC_Os06g47150;LOC_Os07g25540;LOC_Os07g39220;LOC_Os07g42940;LOC_Os09g34214;LOC_Os10g21810;LOC_Os12g29220
GO:0071396	cellular response to lipid	19/2710	101/55958	19	101	0.188119	3.51e-07	0.00118	biological_process	LOC_Os01g06280;LOC_Os01g39860;LOC_Os01g43410;LOC_Os01g57540;LOC_Os01g64970;LOC_Os02g01590;LOC_Os04g03980;LOC_Os04g45290;LOC_Os05g06990;LOC_Os05g41490;LOC_Os05g42210;LOC_Os05g47890;LOC_Os06g47150;LOC_Os07g25540;LOC_Os07g39220;LOC_Os07g42940;LOC_Os09g34214;LOC_Os10g21810;LOC_Os12g29220
GO:0009751	response to salicylic acid	18/2710	96/55958	18	96	0.1875	7.45e-07	0.00251	biological_process	LOC_Os01g27230;LOC_Os01g55040;LOC_Os01g65370;LOC_Os01g66890;LOC_Os02g39160;LOC_Os02g41510;LOC_Os02g50330;LOC_Os03g12390;LOC_Os03g43840;LOC_Os05g35500;LOC_Os05g42424;LOC_Os06g11210;LOC_Os08g33660;LOC_Os10g41200;LOC_Os11g25860;LOC_Os11g47460;LOC_Os12g29220;LOC_Os12g37970
GO:0015935	small ribosomal subunit	22/2710	118/55958	22	118	0.186441	5.09e-08	0.000171	cellular_component	LOC_Os01g01060;LOC_Os01g60790;LOC_Os01g73160;LOC_Os02g13530;LOC_Os02g28810;LOC_Os03g10340;LOC_Os03g14530;LOC_Os03g31090;LOC_Os05g30530;LOC_Os07g07770;LOC_Os07g10660;LOC_Os07g12650;LOC_Os07g42450;LOC_Os07g42950;LOC_Os08g10608;LOC_Os09g39540;LOC_Os10g08930;LOC_Os11g41610;LOC_Os12g21798;LOC_Os12g32380;LOC_Os12g34045;LOC_Os12g34154
GO:0009642	response to light intensity	16/2710	89/55958	16	89	0.179775	5.35e-06	0.018	biological_process	LOC_Os01g03710;LOC_Os01g11250;LOC_Os01g24690;LOC_Os01g59920;LOC_Os01g64100;LOC_Os02g14840;LOC_Os03g11910;LOC_Os03g14180;LOC_Os03g40540;LOC_Os03g58040;LOC_Os07g48830;LOC_Os09g04790;LOC_Os09g15670;LOC_Os09g39230;LOC_Os09g39260;LOC_Os12g29570
GO:0009409	response to cold	48/2710	278/55958	48	278	0.172662	6.99e-11	2.35e-07	biological_process	LOC_Os01g10940;LOC_Os01g18170;LOC_Os01g24690;LOC_Os01g53900;LOC_Os01g64100;LOC_Os01g65370;LOC_Os01g66890;LOC_Os01g68790;LOC_Os01g71320;LOC_Os02g02870;LOC_Os02g03060;LOC_Os02g32760;LOC_Os02g51290;LOC_Os03g01850;LOC_Os03g12030;LOC_Os03g16170;LOC_Os03g52840;LOC_Os03g55850;LOC_Os04g50990;LOC_Os05g03760;LOC_Os05g07810;LOC_Os05g31760;LOC_Os05g33510;LOC_Os05g40420;LOC_Os05g41180;LOC_Os05g46040;LOC_Os05g…
GO:0016706	oxidoreductase activity, acting on paired donors, with incorporation or reduction of molecular oxygen, 2-oxoglutarate as one donor, and incorporation of one atom each of oxygen into both donors	23/2710	141/55958	23	141	0.163121	3.24e-07	0.00109	molecular_function	LOC_Os01g22910;LOC_Os01g24980;LOC_Os01g39860;LOC_Os01g55240;LOC_Os01g61610;LOC_Os02g17940;LOC_Os02g41954;LOC_Os04g40040;LOC_Os05g05670;LOC_Os05g33310;LOC_Os05g33320;LOC_Os05g48700;LOC_Os06g08032;LOC_Os06g08060;LOC_Os07g01340;LOC_Os07g07410;LOC_Os08g15149;LOC_Os08g30080;LOC_Os08g30150;LOC_Os08g30210;LOC_Os08g32160;LOC_Os10g40960;LOC_Os10g41020
GO:0071496	cellular response to external stimulus	19/2710	117/55958	19	117	0.162393	3.56e-06	0.012	biological_process	LOC_Os01g39860;LOC_Os01g64100;LOC_Os02g50480;LOC_Os03g21960;LOC_Os03g53230;LOC_Os03g55850;LOC_Os04g43710;LOC_Os04g53930;LOC_Os05g03860;LOC_Os05g43040;LOC_Os05g47780;LOC_Os05g49170;LOC_Os07g09000;LOC_Os07g33790;LOC_Os08g31410;LOC_Os08g33710;LOC_Os09g14670;LOC_Os09g34214;LOC_Os11g18170
GO:0015698	inorganic anion transport	18/2710	111/55958	18	111	0.162162	6.5e-06	0.0219	biological_process	LOC_Os01g51040;LOC_Os01g63290;LOC_Os02g46460;LOC_Os02g50480;LOC_Os02g57620;LOC_Os03g06520;LOC_Os03g09940;LOC_Os04g10690;LOC_Os04g10750;LOC_Os04g43070;LOC_Os07g09000;LOC_Os08g20570;LOC_Os08g31410;LOC_Os09g06499;LOC_Os11g08370;LOC_Os12g07970;LOC_Os12g25200;LOC_Os12g37840
GO:0009737	response to abscisic acid	52/2710	322/55958	52	322	0.161491	6.22e-11	2.09e-07	biological_process	LOC_Os01g43410;LOC_Os01g45460;LOC_Os01g57540;LOC_Os01g64970;LOC_Os02g02870;LOC_Os02g49690;LOC_Os02g51290;LOC_Os02g52130;LOC_Os03g11380;LOC_Os03g12250;LOC_Os03g20380;LOC_Os03g49350;LOC_Os03g55850;LOC_Os03g58020;LOC_Os04g43070;LOC_Os05g01940;LOC_Os05g04550;LOC_Os05g05930;LOC_Os05g13520;LOC_Os05g35690;LOC_Os05g37450;LOC_Os05g41490;LOC_Os05g42210;LOC_Os05g47890;LOC_Os05g49170;LOC_Os05g51830;LOC_Os06g…
GO:0044272	sulfur compound biosynthetic process	21/2710	134/55958	21	134	0.156716	2.02e-06	0.0068	biological_process	LOC_Os01g10940;LOC_Os01g52260;LOC_Os01g59920;LOC_Os01g70570;LOC_Os02g12900;LOC_Os03g03790;LOC_Os03g10500;LOC_Os03g47610;LOC_Os03g55280;LOC_Os04g57410;LOC_Os05g45710;LOC_Os07g34570;LOC_Os07g38570;LOC_Os07g49370;LOC_Os09g34090;LOC_Os10g13810;LOC_Os10g28350;LOC_Os11g41650;LOC_Os12g16200;LOC_Os12g42884;LOC_Os12g42980
GO:0031668	cellular response to extracellular stimulus	18/2710	115/55958	18	115	0.156522	1.08e-05	0.0363	biological_process	LOC_Os01g39860;LOC_Os01g64100;LOC_Os02g50480;LOC_Os03g21960;LOC_Os03g53230;LOC_Os03g55850;LOC_Os04g43710;LOC_Os04g53930;LOC_Os05g03860;LOC_Os05g43040;LOC_Os05g47780;LOC_Os05g49170;LOC_Os07g09000;LOC_Os08g31410;LOC_Os08g33710;LOC_Os09g14670;LOC_Os09g34214;LOC_Os11g18170
GO:0080167	response to karrikin	23/2710	147/55958	23	147	0.156463	6.93e-07	0.00233	biological_process	LOC_Os01g53520;LOC_Os01g61610;LOC_Os03g16060;LOC_Os03g16950;LOC_Os04g21320;LOC_Os04g43070;LOC_Os05g13520;LOC_Os05g30250;LOC_Os05g33310;LOC_Os05g33320;LOC_Os05g37660;LOC_Os05g48650;LOC_Os06g04070;LOC_Os06g04250;LOC_Os06g08110;LOC_Os06g30750;LOC_Os07g42940;LOC_Os08g08850;LOC_Os09g34214;LOC_Os09g39230;LOC_Os09g39260;LOC_Os12g03860;LOC_Os12g44110
GO:0009991	response to extracellular stimulus	20/2710	129/55958	20	129	0.155039	4.15e-06	0.014	biological_process	LOC_Os01g03710;LOC_Os01g39860;LOC_Os01g64100;LOC_Os02g50480;LOC_Os03g21960;LOC_Os03g47610;LOC_Os03g53230;LOC_Os03g55850;LOC_Os04g43710;LOC_Os04g53930;LOC_Os05g03860;LOC_Os05g43040;LOC_Os05g47780;LOC_Os05g49170;LOC_Os07g09000;LOC_Os08g31410;LOC_Os08g33710;LOC_Os09g14670;LOC_Os09g34214;LOC_Os11g18170
GO:0033993	response to lipid	66/2710	435/55958	66	435	0.151724	1.09e-10	3.67e-07	biological_process	LOC_Os01g06280;LOC_Os01g39860;LOC_Os01g43410;LOC_Os01g45460;LOC_Os01g57540;LOC_Os01g64970;LOC_Os02g01590;LOC_Os02g02870;LOC_Os02g49690;LOC_Os02g51290;LOC_Os02g52130;LOC_Os02g53690;LOC_Os03g11380;LOC_Os03g12250;LOC_Os03g20380;LOC_Os03g49350;LOC_Os03g55850;LOC_Os03g58020;LOC_Os04g03980;LOC_Os04g43070;LOC_Os04g45290;LOC_Os04g48160;LOC_Os05g01940;LOC_Os05g04550;LOC_Os05g05930;LOC_Os05g06990;LOC_Os05g…
GO:0051213	dioxygenase activity	29/2710	194/55958	29	194	0.149485	7.28e-08	0.000245	molecular_function	LOC_Os01g22910;LOC_Os01g24980;LOC_Os01g39860;LOC_Os01g54270;LOC_Os01g55240;LOC_Os01g61610;LOC_Os02g17940;LOC_Os02g41954;LOC_Os03g49350;LOC_Os03g49380;LOC_Os04g37430;LOC_Os04g40040;LOC_Os05g05670;LOC_Os05g33310;LOC_Os05g33320;LOC_Os05g48700;LOC_Os06g08032;LOC_Os06g08060;LOC_Os07g01340;LOC_Os07g05940;LOC_Os07g07410;LOC_Os08g15149;LOC_Os08g30080;LOC_Os08g30150;LOC_Os08g30210;LOC_Os08g32160;LOC_Os10g…
GO:0097305	response to alcohol	57/2710	384/55958	57	384	0.148438	8.77e-11	2.95e-07	biological_process	LOC_Os01g06280;LOC_Os01g43410;LOC_Os01g45460;LOC_Os01g57540;LOC_Os01g64970;LOC_Os02g02870;LOC_Os02g49690;LOC_Os02g51290;LOC_Os02g52130;LOC_Os03g11380;LOC_Os03g12250;LOC_Os03g20380;LOC_Os03g49350;LOC_Os03g55850;LOC_Os03g58020;LOC_Os04g03980;LOC_Os04g43070;LOC_Os05g01940;LOC_Os05g04550;LOC_Os05g05930;LOC_Os05g06990;LOC_Os05g13520;LOC_Os05g35690;LOC_Os05g37450;LOC_Os05g41490;LOC_Os05g42210;LOC_Os05g…
GO:1901701	cellular response to oxygen-containing compound	37/2710	250/55958	37	250	0.148	1.65e-09	5.54e-06	biological_process	LOC_Os01g06280;LOC_Os01g39860;LOC_Os01g43410;LOC_Os01g55040;LOC_Os01g57540;LOC_Os01g64100;LOC_Os01g64970;LOC_Os01g67220;LOC_Os02g01590;LOC_Os02g36380;LOC_Os02g36780;LOC_Os02g39160;LOC_Os02g50480;LOC_Os03g12390;LOC_Os03g43840;LOC_Os03g55850;LOC_Os04g03980;LOC_Os04g14680;LOC_Os04g45290;LOC_Os04g53930;LOC_Os04g57410;LOC_Os05g06990;LOC_Os05g41490;LOC_Os05g42210;LOC_Os05g47890;LOC_Os05g49170;LOC_Os06g…
GO:0010035	response to inorganic substance	119/2710	817/55958	119	817	0.145655	2.01e-10	6.77e-07	biological_process	LOC_Os01g03710;LOC_Os01g08450;LOC_Os01g10940;LOC_Os01g16030;LOC_Os01g20206;LOC_Os01g27230;LOC_Os01g35184;LOC_Os01g36790;LOC_Os01g37837;LOC_Os01g39860;LOC_Os01g43090;LOC_Os01g51410;LOC_Os01g52500;LOC_Os01g54620;LOC_Os01g62070;LOC_Os01g62840;LOC_Os01g64100;LOC_Os01g66890;LOC_Os01g67220;LOC_Os01g68790;LOC_Os01g72150;LOC_Os02g02870;LOC_Os02g12900;LOC_Os02g26700;LOC_Os02g32160;LOC_Os02g36380;LOC_Os02g…
GO:1901700	response to oxygen-containing compound	137/2710	949/55958	137	949	0.144362	1.98e-10	6.66e-07	biological_process	LOC_Os01g03710;LOC_Os01g06280;LOC_Os01g27230;LOC_Os01g35184;LOC_Os01g36790;LOC_Os01g39860;LOC_Os01g43410;LOC_Os01g45460;LOC_Os01g54620;LOC_Os01g55040;LOC_Os01g57540;LOC_Os01g62840;LOC_Os01g64100;LOC_Os01g64310;LOC_Os01g64970;LOC_Os01g65370;LOC_Os01g66890;LOC_Os01g67220;LOC_Os01g68790;LOC_Os02g01590;LOC_Os02g02870;LOC_Os02g08320;LOC_Os02g32160;LOC_Os02g36380;LOC_Os02g36780;LOC_Os02g39160;LOC_Os02g…
GO:0042254	ribosome biogenesis	69/2710	484/55958	69	484	0.142562	1.35e-10	4.53e-07	biological_process	LOC_Os01g01060;LOC_Os01g03870;LOC_Os01g09510;LOC_Os01g24690;LOC_Os01g27730;LOC_Os01g59730;LOC_Os01g60790;LOC_Os01g62210;LOC_Os01g62350;LOC_Os01g64090;LOC_Os01g67200;LOC_Os02g01332;LOC_Os02g02130;LOC_Os02g09590;LOC_Os02g13530;LOC_Os02g21660;LOC_Os02g27760;LOC_Os02g32760;LOC_Os02g40880;LOC_Os02g48660;LOC_Os02g56990;LOC_Os03g10160;LOC_Os03g10340;LOC_Os03g14530;LOC_Os03g22340;LOC_Os03g31090;LOC_Os03g…
GO:0022613	ribonucleoprotein complex biogenesis	71/2710	504/55958	71	504	0.140873	7.83e-11	2.63e-07	biological_process	LOC_Os01g01060;LOC_Os01g03870;LOC_Os01g09510;LOC_Os01g24690;LOC_Os01g27730;LOC_Os01g59730;LOC_Os01g60790;LOC_Os01g62210;LOC_Os01g62350;LOC_Os01g64090;LOC_Os01g67200;LOC_Os02g01332;LOC_Os02g02130;LOC_Os02g09590;LOC_Os02g13530;LOC_Os02g21660;LOC_Os02g27760;LOC_Os02g32760;LOC_Os02g40880;LOC_Os02g48660;LOC_Os02g56990;LOC_Os03g10160;LOC_Os03g10340;LOC_Os03g14530;LOC_Os03g22340;LOC_Os03g31090;LOC_Os03g…
GO:0044085	cellular component biogenesis	83/2710	596/55958	83	596	0.139262	1.36e-10	4.59e-07	biological_process	LOC_Os01g01060;LOC_Os01g03870;LOC_Os01g06580;LOC_Os01g09510;LOC_Os01g24690;LOC_Os01g27730;LOC_Os01g54620;LOC_Os01g59730;LOC_Os01g60790;LOC_Os01g62210;LOC_Os01g62350;LOC_Os01g64090;LOC_Os01g67200;LOC_Os02g01332;LOC_Os02g02130;LOC_Os02g06380;LOC_Os02g09590;LOC_Os02g13530;LOC_Os02g17534;LOC_Os02g17590;LOC_Os02g21660;LOC_Os02g27760;LOC_Os02g32760;LOC_Os02g40880;LOC_Os02g48660;LOC_Os02g56990;LOC_Os03g…
GO:0003735	structural constituent of ribosome	67/2710	482/55958	67	482	0.139004	1.23e-10	4.13e-07	molecular_function	LOC_Os01g01060;LOC_Os01g03870;LOC_Os01g09510;LOC_Os01g24690;LOC_Os01g59730;LOC_Os01g60790;LOC_Os01g62210;LOC_Os01g62350;LOC_Os01g64090;LOC_Os01g67200;LOC_Os02g01332;LOC_Os02g02130;LOC_Os02g09590;LOC_Os02g13530;LOC_Os02g21660;LOC_Os02g27760;LOC_Os02g28810;LOC_Os02g32760;LOC_Os02g40880;LOC_Os02g48660;LOC_Os02g56990;LOC_Os03g10160;LOC_Os03g10340;LOC_Os03g14530;LOC_Os03g22340;LOC_Os03g31090;LOC_Os03g…
GO:0046873	metal ion transmembrane transporter activity	25/2710	180/55958	25	180	0.138889	2.24e-06	0.00754	molecular_function	LOC_Os01g11250;LOC_Os01g11414;LOC_Os01g41720;LOC_Os01g62070;LOC_Os01g70490;LOC_Os02g08018;LOC_Os02g14840;LOC_Os02g14980;LOC_Os02g29510;LOC_Os03g04480;LOC_Os03g21890;LOC_Os03g37830;LOC_Os03g55100;LOC_Os04g52310;LOC_Os05g35050;LOC_Os05g35570;LOC_Os05g41580;LOC_Os06g15910;LOC_Os07g01810;LOC_Os07g12900;LOC_Os07g33790;LOC_Os09g31442;LOC_Os12g03860;LOC_Os12g37530;LOC_Os12g39660
GO:0009266	response to temperature stimulus	62/2710	451/55958	62	451	0.137472	1.49e-10	5.01e-07	biological_process	LOC_Os01g04360;LOC_Os01g10940;LOC_Os01g18170;LOC_Os01g24690;LOC_Os01g53220;LOC_Os01g53900;LOC_Os01g62840;LOC_Os01g64100;LOC_Os01g65370;LOC_Os01g66890;LOC_Os01g68790;LOC_Os01g71320;LOC_Os02g02870;LOC_Os02g03060;LOC_Os02g13800;LOC_Os02g32160;LOC_Os02g32760;LOC_Os02g51290;LOC_Os03g01850;LOC_Os03g11910;LOC_Os03g12030;LOC_Os03g12370;LOC_Os03g14180;LOC_Os03g16170;LOC_Os03g52840;LOC_Os03g55850;LOC_Os04g…
GO:0014070	response to organic cyclic compound	28/2710	204/55958	28	204	0.137255	7.26e-07	0.00244	biological_process	LOC_Os01g03710;LOC_Os01g06280;LOC_Os01g27230;LOC_Os01g55040;LOC_Os01g65370;LOC_Os01g66890;LOC_Os02g39160;LOC_Os02g41510;LOC_Os02g50330;LOC_Os03g12390;LOC_Os03g43840;LOC_Os03g47610;LOC_Os04g03980;LOC_Os04g43710;LOC_Os05g06990;LOC_Os05g35500;LOC_Os05g35690;LOC_Os05g42424;LOC_Os06g11210;LOC_Os07g25540;LOC_Os07g39220;LOC_Os08g33660;LOC_Os10g41200;LOC_Os11g25860;LOC_Os11g47460;LOC_Os12g13720;LOC_Os12g…
GO:0006970	response to osmotic stress	67/2710	491/55958	67	491	0.136456	8.74e-11	2.94e-07	biological_process	LOC_Os01g10940;LOC_Os01g11414;LOC_Os01g43410;LOC_Os01g54590;LOC_Os01g54620;LOC_Os01g62840;LOC_Os01g64100;LOC_Os01g65370;LOC_Os01g66890;LOC_Os01g68790;LOC_Os01g71320;LOC_Os02g02870;LOC_Os02g14980;LOC_Os02g41510;LOC_Os02g44630;LOC_Os02g50480;LOC_Os02g51290;LOC_Os03g09170;LOC_Os03g57840;LOC_Os03g58040;LOC_Os03g63400;LOC_Os04g19740;LOC_Os04g45970;LOC_Os04g47220;LOC_Os04g58580;LOC_Os05g04550;LOC_Os05g…
GO:0009605	response to external stimulus	33/2710	242/55958	33	242	0.136364	9.11e-08	0.000307	biological_process	LOC_Os01g03710;LOC_Os01g39860;LOC_Os01g64100;LOC_Os02g34860;LOC_Os02g36380;LOC_Os02g50480;LOC_Os03g11380;LOC_Os03g21960;LOC_Os03g47610;LOC_Os03g53230;LOC_Os03g55850;LOC_Os03g57840;LOC_Os03g61040;LOC_Os04g43710;LOC_Os04g53930;LOC_Os05g03860;LOC_Os05g04600;LOC_Os05g37470;LOC_Os05g43040;LOC_Os05g47780;LOC_Os05g49170;LOC_Os05g49240;LOC_Os05g50350;LOC_Os06g02130;LOC_Os07g09000;LOC_Os07g33790;LOC_Os08g…
GO:0005198	structural molecule activity	76/2710	560/55958	76	560	0.135714	1.18e-10	3.96e-07	molecular_function	LOC_Os01g01060;LOC_Os01g01610;LOC_Os01g03870;LOC_Os01g09510;LOC_Os01g24690;LOC_Os01g59730;LOC_Os01g60790;LOC_Os01g62210;LOC_Os01g62350;LOC_Os01g64090;LOC_Os01g67200;LOC_Os02g01332;LOC_Os02g02130;LOC_Os02g09590;LOC_Os02g11840;LOC_Os02g13530;LOC_Os02g21660;LOC_Os02g27760;LOC_Os02g28810;LOC_Os02g32760;LOC_Os02g40880;LOC_Os02g42940;LOC_Os02g48660;LOC_Os02g56990;LOC_Os03g01530;LOC_Os03g10160;LOC_Os03g…
GO:0005911	cell-cell junction	117/2710	874/55958	117	874	0.133867	1.6e-10	5.38e-07	cellular_component	LOC_Os01g01060;LOC_Os01g06280;LOC_Os01g10940;LOC_Os01g11414;LOC_Os01g11960;LOC_Os01g18170;LOC_Os01g21960;LOC_Os01g24690;LOC_Os01g27730;LOC_Os01g36790;LOC_Os01g44110;LOC_Os01g52500;LOC_Os01g53520;LOC_Os01g53900;LOC_Os01g54590;LOC_Os01g55040;LOC_Os01g55450;LOC_Os01g56320;LOC_Os01g57540;LOC_Os01g59730;LOC_Os01g60790;LOC_Os01g62350;LOC_Os01g62980;LOC_Os02g01332;LOC_Os02g14980;LOC_Os02g28810;LOC_Os02g…
GO:0009506	plasmodesma	117/2710	874/55958	117	874	0.133867	1.6e-10	5.38e-07	cellular_component	LOC_Os01g01060;LOC_Os01g06280;LOC_Os01g10940;LOC_Os01g11414;LOC_Os01g11960;LOC_Os01g18170;LOC_Os01g21960;LOC_Os01g24690;LOC_Os01g27730;LOC_Os01g36790;LOC_Os01g44110;LOC_Os01g52500;LOC_Os01g53520;LOC_Os01g53900;LOC_Os01g54590;LOC_Os01g55040;LOC_Os01g55450;LOC_Os01g56320;LOC_Os01g57540;LOC_Os01g59730;LOC_Os01g60790;LOC_Os01g62350;LOC_Os01g62980;LOC_Os02g01332;LOC_Os02g14980;LOC_Os02g28810;LOC_Os02g…
GO:0030054	cell junction	117/2710	874/55958	117	874	0.133867	1.6e-10	5.38e-07	cellular_component	LOC_Os01g01060;LOC_Os01g06280;LOC_Os01g10940;LOC_Os01g11414;LOC_Os01g11960;LOC_Os01g18170;LOC_Os01g21960;LOC_Os01g24690;LOC_Os01g27730;LOC_Os01g36790;LOC_Os01g44110;LOC_Os01g52500;LOC_Os01g53520;LOC_Os01g53900;LOC_Os01g54590;LOC_Os01g55040;LOC_Os01g55450;LOC_Os01g56320;LOC_Os01g57540;LOC_Os01g59730;LOC_Os01g60790;LOC_Os01g62350;LOC_Os01g62980;LOC_Os02g01332;LOC_Os02g14980;LOC_Os02g28810;LOC_Os02g…
GO:0009628	response to abiotic stimulus	192/2710	1435/55958	192	1435	0.133798	1.99e-10	6.7e-07	biological_process	LOC_Os01g03710;LOC_Os01g04360;LOC_Os01g10940;LOC_Os01g11250;LOC_Os01g11414;LOC_Os01g18170;LOC_Os01g21120;LOC_Os01g22910;LOC_Os01g24690;LOC_Os01g43410;LOC_Os01g47580;LOC_Os01g53220;LOC_Os01g53520;LOC_Os01g53900;LOC_Os01g54590;LOC_Os01g54620;LOC_Os01g55240;LOC_Os01g55450;LOC_Os01g55940;LOC_Os01g59920;LOC_Os01g61610;LOC_Os01g62840;LOC_Os01g64100;LOC_Os01g65370;LOC_Os01g66890;LOC_Os01g68790;LOC_Os01g…
GO:0009651	response to salt stress	60/2710	455/55958	60	455	0.131868	7.25e-11	2.44e-07	biological_process	LOC_Os01g10940;LOC_Os01g11414;LOC_Os01g43410;LOC_Os01g54590;LOC_Os01g62840;LOC_Os01g64100;LOC_Os01g65370;LOC_Os01g66890;LOC_Os01g68790;LOC_Os01g71320;LOC_Os02g02870;LOC_Os02g14980;LOC_Os02g41510;LOC_Os02g44630;LOC_Os02g51290;LOC_Os03g09170;LOC_Os03g57840;LOC_Os03g58040;LOC_Os03g63400;LOC_Os04g19740;LOC_Os04g45970;LOC_Os04g47220;LOC_Os04g58580;LOC_Os05g04550;LOC_Os05g05930;LOC_Os05g08370;LOC_Os05g…
GO:0009719	response to endogenous stimulus	115/2710	878/55958	115	878	0.130979	1.81e-10	6.07e-07	biological_process	LOC_Os01g06230;LOC_Os01g06280;LOC_Os01g08320;LOC_Os01g10320;LOC_Os01g43410;LOC_Os01g45460;LOC_Os01g48060;LOC_Os01g54270;LOC_Os01g55940;LOC_Os01g57540;LOC_Os01g59990;LOC_Os01g62840;LOC_Os01g64310;LOC_Os01g64970;LOC_Os01g66890;LOC_Os01g67220;LOC_Os01g69070;LOC_Os02g01590;LOC_Os02g02840;LOC_Os02g02870;LOC_Os02g08320;LOC_Os02g41510;LOC_Os02g49690;LOC_Os02g50480;LOC_Os02g51290;LOC_Os02g51860;LOC_Os02g…
GO:0006412	translation	63/2710	481/55958	63	481	0.130977	1.18e-10	3.96e-07	biological_process	LOC_Os01g01060;LOC_Os01g03870;LOC_Os01g24690;LOC_Os01g59730;LOC_Os01g60790;LOC_Os01g62210;LOC_Os01g62350;LOC_Os01g64090;LOC_Os01g67200;LOC_Os02g01332;LOC_Os02g02130;LOC_Os02g09590;LOC_Os02g13530;LOC_Os02g21660;LOC_Os02g27760;LOC_Os02g40880;LOC_Os02g48660;LOC_Os02g56990;LOC_Os03g10160;LOC_Os03g10340;LOC_Os03g14530;LOC_Os03g22340;LOC_Os03g31090;LOC_Os03g31134;LOC_Os03g54040;LOC_Os03g61260;LOC_Os04g…
GO:0009725	response to hormone	109/2710	834/55958	109	834	0.130695	1.72e-10	5.77e-07	biological_process	LOC_Os01g06230;LOC_Os01g06280;LOC_Os01g08320;LOC_Os01g10320;LOC_Os01g43410;LOC_Os01g45460;LOC_Os01g48060;LOC_Os01g54270;LOC_Os01g55940;LOC_Os01g57540;LOC_Os01g59990;LOC_Os01g62840;LOC_Os01g64970;LOC_Os01g66890;LOC_Os01g67220;LOC_Os01g69070;LOC_Os02g01590;LOC_Os02g02840;LOC_Os02g02870;LOC_Os02g08320;LOC_Os02g41510;LOC_Os02g49690;LOC_Os02g50480;LOC_Os02g51290;LOC_Os02g51860;LOC_Os02g52130;LOC_Os02g…
GO:0032870	cellular response to hormone stimulus	43/2710	330/55958	43	330	0.130303	4.53e-09	1.52e-05	biological_process	LOC_Os01g06230;LOC_Os01g06280;LOC_Os01g08320;LOC_Os01g43410;LOC_Os01g48060;LOC_Os01g57540;LOC_Os01g59990;LOC_Os01g64970;LOC_Os01g67220;LOC_Os01g69070;LOC_Os02g01590;LOC_Os02g02840;LOC_Os02g50480;LOC_Os02g57250;LOC_Os03g55530;LOC_Os04g03980;LOC_Os04g45290;LOC_Os04g46350;LOC_Os04g57410;LOC_Os05g06990;LOC_Os05g09480;LOC_Os05g35110;LOC_Os05g37470;LOC_Os05g41490;LOC_Os05g42210;LOC_Os05g43920;LOC_Os05g…
GO:0071495	cellular response to endogenous stimulus	44/2710	338/55958	44	338	0.130178	3.11e-09	1.04e-05	biological_process	LOC_Os01g06230;LOC_Os01g06280;LOC_Os01g08320;LOC_Os01g43410;LOC_Os01g48060;LOC_Os01g57540;LOC_Os01g59990;LOC_Os01g64970;LOC_Os01g67220;LOC_Os01g69070;LOC_Os02g01590;LOC_Os02g02840;LOC_Os02g50480;LOC_Os02g57250;LOC_Os03g55530;LOC_Os04g03980;LOC_Os04g45290;LOC_Os04g46350;LOC_Os04g57410;LOC_Os05g06990;LOC_Os05g09480;LOC_Os05g35110;LOC_Os05g37470;LOC_Os05g41490;LOC_Os05g42210;LOC_Os05g43920;LOC_Os05g…
GO:0042221	response to chemical	217/2710	1711/55958	217	1711	0.126826	3.16e-10	1.06e-06	biological_process	LOC_Os01g03710;LOC_Os01g06230;LOC_Os01g06280;LOC_Os01g08320;LOC_Os01g08450;LOC_Os01g10320;LOC_Os01g10940;LOC_Os01g16030;LOC_Os01g20206;LOC_Os01g27230;LOC_Os01g35184;LOC_Os01g36790;LOC_Os01g37837;LOC_Os01g39860;LOC_Os01g43090;LOC_Os01g43410;LOC_Os01g45460;LOC_Os01g48060;LOC_Os01g51410;LOC_Os01g52500;LOC_Os01g54270;LOC_Os01g54620;LOC_Os01g55040;LOC_Os01g55940;LOC_Os01g57540;LOC_Os01g59990;LOC_Os01g…
GO:0005773	vacuole	50/2710	395/55958	50	395	0.126582	7.22e-10	2.43e-06	cellular_component	LOC_Os01g08450;LOC_Os01g11414;LOC_Os01g13130;LOC_Os01g14050;LOC_Os01g43410;LOC_Os01g53520;LOC_Os01g55450;LOC_Os01g57540;LOC_Os01g67190;LOC_Os02g01590;LOC_Os02g02320;LOC_Os02g07480;LOC_Os02g14980;LOC_Os02g41860;LOC_Os02g43690;LOC_Os02g44630;LOC_Os02g53130;LOC_Os02g57720;LOC_Os03g13540;LOC_Os03g19270;LOC_Os03g26820;LOC_Os03g31090;LOC_Os03g48626;LOC_Os03g54880;LOC_Os03g57420;LOC_Os03g61800;LOC_Os04g…
GO:0055085	transmembrane transport	127/2710	1021/55958	127	1021	0.124388	2.09e-10	7.03e-07	biological_process	LOC_Os01g11250;LOC_Os01g11414;LOC_Os01g17214;LOC_Os01g28840;LOC_Os01g34850;LOC_Os01g38990;LOC_Os01g41720;LOC_Os01g42110;LOC_Os01g43460;LOC_Os01g50820;LOC_Os01g51040;LOC_Os01g51250;LOC_Os01g58010;LOC_Os01g62070;LOC_Os01g63290;LOC_Os01g66010;LOC_Os01g69070;LOC_Os01g70490;LOC_Os01g71710;LOC_Os01g71740;LOC_Os02g02450;LOC_Os02g08018;LOC_Os02g13560;LOC_Os02g14840;LOC_Os02g14980;LOC_Os02g17500;LOC_Os02g…
GO:0010033	response to organic substance	128/2710	1033/55958	128	1033	0.123911	1.65e-10	5.55e-07	biological_process	LOC_Os01g03710;LOC_Os01g06230;LOC_Os01g06280;LOC_Os01g08320;LOC_Os01g10320;LOC_Os01g27230;LOC_Os01g39860;LOC_Os01g43410;LOC_Os01g45460;LOC_Os01g48060;LOC_Os01g54270;LOC_Os01g55040;LOC_Os01g55940;LOC_Os01g57540;LOC_Os01g59990;LOC_Os01g62840;LOC_Os01g64310;LOC_Os01g64970;LOC_Os01g65370;LOC_Os01g66890;LOC_Os01g67220;LOC_Os01g69070;LOC_Os02g01590;LOC_Os02g02840;LOC_Os02g02870;LOC_Os02g08320;LOC_Os02g…
GO:0006820	anion transport	35/2710	283/55958	35	283	0.123675	4.21e-07	0.00142	biological_process	LOC_Os01g38990;LOC_Os01g51040;LOC_Os01g51250;LOC_Os01g63290;LOC_Os01g66010;LOC_Os01g71710;LOC_Os01g71740;LOC_Os02g45150;LOC_Os02g46460;LOC_Os02g50480;LOC_Os02g52930;LOC_Os02g57620;LOC_Os03g06520;LOC_Os03g09940;LOC_Os03g14910;LOC_Os03g14915;LOC_Os03g19290;LOC_Os03g20970;LOC_Os03g25920;LOC_Os04g10690;LOC_Os04g10750;LOC_Os04g39489;LOC_Os04g43070;LOC_Os05g37470;LOC_Os07g09000;LOC_Os08g20570;LOC_Os08g…
GO:0046686	response to cadmium ion	49/2710	397/55958	49	397	0.123426	2.48e-09	8.35e-06	biological_process	LOC_Os01g03710;LOC_Os01g08450;LOC_Os01g10940;LOC_Os01g16030;LOC_Os01g20206;LOC_Os01g27230;LOC_Os01g37837;LOC_Os01g43090;LOC_Os01g51410;LOC_Os01g52500;LOC_Os01g72150;LOC_Os02g12900;LOC_Os02g26700;LOC_Os02g43690;LOC_Os02g46460;LOC_Os03g10190;LOC_Os03g17480;LOC_Os03g49220;LOC_Os03g52840;LOC_Os03g53230;LOC_Os03g58040;LOC_Os03g63410;LOC_Os04g19740;LOC_Os04g27060;LOC_Os04g38620;LOC_Os04g45970;LOC_Os04g…
GO:0070887	cellular response to chemical stimulus	63/2710	514/55958	63	514	0.122568	1.54e-10	5.19e-07	biological_process	LOC_Os01g06230;LOC_Os01g06280;LOC_Os01g08320;LOC_Os01g10940;LOC_Os01g39860;LOC_Os01g43410;LOC_Os01g48060;LOC_Os01g55040;LOC_Os01g57540;LOC_Os01g59990;LOC_Os01g64100;LOC_Os01g64970;LOC_Os01g67220;LOC_Os01g69070;LOC_Os02g01590;LOC_Os02g02840;LOC_Os02g36380;LOC_Os02g36780;LOC_Os02g39160;LOC_Os02g50480;LOC_Os02g57250;LOC_Os03g12390;LOC_Os03g43840;LOC_Os03g55530;LOC_Os03g55850;LOC_Os04g03980;LOC_Os04g…
GO:0009416	response to light stimulus	54/2710	441/55958	54	441	0.122449	8.08e-10	2.72e-06	biological_process	LOC_Os01g03710;LOC_Os01g11250;LOC_Os01g22910;LOC_Os01g24690;LOC_Os01g47580;LOC_Os01g55240;LOC_Os01g55940;LOC_Os01g59920;LOC_Os01g64100;LOC_Os02g02380;LOC_Os02g02840;LOC_Os02g14840;LOC_Os02g34860;LOC_Os02g36380;LOC_Os02g53130;LOC_Os03g09170;LOC_Os03g11910;LOC_Os03g12030;LOC_Os03g14180;LOC_Os03g40540;LOC_Os03g45920;LOC_Os03g52840;LOC_Os03g55530;LOC_Os03g57840;LOC_Os03g58040;LOC_Os03g61040;LOC_Os04g…
GO:0005886	plasma membrane	178/2710	1462/55958	178	1462	0.121751	2.95e-10	9.93e-07	cellular_component	LOC_Os01g01060;LOC_Os01g08340;LOC_Os01g08450;LOC_Os01g10940;LOC_Os01g14050;LOC_Os01g16030;LOC_Os01g26120;LOC_Os01g35184;LOC_Os01g36790;LOC_Os01g43090;LOC_Os01g43410;LOC_Os01g43580;LOC_Os01g44110;LOC_Os01g47490;LOC_Os01g47580;LOC_Os01g50820;LOC_Os01g52500;LOC_Os01g52610;LOC_Os01g53520;LOC_Os01g53900;LOC_Os01g54350;LOC_Os01g54590;LOC_Os01g54620;LOC_Os01g59730;LOC_Os01g59990;LOC_Os01g65330;LOC_Os02g…
GO:0019318	hexose metabolic process	32/2710	265/55958	32	265	0.120755	2.17e-06	0.00729	biological_process	LOC_Os01g03710;LOC_Os01g16960;LOC_Os01g47400;LOC_Os01g52450;LOC_Os01g52530;LOC_Os01g62420;LOC_Os01g62840;LOC_Os01g71320;LOC_Os02g01510;LOC_Os03g15020;LOC_Os03g18300;LOC_Os03g30300;LOC_Os03g49600;LOC_Os04g19740;LOC_Os04g58580;LOC_Os05g25480;LOC_Os05g40420;LOC_Os05g51670;LOC_Os06g13720;LOC_Os06g15390;LOC_Os06g22060;LOC_Os06g44260;LOC_Os07g43390;LOC_Os07g46280;LOC_Os07g48160;LOC_Os08g43190;LOC_Os09g…
GO:0071310	cellular response to organic substance	49/2710	407/55958	49	407	0.120393	7.21e-09	2.43e-05	biological_process	LOC_Os01g06230;LOC_Os01g06280;LOC_Os01g08320;LOC_Os01g39860;LOC_Os01g43410;LOC_Os01g48060;LOC_Os01g55040;LOC_Os01g57540;LOC_Os01g59990;LOC_Os01g64970;LOC_Os01g67220;LOC_Os01g69070;LOC_Os02g01590;LOC_Os02g02840;LOC_Os02g39160;LOC_Os02g50480;LOC_Os02g57250;LOC_Os03g12390;LOC_Os03g43840;LOC_Os03g55530;LOC_Os04g03980;LOC_Os04g45290;LOC_Os04g46350;LOC_Os04g57410;LOC_Os05g06990;LOC_Os05g09480;LOC_Os05g…
GO:0005506	iron ion binding	73/2710	614/55958	73	614	0.118893	1.34e-10	4.51e-07	molecular_function	LOC_Os01g12740;LOC_Os01g12770;LOC_Os01g22910;LOC_Os01g24780;LOC_Os01g29150;LOC_Os01g39860;LOC_Os01g43740;LOC_Os01g55240;LOC_Os01g59020;LOC_Os01g61610;LOC_Os01g63930;LOC_Os01g66180;LOC_Os02g09240;LOC_Os02g09260;LOC_Os02g17940;LOC_Os02g30100;LOC_Os02g36030;LOC_Os02g36070;LOC_Os02g36110;LOC_Os02g36150;LOC_Os02g39160;LOC_Os02g53130;LOC_Os03g01820;LOC_Os03g03370;LOC_Os03g14400;LOC_Os03g14420;LOC_Os03g…
GO:0009314	response to radiation	54/2710	457/55958	54	457	0.118162	2.02e-09	6.81e-06	biological_process	LOC_Os01g03710;LOC_Os01g11250;LOC_Os01g22910;LOC_Os01g24690;LOC_Os01g47580;LOC_Os01g55240;LOC_Os01g55940;LOC_Os01g59920;LOC_Os01g64100;LOC_Os02g02380;LOC_Os02g02840;LOC_Os02g14840;LOC_Os02g34860;LOC_Os02g36380;LOC_Os02g53130;LOC_Os03g09170;LOC_Os03g11910;LOC_Os03g12030;LOC_Os03g14180;LOC_Os03g40540;LOC_Os03g45920;LOC_Os03g52840;LOC_Os03g55530;LOC_Os03g57840;LOC_Os03g58040;LOC_Os03g61040;LOC_Os04g…
GO:0006790	sulfur compound metabolic process	33/2710	280/55958	33	280	0.117857	3.48e-06	0.0117	biological_process	LOC_Os01g10940;LOC_Os01g27340;LOC_Os01g49710;LOC_Os01g52260;LOC_Os01g59920;LOC_Os01g70570;LOC_Os02g01510;LOC_Os02g12900;LOC_Os03g03790;LOC_Os03g10500;LOC_Os03g47610;LOC_Os03g53230;LOC_Os03g55280;LOC_Os04g57410;LOC_Os05g01470;LOC_Os05g45710;LOC_Os07g07050;LOC_Os07g34570;LOC_Os07g38570;LOC_Os07g49370;LOC_Os08g36320;LOC_Os09g07460;LOC_Os09g34090;LOC_Os10g13810;LOC_Os10g26050;LOC_Os10g28350;LOC_Os10g…
GO:0016705	oxidoreductase activity, acting on paired donors, with incorporation or reduction of molecular oxygen	78/2710	663/55958	78	663	0.117647	1.11e-10	3.72e-07	molecular_function	LOC_Os01g12490;LOC_Os01g12740;LOC_Os01g12770;LOC_Os01g22910;LOC_Os01g24780;LOC_Os01g24980;LOC_Os01g27050;LOC_Os01g29150;LOC_Os01g39860;LOC_Os01g43740;LOC_Os01g55240;LOC_Os01g59020;LOC_Os01g61610;LOC_Os01g63930;LOC_Os02g09240;LOC_Os02g09260;LOC_Os02g17940;LOC_Os02g30100;LOC_Os02g36030;LOC_Os02g36070;LOC_Os02g36110;LOC_Os02g36150;LOC_Os02g41954;LOC_Os03g14400;LOC_Os03g14420;LOC_Os03g30420;LOC_Os03g…
GO:0004553	hydrolase activity, hydrolyzing O-glycosyl compounds	62/2710	531/55958	62	531	0.116761	2.91e-10	9.8e-07	molecular_function	LOC_Os01g13550;LOC_Os01g18400;LOC_Os01g22900;LOC_Os01g47400;LOC_Os01g64100;LOC_Os01g64170;LOC_Os01g67220;LOC_Os02g01590;LOC_Os02g03320;LOC_Os02g32660;LOC_Os02g54030;LOC_Os03g11980;LOC_Os03g15020;LOC_Os03g19070;LOC_Os03g22790;LOC_Os03g30470;LOC_Os03g46660;LOC_Os03g49600;LOC_Os03g51240;LOC_Os03g53800;LOC_Os03g61800;LOC_Os04g33490;LOC_Os04g33640;LOC_Os04g35280;LOC_Os04g41970;LOC_Os04g43340;LOC_Os04g…
GO:0010038	response to metal ion	58/2710	499/55958	58	499	0.116232	1.32e-09	4.46e-06	biological_process	LOC_Os01g03710;LOC_Os01g08450;LOC_Os01g10940;LOC_Os01g16030;LOC_Os01g20206;LOC_Os01g27230;LOC_Os01g37837;LOC_Os01g39860;LOC_Os01g43090;LOC_Os01g51410;LOC_Os01g52500;LOC_Os01g62070;LOC_Os01g67220;LOC_Os01g72150;LOC_Os02g12900;LOC_Os02g26700;LOC_Os02g43690;LOC_Os02g46460;LOC_Os03g10190;LOC_Os03g17480;LOC_Os03g49220;LOC_Os03g52840;LOC_Os03g53230;LOC_Os03g54880;LOC_Os03g58040;LOC_Os03g63410;LOC_Os04g…
GO:0009791	post-embryonic development	31/2710	269/55958	31	269	0.115242	9.64e-06	0.0324	biological_process	LOC_Os01g06280;LOC_Os01g48060;LOC_Os02g02870;LOC_Os02g36380;LOC_Os02g48830;LOC_Os02g54600;LOC_Os03g05310;LOC_Os03g40540;LOC_Os03g49350;LOC_Os03g55530;LOC_Os04g38620;LOC_Os04g43070;LOC_Os04g45900;LOC_Os04g46350;LOC_Os05g06990;LOC_Os05g25450;LOC_Os05g35110;LOC_Os05g37470;LOC_Os06g04070;LOC_Os06g06300;LOC_Os06g09660;LOC_Os06g16370;LOC_Os06g30370;LOC_Os06g40080;LOC_Os06g49840;LOC_Os07g13770;LOC_Os07g…
GO:0004497	monooxygenase activity	55/2710	479/55958	55	479	0.114823	4.86e-09	1.64e-05	molecular_function	LOC_Os01g12490;LOC_Os01g12740;LOC_Os01g12770;LOC_Os01g24780;LOC_Os01g27050;LOC_Os01g29150;LOC_Os01g43740;LOC_Os01g59020;LOC_Os01g63930;LOC_Os02g09240;LOC_Os02g09260;LOC_Os02g30100;LOC_Os02g36030;LOC_Os02g36070;LOC_Os02g36110;LOC_Os02g36150;LOC_Os03g03370;LOC_Os03g05310;LOC_Os03g09850;LOC_Os03g14400;LOC_Os03g14420;LOC_Os03g30420;LOC_Os03g40540;LOC_Os03g55230;LOC_Os03g55250;LOC_Os03g63310;LOC_Os04g…
GO:0034220	ion transmembrane transport	50/2710	437/55958	50	437	0.114416	2.93e-08	9.86e-05	biological_process	LOC_Os01g11250;LOC_Os01g11414;LOC_Os01g38990;LOC_Os01g51040;LOC_Os01g51250;LOC_Os01g58010;LOC_Os01g62070;LOC_Os01g66010;LOC_Os01g70490;LOC_Os01g71710;LOC_Os01g71740;LOC_Os02g08018;LOC_Os02g14840;LOC_Os02g14980;LOC_Os02g52930;LOC_Os02g54640;LOC_Os03g06520;LOC_Os03g09940;LOC_Os03g14910;LOC_Os03g14915;LOC_Os03g19290;LOC_Os03g21890;LOC_Os03g25920;LOC_Os03g37830;LOC_Os03g48310;LOC_Os03g55100;LOC_Os04g…
GO:0090407	organophosphate biosynthetic process	35/2710	306/55958	35	306	0.114379	2.84e-06	0.00957	biological_process	LOC_Os01g02890;LOC_Os01g03710;LOC_Os01g33230;LOC_Os01g46570;LOC_Os01g51920;LOC_Os01g52530;LOC_Os01g58010;LOC_Os01g62840;LOC_Os01g66500;LOC_Os01g70570;LOC_Os02g04740;LOC_Os02g32370;LOC_Os02g39160;LOC_Os02g57400;LOC_Os03g02410;LOC_Os03g48310;LOC_Os03g49220;LOC_Os03g52170;LOC_Os04g58580;LOC_Os05g01440;LOC_Os05g45880;LOC_Os05g48060;LOC_Os05g49770;LOC_Os06g07210;LOC_Os06g10280;LOC_Os06g44260;LOC_Os07g…
GO:0020037	heme binding	76/2710	669/55958	76	669	0.113602	1.44e-10	4.85e-07	molecular_function	LOC_Os01g07770;LOC_Os01g12740;LOC_Os01g12770;LOC_Os01g22352;LOC_Os01g24780;LOC_Os01g29150;LOC_Os01g36240;LOC_Os01g43740;LOC_Os01g59020;LOC_Os01g63930;LOC_Os01g66180;LOC_Os02g09240;LOC_Os02g09260;LOC_Os02g30100;LOC_Os02g36030;LOC_Os02g36070;LOC_Os02g36110;LOC_Os02g36150;LOC_Os02g53130;LOC_Os03g02920;LOC_Os03g14400;LOC_Os03g14420;LOC_Os03g30420;LOC_Os03g40540;LOC_Os03g40610;LOC_Os03g55230;LOC_Os03g…
GO:0016758	transferase activity, transferring hexosyl groups	62/2710	547/55958	62	547	0.113346	7.07e-10	2.38e-06	molecular_function	LOC_Os01g04210;LOC_Os01g33230;LOC_Os01g34880;LOC_Os01g48200;LOC_Os01g49230;LOC_Os01g53370;LOC_Os01g53420;LOC_Os01g54620;LOC_Os01g55040;LOC_Os01g64750;LOC_Os01g69030;LOC_Os02g11680;LOC_Os02g14680;LOC_Os02g17534;LOC_Os02g17590;LOC_Os02g28900;LOC_Os02g32660;LOC_Os02g36770;LOC_Os02g51910;LOC_Os02g51930;LOC_Os03g11980;LOC_Os03g48010;LOC_Os03g55020;LOC_Os03g58900;LOC_Os04g12690;LOC_Os04g25490;LOC_Os04g…
GO:1901137	carbohydrate derivative biosynthetic process	35/2710	313/55958	35	313	0.111821	4.5e-06	0.0151	biological_process	LOC_Os01g02890;LOC_Os01g03710;LOC_Os01g04920;LOC_Os01g10940;LOC_Os01g33230;LOC_Os01g46570;LOC_Os01g52450;LOC_Os01g58010;LOC_Os01g62840;LOC_Os01g66500;LOC_Os01g71320;LOC_Os02g17534;LOC_Os02g17590;LOC_Os02g36770;LOC_Os03g02410;LOC_Os03g03790;LOC_Os03g48310;LOC_Os03g49220;LOC_Os04g58580;LOC_Os05g01440;LOC_Os05g48060;LOC_Os05g49770;LOC_Os06g44260;LOC_Os07g04200;LOC_Os07g44630;LOC_Os07g46630;LOC_Os07g…
GO:0022890	inorganic cation transmembrane transporter activity	36/2710	323/55958	36	323	0.111455	5.25e-06	0.0177	molecular_function	LOC_Os01g11250;LOC_Os01g11414;LOC_Os01g41720;LOC_Os01g58010;LOC_Os01g62070;LOC_Os01g70490;LOC_Os02g08018;LOC_Os02g14840;LOC_Os02g14980;LOC_Os02g29510;LOC_Os03g04480;LOC_Os03g21890;LOC_Os03g37830;LOC_Os03g48310;LOC_Os03g55100;LOC_Os04g43070;LOC_Os04g52310;LOC_Os05g02240;LOC_Os05g35050;LOC_Os05g35570;LOC_Os05g41580;LOC_Os06g15910;LOC_Os07g01810;LOC_Os07g12900;LOC_Os07g33790;LOC_Os07g45320;LOC_Os09g…
GO:0007165	signal transduction	79/2710	713/55958	79	713	0.110799	1.8e-10	6.07e-07	biological_process	LOC_Os01g06230;LOC_Os01g06280;LOC_Os01g08320;LOC_Os01g08450;LOC_Os01g16030;LOC_Os01g35184;LOC_Os01g43410;LOC_Os01g47730;LOC_Os01g48060;LOC_Os01g54050;LOC_Os01g54590;LOC_Os01g55040;LOC_Os01g55450;LOC_Os01g59440;LOC_Os01g59990;LOC_Os01g60910;LOC_Os01g64970;LOC_Os01g67054;LOC_Os01g69070;LOC_Os02g02840;LOC_Os02g04520;LOC_Os02g36380;LOC_Os02g39160;LOC_Os02g43690;LOC_Os02g50480;LOC_Os02g54640;LOC_Os02g…
GO:0046906	tetrapyrrole binding	78/2710	705/55958	78	705	0.110638	1.31e-10	4.39e-07	molecular_function	LOC_Os01g07770;LOC_Os01g12740;LOC_Os01g12770;LOC_Os01g22352;LOC_Os01g24780;LOC_Os01g29150;LOC_Os01g36240;LOC_Os01g43740;LOC_Os01g59020;LOC_Os01g63930;LOC_Os01g66180;LOC_Os02g09240;LOC_Os02g09260;LOC_Os02g10390;LOC_Os02g30100;LOC_Os02g36030;LOC_Os02g36070;LOC_Os02g36110;LOC_Os02g36150;LOC_Os02g53130;LOC_Os03g02920;LOC_Os03g14400;LOC_Os03g14420;LOC_Os03g30420;LOC_Os03g40540;LOC_Os03g40610;LOC_Os03g…
GO:0005794	Golgi apparatus	38/2710	345/55958	38	345	0.110145	3.13e-06	0.0105	cellular_component	LOC_Os01g16030;LOC_Os01g53520;LOC_Os01g55040;LOC_Os02g36770;LOC_Os02g40010;LOC_Os02g47320;LOC_Os02g49590;LOC_Os03g05290;LOC_Os03g05520;LOC_Os03g16170;LOC_Os03g17740;LOC_Os03g27760;LOC_Os03g58900;LOC_Os04g01300;LOC_Os04g42520;LOC_Os04g48750;LOC_Os05g35266;LOC_Os05g37470;LOC_Os05g41580;LOC_Os05g51420;LOC_Os06g10280;LOC_Os06g30750;LOC_Os06g41590;LOC_Os06g47620;LOC_Os07g01370;LOC_Os07g09690;LOC_Os07g…
GO:0030312	external encapsulating structure	74/2710	683/55958	74	683	0.108346	2.34e-10	7.88e-07	cellular_component	LOC_Os01g01060;LOC_Os01g10940;LOC_Os01g18170;LOC_Os01g24690;LOC_Os01g36240;LOC_Os01g52500;LOC_Os01g54620;LOC_Os01g56320;LOC_Os01g57854;LOC_Os01g73160;LOC_Os02g01590;LOC_Os02g13530;LOC_Os02g28810;LOC_Os02g48660;LOC_Os02g51040;LOC_Os02g53850;LOC_Os03g10340;LOC_Os03g12250;LOC_Os03g14530;LOC_Os03g15020;LOC_Os03g21510;LOC_Os03g22880;LOC_Os03g31090;LOC_Os03g45920;LOC_Os03g49600;LOC_Os03g50810;LOC_Os03g…
GO:0005618	cell wall	74/2710	683/55958	74	683	0.108346	2.34e-10	7.88e-07	cellular_component	LOC_Os01g01060;LOC_Os01g10940;LOC_Os01g18170;LOC_Os01g24690;LOC_Os01g36240;LOC_Os01g52500;LOC_Os01g54620;LOC_Os01g56320;LOC_Os01g57854;LOC_Os01g73160;LOC_Os02g01590;LOC_Os02g13530;LOC_Os02g28810;LOC_Os02g48660;LOC_Os02g51040;LOC_Os02g53850;LOC_Os03g10340;LOC_Os03g12250;LOC_Os03g14530;LOC_Os03g15020;LOC_Os03g21510;LOC_Os03g22880;LOC_Os03g31090;LOC_Os03g45920;LOC_Os03g49600;LOC_Os03g50810;LOC_Os03g…
GO:0005730	nucleolus	48/2710	444/55958	48	444	0.108108	2.93e-07	0.000986	cellular_component	LOC_Os01g10940;LOC_Os01g21420;LOC_Os01g24690;LOC_Os01g27730;LOC_Os01g53900;LOC_Os01g59990;LOC_Os02g01332;LOC_Os02g02840;LOC_Os02g13530;LOC_Os02g28810;LOC_Os02g32760;LOC_Os02g40880;LOC_Os03g10340;LOC_Os03g14530;LOC_Os03g22880;LOC_Os03g29740;LOC_Os03g31090;LOC_Os04g36890;LOC_Os04g41040;LOC_Os04g50990;LOC_Os04g51630;LOC_Os05g11710;LOC_Os05g30530;LOC_Os05g43130;LOC_Os05g46270;LOC_Os05g47890;LOC_Os05g…
GO:0005774	vacuolar membrane	55/2710	509/55958	55	509	0.108055	3.46e-08	0.000117	cellular_component	LOC_Os01g01060;LOC_Os01g11414;LOC_Os01g13130;LOC_Os01g16030;LOC_Os01g52500;LOC_Os01g53900;LOC_Os01g54590;LOC_Os01g57854;LOC_Os01g61044;LOC_Os01g62070;LOC_Os01g62350;LOC_Os01g64750;LOC_Os01g66180;LOC_Os02g01332;LOC_Os02g13530;LOC_Os02g13560;LOC_Os02g14980;LOC_Os02g40880;LOC_Os02g51710;LOC_Os02g53490;LOC_Os03g05290;LOC_Os03g12250;LOC_Os03g37490;LOC_Os03g45920;LOC_Os03g54880;LOC_Os03g55850;LOC_Os03g…
GO:0016757	transferase activity, transferring glycosyl groups	79/2710	734/55958	79	734	0.107629	1.87e-10	6.29e-07	molecular_function	LOC_Os01g02940;LOC_Os01g04210;LOC_Os01g04920;LOC_Os01g33230;LOC_Os01g34880;LOC_Os01g48200;LOC_Os01g49230;LOC_Os01g52710;LOC_Os01g53370;LOC_Os01g53420;LOC_Os01g54620;LOC_Os01g55040;LOC_Os01g64750;LOC_Os01g69030;LOC_Os02g11680;LOC_Os02g14680;LOC_Os02g17534;LOC_Os02g17590;LOC_Os02g28900;LOC_Os02g32660;LOC_Os02g36770;LOC_Os02g40010;LOC_Os02g51060;LOC_Os02g51910;LOC_Os02g51930;LOC_Os03g08600;LOC_Os03g…
GO:0044437	vacuolar part	56/2710	522/55958	56	522	0.10728	4.77e-08	0.00016	cellular_component	LOC_Os01g01060;LOC_Os01g11414;LOC_Os01g13130;LOC_Os01g16030;LOC_Os01g52500;LOC_Os01g53900;LOC_Os01g54590;LOC_Os01g57854;LOC_Os01g61044;LOC_Os01g62070;LOC_Os01g62350;LOC_Os01g64750;LOC_Os01g66180;LOC_Os02g01332;LOC_Os02g13530;LOC_Os02g13560;LOC_Os02g14980;LOC_Os02g40880;LOC_Os02g47320;LOC_Os02g51710;LOC_Os02g53490;LOC_Os03g05290;LOC_Os03g12250;LOC_Os03g37490;LOC_Os03g45920;LOC_Os03g54880;LOC_Os03g…
GO:0016051	carbohydrate biosynthetic process	40/2710	373/55958	40	373	0.107239	4.39e-06	0.0148	biological_process	LOC_Os01g03710;LOC_Os01g16960;LOC_Os01g34880;LOC_Os01g48200;LOC_Os01g52450;LOC_Os01g53000;LOC_Os01g54620;LOC_Os01g55040;LOC_Os01g62420;LOC_Os01g62840;LOC_Os01g69030;LOC_Os01g71320;LOC_Os02g01510;LOC_Os02g06380;LOC_Os02g32660;LOC_Os02g36770;LOC_Os02g51860;LOC_Os03g05310;LOC_Os04g55640;LOC_Os04g58580;LOC_Os05g08370;LOC_Os05g37530;LOC_Os05g50380;LOC_Os06g13720;LOC_Os06g15390;LOC_Os06g22060;LOC_Os06g…
GO:0009069	serine family amino acid metabolic process	185/2710	1732/55958	185	1732	0.106813	2.87e-10	9.67e-07	biological_process	LOC_Os01g02310;LOC_Os01g02360;LOC_Os01g02400;LOC_Os01g02410;LOC_Os01g02420;LOC_Os01g02580;LOC_Os01g02770;LOC_Os01g02840;LOC_Os01g02890;LOC_Os01g04409;LOC_Os01g04450;LOC_Os01g04480;LOC_Os01g04490;LOC_Os01g04550;LOC_Os01g04570;LOC_Os01g06280;LOC_Os01g12400;LOC_Os01g14510;LOC_Os01g21960;LOC_Os01g26210;LOC_Os01g26270;LOC_Os01g26280;LOC_Os01g32660;LOC_Os01g35184;LOC_Os01g36080;LOC_Os01g36790;LOC_Os01g…
GO:0016798	hydrolase activity, acting on glycosyl bonds	66/2710	620/55958	66	620	0.106452	4.27e-09	1.44e-05	molecular_function	LOC_Os01g06740;LOC_Os01g07300;LOC_Os01g13550;LOC_Os01g18400;LOC_Os01g22900;LOC_Os01g47400;LOC_Os01g64100;LOC_Os01g64170;LOC_Os01g67220;LOC_Os02g01590;LOC_Os02g03320;LOC_Os02g32660;LOC_Os02g54030;LOC_Os03g11980;LOC_Os03g15020;LOC_Os03g19070;LOC_Os03g22790;LOC_Os03g30470;LOC_Os03g46660;LOC_Os03g49600;LOC_Os03g51240;LOC_Os03g53800;LOC_Os03g61800;LOC_Os04g33490;LOC_Os04g33640;LOC_Os04g35280;LOC_Os04g…
GO:0022857	transmembrane transporter activity	113/2710	1065/55958	113	1065	0.106103	1.95e-10	6.56e-07	molecular_function	LOC_Os01g11250;LOC_Os01g11414;LOC_Os01g34850;LOC_Os01g38990;LOC_Os01g41720;LOC_Os01g42110;LOC_Os01g51040;LOC_Os01g51250;LOC_Os01g58010;LOC_Os01g62070;LOC_Os01g63290;LOC_Os01g66010;LOC_Os01g69070;LOC_Os01g70490;LOC_Os01g71710;LOC_Os01g71740;LOC_Os02g08018;LOC_Os02g13560;LOC_Os02g14840;LOC_Os02g14980;LOC_Os02g17500;LOC_Os02g29510;LOC_Os02g36490;LOC_Os02g40090;LOC_Os02g41860;LOC_Os02g44630;LOC_Os02g…
GO:0008610	lipid biosynthetic process	49/2710	465/55958	49	465	0.105376	5.82e-07	0.00196	biological_process	LOC_Os01g02890;LOC_Os01g04920;LOC_Os01g05744;LOC_Os01g27230;LOC_Os01g50760;LOC_Os01g51920;LOC_Os01g54270;LOC_Os02g17534;LOC_Os02g17590;LOC_Os02g36070;LOC_Os02g36110;LOC_Os02g36150;LOC_Os02g36210;LOC_Os02g39160;LOC_Os02g49590;LOC_Os03g01820;LOC_Os03g03370;LOC_Os03g12030;LOC_Os03g40540;LOC_Os03g49350;LOC_Os03g49380;LOC_Os03g52170;LOC_Os03g59040;LOC_Os04g10000;LOC_Os04g36800;LOC_Os04g37430;LOC_Os05g…
GO:0031090	organelle membrane	93/2710	883/55958	93	883	0.105323	1.16e-10	3.9e-07	cellular_component	LOC_Os01g01060;LOC_Os01g02890;LOC_Os01g05744;LOC_Os01g08450;LOC_Os01g11414;LOC_Os01g13130;LOC_Os01g16030;LOC_Os01g38990;LOC_Os01g45460;LOC_Os01g51250;LOC_Os01g52450;LOC_Os01g52500;LOC_Os01g53900;LOC_Os01g54590;LOC_Os01g57854;LOC_Os01g61044;LOC_Os01g62070;LOC_Os01g62350;LOC_Os01g63290;LOC_Os01g64750;LOC_Os01g66180;LOC_Os01g67054;LOC_Os01g72710;LOC_Os02g01332;LOC_Os02g11840;LOC_Os02g13530;LOC_Os02g…
GO:0016021	integral component of membrane	247/2710	2356/55958	247	2356	0.104839	3.68e-10	1.24e-06	cellular_component	LOC_Os01g02890;LOC_Os01g05744;LOC_Os01g08260;LOC_Os01g10900;LOC_Os01g11414;LOC_Os01g13130;LOC_Os01g17160;LOC_Os01g17214;LOC_Os01g26120;LOC_Os01g28840;LOC_Os01g29150;LOC_Os01g34850;LOC_Os01g38990;LOC_Os01g42110;LOC_Os01g43460;LOC_Os01g45460;LOC_Os01g48390;LOC_Os01g48800;LOC_Os01g50820;LOC_Os01g51250;LOC_Os01g51400;LOC_Os01g52450;LOC_Os01g52610;LOC_Os01g53520;LOC_Os01g54620;LOC_Os01g60070;LOC_Os01g…
GO:0030529	ribonucleoprotein complex	96/2710	916/55958	96	916	0.104803	1.54e-10	5.17e-07	cellular_component	LOC_Os01g01060;LOC_Os01g03870;LOC_Os01g08500;LOC_Os01g09510;LOC_Os01g24690;LOC_Os01g36710;LOC_Os01g53900;LOC_Os01g58220;LOC_Os01g59730;LOC_Os01g59990;LOC_Os01g60790;LOC_Os01g62210;LOC_Os01g62350;LOC_Os01g64090;LOC_Os01g67200;LOC_Os01g73160;LOC_Os02g01332;LOC_Os02g02130;LOC_Os02g09590;LOC_Os02g13530;LOC_Os02g21660;LOC_Os02g27760;LOC_Os02g28810;LOC_Os02g32760;LOC_Os02g40880;LOC_Os02g48660;LOC_Os02g…
GO:0006468	protein phosphorylation	198/2710	1907/55958	198	1907	0.103828	2.19e-10	7.38e-07	biological_process	LOC_Os01g02310;LOC_Os01g02360;LOC_Os01g02400;LOC_Os01g02410;LOC_Os01g02420;LOC_Os01g02580;LOC_Os01g02770;LOC_Os01g02840;LOC_Os01g04409;LOC_Os01g04450;LOC_Os01g04480;LOC_Os01g04490;LOC_Os01g04550;LOC_Os01g04570;LOC_Os01g06280;LOC_Os01g10900;LOC_Os01g12400;LOC_Os01g14510;LOC_Os01g21960;LOC_Os01g26210;LOC_Os01g26270;LOC_Os01g26280;LOC_Os01g32660;LOC_Os01g35184;LOC_Os01g36080;LOC_Os01g36790;LOC_Os01g…
GO:0032787	monocarboxylic acid metabolic process	42/2710	405/55958	42	405	0.103704	3.99e-06	0.0134	biological_process	LOC_Os01g05744;LOC_Os01g27230;LOC_Os01g52500;LOC_Os01g63930;LOC_Os01g67430;LOC_Os02g39160;LOC_Os02g49590;LOC_Os02g51410;LOC_Os03g01820;LOC_Os03g03370;LOC_Os03g03790;LOC_Os03g12030;LOC_Os03g49350;LOC_Os03g49380;LOC_Os03g52170;LOC_Os04g03980;LOC_Os04g36800;LOC_Os04g37430;LOC_Os04g58710;LOC_Os05g09440;LOC_Os06g11210;LOC_Os06g11240;LOC_Os06g11290;LOC_Os06g15170;LOC_Os06g15390;LOC_Os07g07050;LOC_Os07g…
GO:0006811	ion transport	87/2710	839/55958	87	839	0.103695	2.05e-10	6.9e-07	biological_process	LOC_Os01g11250;LOC_Os01g11414;LOC_Os01g34850;LOC_Os01g38990;LOC_Os01g41720;LOC_Os01g51040;LOC_Os01g51250;LOC_Os01g58010;LOC_Os01g62070;LOC_Os01g63290;LOC_Os01g66010;LOC_Os01g70490;LOC_Os01g71710;LOC_Os01g71740;LOC_Os02g08018;LOC_Os02g14840;LOC_Os02g14980;LOC_Os02g29510;LOC_Os02g37290;LOC_Os02g37320;LOC_Os02g45150;LOC_Os02g46460;LOC_Os02g47320;LOC_Os02g50480;LOC_Os02g52930;LOC_Os02g53490;LOC_Os02g…
GO:0004674	protein serine/threonine kinase activity	168/2710	1623/55958	168	1623	0.103512	2.3e-10	7.74e-07	molecular_function	LOC_Os01g02310;LOC_Os01g02360;LOC_Os01g02400;LOC_Os01g02410;LOC_Os01g02420;LOC_Os01g02580;LOC_Os01g02770;LOC_Os01g02840;LOC_Os01g04409;LOC_Os01g04450;LOC_Os01g04480;LOC_Os01g04490;LOC_Os01g04550;LOC_Os01g04570;LOC_Os01g06280;LOC_Os01g12400;LOC_Os01g14510;LOC_Os01g21960;LOC_Os01g26210;LOC_Os01g26270;LOC_Os01g26280;LOC_Os01g32660;LOC_Os01g35184;LOC_Os01g36080;LOC_Os01g36790;LOC_Os01g43410;LOC_Os01g…
GO:0005576	extracellular region	77/2710	744/55958	77	744	0.103495	8.14e-10	2.74e-06	cellular_component	LOC_Os01g03340;LOC_Os01g07770;LOC_Os01g18170;LOC_Os01g36240;LOC_Os01g47400;LOC_Os01g51410;LOC_Os01g52500;LOC_Os01g53900;LOC_Os01g58890;LOC_Os01g62490;LOC_Os01g68670;LOC_Os02g12900;LOC_Os02g27310;LOC_Os02g32980;LOC_Os02g51040;LOC_Os02g54030;LOC_Os02g58500;LOC_Os03g02920;LOC_Os03g08150;LOC_Os03g15020;LOC_Os03g16610;LOC_Os03g48770;LOC_Os03g48780;LOC_Os03g49220;LOC_Os03g49600;LOC_Os03g50160;LOC_Os03g…
GO:0016773	phosphotransferase activity, alcohol group as acceptor	219/2710	2117/55958	219	2117	0.103448	3.24e-10	1.09e-06	molecular_function	LOC_Os01g02310;LOC_Os01g02360;LOC_Os01g02400;LOC_Os01g02410;LOC_Os01g02420;LOC_Os01g02580;LOC_Os01g02770;LOC_Os01g02840;LOC_Os01g04409;LOC_Os01g04450;LOC_Os01g04480;LOC_Os01g04490;LOC_Os01g04550;LOC_Os01g04570;LOC_Os01g06280;LOC_Os01g10900;LOC_Os01g12400;LOC_Os01g14510;LOC_Os01g16960;LOC_Os01g21960;LOC_Os01g26210;LOC_Os01g26270;LOC_Os01g26280;LOC_Os01g32660;LOC_Os01g35184;LOC_Os01g36080;LOC_Os01g…
GO:0030246	carbohydrate binding	42/2710	406/55958	42	406	0.103448	4.2e-06	0.0141	molecular_function	LOC_Os01g04409;LOC_Os01g04440;LOC_Os01g04450;LOC_Os01g04480;LOC_Os01g04550;LOC_Os01g04570;LOC_Os01g26210;LOC_Os01g26270;LOC_Os01g26280;LOC_Os01g26310;LOC_Os01g33230;LOC_Os01g49580;LOC_Os02g19530;LOC_Os02g36770;LOC_Os03g15020;LOC_Os03g15250;LOC_Os03g31134;LOC_Os03g58900;LOC_Os04g29680;LOC_Os04g29960;LOC_Os04g44900;LOC_Os04g44910;LOC_Os04g51040;LOC_Os04g51050;LOC_Os05g37450;LOC_Os06g05050;LOC_Os06g…
GO:0022891	substrate-specific transmembrane transporter activity	91/2710	881/55958	91	881	0.103292	2.01e-10	6.78e-07	molecular_function	LOC_Os01g11250;LOC_Os01g11414;LOC_Os01g34850;LOC_Os01g38990;LOC_Os01g41720;LOC_Os01g42110;LOC_Os01g51040;LOC_Os01g51250;LOC_Os01g58010;LOC_Os01g62070;LOC_Os01g66010;LOC_Os01g69070;LOC_Os01g70490;LOC_Os01g71710;LOC_Os01g71740;LOC_Os02g08018;LOC_Os02g13560;LOC_Os02g14840;LOC_Os02g14980;LOC_Os02g17500;LOC_Os02g29510;LOC_Os02g40090;LOC_Os02g41860;LOC_Os02g44630;LOC_Os02g46460;LOC_Os02g52930;LOC_Os02g…
GO:0016301	kinase activity	238/2710	2313/55958	238	2313	0.102897	2.55e-10	8.59e-07	molecular_function	LOC_Os01g02310;LOC_Os01g02360;LOC_Os01g02400;LOC_Os01g02410;LOC_Os01g02420;LOC_Os01g02580;LOC_Os01g02770;LOC_Os01g02840;LOC_Os01g04409;LOC_Os01g04450;LOC_Os01g04480;LOC_Os01g04490;LOC_Os01g04550;LOC_Os01g04570;LOC_Os01g06280;LOC_Os01g07360;LOC_Os01g10900;LOC_Os01g12400;LOC_Os01g14510;LOC_Os01g16960;LOC_Os01g21960;LOC_Os01g26210;LOC_Os01g26270;LOC_Os01g26280;LOC_Os01g26310;LOC_Os01g32660;LOC_Os01g…
GO:0022892	substrate-specific transporter activity	96/2710	933/55958	96	933	0.102894	2.4e-10	8.08e-07	molecular_function	LOC_Os01g11250;LOC_Os01g11414;LOC_Os01g34850;LOC_Os01g38990;LOC_Os01g41720;LOC_Os01g42110;LOC_Os01g51040;LOC_Os01g51250;LOC_Os01g58010;LOC_Os01g62070;LOC_Os01g66010;LOC_Os01g69070;LOC_Os01g70490;LOC_Os01g71710;LOC_Os01g71740;LOC_Os02g08018;LOC_Os02g13560;LOC_Os02g14840;LOC_Os02g14980;LOC_Os02g17500;LOC_Os02g29510;LOC_Os02g40090;LOC_Os02g41860;LOC_Os02g44630;LOC_Os02g46460;LOC_Os02g52930;LOC_Os02g…
GO:0004672	protein kinase activity	200/2710	1946/55958	200	1946	0.102775	3.3e-10	1.11e-06	molecular_function	LOC_Os01g02310;LOC_Os01g02360;LOC_Os01g02400;LOC_Os01g02410;LOC_Os01g02420;LOC_Os01g02580;LOC_Os01g02770;LOC_Os01g02840;LOC_Os01g04409;LOC_Os01g04450;LOC_Os01g04480;LOC_Os01g04490;LOC_Os01g04550;LOC_Os01g04570;LOC_Os01g06280;LOC_Os01g10900;LOC_Os01g12400;LOC_Os01g14510;LOC_Os01g21960;LOC_Os01g26210;LOC_Os01g26270;LOC_Os01g26280;LOC_Os01g32660;LOC_Os01g35184;LOC_Os01g36080;LOC_Os01g36790;LOC_Os01g…
GO:0005215	transporter activity	135/2710	1322/55958	135	1322	0.102118	3.02e-10	1.02e-06	molecular_function	LOC_Os01g11250;LOC_Os01g11414;LOC_Os01g13130;LOC_Os01g16030;LOC_Os01g34850;LOC_Os01g38990;LOC_Os01g41720;LOC_Os01g42110;LOC_Os01g51040;LOC_Os01g51250;LOC_Os01g54510;LOC_Os01g58010;LOC_Os01g62070;LOC_Os01g63290;LOC_Os01g65140;LOC_Os01g65169;LOC_Os01g66010;LOC_Os01g69070;LOC_Os01g70490;LOC_Os01g71710;LOC_Os01g71740;LOC_Os02g08018;LOC_Os02g13560;LOC_Os02g14840;LOC_Os02g14980;LOC_Os02g17500;LOC_Os02g…
GO:0016310	phosphorylation	239/2710	2349/55958	239	2349	0.101745	3.47e-10	1.17e-06	biological_process	LOC_Os01g02310;LOC_Os01g02360;LOC_Os01g02400;LOC_Os01g02410;LOC_Os01g02420;LOC_Os01g02580;LOC_Os01g02770;LOC_Os01g02840;LOC_Os01g04409;LOC_Os01g04450;LOC_Os01g04480;LOC_Os01g04490;LOC_Os01g04550;LOC_Os01g04570;LOC_Os01g06280;LOC_Os01g07360;LOC_Os01g10900;LOC_Os01g12400;LOC_Os01g14510;LOC_Os01g16960;LOC_Os01g21960;LOC_Os01g26210;LOC_Os01g26270;LOC_Os01g26280;LOC_Os01g26310;LOC_Os01g32660;LOC_Os01g…
GO:0016491	oxidoreductase activity	204/2710	2019/55958	204	2019	0.10104	2.41e-10	8.12e-07	molecular_function	LOC_Os01g07770;LOC_Os01g12490;LOC_Os01g12740;LOC_Os01g12770;LOC_Os01g16020;LOC_Os01g18230;LOC_Os01g22352;LOC_Os01g22910;LOC_Os01g24780;LOC_Os01g24980;LOC_Os01g27050;LOC_Os01g27140;LOC_Os01g27230;LOC_Os01g29150;LOC_Os01g36240;LOC_Os01g39860;LOC_Os01g41160;LOC_Os01g43740;LOC_Os01g51320;LOC_Os01g51410;LOC_Os01g52500;LOC_Os01g54270;LOC_Os01g55240;LOC_Os01g56810;LOC_Os01g58194;LOC_Os01g59020;LOC_Os01g…
GO:0044255	cellular lipid metabolic process	78/2710	773/55958	78	773	0.100906	1.73e-09	5.81e-06	biological_process	LOC_Os01g02890;LOC_Os01g04920;LOC_Os01g05744;LOC_Os01g08780;LOC_Os01g14080;LOC_Os01g22910;LOC_Os01g27230;LOC_Os01g33230;LOC_Os01g47580;LOC_Os01g50760;LOC_Os01g51890;LOC_Os01g51920;LOC_Os01g54270;LOC_Os01g55240;LOC_Os01g62420;LOC_Os01g63930;LOC_Os01g64750;LOC_Os01g67420;LOC_Os01g67430;LOC_Os01g71280;LOC_Os02g17534;LOC_Os02g17590;LOC_Os02g36070;LOC_Os02g36110;LOC_Os02g36150;LOC_Os02g36210;LOC_Os02g…
GO:0019752	carboxylic acid metabolic process	276/2710	2741/55958	276	2741	0.100693	3.3e-10	1.11e-06	biological_process	LOC_Os01g02310;LOC_Os01g02360;LOC_Os01g02400;LOC_Os01g02410;LOC_Os01g02420;LOC_Os01g02580;LOC_Os01g02770;LOC_Os01g02840;LOC_Os01g02890;LOC_Os01g03710;LOC_Os01g04409;LOC_Os01g04450;LOC_Os01g04480;LOC_Os01g04490;LOC_Os01g04550;LOC_Os01g04570;LOC_Os01g05744;LOC_Os01g06280;LOC_Os01g10940;LOC_Os01g12400;LOC_Os01g14510;LOC_Os01g21960;LOC_Os01g22910;LOC_Os01g26210;LOC_Os01g26270;LOC_Os01g26280;LOC_Os01g…
GO:0043436	oxoacid metabolic process	279/2710	2774/55958	279	2774	0.100577	3.08e-10	1.04e-06	biological_process	LOC_Os01g02310;LOC_Os01g02360;LOC_Os01g02400;LOC_Os01g02410;LOC_Os01g02420;LOC_Os01g02580;LOC_Os01g02770;LOC_Os01g02840;LOC_Os01g02890;LOC_Os01g03710;LOC_Os01g04409;LOC_Os01g04450;LOC_Os01g04480;LOC_Os01g04490;LOC_Os01g04550;LOC_Os01g04570;LOC_Os01g05744;LOC_Os01g06280;LOC_Os01g10940;LOC_Os01g12400;LOC_Os01g14510;LOC_Os01g21960;LOC_Os01g22910;LOC_Os01g26210;LOC_Os01g26270;LOC_Os01g26280;LOC_Os01g…
GO:0044425	membrane part	289/2710	2875/55958	289	2875	0.100522	3.48e-10	1.17e-06	cellular_component	LOC_Os01g02890;LOC_Os01g05744;LOC_Os01g08260;LOC_Os01g10900;LOC_Os01g11250;LOC_Os01g11414;LOC_Os01g13130;LOC_Os01g17160;LOC_Os01g17214;LOC_Os01g26120;LOC_Os01g28840;LOC_Os01g29150;LOC_Os01g34850;LOC_Os01g34880;LOC_Os01g38990;LOC_Os01g42110;LOC_Os01g43460;LOC_Os01g45460;LOC_Os01g48200;LOC_Os01g48390;LOC_Os01g48800;LOC_Os01g50820;LOC_Os01g51040;LOC_Os01g51250;LOC_Os01g51400;LOC_Os01g52450;LOC_Os01g…
GO:0006082	organic acid metabolic process	279/2710	2776/55958	279	2776	0.100504	3.11e-10	1.05e-06	biological_process	LOC_Os01g02310;LOC_Os01g02360;LOC_Os01g02400;LOC_Os01g02410;LOC_Os01g02420;LOC_Os01g02580;LOC_Os01g02770;LOC_Os01g02840;LOC_Os01g02890;LOC_Os01g03710;LOC_Os01g04409;LOC_Os01g04450;LOC_Os01g04480;LOC_Os01g04490;LOC_Os01g04550;LOC_Os01g04570;LOC_Os01g05744;LOC_Os01g06280;LOC_Os01g10940;LOC_Os01g12400;LOC_Os01g14510;LOC_Os01g21960;LOC_Os01g22910;LOC_Os01g26210;LOC_Os01g26270;LOC_Os01g26280;LOC_Os01g…
GO:0006812	cation transport	58/2710	579/55958	58	579	0.100173	2.48e-07	0.000834	biological_process	LOC_Os01g11250;LOC_Os01g11414;LOC_Os01g34850;LOC_Os01g41720;LOC_Os01g58010;LOC_Os01g62070;LOC_Os01g70490;LOC_Os02g08018;LOC_Os02g14840;LOC_Os02g14980;LOC_Os02g29510;LOC_Os02g37290;LOC_Os02g37320;LOC_Os02g47320;LOC_Os02g53490;LOC_Os02g55890;LOC_Os03g02860;LOC_Os03g04480;LOC_Os03g05750;LOC_Os03g20970;LOC_Os03g21890;LOC_Os03g37830;LOC_Os03g48310;LOC_Os03g54050;LOC_Os03g55100;LOC_Os04g39489;LOC_Os04g…
GO:0050896	response to stimulus	459/2710	4632/55958	459	4632	0.0990933	4.46e-10	1.5e-06	biological_process	LOC_Os01g03710;LOC_Os01g04360;LOC_Os01g05585;LOC_Os01g05650;LOC_Os01g06230;LOC_Os01g06280;LOC_Os01g06740;LOC_Os01g07260;LOC_Os01g07300;LOC_Os01g07770;LOC_Os01g08320;LOC_Os01g08450;LOC_Os01g10320;LOC_Os01g10940;LOC_Os01g11250;LOC_Os01g11414;LOC_Os01g16030;LOC_Os01g16370;LOC_Os01g18170;LOC_Os01g18400;LOC_Os01g20206;LOC_Os01g21120;LOC_Os01g22352;LOC_Os01g22910;LOC_Os01g24690;LOC_Os01g27230;LOC_Os01g…
GO:0055114	oxidation-reduction process	214/2710	2173/55958	214	2173	0.0984814	2.82e-10	9.48e-07	biological_process	LOC_Os01g07770;LOC_Os01g12490;LOC_Os01g12740;LOC_Os01g12770;LOC_Os01g16020;LOC_Os01g18230;LOC_Os01g22352;LOC_Os01g22910;LOC_Os01g24780;LOC_Os01g24980;LOC_Os01g27050;LOC_Os01g27140;LOC_Os01g27230;LOC_Os01g29150;LOC_Os01g36240;LOC_Os01g39860;LOC_Os01g41160;LOC_Os01g43740;LOC_Os01g51320;LOC_Os01g51410;LOC_Os01g52530;LOC_Os01g54270;LOC_Os01g55240;LOC_Os01g56810;LOC_Os01g58194;LOC_Os01g59020;LOC_Os01g…
GO:0003682	chromatin binding	44/2710	447/55958	44	447	0.098434	1.1e-05	0.037	molecular_function	LOC_Os01g09590;LOC_Os01g09640;LOC_Os01g18240;LOC_Os01g19330;LOC_Os01g19970;LOC_Os01g47370;LOC_Os01g64360;LOC_Os01g65370;LOC_Os02g22020;LOC_Os02g34860;LOC_Os02g41510;LOC_Os02g46030;LOC_Os02g55320;LOC_Os03g19120;LOC_Os03g56090;LOC_Os04g38620;LOC_Os04g42950;LOC_Os05g03740;LOC_Os05g10690;LOC_Os05g35500;LOC_Os05g37060;LOC_Os05g49240;LOC_Os05g50350;LOC_Os06g01660;LOC_Os06g14670;LOC_Os06g16390;LOC_Os06g…
GO:1901566	organonitrogen compound biosynthetic process	66/2710	671/55958	66	671	0.0983607	6.18e-08	0.000208	biological_process	LOC_Os01g02890;LOC_Os01g10940;LOC_Os01g16020;LOC_Os01g33230;LOC_Os01g46570;LOC_Os01g47420;LOC_Os01g52260;LOC_Os01g58010;LOC_Os01g59920;LOC_Os01g66500;LOC_Os01g70570;LOC_Os02g04740;LOC_Os02g12900;LOC_Os02g40010;LOC_Os02g44000;LOC_Os02g51410;LOC_Os03g05310;LOC_Os03g21900;LOC_Os03g47610;LOC_Os03g48310;LOC_Os03g49220;LOC_Os03g50510;LOC_Os03g55280;LOC_Os03g63330;LOC_Os04g03980;LOC_Os04g42520;LOC_Os04g…
GO:0044711	single-organism biosynthetic process	159/2710	1617/55958	159	1617	0.0983302	3.15e-10	1.06e-06	biological_process	LOC_Os01g02890;LOC_Os01g03710;LOC_Os01g04920;LOC_Os01g05744;LOC_Os01g10940;LOC_Os01g16020;LOC_Os01g16960;LOC_Os01g27230;LOC_Os01g33230;LOC_Os01g34880;LOC_Os01g36240;LOC_Os01g46570;LOC_Os01g48200;LOC_Os01g50760;LOC_Os01g51920;LOC_Os01g52260;LOC_Os01g52450;LOC_Os01g52530;LOC_Os01g53000;LOC_Os01g54270;LOC_Os01g54620;LOC_Os01g55040;LOC_Os01g58010;LOC_Os01g59920;LOC_Os01g62420;LOC_Os01g62840;LOC_Os01g…
GO:0006520	cellular amino acid metabolic process	230/2710	2342/55958	230	2342	0.0982067	2.36e-10	7.93e-07	biological_process	LOC_Os01g02310;LOC_Os01g02360;LOC_Os01g02400;LOC_Os01g02410;LOC_Os01g02420;LOC_Os01g02580;LOC_Os01g02770;LOC_Os01g02840;LOC_Os01g02890;LOC_Os01g04409;LOC_Os01g04450;LOC_Os01g04480;LOC_Os01g04490;LOC_Os01g04550;LOC_Os01g04570;LOC_Os01g06280;LOC_Os01g10940;LOC_Os01g12400;LOC_Os01g14510;LOC_Os01g21960;LOC_Os01g26210;LOC_Os01g26270;LOC_Os01g26280;LOC_Os01g27340;LOC_Os01g32660;LOC_Os01g35184;LOC_Os01g…
GO:0046394	carboxylic acid biosynthetic process	56/2710	574/55958	56	574	0.097561	1.09e-06	0.00367	biological_process	LOC_Os01g02890;LOC_Os01g03710;LOC_Os01g05744;LOC_Os01g10940;LOC_Os01g27230;LOC_Os01g52260;LOC_Os01g59920;LOC_Os01g62840;LOC_Os01g67430;LOC_Os02g12900;LOC_Os02g44000;LOC_Os02g49590;LOC_Os02g51410;LOC_Os03g01820;LOC_Os03g03370;LOC_Os03g12030;LOC_Os03g49350;LOC_Os03g49380;LOC_Os03g50510;LOC_Os03g55280;LOC_Os03g63330;LOC_Os04g03980;LOC_Os04g36800;LOC_Os04g37430;LOC_Os04g57410;LOC_Os04g58580;LOC_Os05g…
GO:0016053	organic acid biosynthetic process	56/2710	574/55958	56	574	0.097561	1.09e-06	0.00367	biological_process	LOC_Os01g02890;LOC_Os01g03710;LOC_Os01g05744;LOC_Os01g10940;LOC_Os01g27230;LOC_Os01g52260;LOC_Os01g59920;LOC_Os01g62840;LOC_Os01g67430;LOC_Os02g12900;LOC_Os02g44000;LOC_Os02g49590;LOC_Os02g51410;LOC_Os03g01820;LOC_Os03g03370;LOC_Os03g12030;LOC_Os03g49350;LOC_Os03g49380;LOC_Os03g50510;LOC_Os03g55280;LOC_Os03g63330;LOC_Os04g03980;LOC_Os04g36800;LOC_Os04g37430;LOC_Os04g57410;LOC_Os04g58580;LOC_Os05g…
GO:0044765	single-organism transport	181/2710	1856/55958	181	1856	0.0975216	2.68e-10	9.01e-07	biological_process	LOC_Os01g08450;LOC_Os01g11250;LOC_Os01g11414;LOC_Os01g17214;LOC_Os01g28840;LOC_Os01g34850;LOC_Os01g38990;LOC_Os01g41720;LOC_Os01g42110;LOC_Os01g43460;LOC_Os01g50820;LOC_Os01g51040;LOC_Os01g51250;LOC_Os01g54270;LOC_Os01g55799;LOC_Os01g58010;LOC_Os01g62070;LOC_Os01g63290;LOC_Os01g66010;LOC_Os01g69070;LOC_Os01g70490;LOC_Os01g71710;LOC_Os01g71740;LOC_Os02g02450;LOC_Os02g08018;LOC_Os02g13560;LOC_Os02g…
GO:1901605	alpha-amino acid metabolic process	212/2710	2183/55958	212	2183	0.0971141	2.99e-10	1.01e-06	biological_process	LOC_Os01g02310;LOC_Os01g02360;LOC_Os01g02400;LOC_Os01g02410;LOC_Os01g02420;LOC_Os01g02580;LOC_Os01g02770;LOC_Os01g02840;LOC_Os01g02890;LOC_Os01g04409;LOC_Os01g04450;LOC_Os01g04480;LOC_Os01g04490;LOC_Os01g04550;LOC_Os01g04570;LOC_Os01g06280;LOC_Os01g10940;LOC_Os01g12400;LOC_Os01g14510;LOC_Os01g21960;LOC_Os01g26210;LOC_Os01g26270;LOC_Os01g26280;LOC_Os01g32660;LOC_Os01g35184;LOC_Os01g36080;LOC_Os01g…
GO:0006979	response to oxidative stress	47/2710	484/55958	47	484	0.0971074	9.02e-06	0.0304	biological_process	LOC_Os01g07770;LOC_Os01g22352;LOC_Os01g24690;LOC_Os01g36240;LOC_Os01g36790;LOC_Os01g39860;LOC_Os01g62840;LOC_Os01g66890;LOC_Os01g67220;LOC_Os02g08320;LOC_Os02g36380;LOC_Os02g36780;LOC_Os03g02920;LOC_Os03g11910;LOC_Os03g13540;LOC_Os03g14180;LOC_Os04g14680;LOC_Os04g35280;LOC_Os04g39100;LOC_Os04g57410;LOC_Os04g59190;LOC_Os04g59210;LOC_Os05g04380;LOC_Os05g04500;LOC_Os05g05600;LOC_Os05g10670;LOC_Os05g…
GO:0006629	lipid metabolic process	100/2710	1030/55958	100	1030	0.0970874	2.7e-10	9.09e-07	biological_process	LOC_Os01g02890;LOC_Os01g04920;LOC_Os01g05744;LOC_Os01g08780;LOC_Os01g14080;LOC_Os01g22910;LOC_Os01g27230;LOC_Os01g29150;LOC_Os01g33230;LOC_Os01g47580;LOC_Os01g50760;LOC_Os01g51890;LOC_Os01g51920;LOC_Os01g54270;LOC_Os01g55240;LOC_Os01g62420;LOC_Os01g63930;LOC_Os01g64750;LOC_Os01g67310;LOC_Os01g67420;LOC_Os01g67430;LOC_Os01g71280;LOC_Os02g17534;LOC_Os02g17590;LOC_Os02g36070;LOC_Os02g36110;LOC_Os02g…
GO:0044723	single-organism carbohydrate metabolic process	87/2710	902/55958	87	902	0.0964523	1.55e-09	5.23e-06	biological_process	LOC_Os01g03710;LOC_Os01g13550;LOC_Os01g16960;LOC_Os01g33230;LOC_Os01g34880;LOC_Os01g47400;LOC_Os01g48200;LOC_Os01g51890;LOC_Os01g52450;LOC_Os01g52530;LOC_Os01g53000;LOC_Os01g54620;LOC_Os01g55040;LOC_Os01g57854;LOC_Os01g62420;LOC_Os01g62840;LOC_Os01g64750;LOC_Os01g69030;LOC_Os01g71320;LOC_Os02g01510;LOC_Os02g01590;LOC_Os02g06380;LOC_Os02g17534;LOC_Os02g17590;LOC_Os02g32660;LOC_Os02g36770;LOC_Os02g…
GO:0044281	small molecule metabolic process	382/2710	3968/55958	382	3968	0.0962702	3.44e-10	1.16e-06	biological_process	LOC_Os01g02310;LOC_Os01g02360;LOC_Os01g02400;LOC_Os01g02410;LOC_Os01g02420;LOC_Os01g02580;LOC_Os01g02770;LOC_Os01g02840;LOC_Os01g02890;LOC_Os01g03710;LOC_Os01g04409;LOC_Os01g04450;LOC_Os01g04480;LOC_Os01g04490;LOC_Os01g04550;LOC_Os01g04570;LOC_Os01g05744;LOC_Os01g06280;LOC_Os01g08260;LOC_Os01g10940;LOC_Os01g12400;LOC_Os01g14510;LOC_Os01g16960;LOC_Os01g21960;LOC_Os01g22910;LOC_Os01g26210;LOC_Os01g…
GO:0009607	response to biotic stimulus	58/2710	603/55958	58	603	0.0961857	8.22e-07	0.00277	biological_process	LOC_Os01g18400;LOC_Os01g54620;LOC_Os01g55040;LOC_Os01g59730;LOC_Os01g62840;LOC_Os01g67054;LOC_Os01g67430;LOC_Os01g71280;LOC_Os02g01590;LOC_Os02g03400;LOC_Os02g13560;LOC_Os02g39160;LOC_Os02g41860;LOC_Os02g50330;LOC_Os02g50480;LOC_Os02g53130;LOC_Os02g54600;LOC_Os03g05290;LOC_Os03g05310;LOC_Os03g11380;LOC_Os03g12250;LOC_Os03g12390;LOC_Os03g30470;LOC_Os03g43840;LOC_Os03g58580;LOC_Os04g44060;LOC_Os04g…
GO:0005975	carbohydrate metabolic process	130/2710	1353/55958	130	1353	0.0960828	3.18e-10	1.07e-06	biological_process	LOC_Os01g03710;LOC_Os01g13550;LOC_Os01g16960;LOC_Os01g18400;LOC_Os01g33230;LOC_Os01g34880;LOC_Os01g36240;LOC_Os01g47400;LOC_Os01g48200;LOC_Os01g51890;LOC_Os01g52450;LOC_Os01g52530;LOC_Os01g53000;LOC_Os01g54620;LOC_Os01g55040;LOC_Os01g57854;LOC_Os01g62420;LOC_Os01g62840;LOC_Os01g64100;LOC_Os01g64170;LOC_Os01g64750;LOC_Os01g67220;LOC_Os01g69030;LOC_Os01g71280;LOC_Os01g71320;LOC_Os02g01510;LOC_Os02g…
GO:0006796	phosphate-containing compound metabolic process	338/2710	3520/55958	338	3520	0.0960227	3.56e-10	1.2e-06	biological_process	LOC_Os01g02310;LOC_Os01g02360;LOC_Os01g02400;LOC_Os01g02410;LOC_Os01g02420;LOC_Os01g02580;LOC_Os01g02770;LOC_Os01g02840;LOC_Os01g02890;LOC_Os01g03710;LOC_Os01g04409;LOC_Os01g04450;LOC_Os01g04480;LOC_Os01g04490;LOC_Os01g04550;LOC_Os01g04570;LOC_Os01g06280;LOC_Os01g07360;LOC_Os01g08260;LOC_Os01g08780;LOC_Os01g10900;LOC_Os01g12400;LOC_Os01g14510;LOC_Os01g16960;LOC_Os01g21960;LOC_Os01g26210;LOC_Os01g…
GO:0044267	cellular protein metabolic process	326/2710	3400/55958	326	3400	0.0958824	3.09e-10	1.04e-06	biological_process	LOC_Os01g01060;LOC_Os01g02310;LOC_Os01g02360;LOC_Os01g02400;LOC_Os01g02410;LOC_Os01g02420;LOC_Os01g02580;LOC_Os01g02770;LOC_Os01g02840;LOC_Os01g03870;LOC_Os01g04409;LOC_Os01g04450;LOC_Os01g04480;LOC_Os01g04490;LOC_Os01g04550;LOC_Os01g04570;LOC_Os01g06280;LOC_Os01g10900;LOC_Os01g12400;LOC_Os01g14510;LOC_Os01g21960;LOC_Os01g24690;LOC_Os01g26210;LOC_Os01g26270;LOC_Os01g26280;LOC_Os01g32660;LOC_Os01g…
GO:0051707	response to other organism	54/2710	564/55958	54	564	0.0957447	2.5e-06	0.00841	biological_process	LOC_Os01g18400;LOC_Os01g54620;LOC_Os01g55040;LOC_Os01g59730;LOC_Os01g62840;LOC_Os01g67054;LOC_Os01g67430;LOC_Os01g71280;LOC_Os02g01590;LOC_Os02g03400;LOC_Os02g13560;LOC_Os02g39160;LOC_Os02g41860;LOC_Os02g50330;LOC_Os02g50480;LOC_Os02g53130;LOC_Os02g54600;LOC_Os03g05290;LOC_Os03g05310;LOC_Os03g11380;LOC_Os03g12250;LOC_Os03g12390;LOC_Os03g30470;LOC_Os03g58580;LOC_Os04g44060;LOC_Os04g45290;LOC_Os04g…
GO:0006793	phosphorus metabolic process	338/2710	3534/55958	338	3534	0.0956423	3.91e-10	1.32e-06	biological_process	LOC_Os01g02310;LOC_Os01g02360;LOC_Os01g02400;LOC_Os01g02410;LOC_Os01g02420;LOC_Os01g02580;LOC_Os01g02770;LOC_Os01g02840;LOC_Os01g02890;LOC_Os01g03710;LOC_Os01g04409;LOC_Os01g04450;LOC_Os01g04480;LOC_Os01g04490;LOC_Os01g04550;LOC_Os01g04570;LOC_Os01g06280;LOC_Os01g07360;LOC_Os01g08260;LOC_Os01g08780;LOC_Os01g10900;LOC_Os01g12400;LOC_Os01g14510;LOC_Os01g16960;LOC_Os01g21960;LOC_Os01g26210;LOC_Os01g…
GO:1901564	organonitrogen compound metabolic process	341/2710	3610/55958	341	3610	0.0944598	3.4e-10	1.14e-06	biological_process	LOC_Os01g02310;LOC_Os01g02360;LOC_Os01g02400;LOC_Os01g02410;LOC_Os01g02420;LOC_Os01g02580;LOC_Os01g02770;LOC_Os01g02840;LOC_Os01g02890;LOC_Os01g04409;LOC_Os01g04450;LOC_Os01g04480;LOC_Os01g04490;LOC_Os01g04550;LOC_Os01g04570;LOC_Os01g06280;LOC_Os01g08260;LOC_Os01g10940;LOC_Os01g12400;LOC_Os01g14510;LOC_Os01g16020;LOC_Os01g16960;LOC_Os01g18400;LOC_Os01g21960;LOC_Os01g26210;LOC_Os01g26270;LOC_Os01g…
GO:0051704	multi-organism process	58/2710	615/55958	58	615	0.0943089	1.67e-06	0.00561	biological_process	LOC_Os01g07300;LOC_Os01g11960;LOC_Os01g18400;LOC_Os01g54620;LOC_Os01g55040;LOC_Os01g59730;LOC_Os01g62840;LOC_Os01g67054;LOC_Os01g67430;LOC_Os01g71280;LOC_Os02g01590;LOC_Os02g03400;LOC_Os02g13560;LOC_Os02g39160;LOC_Os02g41860;LOC_Os02g50330;LOC_Os02g50480;LOC_Os02g53130;LOC_Os02g54600;LOC_Os03g05290;LOC_Os03g05310;LOC_Os03g11380;LOC_Os03g12250;LOC_Os03g12390;LOC_Os03g30470;LOC_Os03g50160;LOC_Os03g…
GO:0048037	cofactor binding	60/2710	637/55958	60	637	0.0941915	1.05e-06	0.00355	molecular_function	LOC_Os01g12490;LOC_Os01g18230;LOC_Os01g27050;LOC_Os01g27230;LOC_Os01g51410;LOC_Os01g52500;LOC_Os01g56380;LOC_Os01g56810;LOC_Os01g71280;LOC_Os02g01150;LOC_Os02g12900;LOC_Os02g19924;LOC_Os02g40840;LOC_Os02g53130;LOC_Os02g54890;LOC_Os03g21960;LOC_Os03g36530;LOC_Os03g50510;LOC_Os03g52840;LOC_Os03g55280;LOC_Os04g01650;LOC_Os04g03980;LOC_Os04g40040;LOC_Os04g43650;LOC_Os04g44900;LOC_Os04g54380;LOC_Os05g…
GO:0032501	multicellular organismal process	77/2710	818/55958	77	818	0.094132	3.9e-08	0.000131	biological_process	LOC_Os01g05744;LOC_Os01g06280;LOC_Os01g27730;LOC_Os01g47400;LOC_Os01g48060;LOC_Os01g54270;LOC_Os01g55040;LOC_Os01g55100;LOC_Os01g64750;LOC_Os01g66890;LOC_Os01g68790;LOC_Os01g69070;LOC_Os02g01332;LOC_Os02g02820;LOC_Os02g02870;LOC_Os02g03060;LOC_Os02g32370;LOC_Os02g35830;LOC_Os02g36380;LOC_Os02g48830;LOC_Os02g54600;LOC_Os02g58500;LOC_Os03g01850;LOC_Os03g05310;LOC_Os03g11650;LOC_Os03g16170;LOC_Os03g…
GO:0044262	cellular carbohydrate metabolic process	57/2710	608/55958	57	608	0.09375	2.4e-06	0.00808	biological_process	LOC_Os01g13550;LOC_Os01g34880;LOC_Os01g48200;LOC_Os01g51890;LOC_Os01g52450;LOC_Os01g53000;LOC_Os01g54620;LOC_Os01g55040;LOC_Os01g57854;LOC_Os01g62420;LOC_Os01g62840;LOC_Os01g67220;LOC_Os01g69030;LOC_Os01g71320;LOC_Os02g01510;LOC_Os02g01590;LOC_Os02g06380;LOC_Os02g32660;LOC_Os02g36770;LOC_Os02g37590;LOC_Os02g51860;LOC_Os02g54030;LOC_Os03g18300;LOC_Os03g22790;LOC_Os03g49600;LOC_Os03g61800;LOC_Os04g…
GO:0044707	single-multicellular organism process	76/2710	812/55958	76	812	0.0935961	5.74e-08	0.000193	biological_process	LOC_Os01g05744;LOC_Os01g06280;LOC_Os01g27730;LOC_Os01g47400;LOC_Os01g48060;LOC_Os01g54270;LOC_Os01g55040;LOC_Os01g55100;LOC_Os01g64750;LOC_Os01g66890;LOC_Os01g68790;LOC_Os01g69070;LOC_Os02g01332;LOC_Os02g02820;LOC_Os02g02870;LOC_Os02g03060;LOC_Os02g32370;LOC_Os02g35830;LOC_Os02g36380;LOC_Os02g48830;LOC_Os02g54600;LOC_Os02g58500;LOC_Os03g01850;LOC_Os03g05310;LOC_Os03g11650;LOC_Os03g16170;LOC_Os03g…
GO:0005976	polysaccharide metabolic process	51/2710	545/55958	51	545	0.093578	8.12e-06	0.0273	biological_process	LOC_Os01g13550;LOC_Os01g18400;LOC_Os01g34880;LOC_Os01g36240;LOC_Os01g47400;LOC_Os01g48200;LOC_Os01g52450;LOC_Os01g54620;LOC_Os01g55040;LOC_Os01g57854;LOC_Os01g62840;LOC_Os01g67220;LOC_Os01g69030;LOC_Os01g71320;LOC_Os02g01590;LOC_Os02g06380;LOC_Os02g32660;LOC_Os02g36770;LOC_Os02g51860;LOC_Os02g54030;LOC_Os03g22790;LOC_Os03g30470;LOC_Os03g49600;LOC_Os03g61800;LOC_Os04g33490;LOC_Os04g41970;LOC_Os04g…
GO:0001071	nucleic acid binding transcription factor activity	71/2710	759/55958	71	759	0.0935441	1.48e-07	0.000499	molecular_function	LOC_Os01g10320;LOC_Os01g10370;LOC_Os01g12440;LOC_Os01g21120;LOC_Os01g24460;LOC_Os01g46800;LOC_Os01g46970;LOC_Os01g49830;LOC_Os01g53220;LOC_Os01g53260;LOC_Os01g64790;LOC_Os01g68790;LOC_Os01g69030;LOC_Os02g05640;LOC_Os02g09830;LOC_Os02g10140;LOC_Os02g13800;LOC_Os02g16540;LOC_Os02g43330;LOC_Os02g49560;LOC_Os02g52780;LOC_Os02g56250;LOC_Os03g08500;LOC_Os03g08960;LOC_Os03g09170;LOC_Os03g12370;LOC_Os03g…
GO:1901135	carbohydrate derivative metabolic process	98/2710	1049/55958	98	1049	0.0934223	9.82e-10	3.3e-06	biological_process	LOC_Os01g02890;LOC_Os01g03710;LOC_Os01g04920;LOC_Os01g08260;LOC_Os01g10940;LOC_Os01g18230;LOC_Os01g18400;LOC_Os01g27730;LOC_Os01g33230;LOC_Os01g46570;LOC_Os01g47580;LOC_Os01g52450;LOC_Os01g52530;LOC_Os01g53900;LOC_Os01g54620;LOC_Os01g56810;LOC_Os01g58010;LOC_Os01g62840;LOC_Os01g66500;LOC_Os01g71280;LOC_Os01g71320;LOC_Os02g02840;LOC_Os02g11960;LOC_Os02g17534;LOC_Os02g17590;LOC_Os02g36770;LOC_Os02g…
GO:0006464	cellular protein modification process	254/2710	2742/55958	254	2742	0.0926331	3.31e-10	1.11e-06	biological_process	LOC_Os01g02310;LOC_Os01g02360;LOC_Os01g02400;LOC_Os01g02410;LOC_Os01g02420;LOC_Os01g02580;LOC_Os01g02770;LOC_Os01g02840;LOC_Os01g04409;LOC_Os01g04450;LOC_Os01g04480;LOC_Os01g04490;LOC_Os01g04550;LOC_Os01g04570;LOC_Os01g06280;LOC_Os01g10900;LOC_Os01g12400;LOC_Os01g14510;LOC_Os01g21960;LOC_Os01g26210;LOC_Os01g26270;LOC_Os01g26280;LOC_Os01g32660;LOC_Os01g35184;LOC_Os01g36080;LOC_Os01g36790;LOC_Os01g…
GO:0036211	protein modification process	254/2710	2742/55958	254	2742	0.0926331	3.31e-10	1.11e-06	biological_process	LOC_Os01g02310;LOC_Os01g02360;LOC_Os01g02400;LOC_Os01g02410;LOC_Os01g02420;LOC_Os01g02580;LOC_Os01g02770;LOC_Os01g02840;LOC_Os01g04409;LOC_Os01g04450;LOC_Os01g04480;LOC_Os01g04490;LOC_Os01g04550;LOC_Os01g04570;LOC_Os01g06280;LOC_Os01g10900;LOC_Os01g12400;LOC_Os01g14510;LOC_Os01g21960;LOC_Os01g26210;LOC_Os01g26270;LOC_Os01g26280;LOC_Os01g32660;LOC_Os01g35184;LOC_Os01g36080;LOC_Os01g36790;LOC_Os01g…
GO:0044702	single organism reproductive process	55/2710	594/55958	55	594	0.0925926	4.99e-06	0.0168	biological_process	LOC_Os01g03710;LOC_Os01g10320;LOC_Os01g12660;LOC_Os01g27730;LOC_Os01g36240;LOC_Os01g59990;LOC_Os02g02820;LOC_Os02g02840;LOC_Os02g02870;LOC_Os02g03060;LOC_Os02g32370;LOC_Os02g36780;LOC_Os02g54600;LOC_Os02g58500;LOC_Os03g01850;LOC_Os03g05310;LOC_Os03g06290;LOC_Os03g15920;LOC_Os03g16170;LOC_Os03g16690;LOC_Os03g42820;LOC_Os03g43930;LOC_Os03g50160;LOC_Os04g33490;LOC_Os04g45900;LOC_Os04g46350;LOC_Os05g…
GO:0003700	sequence-specific DNA binding transcription factor activity	70/2710	758/55958	70	758	0.0923483	3.46e-07	0.00116	molecular_function	LOC_Os01g10320;LOC_Os01g10370;LOC_Os01g12440;LOC_Os01g21120;LOC_Os01g24460;LOC_Os01g46800;LOC_Os01g46970;LOC_Os01g49830;LOC_Os01g53220;LOC_Os01g53260;LOC_Os01g64790;LOC_Os01g69030;LOC_Os02g05640;LOC_Os02g09830;LOC_Os02g10140;LOC_Os02g13800;LOC_Os02g16540;LOC_Os02g43330;LOC_Os02g49560;LOC_Os02g52780;LOC_Os02g56250;LOC_Os03g08500;LOC_Os03g08960;LOC_Os03g09170;LOC_Os03g12370;LOC_Os03g12860;LOC_Os03g…
GO:0044283	small molecule biosynthetic process	67/2710	726/55958	67	726	0.0922865	5.36e-07	0.0018	biological_process	LOC_Os01g02890;LOC_Os01g03710;LOC_Os01g05744;LOC_Os01g10940;LOC_Os01g27230;LOC_Os01g52260;LOC_Os01g52450;LOC_Os01g59920;LOC_Os01g62840;LOC_Os01g67430;LOC_Os01g71320;LOC_Os02g12900;LOC_Os02g32370;LOC_Os02g44000;LOC_Os02g49590;LOC_Os02g51410;LOC_Os02g57400;LOC_Os03g01820;LOC_Os03g03370;LOC_Os03g12030;LOC_Os03g40540;LOC_Os03g47610;LOC_Os03g49350;LOC_Os03g49380;LOC_Os03g50510;LOC_Os03g55280;LOC_Os03g…
GO:0032502	developmental process	148/2710	1611/55958	148	1611	0.0918684	2.95e-10	9.94e-07	biological_process	LOC_Os01g03710;LOC_Os01g05744;LOC_Os01g06280;LOC_Os01g10320;LOC_Os01g10900;LOC_Os01g12660;LOC_Os01g20860;LOC_Os01g27730;LOC_Os01g35184;LOC_Os01g42110;LOC_Os01g48060;LOC_Os01g48390;LOC_Os01g54020;LOC_Os01g54270;LOC_Os01g55040;LOC_Os01g55100;LOC_Os01g59990;LOC_Os01g64750;LOC_Os01g66890;LOC_Os01g67430;LOC_Os01g69070;LOC_Os01g71320;LOC_Os01g73160;LOC_Os02g01332;LOC_Os02g01590;LOC_Os02g02820;LOC_Os02g…
GO:0044763	single-organism cellular process	747/2710	8133/55958	747	8133	0.091848	5.15e-10	1.73e-06	biological_process	LOC_Os01g02310;LOC_Os01g02360;LOC_Os01g02400;LOC_Os01g02410;LOC_Os01g02420;LOC_Os01g02580;LOC_Os01g02770;LOC_Os01g02840;LOC_Os01g02890;LOC_Os01g03710;LOC_Os01g04409;LOC_Os01g04450;LOC_Os01g04480;LOC_Os01g04490;LOC_Os01g04550;LOC_Os01g04570;LOC_Os01g04920;LOC_Os01g05744;LOC_Os01g06230;LOC_Os01g06280;LOC_Os01g07260;LOC_Os01g08260;LOC_Os01g08320;LOC_Os01g08450;LOC_Os01g08780;LOC_Os01g10900;LOC_Os01g…
GO:0044767	single-organism developmental process	133/2710	1456/55958	133	1456	0.0913462	2.71e-10	9.13e-07	biological_process	LOC_Os01g03710;LOC_Os01g05744;LOC_Os01g06280;LOC_Os01g10320;LOC_Os01g10900;LOC_Os01g12660;LOC_Os01g20860;LOC_Os01g27730;LOC_Os01g35184;LOC_Os01g42110;LOC_Os01g48060;LOC_Os01g48390;LOC_Os01g54270;LOC_Os01g55040;LOC_Os01g55100;LOC_Os01g59990;LOC_Os01g66890;LOC_Os01g67430;LOC_Os01g69070;LOC_Os01g71320;LOC_Os01g73160;LOC_Os02g01332;LOC_Os02g01590;LOC_Os02g02820;LOC_Os02g02840;LOC_Os02g02870;LOC_Os02g…
GO:0043412	macromolecule modification	263/2710	2895/55958	263	2895	0.0908463	2.95e-10	9.94e-07	biological_process	LOC_Os01g02310;LOC_Os01g02360;LOC_Os01g02400;LOC_Os01g02410;LOC_Os01g02420;LOC_Os01g02580;LOC_Os01g02770;LOC_Os01g02840;LOC_Os01g04409;LOC_Os01g04450;LOC_Os01g04480;LOC_Os01g04490;LOC_Os01g04550;LOC_Os01g04570;LOC_Os01g06280;LOC_Os01g10900;LOC_Os01g12400;LOC_Os01g14510;LOC_Os01g21960;LOC_Os01g26210;LOC_Os01g26270;LOC_Os01g26280;LOC_Os01g32660;LOC_Os01g35184;LOC_Os01g36080;LOC_Os01g36790;LOC_Os01g…
GO:0048856	anatomical structure development	76/2710	838/55958	76	838	0.0906921	2.28e-07	0.000769	biological_process	LOC_Os01g03710;LOC_Os01g10320;LOC_Os01g20860;LOC_Os01g35184;LOC_Os01g54020;LOC_Os01g55040;LOC_Os01g59990;LOC_Os01g64750;LOC_Os01g66890;LOC_Os01g69070;LOC_Os01g71320;LOC_Os02g01590;LOC_Os02g02820;LOC_Os02g02870;LOC_Os02g03060;LOC_Os02g15950;LOC_Os02g34970;LOC_Os02g35347;LOC_Os02g35365;LOC_Os02g35440;LOC_Os02g36780;LOC_Os02g48830;LOC_Os02g51860;LOC_Os02g54600;LOC_Os02g58500;LOC_Os03g01850;LOC_Os03g…
GO:0006950	response to stress	278/2710	3074/55958	278	3074	0.0904359	3.03e-10	1.02e-06	biological_process	LOC_Os01g04360;LOC_Os01g05585;LOC_Os01g05650;LOC_Os01g06740;LOC_Os01g07260;LOC_Os01g07300;LOC_Os01g07770;LOC_Os01g10940;LOC_Os01g11414;LOC_Os01g16370;LOC_Os01g18170;LOC_Os01g21120;LOC_Os01g22352;LOC_Os01g24690;LOC_Os01g27230;LOC_Os01g32780;LOC_Os01g36240;LOC_Os01g36790;LOC_Os01g39860;LOC_Os01g41890;LOC_Os01g42860;LOC_Os01g43410;LOC_Os01g53220;LOC_Os01g53900;LOC_Os01g54590;LOC_Os01g54620;LOC_Os01g…
GO:0044699	single-organism process	958/2710	10606/55958	958	10606	0.0903262	7.05e-10	2.37e-06	biological_process	LOC_Os01g02310;LOC_Os01g02360;LOC_Os01g02400;LOC_Os01g02410;LOC_Os01g02420;LOC_Os01g02580;LOC_Os01g02770;LOC_Os01g02840;LOC_Os01g02890;LOC_Os01g03710;LOC_Os01g04409;LOC_Os01g04450;LOC_Os01g04480;LOC_Os01g04490;LOC_Os01g04550;LOC_Os01g04570;LOC_Os01g04920;LOC_Os01g05744;LOC_Os01g06230;LOC_Os01g06280;LOC_Os01g07260;LOC_Os01g07770;LOC_Os01g08260;LOC_Os01g08320;LOC_Os01g08450;LOC_Os01g08780;LOC_Os01g…
GO:0016020	membrane	412/2710	4588/55958	412	4588	0.0897995	4.69e-10	1.58e-06	cellular_component	LOC_Os01g01060;LOC_Os01g02580;LOC_Os01g02870;LOC_Os01g02890;LOC_Os01g04210;LOC_Os01g05260;LOC_Os01g05744;LOC_Os01g05760;LOC_Os01g06280;LOC_Os01g07700;LOC_Os01g08340;LOC_Os01g08450;LOC_Os01g10940;LOC_Os01g11414;LOC_Os01g13130;LOC_Os01g14050;LOC_Os01g16030;LOC_Os01g20110;LOC_Os01g22910;LOC_Os01g24500;LOC_Os01g24690;LOC_Os01g26120;LOC_Os01g35184;LOC_Os01g36580;LOC_Os01g36790;LOC_Os01g38990;LOC_Os01g…
GO:0051716	cellular response to stimulus	129/2710	1440/55958	129	1440	0.0895833	2.16e-10	7.26e-07	biological_process	LOC_Os01g06230;LOC_Os01g06280;LOC_Os01g07260;LOC_Os01g08320;LOC_Os01g08450;LOC_Os01g10940;LOC_Os01g11414;LOC_Os01g16030;LOC_Os01g35184;LOC_Os01g39860;LOC_Os01g43410;LOC_Os01g47730;LOC_Os01g48060;LOC_Os01g54050;LOC_Os01g54590;LOC_Os01g55040;LOC_Os01g55450;LOC_Os01g57540;LOC_Os01g59440;LOC_Os01g59990;LOC_Os01g60910;LOC_Os01g64100;LOC_Os01g64970;LOC_Os01g67054;LOC_Os01g67220;LOC_Os01g69070;LOC_Os02g…
GO:0022414	reproductive process	65/2710	728/55958	65	728	0.0892857	3.1e-06	0.0104	biological_process	LOC_Os01g03710;LOC_Os01g10320;LOC_Os01g12660;LOC_Os01g27730;LOC_Os01g36240;LOC_Os01g54020;LOC_Os01g59990;LOC_Os01g64750;LOC_Os02g02820;LOC_Os02g02840;LOC_Os02g02870;LOC_Os02g03060;LOC_Os02g32370;LOC_Os02g36780;LOC_Os02g54600;LOC_Os02g58500;LOC_Os03g01850;LOC_Os03g05310;LOC_Os03g06290;LOC_Os03g12030;LOC_Os03g15920;LOC_Os03g16170;LOC_Os03g16690;LOC_Os03g42820;LOC_Os03g43930;LOC_Os03g50160;LOC_Os04g…
GO:0005667	transcription factor complex	72/2710	815/55958	72	815	0.0883436	1.4e-06	0.00472	cellular_component	LOC_Os01g10320;LOC_Os01g10370;LOC_Os01g12440;LOC_Os01g21120;LOC_Os01g24460;LOC_Os01g46800;LOC_Os01g46970;LOC_Os01g49830;LOC_Os01g53220;LOC_Os01g53260;LOC_Os01g64790;LOC_Os01g66890;LOC_Os01g69030;LOC_Os02g05640;LOC_Os02g09830;LOC_Os02g10140;LOC_Os02g13800;LOC_Os02g16540;LOC_Os02g43330;LOC_Os02g49560;LOC_Os02g52780;LOC_Os02g56250;LOC_Os03g08500;LOC_Os03g08960;LOC_Os03g09170;LOC_Os03g12370;LOC_Os03g…
GO:0065008	regulation of biological quality	63/2710	716/55958	63	716	0.0879888	6.27e-06	0.0211	biological_process	LOC_Os01g11414;LOC_Os01g27140;LOC_Os01g29150;LOC_Os01g54270;LOC_Os01g56810;LOC_Os01g61400;LOC_Os01g62070;LOC_Os01g67054;LOC_Os01g69070;LOC_Os01g73160;LOC_Os02g02840;LOC_Os02g12900;LOC_Os02g14980;LOC_Os02g32160;LOC_Os02g36380;LOC_Os02g50480;LOC_Os02g52930;LOC_Os03g05290;LOC_Os03g12390;LOC_Os03g13540;LOC_Os03g20970;LOC_Os03g21000;LOC_Os03g24030;LOC_Os03g40540;LOC_Os04g03980;LOC_Os04g40040;LOC_Os04g…
GO:0015075	ion transmembrane transporter activity	65/2710	739/55958	65	739	0.0879567	5.67e-06	0.0191	molecular_function	LOC_Os01g11250;LOC_Os01g11414;LOC_Os01g34850;LOC_Os01g38990;LOC_Os01g41720;LOC_Os01g51040;LOC_Os01g51250;LOC_Os01g58010;LOC_Os01g62070;LOC_Os01g66010;LOC_Os01g70490;LOC_Os01g71710;LOC_Os01g71740;LOC_Os02g08018;LOC_Os02g14840;LOC_Os02g14980;LOC_Os02g29510;LOC_Os02g40090;LOC_Os02g46460;LOC_Os02g52930;LOC_Os02g53490;LOC_Os02g54640;LOC_Os02g57620;LOC_Os03g04480;LOC_Os03g06520;LOC_Os03g09940;LOC_Os03g…
GO:0044710	single-organism metabolic process	640/2710	7292/55958	640	7292	0.0877674	5.19e-10	1.75e-06	biological_process	LOC_Os01g02310;LOC_Os01g02360;LOC_Os01g02400;LOC_Os01g02410;LOC_Os01g02420;LOC_Os01g02580;LOC_Os01g02770;LOC_Os01g02840;LOC_Os01g02890;LOC_Os01g03710;LOC_Os01g04409;LOC_Os01g04450;LOC_Os01g04480;LOC_Os01g04490;LOC_Os01g04550;LOC_Os01g04570;LOC_Os01g04920;LOC_Os01g05744;LOC_Os01g06280;LOC_Os01g07260;LOC_Os01g07770;LOC_Os01g08260;LOC_Os01g08780;LOC_Os01g10940;LOC_Os01g12400;LOC_Os01g12490;LOC_Os01g…
GO:0071840	cellular component organization or biogenesis	177/2710	2018/55958	177	2018	0.0877106	2.39e-10	8.04e-07	biological_process	LOC_Os01g01060;LOC_Os01g01610;LOC_Os01g03870;LOC_Os01g04360;LOC_Os01g06580;LOC_Os01g07260;LOC_Os01g09510;LOC_Os01g24690;LOC_Os01g27730;LOC_Os01g42110;LOC_Os01g52500;LOC_Os01g53520;LOC_Os01g54620;LOC_Os01g55040;LOC_Os01g57854;LOC_Os01g59730;LOC_Os01g59990;LOC_Os01g60790;LOC_Os01g61400;LOC_Os01g62210;LOC_Os01g62350;LOC_Os01g64090;LOC_Os01g66890;LOC_Os01g67200;LOC_Os01g67430;LOC_Os01g73540;LOC_Os02g…
GO:0051234	establishment of localization	210/2710	2409/55958	210	2409	0.0871731	3.04e-10	1.02e-06	biological_process	LOC_Os01g01350;LOC_Os01g08260;LOC_Os01g08450;LOC_Os01g11250;LOC_Os01g11414;LOC_Os01g13130;LOC_Os01g16030;LOC_Os01g17214;LOC_Os01g18170;LOC_Os01g28840;LOC_Os01g34850;LOC_Os01g38990;LOC_Os01g41720;LOC_Os01g42110;LOC_Os01g43460;LOC_Os01g47730;LOC_Os01g50820;LOC_Os01g51040;LOC_Os01g51250;LOC_Os01g54270;LOC_Os01g54510;LOC_Os01g54590;LOC_Os01g55799;LOC_Os01g58010;LOC_Os01g62070;LOC_Os01g63290;LOC_Os01g…
GO:0006810	transport	207/2710	2389/55958	207	2389	0.0866471	3.54e-10	1.19e-06	biological_process	LOC_Os01g01350;LOC_Os01g08260;LOC_Os01g08450;LOC_Os01g11250;LOC_Os01g11414;LOC_Os01g13130;LOC_Os01g16030;LOC_Os01g17214;LOC_Os01g18170;LOC_Os01g28840;LOC_Os01g34850;LOC_Os01g38990;LOC_Os01g41720;LOC_Os01g42110;LOC_Os01g43460;LOC_Os01g47730;LOC_Os01g50820;LOC_Os01g51040;LOC_Os01g51250;LOC_Os01g54270;LOC_Os01g54510;LOC_Os01g54590;LOC_Os01g55799;LOC_Os01g58010;LOC_Os01g62070;LOC_Os01g63290;LOC_Os01g…
GO:0019637	organophosphate metabolic process	93/2710	1077/55958	93	1077	0.086351	8.79e-08	0.000296	biological_process	LOC_Os01g02890;LOC_Os01g03710;LOC_Os01g08260;LOC_Os01g08780;LOC_Os01g27730;LOC_Os01g33230;LOC_Os01g46570;LOC_Os01g47580;LOC_Os01g51890;LOC_Os01g51920;LOC_Os01g52530;LOC_Os01g53900;LOC_Os01g54620;LOC_Os01g58010;LOC_Os01g62840;LOC_Os01g66500;LOC_Os01g67430;LOC_Os01g70570;LOC_Os01g71280;LOC_Os02g02840;LOC_Os02g04740;LOC_Os02g11960;LOC_Os02g32370;LOC_Os02g37590;LOC_Os02g39160;LOC_Os02g57400;LOC_Os02g…
GO:0005524	ATP binding	283/2710	3296/55958	283	3296	0.0858617	2.91e-10	9.8e-07	molecular_function	LOC_Os01g02310;LOC_Os01g02360;LOC_Os01g02400;LOC_Os01g02410;LOC_Os01g02420;LOC_Os01g02580;LOC_Os01g02770;LOC_Os01g02840;LOC_Os01g04409;LOC_Os01g04450;LOC_Os01g04480;LOC_Os01g04490;LOC_Os01g04550;LOC_Os01g04570;LOC_Os01g06280;LOC_Os01g08260;LOC_Os01g10900;LOC_Os01g10940;LOC_Os01g12400;LOC_Os01g12660;LOC_Os01g14510;LOC_Os01g21960;LOC_Os01g26210;LOC_Os01g26270;LOC_Os01g26280;LOC_Os01g32660;LOC_Os01g…
GO:0035639	purine ribonucleoside triphosphate binding	303/2710	3531/55958	303	3531	0.0858114	3.8e-10	1.28e-06	molecular_function	LOC_Os01g02310;LOC_Os01g02360;LOC_Os01g02400;LOC_Os01g02410;LOC_Os01g02420;LOC_Os01g02580;LOC_Os01g02770;LOC_Os01g02840;LOC_Os01g04409;LOC_Os01g04450;LOC_Os01g04480;LOC_Os01g04490;LOC_Os01g04550;LOC_Os01g04570;LOC_Os01g06280;LOC_Os01g08260;LOC_Os01g08450;LOC_Os01g10900;LOC_Os01g10940;LOC_Os01g12400;LOC_Os01g12660;LOC_Os01g14510;LOC_Os01g16030;LOC_Os01g21960;LOC_Os01g26210;LOC_Os01g26270;LOC_Os01g…
GO:0043168	anion binding	401/2710	4676/55958	401	4676	0.0857571	4.16e-10	1.4e-06	molecular_function	LOC_Os01g02310;LOC_Os01g02360;LOC_Os01g02400;LOC_Os01g02410;LOC_Os01g02420;LOC_Os01g02580;LOC_Os01g02770;LOC_Os01g02840;LOC_Os01g04409;LOC_Os01g04450;LOC_Os01g04480;LOC_Os01g04490;LOC_Os01g04550;LOC_Os01g04570;LOC_Os01g05585;LOC_Os01g05650;LOC_Os01g06280;LOC_Os01g06640;LOC_Os01g08260;LOC_Os01g08450;LOC_Os01g10900;LOC_Os01g10940;LOC_Os01g12400;LOC_Os01g12490;LOC_Os01g12660;LOC_Os01g14510;LOC_Os01g…
GO:0044422	organelle part	327/2710	3842/55958	327	3842	0.0851119	4e-10	1.35e-06	cellular_component	LOC_Os01g01060;LOC_Os01g02890;LOC_Os01g04920;LOC_Os01g05060;LOC_Os01g05744;LOC_Os01g07260;LOC_Os01g08450;LOC_Os01g09590;LOC_Os01g09640;LOC_Os01g10940;LOC_Os01g11414;LOC_Os01g13130;LOC_Os01g16030;LOC_Os01g17320;LOC_Os01g18240;LOC_Os01g19330;LOC_Os01g19970;LOC_Os01g20110;LOC_Os01g21420;LOC_Os01g24460;LOC_Os01g24690;LOC_Os01g27730;LOC_Os01g38990;LOC_Os01g43090;LOC_Os01g43580;LOC_Os01g45460;LOC_Os01g…
GO:0044446	intracellular organelle part	322/2710	3826/55958	322	3826	0.084161	4.71e-10	1.59e-06	cellular_component	LOC_Os01g01060;LOC_Os01g02890;LOC_Os01g04920;LOC_Os01g05060;LOC_Os01g05744;LOC_Os01g07260;LOC_Os01g09590;LOC_Os01g09640;LOC_Os01g10940;LOC_Os01g11414;LOC_Os01g13130;LOC_Os01g16030;LOC_Os01g17320;LOC_Os01g18240;LOC_Os01g19330;LOC_Os01g19970;LOC_Os01g20110;LOC_Os01g21420;LOC_Os01g24460;LOC_Os01g24690;LOC_Os01g27730;LOC_Os01g38990;LOC_Os01g43090;LOC_Os01g43580;LOC_Os01g45460;LOC_Os01g47370;LOC_Os01g…
GO:0032553	ribonucleotide binding	351/2710	4201/55958	351	4201	0.0835515	3.77e-10	1.27e-06	molecular_function	LOC_Os01g02310;LOC_Os01g02360;LOC_Os01g02400;LOC_Os01g02410;LOC_Os01g02420;LOC_Os01g02580;LOC_Os01g02770;LOC_Os01g02840;LOC_Os01g04409;LOC_Os01g04450;LOC_Os01g04480;LOC_Os01g04490;LOC_Os01g04550;LOC_Os01g04570;LOC_Os01g05585;LOC_Os01g05650;LOC_Os01g06280;LOC_Os01g08260;LOC_Os01g08450;LOC_Os01g10900;LOC_Os01g10940;LOC_Os01g12400;LOC_Os01g12660;LOC_Os01g14510;LOC_Os01g16030;LOC_Os01g16370;LOC_Os01g…
GO:0097367	carbohydrate derivative binding	354/2710	4237/55958	354	4237	0.0835497	4.43e-10	1.49e-06	molecular_function	LOC_Os01g02310;LOC_Os01g02360;LOC_Os01g02400;LOC_Os01g02410;LOC_Os01g02420;LOC_Os01g02580;LOC_Os01g02770;LOC_Os01g02840;LOC_Os01g04409;LOC_Os01g04450;LOC_Os01g04480;LOC_Os01g04490;LOC_Os01g04550;LOC_Os01g04570;LOC_Os01g05585;LOC_Os01g05650;LOC_Os01g06280;LOC_Os01g08260;LOC_Os01g08450;LOC_Os01g10900;LOC_Os01g10940;LOC_Os01g12400;LOC_Os01g12660;LOC_Os01g14510;LOC_Os01g16030;LOC_Os01g16370;LOC_Os01g…
GO:1901362	organic cyclic compound biosynthetic process	73/2710	876/55958	73	876	0.0833333	7.7e-06	0.0259	biological_process	LOC_Os01g03710;LOC_Os01g10940;LOC_Os01g16020;LOC_Os01g33230;LOC_Os01g36240;LOC_Os01g46570;LOC_Os01g47420;LOC_Os01g50760;LOC_Os01g52530;LOC_Os01g54270;LOC_Os01g58010;LOC_Os01g62840;LOC_Os01g66500;LOC_Os01g70570;LOC_Os02g04740;LOC_Os02g40010;LOC_Os02g44000;LOC_Os02g46970;LOC_Os02g50330;LOC_Os02g51410;LOC_Os03g02410;LOC_Os03g05310;LOC_Os03g10070;LOC_Os03g12270;LOC_Os03g16610;LOC_Os03g21900;LOC_Os03g…
GO:0009507	chloroplast	74/2710	893/55958	74	893	0.0828667	9.05e-06	0.0304	cellular_component	LOC_Os01g01060;LOC_Os01g01340;LOC_Os01g14050;LOC_Os01g37470;LOC_Os01g52500;LOC_Os01g52530;LOC_Os01g53900;LOC_Os01g60790;LOC_Os01g73160;LOC_Os02g07480;LOC_Os02g13530;LOC_Os02g28810;LOC_Os02g32760;LOC_Os02g36780;LOC_Os02g40880;LOC_Os02g44630;LOC_Os02g48660;LOC_Os02g51410;LOC_Os02g57160;LOC_Os03g05290;LOC_Os03g06520;LOC_Os03g10340;LOC_Os03g11380;LOC_Os03g14180;LOC_Os03g49350;LOC_Os03g64230;LOC_Os04g…
GO:0017076	purine nucleotide binding	348/2710	4203/55958	348	4203	0.082798	3.81e-10	1.28e-06	molecular_function	LOC_Os01g02310;LOC_Os01g02360;LOC_Os01g02400;LOC_Os01g02410;LOC_Os01g02420;LOC_Os01g02580;LOC_Os01g02770;LOC_Os01g02840;LOC_Os01g04409;LOC_Os01g04450;LOC_Os01g04480;LOC_Os01g04490;LOC_Os01g04550;LOC_Os01g04570;LOC_Os01g05585;LOC_Os01g05650;LOC_Os01g06280;LOC_Os01g08260;LOC_Os01g08450;LOC_Os01g10900;LOC_Os01g10940;LOC_Os01g12400;LOC_Os01g12660;LOC_Os01g14510;LOC_Os01g16030;LOC_Os01g16370;LOC_Os01g…
GO:0001883	purine nucleoside binding	344/2710	4159/55958	344	4159	0.0827122	4.06e-10	1.37e-06	molecular_function	LOC_Os01g02310;LOC_Os01g02360;LOC_Os01g02400;LOC_Os01g02410;LOC_Os01g02420;LOC_Os01g02580;LOC_Os01g02770;LOC_Os01g02840;LOC_Os01g04409;LOC_Os01g04450;LOC_Os01g04480;LOC_Os01g04490;LOC_Os01g04550;LOC_Os01g04570;LOC_Os01g05585;LOC_Os01g05650;LOC_Os01g06280;LOC_Os01g08260;LOC_Os01g08450;LOC_Os01g10900;LOC_Os01g10940;LOC_Os01g12400;LOC_Os01g12660;LOC_Os01g14510;LOC_Os01g16030;LOC_Os01g16370;LOC_Os01g…
GO:0032555	purine ribonucleotide binding	344/2710	4159/55958	344	4159	0.0827122	4.06e-10	1.37e-06	molecular_function	LOC_Os01g02310;LOC_Os01g02360;LOC_Os01g02400;LOC_Os01g02410;LOC_Os01g02420;LOC_Os01g02580;LOC_Os01g02770;LOC_Os01g02840;LOC_Os01g04409;LOC_Os01g04450;LOC_Os01g04480;LOC_Os01g04490;LOC_Os01g04550;LOC_Os01g04570;LOC_Os01g05585;LOC_Os01g05650;LOC_Os01g06280;LOC_Os01g08260;LOC_Os01g08450;LOC_Os01g10900;LOC_Os01g10940;LOC_Os01g12400;LOC_Os01g12660;LOC_Os01g14510;LOC_Os01g16030;LOC_Os01g16370;LOC_Os01g…
GO:0032550	purine ribonucleoside binding	344/2710	4159/55958	344	4159	0.0827122	4.06e-10	1.37e-06	molecular_function	LOC_Os01g02310;LOC_Os01g02360;LOC_Os01g02400;LOC_Os01g02410;LOC_Os01g02420;LOC_Os01g02580;LOC_Os01g02770;LOC_Os01g02840;LOC_Os01g04409;LOC_Os01g04450;LOC_Os01g04480;LOC_Os01g04490;LOC_Os01g04550;LOC_Os01g04570;LOC_Os01g05585;LOC_Os01g05650;LOC_Os01g06280;LOC_Os01g08260;LOC_Os01g08450;LOC_Os01g10900;LOC_Os01g10940;LOC_Os01g12400;LOC_Os01g12660;LOC_Os01g14510;LOC_Os01g16030;LOC_Os01g16370;LOC_Os01g…
GO:0030554	adenyl nucleotide binding	328/2710	3968/55958	328	3968	0.0826613	3.44e-10	1.16e-06	molecular_function	LOC_Os01g02310;LOC_Os01g02360;LOC_Os01g02400;LOC_Os01g02410;LOC_Os01g02420;LOC_Os01g02580;LOC_Os01g02770;LOC_Os01g02840;LOC_Os01g04409;LOC_Os01g04450;LOC_Os01g04480;LOC_Os01g04490;LOC_Os01g04550;LOC_Os01g04570;LOC_Os01g05585;LOC_Os01g05650;LOC_Os01g06280;LOC_Os01g08260;LOC_Os01g10900;LOC_Os01g10940;LOC_Os01g12400;LOC_Os01g12660;LOC_Os01g14510;LOC_Os01g16370;LOC_Os01g21960;LOC_Os01g26210;LOC_Os01g…
GO:0032559	adenyl ribonucleotide binding	324/2710	3924/55958	324	3924	0.0825688	3.6e-10	1.21e-06	molecular_function	LOC_Os01g02310;LOC_Os01g02360;LOC_Os01g02400;LOC_Os01g02410;LOC_Os01g02420;LOC_Os01g02580;LOC_Os01g02770;LOC_Os01g02840;LOC_Os01g04409;LOC_Os01g04450;LOC_Os01g04480;LOC_Os01g04490;LOC_Os01g04550;LOC_Os01g04570;LOC_Os01g05585;LOC_Os01g05650;LOC_Os01g06280;LOC_Os01g08260;LOC_Os01g10900;LOC_Os01g10940;LOC_Os01g12400;LOC_Os01g12660;LOC_Os01g14510;LOC_Os01g16370;LOC_Os01g21960;LOC_Os01g26210;LOC_Os01g…
GO:0032549	ribonucleoside binding	344/2710	4169/55958	344	4169	0.0825138	4.15e-10	1.4e-06	molecular_function	LOC_Os01g02310;LOC_Os01g02360;LOC_Os01g02400;LOC_Os01g02410;LOC_Os01g02420;LOC_Os01g02580;LOC_Os01g02770;LOC_Os01g02840;LOC_Os01g04409;LOC_Os01g04450;LOC_Os01g04480;LOC_Os01g04490;LOC_Os01g04550;LOC_Os01g04570;LOC_Os01g05585;LOC_Os01g05650;LOC_Os01g06280;LOC_Os01g08260;LOC_Os01g08450;LOC_Os01g10900;LOC_Os01g10940;LOC_Os01g12400;LOC_Os01g12660;LOC_Os01g14510;LOC_Os01g16030;LOC_Os01g16370;LOC_Os01g…
GO:0001882	nucleoside binding	344/2710	4170/55958	344	4170	0.082494	4.18e-10	1.41e-06	molecular_function	LOC_Os01g02310;LOC_Os01g02360;LOC_Os01g02400;LOC_Os01g02410;LOC_Os01g02420;LOC_Os01g02580;LOC_Os01g02770;LOC_Os01g02840;LOC_Os01g04409;LOC_Os01g04450;LOC_Os01g04480;LOC_Os01g04490;LOC_Os01g04550;LOC_Os01g04570;LOC_Os01g05585;LOC_Os01g05650;LOC_Os01g06280;LOC_Os01g08260;LOC_Os01g08450;LOC_Os01g10900;LOC_Os01g10940;LOC_Os01g12400;LOC_Os01g12660;LOC_Os01g14510;LOC_Os01g16030;LOC_Os01g16370;LOC_Os01g…
GO:0032991	macromolecular complex	285/2710	3475/55958	285	3475	0.0820144	3.6e-10	1.21e-06	cellular_component	LOC_Os01g01060;LOC_Os01g03870;LOC_Os01g07260;LOC_Os01g08500;LOC_Os01g09510;LOC_Os01g10320;LOC_Os01g10370;LOC_Os01g11250;LOC_Os01g12440;LOC_Os01g21120;LOC_Os01g24460;LOC_Os01g24690;LOC_Os01g34880;LOC_Os01g36710;LOC_Os01g43580;LOC_Os01g46800;LOC_Os01g46970;LOC_Os01g48200;LOC_Os01g49830;LOC_Os01g51040;LOC_Os01g53220;LOC_Os01g53260;LOC_Os01g53900;LOC_Os01g55040;LOC_Os01g55799;LOC_Os01g58010;LOC_Os01g…
GO:0055086	nucleobase-containing small molecule metabolic process	80/2710	989/55958	80	989	0.0808898	9.01e-06	0.0303	biological_process	LOC_Os01g03710;LOC_Os01g08260;LOC_Os01g10940;LOC_Os01g16960;LOC_Os01g27730;LOC_Os01g33230;LOC_Os01g46570;LOC_Os01g52530;LOC_Os01g53900;LOC_Os01g54620;LOC_Os01g58010;LOC_Os01g61670;LOC_Os01g62840;LOC_Os01g66500;LOC_Os02g02840;LOC_Os02g11960;LOC_Os02g40010;LOC_Os02g40460;LOC_Os02g50330;LOC_Os03g01530;LOC_Os03g02410;LOC_Os03g10500;LOC_Os03g30300;LOC_Os03g45920;LOC_Os03g48310;LOC_Os03g49220;LOC_Os03g…
GO:0036094	small molecule binding	405/2710	5014/55958	405	5014	0.0807738	4.84e-10	1.63e-06	molecular_function	LOC_Os01g02310;LOC_Os01g02360;LOC_Os01g02400;LOC_Os01g02410;LOC_Os01g02420;LOC_Os01g02580;LOC_Os01g02770;LOC_Os01g02840;LOC_Os01g04409;LOC_Os01g04450;LOC_Os01g04480;LOC_Os01g04490;LOC_Os01g04550;LOC_Os01g04570;LOC_Os01g05585;LOC_Os01g05650;LOC_Os01g06280;LOC_Os01g06640;LOC_Os01g08260;LOC_Os01g08450;LOC_Os01g10900;LOC_Os01g10940;LOC_Os01g12400;LOC_Os01g12490;LOC_Os01g12660;LOC_Os01g14510;LOC_Os01g…
GO:0006355	regulation of transcription, DNA-templated	198/2710	2458/55958	198	2458	0.0805533	3.37e-10	1.13e-06	biological_process	LOC_Os01g08320;LOC_Os01g10320;LOC_Os01g10370;LOC_Os01g12440;LOC_Os01g15900;LOC_Os01g18850;LOC_Os01g21120;LOC_Os01g24460;LOC_Os01g27730;LOC_Os01g46800;LOC_Os01g46970;LOC_Os01g47730;LOC_Os01g48060;LOC_Os01g49830;LOC_Os01g53220;LOC_Os01g53260;LOC_Os01g55100;LOC_Os01g64310;LOC_Os01g64790;LOC_Os01g65900;LOC_Os01g66890;LOC_Os01g68790;LOC_Os01g69030;LOC_Os01g71790;LOC_Os02g02870;LOC_Os02g05640;LOC_Os02g…
GO:0000166	nucleotide binding	393/2710	4902/55958	393	4902	0.0801714	3.99e-10	1.34e-06	molecular_function	LOC_Os01g02310;LOC_Os01g02360;LOC_Os01g02400;LOC_Os01g02410;LOC_Os01g02420;LOC_Os01g02580;LOC_Os01g02770;LOC_Os01g02840;LOC_Os01g04409;LOC_Os01g04450;LOC_Os01g04480;LOC_Os01g04490;LOC_Os01g04550;LOC_Os01g04570;LOC_Os01g05585;LOC_Os01g05650;LOC_Os01g06280;LOC_Os01g08260;LOC_Os01g08450;LOC_Os01g10900;LOC_Os01g10940;LOC_Os01g12400;LOC_Os01g12490;LOC_Os01g12660;LOC_Os01g14510;LOC_Os01g16030;LOC_Os01g…
GO:1901265	nucleoside phosphate binding	393/2710	4902/55958	393	4902	0.0801714	3.99e-10	1.34e-06	molecular_function	LOC_Os01g02310;LOC_Os01g02360;LOC_Os01g02400;LOC_Os01g02410;LOC_Os01g02420;LOC_Os01g02580;LOC_Os01g02770;LOC_Os01g02840;LOC_Os01g04409;LOC_Os01g04450;LOC_Os01g04480;LOC_Os01g04490;LOC_Os01g04550;LOC_Os01g04570;LOC_Os01g05585;LOC_Os01g05650;LOC_Os01g06280;LOC_Os01g08260;LOC_Os01g08450;LOC_Os01g10900;LOC_Os01g10940;LOC_Os01g12400;LOC_Os01g12490;LOC_Os01g12660;LOC_Os01g14510;LOC_Os01g16030;LOC_Os01g…
GO:0043232	intracellular non-membrane-bounded organelle	89/2710	1112/55958	89	1112	0.080036	5.35e-06	0.018	cellular_component	LOC_Os01g03870;LOC_Os01g08500;LOC_Os01g09510;LOC_Os01g10940;LOC_Os01g21420;LOC_Os01g24690;LOC_Os01g27730;LOC_Os01g36710;LOC_Os01g53900;LOC_Os01g55560;LOC_Os01g58220;LOC_Os01g59990;LOC_Os01g62210;LOC_Os01g67200;LOC_Os01g67430;LOC_Os02g01332;LOC_Os02g02840;LOC_Os02g09590;LOC_Os02g13530;LOC_Os02g27760;LOC_Os02g28810;LOC_Os02g32760;LOC_Os02g40880;LOC_Os02g44470;LOC_Os02g48830;LOC_Os03g10160;LOC_Os03g…
GO:0043228	non-membrane-bounded organelle	89/2710	1112/55958	89	1112	0.080036	5.35e-06	0.018	cellular_component	LOC_Os01g03870;LOC_Os01g08500;LOC_Os01g09510;LOC_Os01g10940;LOC_Os01g21420;LOC_Os01g24690;LOC_Os01g27730;LOC_Os01g36710;LOC_Os01g53900;LOC_Os01g55560;LOC_Os01g58220;LOC_Os01g59990;LOC_Os01g62210;LOC_Os01g67200;LOC_Os01g67430;LOC_Os02g01332;LOC_Os02g02840;LOC_Os02g09590;LOC_Os02g13530;LOC_Os02g27760;LOC_Os02g28810;LOC_Os02g32760;LOC_Os02g40880;LOC_Os02g44470;LOC_Os02g48830;LOC_Os03g10160;LOC_Os03g…
GO:2001141	regulation of RNA biosynthetic process	127/2710	1685/55958	127	1685	0.0753709	1.13e-06	0.0038	biological_process	LOC_Os01g08320;LOC_Os01g10320;LOC_Os01g10370;LOC_Os01g12440;LOC_Os01g15900;LOC_Os01g18850;LOC_Os01g21120;LOC_Os01g24460;LOC_Os01g27730;LOC_Os01g46800;LOC_Os01g46970;LOC_Os01g47730;LOC_Os01g48060;LOC_Os01g49830;LOC_Os01g53220;LOC_Os01g53260;LOC_Os01g55100;LOC_Os01g64310;LOC_Os01g64790;LOC_Os01g65900;LOC_Os01g66890;LOC_Os01g68790;LOC_Os01g69030;LOC_Os01g71790;LOC_Os02g02870;LOC_Os02g05640;LOC_Os02g…
GO:0031988	membrane-bounded vesicle	444/2710	5972/55958	444	5972	0.074347	5.53e-10	1.86e-06	cellular_component	LOC_Os01g02150;LOC_Os01g02310;LOC_Os01g02400;LOC_Os01g02420;LOC_Os01g02770;LOC_Os01g02840;LOC_Os01g02870;LOC_Os01g03340;LOC_Os01g04070;LOC_Os01g04440;LOC_Os01g04480;LOC_Os01g04550;LOC_Os01g04570;LOC_Os01g05760;LOC_Os01g06280;LOC_Os01g06620;LOC_Os01g06750;LOC_Os01g07700;LOC_Os01g07770;LOC_Os01g08450;LOC_Os01g10940;LOC_Os01g11670;LOC_Os01g12400;LOC_Os01g12740;LOC_Os01g12770;LOC_Os01g14050;LOC_Os01g…
GO:0031982	vesicle	444/2710	5974/55958	444	5974	0.0743221	5.56e-10	1.87e-06	cellular_component	LOC_Os01g02150;LOC_Os01g02310;LOC_Os01g02400;LOC_Os01g02420;LOC_Os01g02770;LOC_Os01g02840;LOC_Os01g02870;LOC_Os01g03340;LOC_Os01g04070;LOC_Os01g04440;LOC_Os01g04480;LOC_Os01g04550;LOC_Os01g04570;LOC_Os01g05760;LOC_Os01g06280;LOC_Os01g06620;LOC_Os01g06750;LOC_Os01g07700;LOC_Os01g07770;LOC_Os01g08450;LOC_Os01g10940;LOC_Os01g11670;LOC_Os01g12400;LOC_Os01g12740;LOC_Os01g12770;LOC_Os01g14050;LOC_Os01g…
GO:0016023	cytoplasmic membrane-bounded vesicle	443/2710	5967/55958	443	5967	0.0742417	4.46e-10	1.5e-06	cellular_component	LOC_Os01g02150;LOC_Os01g02310;LOC_Os01g02400;LOC_Os01g02420;LOC_Os01g02770;LOC_Os01g02840;LOC_Os01g02870;LOC_Os01g03340;LOC_Os01g04070;LOC_Os01g04440;LOC_Os01g04480;LOC_Os01g04550;LOC_Os01g04570;LOC_Os01g05760;LOC_Os01g06280;LOC_Os01g06620;LOC_Os01g06750;LOC_Os01g07700;LOC_Os01g07770;LOC_Os01g08450;LOC_Os01g11670;LOC_Os01g12400;LOC_Os01g12740;LOC_Os01g12770;LOC_Os01g14050;LOC_Os01g14510;LOC_Os01g…
GO:0031410	cytoplasmic vesicle	443/2710	5967/55958	443	5967	0.0742417	4.46e-10	1.5e-06	cellular_component	LOC_Os01g02150;LOC_Os01g02310;LOC_Os01g02400;LOC_Os01g02420;LOC_Os01g02770;LOC_Os01g02840;LOC_Os01g02870;LOC_Os01g03340;LOC_Os01g04070;LOC_Os01g04440;LOC_Os01g04480;LOC_Os01g04550;LOC_Os01g04570;LOC_Os01g05760;LOC_Os01g06280;LOC_Os01g06620;LOC_Os01g06750;LOC_Os01g07700;LOC_Os01g07770;LOC_Os01g08450;LOC_Os01g11670;LOC_Os01g12400;LOC_Os01g12740;LOC_Os01g12770;LOC_Os01g14050;LOC_Os01g14510;LOC_Os01g…
GO:0043234	protein complex	194/2710	2647/55958	194	2647	0.0732905	9.97e-09	3.36e-05	cellular_component	LOC_Os01g10320;LOC_Os01g10370;LOC_Os01g11250;LOC_Os01g12440;LOC_Os01g21120;LOC_Os01g24460;LOC_Os01g34880;LOC_Os01g43580;LOC_Os01g46800;LOC_Os01g46970;LOC_Os01g48200;LOC_Os01g49830;LOC_Os01g51040;LOC_Os01g53220;LOC_Os01g53260;LOC_Os01g55040;LOC_Os01g55799;LOC_Os01g58010;LOC_Os01g59920;LOC_Os01g64790;LOC_Os01g66890;LOC_Os01g69030;LOC_Os01g71280;LOC_Os02g01590;LOC_Os02g02840;LOC_Os02g03060;LOC_Os02g…
GO:0031326	regulation of cellular biosynthetic process	141/2710	1983/55958	141	1983	0.0711044	7.04e-06	0.0237	biological_process	LOC_Os01g06740;LOC_Os01g07300;LOC_Os01g08320;LOC_Os01g10320;LOC_Os01g10370;LOC_Os01g12440;LOC_Os01g15900;LOC_Os01g18850;LOC_Os01g21120;LOC_Os01g24460;LOC_Os01g27730;LOC_Os01g46800;LOC_Os01g46970;LOC_Os01g47730;LOC_Os01g48060;LOC_Os01g49830;LOC_Os01g53220;LOC_Os01g53260;LOC_Os01g53900;LOC_Os01g54620;LOC_Os01g55100;LOC_Os01g58220;LOC_Os01g64310;LOC_Os01g64790;LOC_Os01g65900;LOC_Os01g66890;LOC_Os01g…
GO:0009889	regulation of biosynthetic process	142/2710	1999/55958	142	1999	0.0710355	5.99e-06	0.0202	biological_process	LOC_Os01g06740;LOC_Os01g07300;LOC_Os01g08320;LOC_Os01g10320;LOC_Os01g10370;LOC_Os01g12440;LOC_Os01g15900;LOC_Os01g18850;LOC_Os01g21120;LOC_Os01g24460;LOC_Os01g27730;LOC_Os01g46800;LOC_Os01g46970;LOC_Os01g47730;LOC_Os01g48060;LOC_Os01g49830;LOC_Os01g53220;LOC_Os01g53260;LOC_Os01g53900;LOC_Os01g54620;LOC_Os01g55100;LOC_Os01g58220;LOC_Os01g64310;LOC_Os01g64790;LOC_Os01g65900;LOC_Os01g66890;LOC_Os01g…
GO:2000112	regulation of cellular macromolecule biosynthetic process	138/2710	1947/55958	138	1947	0.0708783	9.69e-06	0.0326	biological_process	LOC_Os01g06740;LOC_Os01g07300;LOC_Os01g08320;LOC_Os01g10320;LOC_Os01g10370;LOC_Os01g12440;LOC_Os01g15900;LOC_Os01g18850;LOC_Os01g21120;LOC_Os01g24460;LOC_Os01g27730;LOC_Os01g46800;LOC_Os01g46970;LOC_Os01g47730;LOC_Os01g48060;LOC_Os01g49830;LOC_Os01g53220;LOC_Os01g53260;LOC_Os01g53900;LOC_Os01g55100;LOC_Os01g58220;LOC_Os01g64310;LOC_Os01g64790;LOC_Os01g65900;LOC_Os01g66890;LOC_Os01g68790;LOC_Os01g…
GO:0010556	regulation of macromolecule biosynthetic process	138/2710	1947/55958	138	1947	0.0708783	9.69e-06	0.0326	biological_process	LOC_Os01g06740;LOC_Os01g07300;LOC_Os01g08320;LOC_Os01g10320;LOC_Os01g10370;LOC_Os01g12440;LOC_Os01g15900;LOC_Os01g18850;LOC_Os01g21120;LOC_Os01g24460;LOC_Os01g27730;LOC_Os01g46800;LOC_Os01g46970;LOC_Os01g47730;LOC_Os01g48060;LOC_Os01g49830;LOC_Os01g53220;LOC_Os01g53260;LOC_Os01g53900;LOC_Os01g55100;LOC_Os01g58220;LOC_Os01g64310;LOC_Os01g64790;LOC_Os01g65900;LOC_Os01g66890;LOC_Os01g68790;LOC_Os01g…
GO:0005575	cellular_component	1672/2710	27277/55958	1672	27277	0.0612971	8.66e-10	2.91e-06	cellular_component	LOC_Os01g01060;LOC_Os01g01340;LOC_Os01g01610;LOC_Os01g02150;LOC_Os01g02310;LOC_Os01g02400;LOC_Os01g02420;LOC_Os01g02580;LOC_Os01g02770;LOC_Os01g02840;LOC_Os01g02870;LOC_Os01g02890;LOC_Os01g03340;LOC_Os01g03870;LOC_Os01g04070;LOC_Os01g04200;LOC_Os01g04210;LOC_Os01g04360;LOC_Os01g04440;LOC_Os01g04480;LOC_Os01g04490;LOC_Os01g04550;LOC_Os01g04570;LOC_Os01g04590;LOC_Os01g04920;LOC_Os01g05060;LOC_Os01g…
GO:0008150	biological_process	1650/2710	26989/55958	1650	26989	0.061136	7.56e-10	2.54e-06	biological_process	LOC_Os01g01060;LOC_Os01g01350;LOC_Os01g01610;LOC_Os01g01920;LOC_Os01g02310;LOC_Os01g02360;LOC_Os01g02400;LOC_Os01g02410;LOC_Os01g02420;LOC_Os01g02580;LOC_Os01g02770;LOC_Os01g02840;LOC_Os01g02890;LOC_Os01g02940;LOC_Os01g03340;LOC_Os01g03710;LOC_Os01g03730;LOC_Os01g03870;LOC_Os01g04200;LOC_Os01g04210;LOC_Os01g04360;LOC_Os01g04409;LOC_Os01g04450;LOC_Os01g04480;LOC_Os01g04490;LOC_Os01g04550;LOC_Os01g…
GO:0044464	cell part	1509/2710	25333/55958	1509	25333	0.0595666	8.34e-10	2.81e-06	cellular_component	LOC_Os01g01060;LOC_Os01g01340;LOC_Os01g01610;LOC_Os01g02150;LOC_Os01g02310;LOC_Os01g02400;LOC_Os01g02420;LOC_Os01g02770;LOC_Os01g02840;LOC_Os01g02870;LOC_Os01g02890;LOC_Os01g03340;LOC_Os01g03870;LOC_Os01g04070;LOC_Os01g04200;LOC_Os01g04360;LOC_Os01g04440;LOC_Os01g04480;LOC_Os01g04490;LOC_Os01g04550;LOC_Os01g04570;LOC_Os01g04590;LOC_Os01g04920;LOC_Os01g05060;LOC_Os01g05260;LOC_Os01g05744;LOC_Os01g…
GO:0044424	intracellular part	1428/2710	24658/55958	1428	24658	0.0579122	8.55e-10	2.88e-06	cellular_component	LOC_Os01g01060;LOC_Os01g01340;LOC_Os01g01610;LOC_Os01g02150;LOC_Os01g02310;LOC_Os01g02400;LOC_Os01g02420;LOC_Os01g02770;LOC_Os01g02840;LOC_Os01g02870;LOC_Os01g02890;LOC_Os01g03340;LOC_Os01g03870;LOC_Os01g04070;LOC_Os01g04200;LOC_Os01g04360;LOC_Os01g04440;LOC_Os01g04480;LOC_Os01g04490;LOC_Os01g04550;LOC_Os01g04570;LOC_Os01g04590;LOC_Os01g04920;LOC_Os01g05060;LOC_Os01g05260;LOC_Os01g05744;LOC_Os01g…
GO:0003674	molecular_function	1645/2710	29214/55958	1645	29214	0.0563086	7.45e-10	2.51e-06	molecular_function	LOC_Os01g01060;LOC_Os01g01610;LOC_Os01g01920;LOC_Os01g02310;LOC_Os01g02360;LOC_Os01g02400;LOC_Os01g02410;LOC_Os01g02420;LOC_Os01g02580;LOC_Os01g02770;LOC_Os01g02840;LOC_Os01g02890;LOC_Os01g02940;LOC_Os01g03340;LOC_Os01g03710;LOC_Os01g03730;LOC_Os01g03870;LOC_Os01g04200;LOC_Os01g04210;LOC_Os01g04409;LOC_Os01g04440;LOC_Os01g04450;LOC_Os01g04480;LOC_Os01g04490;LOC_Os01g04550;LOC_Os01g04570;LOC_Os01g…
GO:0044444	cytoplasmic part	1208/2710	21505/55958	1208	21505	0.056173	8.29e-10	2.79e-06	cellular_component	LOC_Os01g01060;LOC_Os01g01340;LOC_Os01g01610;LOC_Os01g02150;LOC_Os01g02310;LOC_Os01g02400;LOC_Os01g02420;LOC_Os01g02770;LOC_Os01g02840;LOC_Os01g02870;LOC_Os01g02890;LOC_Os01g03340;LOC_Os01g03870;LOC_Os01g04070;LOC_Os01g04200;LOC_Os01g04440;LOC_Os01g04480;LOC_Os01g04490;LOC_Os01g04550;LOC_Os01g04570;LOC_Os01g04590;LOC_Os01g04920;LOC_Os01g05060;LOC_Os01g05260;LOC_Os01g05744;LOC_Os01g05760;LOC_Os01g…
GO:0043167	ion binding	745/2710	13316/55958	745	13316	0.0559477	5.16e-06	0.0174	molecular_function	LOC_Os01g01920;LOC_Os01g02310;LOC_Os01g02360;LOC_Os01g02400;LOC_Os01g02410;LOC_Os01g02420;LOC_Os01g02580;LOC_Os01g02770;LOC_Os01g02840;LOC_Os01g03710;LOC_Os01g04409;LOC_Os01g04450;LOC_Os01g04480;LOC_Os01g04490;LOC_Os01g04550;LOC_Os01g04570;LOC_Os01g05585;LOC_Os01g05650;LOC_Os01g06280;LOC_Os01g06590;LOC_Os01g06640;LOC_Os01g07770;LOC_Os01g08260;LOC_Os01g08340;LOC_Os01g08450;LOC_Os01g09640;LOC_Os01g…
GO:0009987	cellular process	1004/2710	18085/55958	1004	18085	0.0555156	9.78e-08	0.000329	biological_process	LOC_Os01g01060;LOC_Os01g02310;LOC_Os01g02360;LOC_Os01g02400;LOC_Os01g02410;LOC_Os01g02420;LOC_Os01g02580;LOC_Os01g02770;LOC_Os01g02840;LOC_Os01g02890;LOC_Os01g03710;LOC_Os01g03730;LOC_Os01g03870;LOC_Os01g04409;LOC_Os01g04450;LOC_Os01g04480;LOC_Os01g04490;LOC_Os01g04550;LOC_Os01g04570;LOC_Os01g04920;LOC_Os01g05744;LOC_Os01g06230;LOC_Os01g06280;LOC_Os01g06580;LOC_Os01g07200;LOC_Os01g07260;LOC_Os01g…
GO:0003824	catalytic activity	1020/2710	18535/55958	1020	18535	0.055031	4.06e-07	0.00137	molecular_function	LOC_Os01g01920;LOC_Os01g02310;LOC_Os01g02360;LOC_Os01g02400;LOC_Os01g02410;LOC_Os01g02420;LOC_Os01g02580;LOC_Os01g02770;LOC_Os01g02840;LOC_Os01g02890;LOC_Os01g02940;LOC_Os01g03710;LOC_Os01g03730;LOC_Os01g04200;LOC_Os01g04210;LOC_Os01g04409;LOC_Os01g04450;LOC_Os01g04480;LOC_Os01g04490;LOC_Os01g04550;LOC_Os01g04570;LOC_Os01g04920;LOC_Os01g05744;LOC_Os01g06210;LOC_Os01g06280;LOC_Os01g06740;LOC_Os01g…
GO:0043229	intracellular organelle	1177/2710	21497/55958	1177	21497	0.0547518	5.04e-08	0.00017	cellular_component	LOC_Os01g01060;LOC_Os01g01340;LOC_Os01g01610;LOC_Os01g02150;LOC_Os01g02310;LOC_Os01g02400;LOC_Os01g02420;LOC_Os01g02770;LOC_Os01g02840;LOC_Os01g02870;LOC_Os01g02890;LOC_Os01g03340;LOC_Os01g03870;LOC_Os01g04070;LOC_Os01g04200;LOC_Os01g04440;LOC_Os01g04480;LOC_Os01g04490;LOC_Os01g04550;LOC_Os01g04570;LOC_Os01g04590;LOC_Os01g05060;LOC_Os01g05260;LOC_Os01g05760;LOC_Os01g06280;LOC_Os01g06580;LOC_Os01g…
GO:0043226	organelle	1177/2710	21499/55958	1177	21499	0.0547467	5.04e-08	0.00017	cellular_component	LOC_Os01g01060;LOC_Os01g01340;LOC_Os01g01610;LOC_Os01g02150;LOC_Os01g02310;LOC_Os01g02400;LOC_Os01g02420;LOC_Os01g02770;LOC_Os01g02840;LOC_Os01g02870;LOC_Os01g02890;LOC_Os01g03340;LOC_Os01g03870;LOC_Os01g04070;LOC_Os01g04200;LOC_Os01g04440;LOC_Os01g04480;LOC_Os01g04490;LOC_Os01g04550;LOC_Os01g04570;LOC_Os01g04590;LOC_Os01g05060;LOC_Os01g05260;LOC_Os01g05760;LOC_Os01g06280;LOC_Os01g06580;LOC_Os01g…
GO:0043227	membrane-bounded organelle	1135/2710	20884/55958	1135	20884	0.0543478	6.01e-07	0.00202	cellular_component	LOC_Os01g01060;LOC_Os01g01340;LOC_Os01g01610;LOC_Os01g02150;LOC_Os01g02310;LOC_Os01g02400;LOC_Os01g02420;LOC_Os01g02770;LOC_Os01g02840;LOC_Os01g02870;LOC_Os01g02890;LOC_Os01g03340;LOC_Os01g04070;LOC_Os01g04200;LOC_Os01g04440;LOC_Os01g04480;LOC_Os01g04490;LOC_Os01g04550;LOC_Os01g04570;LOC_Os01g04590;LOC_Os01g05060;LOC_Os01g05260;LOC_Os01g05760;LOC_Os01g06280;LOC_Os01g06580;LOC_Os01g06620;LOC_Os01g…
GO:0043231	intracellular membrane-bounded organelle	1134/2710	20880/55958	1134	20880	0.0543103	7.4e-07	0.00249	cellular_component	LOC_Os01g01060;LOC_Os01g01340;LOC_Os01g01610;LOC_Os01g02150;LOC_Os01g02310;LOC_Os01g02400;LOC_Os01g02420;LOC_Os01g02770;LOC_Os01g02840;LOC_Os01g02870;LOC_Os01g02890;LOC_Os01g03340;LOC_Os01g04070;LOC_Os01g04200;LOC_Os01g04440;LOC_Os01g04480;LOC_Os01g04490;LOC_Os01g04550;LOC_Os01g04570;LOC_Os01g04590;LOC_Os01g05060;LOC_Os01g05260;LOC_Os01g05760;LOC_Os01g06280;LOC_Os01g06580;LOC_Os01g06620;LOC_Os01g…
GO:0008152	metabolic process	1157/2710	21497/55958	1157	21497	0.0538215	3.18e-06	0.0107	biological_process	LOC_Os01g01060;LOC_Os01g01610;LOC_Os01g01920;LOC_Os01g02310;LOC_Os01g02360;LOC_Os01g02400;LOC_Os01g02410;LOC_Os01g02420;LOC_Os01g02580;LOC_Os01g02770;LOC_Os01g02840;LOC_Os01g02890;LOC_Os01g02940;LOC_Os01g03710;LOC_Os01g03730;LOC_Os01g03870;LOC_Os01g04200;LOC_Os01g04210;LOC_Os01g04409;LOC_Os01g04450;LOC_Os01g04480;LOC_Os01g04490;LOC_Os01g04550;LOC_Os01g04570;LOC_Os01g04920;LOC_Os01g05744;LOC_Os01g…

## Sheet: IRAT109 at period III
Table S6. Gene Ontology enrichments of differentially expressed genes at different drought periods in IRAT109 and IAC1246
id	description	ratio_in_study	ratio_in_pop	enrichment ratio	p_uncorrected	p_bonferroni	type	diff_genes
GO:0000976	transcription regulatory region sequence-specific DNA binding	5/573	24/55958	0.208333	4e-06	0.00624	molecular_function	LOC_Os02g43330;LOC_Os03g08960;LOC_Os06g04870;LOC_Os09g21180;LOC_Os09g35910
GO:0004722	protein serine/threonine phosphatase activity	8/573	81/55958	0.0987654	1.92e-06	0.00299	molecular_function	LOC_Os02g38490;LOC_Os03g16170;LOC_Os03g18150;LOC_Os05g38290;LOC_Os05g46040;LOC_Os05g49730;LOC_Os06g48300;LOC_Os09g15670
GO:0008287	protein serine/threonine phosphatase complex	8/573	97/55958	0.0824742	7.49e-06	0.0117	cellular_component	LOC_Os02g38490;LOC_Os03g16170;LOC_Os03g18150;LOC_Os05g38290;LOC_Os05g46040;LOC_Os05g49730;LOC_Os06g48300;LOC_Os09g15670
GO:0009415	response to water	15/573	239/55958	0.0627615	3.37e-08	5.26e-05	biological_process	LOC_Os03g16170;LOC_Os03g55850;LOC_Os04g44060;LOC_Os04g57340;LOC_Os05g38150;LOC_Os05g41490;LOC_Os07g48830;LOC_Os08g31580;LOC_Os08g34240;LOC_Os08g36440;LOC_Os09g15670;LOC_Os11g26760;LOC_Os11g26780;LOC_Os11g26790;LOC_Os11g30500
GO:0009414	response to water deprivation	12/573	227/55958	0.0528634	4.71e-06	0.00734	biological_process	LOC_Os03g16170;LOC_Os03g55850;LOC_Os04g44060;LOC_Os04g57340;LOC_Os05g38150;LOC_Os05g41490;LOC_Os07g48830;LOC_Os08g31580;LOC_Os08g34240;LOC_Os08g36440;LOC_Os09g15670;LOC_Os11g30500
GO:0006970	response to osmotic stress	21/573	491/55958	0.0427699	5.54e-08	8.63e-05	biological_process	LOC_Os01g12520;LOC_Os01g54590;LOC_Os01g65370;LOC_Os01g66890;LOC_Os02g41510;LOC_Os03g20090;LOC_Os04g19740;LOC_Os05g38150;LOC_Os05g41490;LOC_Os06g13720;LOC_Os07g09340;LOC_Os07g48830;LOC_Os08g02700;LOC_Os08g20200;LOC_Os08g31580;LOC_Os08g34240;LOC_Os08g36440;LOC_Os09g15670;LOC_Os09g27750;LOC_Os11g30500;LOC_Os11g31190
GO:0042578	phosphoric ester hydrolase activity	16/573	391/55958	0.0409207	3.68e-06	0.00573	molecular_function	LOC_Os02g38490;LOC_Os03g13540;LOC_Os03g16170;LOC_Os03g18150;LOC_Os03g60370;LOC_Os04g32320;LOC_Os04g35100;LOC_Os04g39610;LOC_Os05g38290;LOC_Os05g44170;LOC_Os05g46040;LOC_Os05g49730;LOC_Os06g48300;LOC_Os08g17784;LOC_Os08g17820;LOC_Os09g15670
GO:0009651	response to salt stress	18/573	455/55958	0.0395604	1.49e-06	0.00232	biological_process	LOC_Os01g54590;LOC_Os01g65370;LOC_Os01g66890;LOC_Os02g41510;LOC_Os03g20090;LOC_Os04g19740;LOC_Os05g38150;LOC_Os05g41490;LOC_Os06g13720;LOC_Os07g09340;LOC_Os07g48830;LOC_Os08g02700;LOC_Os08g20200;LOC_Os08g31580;LOC_Os08g34240;LOC_Os08g36440;LOC_Os09g27750;LOC_Os11g30500
GO:1901700	response to oxygen-containing compound	33/573	949/55958	0.0347734	1.75e-09	2.73e-06	biological_process	LOC_Os01g64310;LOC_Os01g65370;LOC_Os01g66890;LOC_Os02g01590;LOC_Os02g41510;LOC_Os03g13540;LOC_Os03g16170;LOC_Os03g18150;LOC_Os03g20090;LOC_Os03g49350;LOC_Os03g55850;LOC_Os04g44060;LOC_Os04g57340;LOC_Os05g02920;LOC_Os05g38150;LOC_Os05g40010;LOC_Os05g41490;LOC_Os05g42210;LOC_Os05g49700;LOC_Os06g22060;LOC_Os06g30370;LOC_Os07g48830;LOC_Os08g01330;LOC_Os08g31580;LOC_Os08g34240;LOC_Os08g36440;LOC_Os09g…
GO:0043565	sequence-specific DNA binding	18/573	521/55958	0.0345489	9.58e-06	0.0149	molecular_function	LOC_Os01g10320;LOC_Os01g46970;LOC_Os02g13800;LOC_Os02g43330;LOC_Os02g52780;LOC_Os03g08960;LOC_Os03g12860;LOC_Os04g57340;LOC_Os05g06340;LOC_Os05g49420;LOC_Os06g04870;LOC_Os06g10880;LOC_Os06g45140;LOC_Os08g31580;LOC_Os08g38020;LOC_Os09g21180;LOC_Os09g27450;LOC_Os09g35910
GO:0010035	response to inorganic substance	25/573	817/55958	0.0305998	1.69e-06	0.00263	biological_process	LOC_Os01g66890;LOC_Os02g12900;LOC_Os03g13540;LOC_Os03g16170;LOC_Os03g17480;LOC_Os03g20090;LOC_Os03g55850;LOC_Os04g19740;LOC_Os04g44060;LOC_Os04g57340;LOC_Os05g02920;LOC_Os05g38150;LOC_Os05g41490;LOC_Os06g13720;LOC_Os07g48830;LOC_Os08g02700;LOC_Os08g31580;LOC_Os08g34240;LOC_Os08g36440;LOC_Os09g15670;LOC_Os09g27750;LOC_Os11g26760;LOC_Os11g26780;LOC_Os11g26790;LOC_Os11g30500
GO:0009719	response to endogenous stimulus	26/573	878/55958	0.0296128	1.91e-06	0.00297	biological_process	LOC_Os01g10320;LOC_Os01g64310;LOC_Os01g66890;LOC_Os02g01590;LOC_Os02g41510;LOC_Os03g12860;LOC_Os03g18150;LOC_Os03g20090;LOC_Os03g47610;LOC_Os03g49350;LOC_Os03g55850;LOC_Os04g52670;LOC_Os04g57340;LOC_Os05g41490;LOC_Os05g42210;LOC_Os05g49700;LOC_Os06g30370;LOC_Os06g50040;LOC_Os07g48830;LOC_Os08g01330;LOC_Os08g02700;LOC_Os08g31580;LOC_Os08g36440;LOC_Os09g27750;LOC_Os11g30500;LOC_Os11g31190
GO:0003700	sequence-specific DNA binding transcription factor activity	22/573	758/55958	0.0290237	1.58e-05	0.0246	molecular_function	LOC_Os01g10320;LOC_Os01g46970;LOC_Os01g54890;LOC_Os02g06330;LOC_Os02g13800;LOC_Os02g43330;LOC_Os02g52780;LOC_Os03g08960;LOC_Os03g12860;LOC_Os04g52090;LOC_Os04g57340;LOC_Os05g06340;LOC_Os05g49420;LOC_Os05g49700;LOC_Os06g04870;LOC_Os06g10880;LOC_Os06g45140;LOC_Os08g31580;LOC_Os08g38020;LOC_Os09g21180;LOC_Os09g27450;LOC_Os09g35910
GO:0001071	nucleic acid binding transcription factor activity	22/573	759/55958	0.0289855	1.61e-05	0.0251	molecular_function	LOC_Os01g10320;LOC_Os01g46970;LOC_Os01g54890;LOC_Os02g06330;LOC_Os02g13800;LOC_Os02g43330;LOC_Os02g52780;LOC_Os03g08960;LOC_Os03g12860;LOC_Os04g52090;LOC_Os04g57340;LOC_Os05g06340;LOC_Os05g49420;LOC_Os05g49700;LOC_Os06g04870;LOC_Os06g10880;LOC_Os06g45140;LOC_Os08g31580;LOC_Os08g38020;LOC_Os09g21180;LOC_Os09g27450;LOC_Os09g35910
GO:0005667	transcription factor complex	23/573	815/55958	0.0282209	1.59e-05	0.0247	cellular_component	LOC_Os01g10320;LOC_Os01g46970;LOC_Os01g54890;LOC_Os01g66890;LOC_Os02g06330;LOC_Os02g13800;LOC_Os02g43330;LOC_Os02g52780;LOC_Os03g08960;LOC_Os03g12860;LOC_Os04g52090;LOC_Os04g57340;LOC_Os05g06340;LOC_Os05g49420;LOC_Os05g49700;LOC_Os06g04870;LOC_Os06g10880;LOC_Os06g45140;LOC_Os08g31580;LOC_Os08g38020;LOC_Os09g21180;LOC_Os09g27450;LOC_Os09g35910
GO:0010033	response to organic substance	29/573	1033/55958	0.0280736	1.42e-06	0.00221	biological_process	LOC_Os01g10320;LOC_Os01g57450;LOC_Os01g64310;LOC_Os01g65370;LOC_Os01g66890;LOC_Os02g01590;LOC_Os02g41510;LOC_Os03g12860;LOC_Os03g18150;LOC_Os03g20090;LOC_Os03g47610;LOC_Os03g49350;LOC_Os03g55850;LOC_Os04g52670;LOC_Os04g57340;LOC_Os05g41490;LOC_Os05g42210;LOC_Os05g49700;LOC_Os06g22060;LOC_Os06g30370;LOC_Os06g50040;LOC_Os07g48830;LOC_Os08g01330;LOC_Os08g02700;LOC_Os08g31580;LOC_Os08g36440;LOC_Os09g…
GO:0009725	response to hormone	23/573	834/55958	0.0275779	2.27e-05	0.0354	biological_process	LOC_Os01g10320;LOC_Os01g66890;LOC_Os02g01590;LOC_Os02g41510;LOC_Os03g12860;LOC_Os03g18150;LOC_Os03g20090;LOC_Os03g49350;LOC_Os03g55850;LOC_Os04g52670;LOC_Os04g57340;LOC_Os05g41490;LOC_Os05g42210;LOC_Os06g30370;LOC_Os06g50040;LOC_Os07g48830;LOC_Os08g01330;LOC_Os08g02700;LOC_Os08g31580;LOC_Os08g36440;LOC_Os09g27750;LOC_Os11g30500;LOC_Os11g31190
GO:0009628	response to abiotic stimulus	39/573	1435/55958	0.0271777	5.05e-08	7.86e-05	biological_process	LOC_Os01g12520;LOC_Os01g18170;LOC_Os01g54590;LOC_Os01g61610;LOC_Os01g65370;LOC_Os01g66890;LOC_Os02g13800;LOC_Os02g14840;LOC_Os02g41510;LOC_Os03g16170;LOC_Os03g20090;LOC_Os03g55850;LOC_Os03g61040;LOC_Os04g19740;LOC_Os04g36750;LOC_Os04g44060;LOC_Os04g45690;LOC_Os04g57340;LOC_Os05g07810;LOC_Os05g38150;LOC_Os05g40010;LOC_Os05g41490;LOC_Os05g46040;LOC_Os05g48700;LOC_Os06g13720;LOC_Os07g09340;LOC_Os07g…
GO:0042221	response to chemical	44/573	1711/55958	0.025716	5.07e-08	7.9e-05	biological_process	LOC_Os01g10320;LOC_Os01g57450;LOC_Os01g64310;LOC_Os01g65370;LOC_Os01g66890;LOC_Os02g01590;LOC_Os02g12900;LOC_Os02g41510;LOC_Os03g12860;LOC_Os03g13540;LOC_Os03g16170;LOC_Os03g17480;LOC_Os03g18150;LOC_Os03g20090;LOC_Os03g47610;LOC_Os03g49350;LOC_Os03g55850;LOC_Os04g19740;LOC_Os04g44060;LOC_Os04g52670;LOC_Os04g57340;LOC_Os05g02920;LOC_Os05g38150;LOC_Os05g40010;LOC_Os05g41490;LOC_Os05g42210;LOC_Os05g…
GO:0006355	regulation of transcription, DNA-templated	56/573	2458/55958	0.0227828	3.02e-08	4.7e-05	biological_process	LOC_Os01g10320;LOC_Os01g15900;LOC_Os01g46970;LOC_Os01g54890;LOC_Os01g64310;LOC_Os01g66890;LOC_Os02g06330;LOC_Os02g13800;LOC_Os02g34970;LOC_Os02g43330;LOC_Os02g45850;LOC_Os02g52780;LOC_Os03g06850;LOC_Os03g08960;LOC_Os03g12860;LOC_Os04g43670;LOC_Os04g45690;LOC_Os04g52090;LOC_Os04g57340;LOC_Os05g06340;LOC_Os05g49420;LOC_Os05g49700;LOC_Os06g04870;LOC_Os06g10880;LOC_Os06g45140;LOC_Os08g01330;LOC_Os08g…
GO:0055114	oxidation-reduction process	46/573	2173/55958	0.0211689	5.48e-06	0.00854	biological_process	LOC_Os01g09830;LOC_Os01g24980;LOC_Os01g58194;LOC_Os01g61610;LOC_Os02g09210;LOC_Os02g09260;LOC_Os02g30100;LOC_Os02g32660;LOC_Os02g36150;LOC_Os03g03370;LOC_Os03g14420;LOC_Os03g49350;LOC_Os03g57720;LOC_Os04g01650;LOC_Os04g19740;LOC_Os04g28990;LOC_Os04g43200;LOC_Os04g44200;LOC_Os05g02920;LOC_Os05g12040;LOC_Os05g38150;LOC_Os05g48700;LOC_Os06g13720;LOC_Os06g22060;LOC_Os06g37080;LOC_Os06g43350;LOC_Os06g…
GO:0006950	response to stress	61/573	3074/55958	0.0198439	1.13e-06	0.00176	biological_process	LOC_Os01g05585;LOC_Os01g12520;LOC_Os01g18170;LOC_Os01g32780;LOC_Os01g42860;LOC_Os01g54590;LOC_Os01g57450;LOC_Os01g65370;LOC_Os01g66890;LOC_Os02g03570;LOC_Os02g09790;LOC_Os02g13800;LOC_Os02g36220;LOC_Os02g41510;LOC_Os03g03810;LOC_Os03g13540;LOC_Os03g16170;LOC_Os03g18150;LOC_Os03g19270;LOC_Os03g20090;LOC_Os03g55850;LOC_Os04g19740;LOC_Os04g28990;LOC_Os04g36750;LOC_Os04g43670;LOC_Os04g44060;LOC_Os04g…
GO:0050896	response to stimulus	84/573	4632/55958	0.0181347	3.66e-07	0.00057	biological_process	LOC_Os01g05585;LOC_Os01g10320;LOC_Os01g12520;LOC_Os01g18170;LOC_Os01g32780;LOC_Os01g42860;LOC_Os01g54590;LOC_Os01g57450;LOC_Os01g59730;LOC_Os01g61610;LOC_Os01g64310;LOC_Os01g65370;LOC_Os01g66890;LOC_Os02g01590;LOC_Os02g03570;LOC_Os02g09790;LOC_Os02g12900;LOC_Os02g13800;LOC_Os02g14840;LOC_Os02g36220;LOC_Os02g41510;LOC_Os03g03810;LOC_Os03g12860;LOC_Os03g13540;LOC_Os03g16170;LOC_Os03g17480;LOC_Os03g…
GO:0031410	cytoplasmic vesicle	94/573	5967/55958	0.0157533	2.97e-05	0.0463	cellular_component	LOC_Os01g03330;LOC_Os01g04550;LOC_Os01g10070;LOC_Os01g12381;LOC_Os01g14050;LOC_Os01g18170;LOC_Os01g22380;LOC_Os01g26270;LOC_Os01g52750;LOC_Os01g55820;LOC_Os01g59840;LOC_Os01g62980;LOC_Os01g71380;LOC_Os01g73110;LOC_Os02g45780;LOC_Os02g48900;LOC_Os02g53850;LOC_Os02g55870;LOC_Os03g03810;LOC_Os03g13540;LOC_Os03g17790;LOC_Os03g22210;LOC_Os03g48770;LOC_Os03g48780;LOC_Os03g53800;LOC_Os03g57720;LOC_Os03g…
GO:0016023	cytoplasmic membrane-bounded vesicle	94/573	5967/55958	0.0157533	2.97e-05	0.0463	cellular_component	LOC_Os01g03330;LOC_Os01g04550;LOC_Os01g10070;LOC_Os01g12381;LOC_Os01g14050;LOC_Os01g18170;LOC_Os01g22380;LOC_Os01g26270;LOC_Os01g52750;LOC_Os01g55820;LOC_Os01g59840;LOC_Os01g62980;LOC_Os01g71380;LOC_Os01g73110;LOC_Os02g45780;LOC_Os02g48900;LOC_Os02g53850;LOC_Os02g55870;LOC_Os03g03810;LOC_Os03g13540;LOC_Os03g17790;LOC_Os03g22210;LOC_Os03g48770;LOC_Os03g48780;LOC_Os03g53800;LOC_Os03g57720;LOC_Os03g…
GO:0031988	membrane-bounded vesicle	94/573	5972/55958	0.0157401	2.99e-05	0.0466	cellular_component	LOC_Os01g03330;LOC_Os01g04550;LOC_Os01g10070;LOC_Os01g12381;LOC_Os01g14050;LOC_Os01g18170;LOC_Os01g22380;LOC_Os01g26270;LOC_Os01g52750;LOC_Os01g55820;LOC_Os01g59840;LOC_Os01g62980;LOC_Os01g71380;LOC_Os01g73110;LOC_Os02g45780;LOC_Os02g48900;LOC_Os02g53850;LOC_Os02g55870;LOC_Os03g03810;LOC_Os03g13540;LOC_Os03g17790;LOC_Os03g22210;LOC_Os03g48770;LOC_Os03g48780;LOC_Os03g53800;LOC_Os03g57720;LOC_Os03g…
GO:0031982	vesicle	94/573	5974/55958	0.0157349	3e-05	0.0468	cellular_component	LOC_Os01g03330;LOC_Os01g04550;LOC_Os01g10070;LOC_Os01g12381;LOC_Os01g14050;LOC_Os01g18170;LOC_Os01g22380;LOC_Os01g26270;LOC_Os01g52750;LOC_Os01g55820;LOC_Os01g59840;LOC_Os01g62980;LOC_Os01g71380;LOC_Os01g73110;LOC_Os02g45780;LOC_Os02g48900;LOC_Os02g53850;LOC_Os02g55870;LOC_Os03g03810;LOC_Os03g13540;LOC_Os03g17790;LOC_Os03g22210;LOC_Os03g48770;LOC_Os03g48780;LOC_Os03g53800;LOC_Os03g57720;LOC_Os03g…

## Sheet: IAC1246 at period I
Table S6. Gene Ontology enrichments of differentially expressed genes at different drought periods in IRAT109 and IAC1246
id	description	ratio_in_study	ratio_in_pop	ratio_in_study	ratio_in_pop	enrichment ratio	p_uncorrected	p_bonferroni	type	diff_genes
GO:0045158	electron transporter, transferring electrons within cytochrome b6/f complex of photosystem II activity	6/1081	8/55958	6	8	0.75	1.39e-09	2.96e-06	molecular_function	LOC_Os01g57942;LOC_Os01g57945;LOC_Os04g16844;LOC_Os04g16846;LOC_Os10g21324;LOC_Os10g21326
GO:0045156	electron transporter, transferring electrons within the cyclic electron transport pathway of photosynthesis activity	14/1081	20/55958	14	20	0.7	5.03e-11	1.07e-07	molecular_function	LOC_Os01g57945;LOC_Os02g24632;LOC_Os02g24634;LOC_Os02g36850;LOC_Os04g16770;LOC_Os04g16844;LOC_Os04g16872;LOC_Os04g16874;LOC_Os08g35420;LOC_Os10g21192;LOC_Os10g21212;LOC_Os10g21326;LOC_Os10g39880;LOC_Os10g41689
GO:0009772	photosynthetic electron transport in photosystem II	10/1081	16/55958	10	16	0.625	3.67e-12	7.83e-09	biological_process	LOC_Os02g24632;LOC_Os02g24634;LOC_Os04g16770;LOC_Os04g16872;LOC_Os04g16874;LOC_Os08g35420;LOC_Os10g21192;LOC_Os10g21212;LOC_Os10g39880;LOC_Os10g41689
GO:0016661	oxidoreductase activity, acting on other nitrogenous compounds as donors	5/1081	10/55958	5	10	0.5	6.2e-07	0.00132	molecular_function	LOC_Os01g25520;LOC_Os01g64520;LOC_Os02g52730;LOC_Os02g53130;LOC_Os08g36500
GO:0042126	nitrate metabolic process	4/1081	8/55958	4	8	0.5	9.11e-06	0.0194	biological_process	LOC_Os01g25520;LOC_Os02g52730;LOC_Os02g53130;LOC_Os08g36500
GO:0042128	nitrate assimilation	4/1081	8/55958	4	8	0.5	9.11e-06	0.0194	biological_process	LOC_Os01g25520;LOC_Os02g52730;LOC_Os02g53130;LOC_Os08g36500
GO:2001057	reactive nitrogen species metabolic process	4/1081	8/55958	4	8	0.5	9.11e-06	0.0194	biological_process	LOC_Os01g25520;LOC_Os02g52730;LOC_Os02g53130;LOC_Os08g36500
GO:0016168	chlorophyll binding	14/1081	34/55958	14	34	0.411765	2.53e-11	5.4e-08	molecular_function	LOC_Os01g57962;LOC_Os02g24632;LOC_Os04g16760;LOC_Os04g16874;LOC_Os05g01675;LOC_Os06g39708;LOC_Os09g04680;LOC_Os10g21212;LOC_Os10g21248;LOC_Os10g21250;LOC_Os10g21310;LOC_Os10g38229;LOC_Os10g38234;LOC_Os12g10600
GO:0009523	photosystem II	15/1081	37/55958	15	37	0.405405	7.18e-11	1.53e-07	cellular_component	LOC_Os02g24632;LOC_Os02g24634;LOC_Os04g16770;LOC_Os04g16848;LOC_Os04g16872;LOC_Os04g16874;LOC_Os06g39708;LOC_Os08g15296;LOC_Os08g35420;LOC_Os09g04680;LOC_Os10g21192;LOC_Os10g21212;LOC_Os10g21310;LOC_Os10g39880;LOC_Os10g41689
GO:0009767	photosynthetic electron transport chain	19/1081	49/55958	19	49	0.387755	6.71e-12	1.43e-08	biological_process	LOC_Os01g57945;LOC_Os02g24632;LOC_Os02g24634;LOC_Os02g36850;LOC_Os04g16770;LOC_Os04g16844;LOC_Os04g16872;LOC_Os04g16874;LOC_Os06g39708;LOC_Os08g15322;LOC_Os08g35420;LOC_Os09g04680;LOC_Os10g21192;LOC_Os10g21212;LOC_Os10g21310;LOC_Os10g21326;LOC_Os10g39880;LOC_Os10g41689;LOC_Os12g10600
GO:0009521	photosystem	23/1081	64/55958	23	64	0.359375	1.81e-11	3.86e-08	cellular_component	LOC_Os01g57962;LOC_Os02g24632;LOC_Os02g24634;LOC_Os04g16760;LOC_Os04g16770;LOC_Os04g16848;LOC_Os04g16872;LOC_Os04g16874;LOC_Os05g01675;LOC_Os06g39708;LOC_Os08g15296;LOC_Os08g35420;LOC_Os09g04680;LOC_Os10g21192;LOC_Os10g21212;LOC_Os10g21248;LOC_Os10g21250;LOC_Os10g21310;LOC_Os10g38229;LOC_Os10g38234;LOC_Os10g39880;LOC_Os10g41689;LOC_Os12g10600
GO:0018298	protein-chromophore linkage	14/1081	42/55958	14	42	0.333333	1.65e-11	3.52e-08	biological_process	LOC_Os01g57962;LOC_Os02g24632;LOC_Os04g16760;LOC_Os04g16874;LOC_Os05g01675;LOC_Os06g39708;LOC_Os09g04680;LOC_Os10g21212;LOC_Os10g21248;LOC_Os10g21250;LOC_Os10g21310;LOC_Os10g38229;LOC_Os10g38234;LOC_Os12g10600
GO:0009522	photosystem I	7/1081	27/55958	7	27	0.259259	6.24e-07	0.00133	cellular_component	LOC_Os01g57962;LOC_Os04g16760;LOC_Os05g01675;LOC_Os10g21248;LOC_Os10g21250;LOC_Os10g38229;LOC_Os10g38234
GO:0006120	mitochondrial electron transport, NADH to ubiquinone	9/1081	38/55958	9	38	0.236842	3.57e-08	7.62e-05	biological_process	LOC_Os02g24574;LOC_Os10g21396;LOC_Os10g21398;LOC_Os10g21402;LOC_Os10g21418;LOC_Os12g33922;LOC_Os12g34054;LOC_Os12g34094;LOC_Os12g34124
GO:0008137	NADH dehydrogenase (ubiquinone) activity	9/1081	38/55958	9	38	0.236842	3.57e-08	7.62e-05	molecular_function	LOC_Os02g24574;LOC_Os10g21396;LOC_Os10g21398;LOC_Os10g21402;LOC_Os10g21418;LOC_Os12g33922;LOC_Os12g34054;LOC_Os12g34094;LOC_Os12g34124
GO:0050136	NADH dehydrogenase (quinone) activity	9/1081	40/55958	9	40	0.225	5.79e-08	0.000123	molecular_function	LOC_Os02g24574;LOC_Os10g21396;LOC_Os10g21398;LOC_Os10g21402;LOC_Os10g21418;LOC_Os12g33922;LOC_Os12g34054;LOC_Os12g34094;LOC_Os12g34124
GO:0003954	NADH dehydrogenase activity	9/1081	41/55958	9	41	0.219512	7.29e-08	0.000155	molecular_function	LOC_Os02g24574;LOC_Os10g21396;LOC_Os10g21398;LOC_Os10g21402;LOC_Os10g21418;LOC_Os12g33922;LOC_Os12g34054;LOC_Os12g34094;LOC_Os12g34124
GO:0015979	photosynthesis	22/1081	106/55958	22	106	0.207547	2.5e-11	5.34e-08	biological_process	LOC_Os01g55350;LOC_Os01g57942;LOC_Os01g57962;LOC_Os01g57966;LOC_Os01g64660;LOC_Os01g65902;LOC_Os01g70820;LOC_Os02g24596;LOC_Os04g16736;LOC_Os04g16760;LOC_Os04g16846;LOC_Os04g16848;LOC_Os05g01675;LOC_Os08g15296;LOC_Os10g21248;LOC_Os10g21250;LOC_Os10g21254;LOC_Os10g21290;LOC_Os10g21324;LOC_Os10g38216;LOC_Os10g38229;LOC_Os10g38234
GO:0016655	oxidoreductase activity, acting on NAD(P)H, quinone or similar compound as acceptor	10/1081	54/55958	10	54	0.185185	7.7e-08	0.000164	molecular_function	LOC_Os01g72460;LOC_Os02g24574;LOC_Os10g21396;LOC_Os10g21398;LOC_Os10g21402;LOC_Os10g21418;LOC_Os12g33922;LOC_Os12g34054;LOC_Os12g34094;LOC_Os12g34124
GO:0022904	respiratory electron transport chain	13/1081	71/55958	13	71	0.183099	1e-09	2.14e-06	biological_process	LOC_Os01g57942;LOC_Os02g24574;LOC_Os04g16846;LOC_Os10g21324;LOC_Os10g21396;LOC_Os10g21398;LOC_Os10g21402;LOC_Os10g21418;LOC_Os12g33922;LOC_Os12g33946;LOC_Os12g34054;LOC_Os12g34094;LOC_Os12g34124
GO:0006743	ubiquinone metabolic process	9/1081	53/55958	9	53	0.169811	7.5e-07	0.0016	biological_process	LOC_Os02g24574;LOC_Os10g21396;LOC_Os10g21398;LOC_Os10g21402;LOC_Os10g21418;LOC_Os12g33922;LOC_Os12g34054;LOC_Os12g34094;LOC_Os12g34124
GO:0006744	ubiquinone biosynthetic process	9/1081	53/55958	9	53	0.169811	7.5e-07	0.0016	biological_process	LOC_Os02g24574;LOC_Os10g21396;LOC_Os10g21398;LOC_Os10g21402;LOC_Os10g21418;LOC_Os12g33922;LOC_Os12g34054;LOC_Os12g34094;LOC_Os12g34124
GO:0006814	sodium ion transport	11/1081	65/55958	11	65	0.169231	4.59e-08	9.79e-05	biological_process	LOC_Os02g24574;LOC_Os05g51610;LOC_Os09g25090;LOC_Os10g21396;LOC_Os10g21398;LOC_Os10g21402;LOC_Os10g21418;LOC_Os12g33922;LOC_Os12g34054;LOC_Os12g34094;LOC_Os12g34124
GO:0051539	4 iron, 4 sulfur cluster binding	10/1081	67/55958	10	67	0.149254	6.36e-07	0.00136	molecular_function	LOC_Os01g25520;LOC_Os01g57962;LOC_Os02g52730;LOC_Os04g16760;LOC_Os05g01675;LOC_Os10g21248;LOC_Os10g21250;LOC_Os10g21398;LOC_Os10g38229;LOC_Os10g38234
GO:1901663	quinone biosynthetic process	9/1081	62/55958	9	62	0.145161	2.94e-06	0.00626	biological_process	LOC_Os02g24574;LOC_Os10g21396;LOC_Os10g21398;LOC_Os10g21402;LOC_Os10g21418;LOC_Os12g33922;LOC_Os12g34054;LOC_Os12g34094;LOC_Os12g34124
GO:1901661	quinone metabolic process	9/1081	62/55958	9	62	0.145161	2.94e-06	0.00626	biological_process	LOC_Os02g24574;LOC_Os10g21396;LOC_Os10g21398;LOC_Os10g21402;LOC_Os10g21418;LOC_Os12g33922;LOC_Os12g34054;LOC_Os12g34094;LOC_Os12g34124
GO:0042181	ketone biosynthetic process	9/1081	62/55958	9	62	0.145161	2.94e-06	0.00626	biological_process	LOC_Os02g24574;LOC_Os10g21396;LOC_Os10g21398;LOC_Os10g21402;LOC_Os10g21418;LOC_Os12g33922;LOC_Os12g34054;LOC_Os12g34094;LOC_Os12g34124
GO:0042180	cellular ketone metabolic process	9/1081	62/55958	9	62	0.145161	2.94e-06	0.00626	biological_process	LOC_Os02g24574;LOC_Os10g21396;LOC_Os10g21398;LOC_Os10g21402;LOC_Os10g21418;LOC_Os12g33922;LOC_Os12g34054;LOC_Os12g34094;LOC_Os12g34124
GO:0009535	chloroplast thylakoid membrane	48/1081	334/55958	48	334	0.143713	1.25e-10	2.66e-07	cellular_component	LOC_Os01g57942;LOC_Os01g57945;LOC_Os01g57962;LOC_Os01g57966;LOC_Os01g58000;LOC_Os01g65902;LOC_Os02g24574;LOC_Os02g24596;LOC_Os02g24632;LOC_Os02g24634;LOC_Os04g16736;LOC_Os04g16760;LOC_Os04g16770;LOC_Os04g16844;LOC_Os04g16846;LOC_Os04g16848;LOC_Os04g16872;LOC_Os04g16874;LOC_Os04g53930;LOC_Os05g01675;LOC_Os06g39708;LOC_Os07g09800;LOC_Os07g17390;LOC_Os08g15296;LOC_Os08g15322;LOC_Os08g35420;LOC_Os09g…
GO:0055035	plastid thylakoid membrane	48/1081	336/55958	48	336	0.142857	2.91e-11	6.21e-08	cellular_component	LOC_Os01g57942;LOC_Os01g57945;LOC_Os01g57962;LOC_Os01g57966;LOC_Os01g58000;LOC_Os01g65902;LOC_Os02g24574;LOC_Os02g24596;LOC_Os02g24632;LOC_Os02g24634;LOC_Os04g16736;LOC_Os04g16760;LOC_Os04g16770;LOC_Os04g16844;LOC_Os04g16846;LOC_Os04g16848;LOC_Os04g16872;LOC_Os04g16874;LOC_Os04g53930;LOC_Os05g01675;LOC_Os06g39708;LOC_Os07g09800;LOC_Os07g17390;LOC_Os08g15296;LOC_Os08g15322;LOC_Os08g35420;LOC_Os09g…
GO:0042651	thylakoid membrane	48/1081	347/55958	48	347	0.138329	6.31e-11	1.35e-07	cellular_component	LOC_Os01g57942;LOC_Os01g57945;LOC_Os01g57962;LOC_Os01g57966;LOC_Os01g58000;LOC_Os01g65902;LOC_Os02g24574;LOC_Os02g24596;LOC_Os02g24632;LOC_Os02g24634;LOC_Os04g16736;LOC_Os04g16760;LOC_Os04g16770;LOC_Os04g16844;LOC_Os04g16846;LOC_Os04g16848;LOC_Os04g16872;LOC_Os04g16874;LOC_Os04g53930;LOC_Os05g01675;LOC_Os06g39708;LOC_Os07g09800;LOC_Os07g17390;LOC_Os08g15296;LOC_Os08g15322;LOC_Os08g35420;LOC_Os09g…
GO:0009055	electron carrier activity	37/1081	269/55958	37	269	0.137546	2.51e-11	5.35e-08	molecular_function	LOC_Os01g57942;LOC_Os01g57945;LOC_Os01g57962;LOC_Os01g64120;LOC_Os01g65902;LOC_Os02g24596;LOC_Os02g24632;LOC_Os02g24634;LOC_Os02g36850;LOC_Os02g53130;LOC_Os03g44670;LOC_Os03g50160;LOC_Os04g16745;LOC_Os04g16760;LOC_Os04g16770;LOC_Os04g16844;LOC_Os04g16846;LOC_Os04g16872;LOC_Os04g16874;LOC_Os05g01675;LOC_Os07g38290;LOC_Os08g15322;LOC_Os08g35420;LOC_Os08g36500;LOC_Os10g21192;LOC_Os10g21212;LOC_Os10g…
GO:0022900	electron transport chain	38/1081	277/55958	38	277	0.137184	4.83e-11	1.03e-07	biological_process	LOC_Os01g57942;LOC_Os01g57945;LOC_Os01g64120;LOC_Os02g24574;LOC_Os02g24632;LOC_Os02g24634;LOC_Os02g36850;LOC_Os04g16745;LOC_Os04g16770;LOC_Os04g16844;LOC_Os04g16846;LOC_Os04g16872;LOC_Os04g16874;LOC_Os06g39708;LOC_Os08g15322;LOC_Os08g35420;LOC_Os08g36500;LOC_Os08g39840;LOC_Os09g04680;LOC_Os10g21192;LOC_Os10g21212;LOC_Os10g21244;LOC_Os10g21310;LOC_Os10g21324;LOC_Os10g21326;LOC_Os10g21396;LOC_Os10g…
GO:0034357	photosynthetic membrane	48/1081	350/55958	48	350	0.137143	7.75e-11	1.65e-07	cellular_component	LOC_Os01g57942;LOC_Os01g57945;LOC_Os01g57962;LOC_Os01g57966;LOC_Os01g58000;LOC_Os01g65902;LOC_Os02g24574;LOC_Os02g24596;LOC_Os02g24632;LOC_Os02g24634;LOC_Os04g16736;LOC_Os04g16760;LOC_Os04g16770;LOC_Os04g16844;LOC_Os04g16846;LOC_Os04g16848;LOC_Os04g16872;LOC_Os04g16874;LOC_Os04g53930;LOC_Os05g01675;LOC_Os06g39708;LOC_Os07g09800;LOC_Os07g17390;LOC_Os08g15296;LOC_Os08g15322;LOC_Os08g35420;LOC_Os09g…
GO:0044436	thylakoid part	52/1081	408/55958	52	408	0.127451	3.44e-11	7.32e-08	cellular_component	LOC_Os01g57942;LOC_Os01g57945;LOC_Os01g57962;LOC_Os01g57966;LOC_Os01g58000;LOC_Os01g65902;LOC_Os01g70820;LOC_Os02g24574;LOC_Os02g24596;LOC_Os02g24632;LOC_Os02g24634;LOC_Os02g36850;LOC_Os04g16736;LOC_Os04g16760;LOC_Os04g16770;LOC_Os04g16844;LOC_Os04g16846;LOC_Os04g16848;LOC_Os04g16872;LOC_Os04g16874;LOC_Os04g53930;LOC_Os05g01675;LOC_Os06g39708;LOC_Os07g09800;LOC_Os07g17390;LOC_Os08g15296;LOC_Os08g…
GO:0006118	electron transport	43/1081	376/55958	43	376	0.114362	9.25e-11	1.97e-07	biological_process	LOC_Os01g06600;LOC_Os01g57942;LOC_Os01g57945;LOC_Os01g57962;LOC_Os01g64120;LOC_Os01g65902;LOC_Os01g72460;LOC_Os02g24596;LOC_Os02g24632;LOC_Os02g24634;LOC_Os02g36850;LOC_Os02g53130;LOC_Os03g44670;LOC_Os03g50160;LOC_Os03g63010;LOC_Os04g16745;LOC_Os04g16760;LOC_Os04g16770;LOC_Os04g16844;LOC_Os04g16846;LOC_Os04g16872;LOC_Os04g16874;LOC_Os05g01675;LOC_Os07g38290;LOC_Os07g47820;LOC_Os08g15322;LOC_Os08g…
GO:0016651	oxidoreductase activity, acting on NAD(P)H	12/1081	107/55958	12	107	0.11215	1.17e-06	0.0025	molecular_function	LOC_Os01g72460;LOC_Os02g24574;LOC_Os09g38620;LOC_Os10g21396;LOC_Os10g21398;LOC_Os10g21402;LOC_Os10g21418;LOC_Os12g33922;LOC_Os12g33958;LOC_Os12g34054;LOC_Os12g34094;LOC_Os12g34124
GO:0000287	magnesium ion binding	18/1081	179/55958	18	179	0.100559	1.52e-08	3.24e-05	molecular_function	LOC_Os01g42610;LOC_Os01g57962;LOC_Os01g58020;LOC_Os02g17780;LOC_Os02g36140;LOC_Os02g48390;LOC_Os04g09900;LOC_Os04g10060;LOC_Os04g16760;LOC_Os04g27540;LOC_Os05g01675;LOC_Os08g29150;LOC_Os10g21248;LOC_Os10g21250;LOC_Os10g21268;LOC_Os10g38229;LOC_Os10g38234;LOC_Os12g10580
GO:0015992	proton transport	19/1081	198/55958	19	198	0.0959596	1.32e-08	2.8e-05	biological_process	LOC_Os01g58000;LOC_Os02g24574;LOC_Os09g08910;LOC_Os10g21230;LOC_Os10g21236;LOC_Os10g21266;LOC_Os10g21396;LOC_Os10g21398;LOC_Os10g21402;LOC_Os10g21418;LOC_Os10g38276;LOC_Os12g01770;LOC_Os12g25200;LOC_Os12g32760;LOC_Os12g33922;LOC_Os12g33946;LOC_Os12g34054;LOC_Os12g34094;LOC_Os12g34124
GO:0006818	hydrogen transport	19/1081	198/55958	19	198	0.0959596	1.32e-08	2.8e-05	biological_process	LOC_Os01g58000;LOC_Os02g24574;LOC_Os09g08910;LOC_Os10g21230;LOC_Os10g21236;LOC_Os10g21266;LOC_Os10g21396;LOC_Os10g21398;LOC_Os10g21402;LOC_Os10g21418;LOC_Os10g38276;LOC_Os12g01770;LOC_Os12g25200;LOC_Os12g32760;LOC_Os12g33922;LOC_Os12g33946;LOC_Os12g34054;LOC_Os12g34094;LOC_Os12g34124
GO:1990204	oxidoreductase complex	14/1081	149/55958	14	149	0.0939597	1.35e-06	0.00288	cellular_component	LOC_Os01g70820;LOC_Os01g71280;LOC_Os02g07330;LOC_Os02g36850;LOC_Os02g53130;LOC_Os04g16745;LOC_Os05g41590;LOC_Os07g17390;LOC_Os08g09860;LOC_Os08g36500;LOC_Os10g21244;LOC_Os10g38238;LOC_Os12g33922;LOC_Os12g34094
GO:0051536	iron-sulfur cluster binding	15/1081	172/55958	15	172	0.0872093	1.47e-06	0.00314	molecular_function	LOC_Os01g25520;LOC_Os01g57962;LOC_Os01g64120;LOC_Os01g65260;LOC_Os02g52730;LOC_Os04g16745;LOC_Os04g16760;LOC_Os05g01675;LOC_Os10g21244;LOC_Os10g21248;LOC_Os10g21250;LOC_Os10g21398;LOC_Os10g38229;LOC_Os10g38234;LOC_Os10g38238
GO:0051540	metal cluster binding	15/1081	172/55958	15	172	0.0872093	1.47e-06	0.00314	molecular_function	LOC_Os01g25520;LOC_Os01g57962;LOC_Os01g64120;LOC_Os01g65260;LOC_Os02g52730;LOC_Os04g16745;LOC_Os04g16760;LOC_Os05g01675;LOC_Os10g21244;LOC_Os10g21248;LOC_Os10g21250;LOC_Os10g21398;LOC_Os10g38229;LOC_Os10g38234;LOC_Os10g38238
GO:0015672	monovalent inorganic cation transport	25/1081	300/55958	25	300	0.0833333	1.37e-09	2.92e-06	biological_process	LOC_Os01g58000;LOC_Os02g24574;LOC_Os03g21890;LOC_Os05g39240;LOC_Os05g51610;LOC_Os06g11800;LOC_Os09g08910;LOC_Os09g25090;LOC_Os10g21230;LOC_Os10g21236;LOC_Os10g21266;LOC_Os10g21396;LOC_Os10g21398;LOC_Os10g21402;LOC_Os10g21418;LOC_Os10g38276;LOC_Os12g01770;LOC_Os12g03860;LOC_Os12g25200;LOC_Os12g32760;LOC_Os12g33922;LOC_Os12g33946;LOC_Os12g34054;LOC_Os12g34094;LOC_Os12g34124
GO:0006091	generation of precursor metabolites and energy	42/1081	514/55958	42	514	0.0817121	5.16e-11	1.1e-07	biological_process	LOC_Os01g57942;LOC_Os01g57945;LOC_Os01g58000;LOC_Os01g64120;LOC_Os01g64660;LOC_Os02g24574;LOC_Os02g24632;LOC_Os02g24634;LOC_Os02g36850;LOC_Os04g16745;LOC_Os04g16770;LOC_Os04g16844;LOC_Os04g16846;LOC_Os04g16872;LOC_Os04g16874;LOC_Os06g39708;LOC_Os06g45710;LOC_Os08g15322;LOC_Os08g35420;LOC_Os08g36500;LOC_Os08g39840;LOC_Os09g04680;LOC_Os09g08910;LOC_Os10g21192;LOC_Os10g21212;LOC_Os10g21244;LOC_Os10g…
GO:0009408	response to heat	14/1081	189/55958	14	189	0.0740741	2.12e-05	0.0453	biological_process	LOC_Os01g08860;LOC_Os01g43590;LOC_Os01g53220;LOC_Os02g13800;LOC_Os03g11910;LOC_Os03g16020;LOC_Os03g16030;LOC_Os03g16460;LOC_Os03g16920;LOC_Os03g20120;LOC_Os05g44340;LOC_Os06g11800;LOC_Os07g08710;LOC_Os08g32970
GO:0046906	tetrapyrrole binding	49/1081	705/55958	49	705	0.0695035	6.1e-11	1.3e-07	molecular_function	LOC_Os01g25520;LOC_Os01g36294;LOC_Os01g43700;LOC_Os01g43740;LOC_Os01g57942;LOC_Os01g57962;LOC_Os01g60450;LOC_Os01g65902;LOC_Os02g14170;LOC_Os02g14440;LOC_Os02g24596;LOC_Os02g24632;LOC_Os02g52730;LOC_Os02g53130;LOC_Os03g30420;LOC_Os04g10160;LOC_Os04g16760;LOC_Os04g16846;LOC_Os04g16874;LOC_Os04g35520;LOC_Os05g01675;LOC_Os05g12040;LOC_Os05g43910;LOC_Os06g20150;LOC_Os06g39708;LOC_Os06g43510;LOC_Os06g…
GO:0044434	chloroplast part	76/1081	1175/55958	76	1175	0.0646809	2.22e-10	4.74e-07	cellular_component	LOC_Os01g54270;LOC_Os01g57942;LOC_Os01g57945;LOC_Os01g57962;LOC_Os01g57966;LOC_Os01g58000;LOC_Os01g58020;LOC_Os01g65902;LOC_Os01g72460;LOC_Os01g73310;LOC_Os02g12900;LOC_Os02g24574;LOC_Os02g24596;LOC_Os02g24632;LOC_Os02g24634;LOC_Os02g36850;LOC_Os02g45660;LOC_Os02g52730;LOC_Os03g19290;LOC_Os04g16736;LOC_Os04g16760;LOC_Os04g16770;LOC_Os04g16844;LOC_Os04g16846;LOC_Os04g16848;LOC_Os04g16872;LOC_Os04g…
GO:0005506	iron ion binding	39/1081	614/55958	39	614	0.0635179	1.47e-10	3.13e-07	molecular_function	LOC_Os01g36294;LOC_Os01g43700;LOC_Os01g43740;LOC_Os01g57942;LOC_Os01g60450;LOC_Os01g65902;LOC_Os02g24596;LOC_Os02g24634;LOC_Os02g53130;LOC_Os03g30420;LOC_Os04g10160;LOC_Os04g16770;LOC_Os04g16846;LOC_Os04g16872;LOC_Os05g12040;LOC_Os05g43910;LOC_Os06g43510;LOC_Os06g45960;LOC_Os08g03676;LOC_Os08g05620;LOC_Os08g15322;LOC_Os08g35420;LOC_Os08g36500;LOC_Os08g39640;LOC_Os08g39840;LOC_Os08g39850;LOC_Os09g…
GO:0044435	plastid part	76/1081	1197/55958	76	1197	0.0634921	1.55e-10	3.31e-07	cellular_component	LOC_Os01g54270;LOC_Os01g57942;LOC_Os01g57945;LOC_Os01g57962;LOC_Os01g57966;LOC_Os01g58000;LOC_Os01g58020;LOC_Os01g65902;LOC_Os01g72460;LOC_Os01g73310;LOC_Os02g12900;LOC_Os02g24574;LOC_Os02g24596;LOC_Os02g24632;LOC_Os02g24634;LOC_Os02g36850;LOC_Os02g45660;LOC_Os02g52730;LOC_Os03g19290;LOC_Os04g16736;LOC_Os04g16760;LOC_Os04g16770;LOC_Os04g16844;LOC_Os04g16846;LOC_Os04g16848;LOC_Os04g16872;LOC_Os04g…
GO:0006812	cation transport	35/1081	579/55958	35	579	0.0604491	4.57e-09	9.74e-06	biological_process	LOC_Os01g37690;LOC_Os01g56420;LOC_Os01g58000;LOC_Os02g24574;LOC_Os03g11900;LOC_Os03g12530;LOC_Os03g21890;LOC_Os03g27040;LOC_Os03g54050;LOC_Os05g39240;LOC_Os05g51610;LOC_Os06g11800;LOC_Os06g48800;LOC_Os07g43040;LOC_Os08g29150;LOC_Os09g08910;LOC_Os09g25090;LOC_Os10g21230;LOC_Os10g21236;LOC_Os10g21266;LOC_Os10g21396;LOC_Os10g21398;LOC_Os10g21402;LOC_Os10g21418;LOC_Os10g36200;LOC_Os10g38276;LOC_Os12g…
GO:0034220	ion transmembrane transport	26/1081	437/55958	26	437	0.0594966	5.76e-07	0.00123	biological_process	LOC_Os01g37690;LOC_Os01g51040;LOC_Os01g51250;LOC_Os01g56420;LOC_Os01g58000;LOC_Os01g71710;LOC_Os01g71720;LOC_Os03g19290;LOC_Os03g21890;LOC_Os04g55800;LOC_Os05g39240;LOC_Os05g51610;LOC_Os06g09130;LOC_Os06g11800;LOC_Os06g46670;LOC_Os09g08910;LOC_Os10g21230;LOC_Os10g21236;LOC_Os10g21266;LOC_Os10g36924;LOC_Os10g38276;LOC_Os12g01770;LOC_Os12g03860;LOC_Os12g25200;LOC_Os12g33946;LOC_Os12g37840
GO:0006811	ion transport	49/1081	839/55958	49	839	0.0584029	1.37e-10	2.93e-07	biological_process	LOC_Os01g37690;LOC_Os01g51040;LOC_Os01g51250;LOC_Os01g56420;LOC_Os01g58000;LOC_Os01g71710;LOC_Os01g71720;LOC_Os02g24574;LOC_Os03g11900;LOC_Os03g12530;LOC_Os03g19290;LOC_Os03g21890;LOC_Os03g27040;LOC_Os03g54050;LOC_Os04g10690;LOC_Os04g55800;LOC_Os05g39240;LOC_Os05g51610;LOC_Os06g09130;LOC_Os06g11800;LOC_Os06g46670;LOC_Os06g48800;LOC_Os07g33954;LOC_Os07g34006;LOC_Os07g43040;LOC_Os08g25624;LOC_Os08g…
GO:0030001	metal ion transport	20/1081	345/55958	20	345	0.057971	1.63e-05	0.0347	biological_process	LOC_Os01g37690;LOC_Os01g56420;LOC_Os02g24574;LOC_Os03g21890;LOC_Os03g27040;LOC_Os03g54050;LOC_Os05g51610;LOC_Os06g11800;LOC_Os07g43040;LOC_Os09g25090;LOC_Os10g21396;LOC_Os10g21398;LOC_Os10g21402;LOC_Os10g21418;LOC_Os10g36200;LOC_Os12g03860;LOC_Os12g33922;LOC_Os12g34054;LOC_Os12g34094;LOC_Os12g34124
GO:0009266	response to temperature stimulus	25/1081	451/55958	25	451	0.0554324	3.33e-06	0.00709	biological_process	LOC_Os01g08860;LOC_Os01g43590;LOC_Os01g53220;LOC_Os01g68020;LOC_Os02g11070;LOC_Os02g13800;LOC_Os02g45450;LOC_Os02g47140;LOC_Os03g11910;LOC_Os03g12030;LOC_Os03g16020;LOC_Os03g16030;LOC_Os03g16460;LOC_Os03g16920;LOC_Os03g20120;LOC_Os03g61200;LOC_Os05g03760;LOC_Os05g44340;LOC_Os06g11800;LOC_Os07g08710;LOC_Os07g42420;LOC_Os08g32970;LOC_Os09g35010;LOC_Os10g41550;LOC_Os10g42210
GO:0016021	integral component of membrane	128/1081	2356/55958	128	2356	0.0543294	1.85e-10	3.95e-07	cellular_component	LOC_Os01g05960;LOC_Os01g06450;LOC_Os01g17214;LOC_Os01g37590;LOC_Os01g37690;LOC_Os01g43460;LOC_Os01g45460;LOC_Os01g50820;LOC_Os01g51250;LOC_Os01g56420;LOC_Os01g57942;LOC_Os01g57945;LOC_Os01g57962;LOC_Os01g65200;LOC_Os01g65902;LOC_Os01g71710;LOC_Os01g71720;LOC_Os02g09810;LOC_Os02g11930;LOC_Os02g12760;LOC_Os02g24574;LOC_Os02g24596;LOC_Os02g24632;LOC_Os02g24634;LOC_Os02g35490;LOC_Os02g36450;LOC_Os03g…
GO:0055114	oxidation-reduction process	116/1081	2173/55958	116	2173	0.0533824	1.6e-10	3.4e-07	biological_process	LOC_Os01g06600;LOC_Os01g07880;LOC_Os01g25520;LOC_Os01g36294;LOC_Os01g43700;LOC_Os01g43740;LOC_Os01g44050;LOC_Os01g49360;LOC_Os01g54270;LOC_Os01g57942;LOC_Os01g57945;LOC_Os01g57962;LOC_Os01g58020;LOC_Os01g60450;LOC_Os01g63190;LOC_Os01g64120;LOC_Os01g64520;LOC_Os01g64660;LOC_Os01g65902;LOC_Os01g71280;LOC_Os01g72460;LOC_Os02g14170;LOC_Os02g14440;LOC_Os02g24574;LOC_Os02g24596;LOC_Os02g24632;LOC_Os02g…
GO:0020037	heme binding	35/1081	669/55958	35	669	0.0523169	1.59e-07	0.00034	molecular_function	LOC_Os01g25520;LOC_Os01g36294;LOC_Os01g43700;LOC_Os01g43740;LOC_Os01g57942;LOC_Os01g60450;LOC_Os01g65902;LOC_Os02g14170;LOC_Os02g14440;LOC_Os02g24596;LOC_Os02g52730;LOC_Os02g53130;LOC_Os03g30420;LOC_Os04g10160;LOC_Os04g16846;LOC_Os04g35520;LOC_Os05g12040;LOC_Os05g43910;LOC_Os06g20150;LOC_Os06g43510;LOC_Os06g45960;LOC_Os07g48040;LOC_Os07g48050;LOC_Os08g03676;LOC_Os08g05620;LOC_Os08g15322;LOC_Os08g…
GO:0044425	membrane part	150/1081	2875/55958	150	2875	0.0521739	1.35e-10	2.89e-07	cellular_component	LOC_Os01g05960;LOC_Os01g06450;LOC_Os01g17214;LOC_Os01g37590;LOC_Os01g37690;LOC_Os01g38359;LOC_Os01g43460;LOC_Os01g45460;LOC_Os01g50820;LOC_Os01g51040;LOC_Os01g51250;LOC_Os01g56420;LOC_Os01g57942;LOC_Os01g57945;LOC_Os01g57962;LOC_Os01g58000;LOC_Os01g61700;LOC_Os01g65200;LOC_Os01g65902;LOC_Os01g70820;LOC_Os01g71710;LOC_Os01g71720;LOC_Os02g09810;LOC_Os02g11930;LOC_Os02g12760;LOC_Os02g24574;LOC_Os02g…
GO:0055085	transmembrane transport	52/1081	1021/55958	52	1021	0.0509305	4.22e-10	8.98e-07	biological_process	LOC_Os01g17214;LOC_Os01g37690;LOC_Os01g43460;LOC_Os01g50820;LOC_Os01g51040;LOC_Os01g51250;LOC_Os01g56420;LOC_Os01g58000;LOC_Os01g71710;LOC_Os01g71720;LOC_Os02g36450;LOC_Os03g10100;LOC_Os03g11900;LOC_Os03g12530;LOC_Os03g19290;LOC_Os03g21890;LOC_Os04g10690;LOC_Os04g42420;LOC_Os04g44300;LOC_Os04g48290;LOC_Os04g53930;LOC_Os04g55800;LOC_Os05g04600;LOC_Os05g35140;LOC_Os05g39240;LOC_Os05g51610;LOC_Os06g…
GO:0016491	oxidoreductase activity	100/1081	2019/55958	100	2019	0.0495295	1.76e-10	3.75e-07	molecular_function	LOC_Os01g06600;LOC_Os01g07880;LOC_Os01g25520;LOC_Os01g36294;LOC_Os01g43700;LOC_Os01g43740;LOC_Os01g44050;LOC_Os01g49360;LOC_Os01g54270;LOC_Os01g57942;LOC_Os01g57945;LOC_Os01g57962;LOC_Os01g58020;LOC_Os01g60450;LOC_Os01g63190;LOC_Os01g64520;LOC_Os01g71280;LOC_Os01g72460;LOC_Os02g14170;LOC_Os02g14440;LOC_Os02g24574;LOC_Os02g24634;LOC_Os02g41954;LOC_Os02g52730;LOC_Os02g53130;LOC_Os03g05880;LOC_Os03g…
GO:0015075	ion transmembrane transporter activity	34/1081	739/55958	34	739	0.0460081	4.61e-06	0.00982	molecular_function	LOC_Os01g37690;LOC_Os01g51040;LOC_Os01g51250;LOC_Os01g56420;LOC_Os01g58000;LOC_Os01g71710;LOC_Os01g71720;LOC_Os03g11900;LOC_Os03g12530;LOC_Os03g19290;LOC_Os03g21890;LOC_Os04g55800;LOC_Os05g39240;LOC_Os05g51610;LOC_Os06g09130;LOC_Os06g46670;LOC_Os06g48800;LOC_Os07g33954;LOC_Os07g34006;LOC_Os08g25624;LOC_Os08g29150;LOC_Os09g08910;LOC_Os10g21230;LOC_Os10g21236;LOC_Os10g21266;LOC_Os10g36924;LOC_Os10g…
GO:0022891	substrate-specific transmembrane transporter activity	40/1081	881/55958	40	881	0.045403	8.66e-07	0.00184	molecular_function	LOC_Os01g37690;LOC_Os01g51040;LOC_Os01g51250;LOC_Os01g56420;LOC_Os01g58000;LOC_Os01g71710;LOC_Os01g71720;LOC_Os02g36450;LOC_Os03g10100;LOC_Os03g11900;LOC_Os03g12530;LOC_Os03g19290;LOC_Os03g21890;LOC_Os04g55800;LOC_Os05g04600;LOC_Os05g35140;LOC_Os05g39240;LOC_Os05g51610;LOC_Os06g09130;LOC_Os06g46670;LOC_Os06g48800;LOC_Os07g03910;LOC_Os07g33954;LOC_Os07g34006;LOC_Os07g37320;LOC_Os08g25624;LOC_Os08g…
GO:0022857	transmembrane transporter activity	47/1081	1065/55958	47	1065	0.0441315	2.3e-07	0.000489	molecular_function	LOC_Os01g37690;LOC_Os01g51040;LOC_Os01g51250;LOC_Os01g56420;LOC_Os01g58000;LOC_Os01g71710;LOC_Os01g71720;LOC_Os02g36450;LOC_Os03g10100;LOC_Os03g11900;LOC_Os03g12530;LOC_Os03g19290;LOC_Os03g21890;LOC_Os04g10690;LOC_Os04g48290;LOC_Os04g53930;LOC_Os04g55800;LOC_Os05g04600;LOC_Os05g35140;LOC_Os05g39240;LOC_Os05g51610;LOC_Os06g09130;LOC_Os06g36650;LOC_Os06g46670;LOC_Os06g48800;LOC_Os07g03910;LOC_Os07g…
GO:0022892	substrate-specific transporter activity	41/1081	933/55958	41	933	0.0439443	1.6e-06	0.00341	molecular_function	LOC_Os01g37690;LOC_Os01g51040;LOC_Os01g51250;LOC_Os01g56420;LOC_Os01g58000;LOC_Os01g71710;LOC_Os01g71720;LOC_Os02g36450;LOC_Os03g10100;LOC_Os03g11900;LOC_Os03g12530;LOC_Os03g19290;LOC_Os03g21890;LOC_Os03g51050;LOC_Os04g55800;LOC_Os05g04600;LOC_Os05g35140;LOC_Os05g39240;LOC_Os05g51610;LOC_Os06g09130;LOC_Os06g46670;LOC_Os06g48800;LOC_Os07g03910;LOC_Os07g33954;LOC_Os07g34006;LOC_Os07g37320;LOC_Os08g…
GO:0044765	single-organism transport	81/1081	1856/55958	81	1856	0.0436422	1.58e-10	3.36e-07	biological_process	LOC_Os01g17214;LOC_Os01g37590;LOC_Os01g37690;LOC_Os01g43460;LOC_Os01g50820;LOC_Os01g51040;LOC_Os01g51250;LOC_Os01g54270;LOC_Os01g56420;LOC_Os01g58000;LOC_Os01g61700;LOC_Os01g65200;LOC_Os01g71710;LOC_Os01g71720;LOC_Os02g24574;LOC_Os02g36450;LOC_Os03g10100;LOC_Os03g11900;LOC_Os03g12530;LOC_Os03g19290;LOC_Os03g21890;LOC_Os03g27040;LOC_Os03g51050;LOC_Os03g54050;LOC_Os03g58940;LOC_Os04g10690;LOC_Os04g…
GO:0005215	transporter activity	57/1081	1322/55958	57	1322	0.0431165	2.61e-08	5.56e-05	molecular_function	LOC_Os01g37590;LOC_Os01g37690;LOC_Os01g51040;LOC_Os01g51250;LOC_Os01g56420;LOC_Os01g58000;LOC_Os01g65130;LOC_Os01g65140;LOC_Os01g65200;LOC_Os01g71710;LOC_Os01g71720;LOC_Os02g36450;LOC_Os03g10100;LOC_Os03g11900;LOC_Os03g12530;LOC_Os03g19290;LOC_Os03g21890;LOC_Os03g51050;LOC_Os04g10690;LOC_Os04g48290;LOC_Os04g53930;LOC_Os04g55800;LOC_Os05g04600;LOC_Os05g35140;LOC_Os05g39240;LOC_Os05g51610;LOC_Os06g…
GO:0044711	single-organism biosynthetic process	69/1081	1617/55958	69	1617	0.0426716	1.91e-09	4.06e-06	biological_process	LOC_Os01g06450;LOC_Os01g44050;LOC_Os01g49360;LOC_Os01g52260;LOC_Os01g54270;LOC_Os01g55350;LOC_Os01g58000;LOC_Os01g58020;LOC_Os01g60450;LOC_Os01g64660;LOC_Os01g65260;LOC_Os01g72460;LOC_Os02g11070;LOC_Os02g12900;LOC_Os02g17780;LOC_Os02g24574;LOC_Os02g36140;LOC_Os02g45660;LOC_Os02g48390;LOC_Os02g49030;LOC_Os03g12030;LOC_Os04g09900;LOC_Os04g10060;LOC_Os04g10160;LOC_Os04g53370;LOC_Os04g56710;LOC_Os05g…
GO:0009628	response to abiotic stimulus	59/1081	1435/55958	59	1435	0.041115	8.74e-08	0.000186	biological_process	LOC_Os01g06550;LOC_Os01g07880;LOC_Os01g08270;LOC_Os01g08860;LOC_Os01g43590;LOC_Os01g53220;LOC_Os01g55940;LOC_Os01g60450;LOC_Os01g68020;LOC_Os01g72460;LOC_Os01g73310;LOC_Os02g10860;LOC_Os02g10990;LOC_Os02g11070;LOC_Os02g13800;LOC_Os02g45450;LOC_Os02g47140;LOC_Os02g53130;LOC_Os03g11900;LOC_Os03g11910;LOC_Os03g12030;LOC_Os03g16020;LOC_Os03g16030;LOC_Os03g16460;LOC_Os03g16920;LOC_Os03g20120;LOC_Os03g…
GO:0006952	defense response	47/1081	1149/55958	47	1149	0.0409051	2.08e-06	0.00443	biological_process	LOC_Os01g25740;LOC_Os01g25760;LOC_Os01g28450;LOC_Os01g56420;LOC_Os01g57280;LOC_Os01g57310;LOC_Os01g71280;LOC_Os01g72460;LOC_Os02g35490;LOC_Os02g36140;LOC_Os02g39330;LOC_Os02g57305;LOC_Os03g03810;LOC_Os03g16350;LOC_Os03g30470;LOC_Os04g01740;LOC_Os04g02120;LOC_Os04g09900;LOC_Os04g10060;LOC_Os04g10160;LOC_Os04g13140;LOC_Os05g03760;LOC_Os06g17970;LOC_Os06g51060;LOC_Os07g48630;LOC_Os08g07330;LOC_Os08g…
GO:0043234	protein complex	107/1081	2647/55958	107	2647	0.0404231	2.68e-10	5.71e-07	cellular_component	LOC_Os01g06550;LOC_Os01g07880;LOC_Os01g10320;LOC_Os01g12870;LOC_Os01g36220;LOC_Os01g43590;LOC_Os01g49830;LOC_Os01g51040;LOC_Os01g53220;LOC_Os01g54890;LOC_Os01g57962;LOC_Os01g58000;LOC_Os01g58020;LOC_Os01g61700;LOC_Os01g68020;LOC_Os01g70820;LOC_Os01g71280;LOC_Os01g73310;LOC_Os02g06330;LOC_Os02g07330;LOC_Os02g10860;LOC_Os02g12900;LOC_Os02g13800;LOC_Os02g16909;LOC_Os02g24632;LOC_Os02g24634;LOC_Os02g…
GO:0006082	organic acid metabolic process	111/1081	2776/55958	111	2776	0.0399856	1.7e-10	3.63e-07	biological_process	LOC_Os01g02390;LOC_Os01g02440;LOC_Os01g02610;LOC_Os01g04550;LOC_Os01g05960;LOC_Os01g06240;LOC_Os01g06450;LOC_Os01g06600;LOC_Os01g12420;LOC_Os01g25520;LOC_Os01g26210;LOC_Os01g47900;LOC_Os01g49360;LOC_Os01g50370;LOC_Os01g52260;LOC_Os01g53840;LOC_Os01g58020;LOC_Os01g60450;LOC_Os01g64520;LOC_Os01g65260;LOC_Os02g02120;LOC_Os02g07330;LOC_Os02g08530;LOC_Os02g11070;LOC_Os02g11930;LOC_Os02g12900;LOC_Os02g…
GO:0043436	oxoacid metabolic process	110/1081	2774/55958	110	2774	0.0396539	1.67e-10	3.56e-07	biological_process	LOC_Os01g02390;LOC_Os01g02440;LOC_Os01g02610;LOC_Os01g04550;LOC_Os01g05960;LOC_Os01g06240;LOC_Os01g06450;LOC_Os01g06600;LOC_Os01g12420;LOC_Os01g25520;LOC_Os01g26210;LOC_Os01g47900;LOC_Os01g49360;LOC_Os01g50370;LOC_Os01g52260;LOC_Os01g53840;LOC_Os01g58020;LOC_Os01g60450;LOC_Os01g65260;LOC_Os02g02120;LOC_Os02g07330;LOC_Os02g08530;LOC_Os02g11070;LOC_Os02g11930;LOC_Os02g12900;LOC_Os02g17780;LOC_Os02g…
GO:0004674	protein serine/threonine kinase activity	64/1081	1623/55958	64	1623	0.0394331	1.13e-07	0.00024	molecular_function	LOC_Os01g02390;LOC_Os01g02440;LOC_Os01g02610;LOC_Os01g04550;LOC_Os01g05960;LOC_Os01g06240;LOC_Os01g12420;LOC_Os01g26210;LOC_Os01g47900;LOC_Os01g50370;LOC_Os01g53840;LOC_Os02g02120;LOC_Os02g08530;LOC_Os02g11930;LOC_Os02g39560;LOC_Os02g42150;LOC_Os02g42620;LOC_Os02g48210;LOC_Os02g56400;LOC_Os03g05470;LOC_Os03g06330;LOC_Os03g21230;LOC_Os03g49630;LOC_Os04g01320;LOC_Os04g15660;LOC_Os04g29680;LOC_Os04g…
GO:0009069	serine family amino acid metabolic process	68/1081	1732/55958	68	1732	0.039261	6.13e-08	0.000131	biological_process	LOC_Os01g02390;LOC_Os01g02440;LOC_Os01g02610;LOC_Os01g04550;LOC_Os01g05960;LOC_Os01g06240;LOC_Os01g12420;LOC_Os01g26210;LOC_Os01g47900;LOC_Os01g50370;LOC_Os01g52260;LOC_Os01g53840;LOC_Os02g02120;LOC_Os02g07330;LOC_Os02g08530;LOC_Os02g11930;LOC_Os02g12900;LOC_Os02g39560;LOC_Os02g42150;LOC_Os02g42620;LOC_Os02g48210;LOC_Os02g56400;LOC_Os03g05470;LOC_Os03g06330;LOC_Os03g21230;LOC_Os03g49630;LOC_Os04g…
GO:0044446	intracellular organelle part	150/1081	3826/55958	150	3826	0.0392054	2.39e-10	5.1e-07	cellular_component	LOC_Os01g06450;LOC_Os01g12340;LOC_Os01g14770;LOC_Os01g16130;LOC_Os01g19970;LOC_Os01g37690;LOC_Os01g38359;LOC_Os01g45460;LOC_Os01g51250;LOC_Os01g54270;LOC_Os01g57942;LOC_Os01g57945;LOC_Os01g57962;LOC_Os01g57966;LOC_Os01g58000;LOC_Os01g58020;LOC_Os01g60450;LOC_Os01g61700;LOC_Os01g65902;LOC_Os01g68020;LOC_Os01g72460;LOC_Os01g73310;LOC_Os02g04640;LOC_Os02g12900;LOC_Os02g16909;LOC_Os02g24574;LOC_Os02g…
GO:0044422	organelle part	150/1081	3842/55958	150	3842	0.0390422	1.72e-10	3.67e-07	cellular_component	LOC_Os01g06450;LOC_Os01g12340;LOC_Os01g14770;LOC_Os01g16130;LOC_Os01g19970;LOC_Os01g37690;LOC_Os01g38359;LOC_Os01g45460;LOC_Os01g51250;LOC_Os01g54270;LOC_Os01g57942;LOC_Os01g57945;LOC_Os01g57962;LOC_Os01g57966;LOC_Os01g58000;LOC_Os01g58020;LOC_Os01g60450;LOC_Os01g61700;LOC_Os01g65902;LOC_Os01g68020;LOC_Os01g72460;LOC_Os01g73310;LOC_Os02g04640;LOC_Os02g12900;LOC_Os02g16909;LOC_Os02g24574;LOC_Os02g…
GO:0044710	single-organism metabolic process	280/1081	7292/55958	280	7292	0.0383982	3.27e-10	6.98e-07	biological_process	LOC_Os01g02390;LOC_Os01g02440;LOC_Os01g02610;LOC_Os01g04550;LOC_Os01g05960;LOC_Os01g06240;LOC_Os01g06450;LOC_Os01g06600;LOC_Os01g07110;LOC_Os01g07250;LOC_Os01g07880;LOC_Os01g12340;LOC_Os01g12420;LOC_Os01g14770;LOC_Os01g16124;LOC_Os01g16130;LOC_Os01g19170;LOC_Os01g25520;LOC_Os01g26210;LOC_Os01g36294;LOC_Os01g43700;LOC_Os01g43740;LOC_Os01g44050;LOC_Os01g46240;LOC_Os01g47900;LOC_Os01g49360;LOC_Os01g…
GO:0006810	transport	91/1081	2389/55958	91	2389	0.0380913	1.12e-09	2.4e-06	biological_process	LOC_Os01g01350;LOC_Os01g17214;LOC_Os01g37590;LOC_Os01g37690;LOC_Os01g43460;LOC_Os01g50820;LOC_Os01g51040;LOC_Os01g51250;LOC_Os01g54270;LOC_Os01g56420;LOC_Os01g58000;LOC_Os01g61700;LOC_Os01g65130;LOC_Os01g65140;LOC_Os01g65200;LOC_Os01g71710;LOC_Os01g71720;LOC_Os02g24574;LOC_Os02g36450;LOC_Os03g10100;LOC_Os03g11440;LOC_Os03g11900;LOC_Os03g12530;LOC_Os03g17800;LOC_Os03g19290;LOC_Os03g21890;LOC_Os03g…
GO:0019752	carboxylic acid metabolic process	104/1081	2741/55958	104	2741	0.0379424	2.08e-10	4.43e-07	biological_process	LOC_Os01g02390;LOC_Os01g02440;LOC_Os01g02610;LOC_Os01g04550;LOC_Os01g05960;LOC_Os01g06240;LOC_Os01g06600;LOC_Os01g12420;LOC_Os01g26210;LOC_Os01g47900;LOC_Os01g49360;LOC_Os01g50370;LOC_Os01g52260;LOC_Os01g53840;LOC_Os01g58020;LOC_Os01g60450;LOC_Os01g65260;LOC_Os02g02120;LOC_Os02g07330;LOC_Os02g08530;LOC_Os02g11070;LOC_Os02g11930;LOC_Os02g12900;LOC_Os02g17780;LOC_Os02g21520;LOC_Os02g39560;LOC_Os02g…
GO:0051234	establishment of localization	91/1081	2409/55958	91	2409	0.037775	2.08e-09	4.43e-06	biological_process	LOC_Os01g01350;LOC_Os01g17214;LOC_Os01g37590;LOC_Os01g37690;LOC_Os01g43460;LOC_Os01g50820;LOC_Os01g51040;LOC_Os01g51250;LOC_Os01g54270;LOC_Os01g56420;LOC_Os01g58000;LOC_Os01g61700;LOC_Os01g65130;LOC_Os01g65140;LOC_Os01g65200;LOC_Os01g71710;LOC_Os01g71720;LOC_Os02g24574;LOC_Os02g36450;LOC_Os03g10100;LOC_Os03g11440;LOC_Os03g11900;LOC_Os03g12530;LOC_Os03g17800;LOC_Os03g19290;LOC_Os03g21890;LOC_Os03g…
GO:0044281	small molecule metabolic process	149/1081	3968/55958	149	3968	0.0375504	2.2e-10	4.69e-07	biological_process	LOC_Os01g02390;LOC_Os01g02440;LOC_Os01g02610;LOC_Os01g04550;LOC_Os01g05960;LOC_Os01g06240;LOC_Os01g06450;LOC_Os01g06600;LOC_Os01g12420;LOC_Os01g25520;LOC_Os01g26210;LOC_Os01g47900;LOC_Os01g49360;LOC_Os01g50370;LOC_Os01g52260;LOC_Os01g53840;LOC_Os01g58000;LOC_Os01g58020;LOC_Os01g60450;LOC_Os01g64520;LOC_Os01g64660;LOC_Os01g65260;LOC_Os02g02120;LOC_Os02g07330;LOC_Os02g08530;LOC_Os02g11070;LOC_Os02g…
GO:0006950	response to stress	113/1081	3074/55958	113	3074	0.0367599	3.39e-10	7.23e-07	biological_process	LOC_Os01g06550;LOC_Os01g07110;LOC_Os01g07880;LOC_Os01g08860;LOC_Os01g12340;LOC_Os01g14770;LOC_Os01g16130;LOC_Os01g25740;LOC_Os01g25760;LOC_Os01g28450;LOC_Os01g37590;LOC_Os01g43590;LOC_Os01g53220;LOC_Os01g56420;LOC_Os01g57280;LOC_Os01g57310;LOC_Os01g68020;LOC_Os01g71280;LOC_Os01g72460;LOC_Os01g73310;LOC_Os02g10990;LOC_Os02g11070;LOC_Os02g13800;LOC_Os02g14170;LOC_Os02g14440;LOC_Os02g35490;LOC_Os02g…
GO:0044763	single-organism cellular process	298/1081	8133/55958	298	8133	0.0366408	3.78e-10	8.06e-07	biological_process	LOC_Os01g02390;LOC_Os01g02440;LOC_Os01g02610;LOC_Os01g04550;LOC_Os01g05960;LOC_Os01g06240;LOC_Os01g06450;LOC_Os01g06600;LOC_Os01g07110;LOC_Os01g07250;LOC_Os01g12340;LOC_Os01g12420;LOC_Os01g14770;LOC_Os01g16124;LOC_Os01g16130;LOC_Os01g17214;LOC_Os01g19170;LOC_Os01g25520;LOC_Os01g26210;LOC_Os01g37690;LOC_Os01g43460;LOC_Os01g44050;LOC_Os01g46240;LOC_Os01g47900;LOC_Os01g49360;LOC_Os01g50370;LOC_Os01g…
GO:0006520	cellular amino acid metabolic process	85/1081	2342/55958	85	2342	0.0362938	3.61e-08	7.69e-05	biological_process	LOC_Os01g02390;LOC_Os01g02440;LOC_Os01g02610;LOC_Os01g04550;LOC_Os01g05960;LOC_Os01g06240;LOC_Os01g12420;LOC_Os01g26210;LOC_Os01g47900;LOC_Os01g50370;LOC_Os01g52260;LOC_Os01g53840;LOC_Os01g60450;LOC_Os01g65260;LOC_Os02g02120;LOC_Os02g07330;LOC_Os02g08530;LOC_Os02g11930;LOC_Os02g12900;LOC_Os02g39560;LOC_Os02g42150;LOC_Os02g42620;LOC_Os02g48210;LOC_Os02g49030;LOC_Os02g56400;LOC_Os03g05470;LOC_Os03g…
GO:1901605	alpha-amino acid metabolic process	78/1081	2183/55958	78	2183	0.0357306	2.79e-07	0.000595	biological_process	LOC_Os01g02390;LOC_Os01g02440;LOC_Os01g02610;LOC_Os01g04550;LOC_Os01g05960;LOC_Os01g06240;LOC_Os01g12420;LOC_Os01g26210;LOC_Os01g47900;LOC_Os01g50370;LOC_Os01g52260;LOC_Os01g53840;LOC_Os01g60450;LOC_Os01g65260;LOC_Os02g02120;LOC_Os02g07330;LOC_Os02g08530;LOC_Os02g11930;LOC_Os02g12900;LOC_Os02g39560;LOC_Os02g42150;LOC_Os02g42620;LOC_Os02g48210;LOC_Os02g49030;LOC_Os02g56400;LOC_Os03g05470;LOC_Os03g…
GO:0044699	single-organism process	374/1081	10606/55958	374	10606	0.0352631	3.03e-10	6.47e-07	biological_process	LOC_Os01g02390;LOC_Os01g02440;LOC_Os01g02610;LOC_Os01g04550;LOC_Os01g05960;LOC_Os01g06240;LOC_Os01g06450;LOC_Os01g06600;LOC_Os01g07110;LOC_Os01g07250;LOC_Os01g07880;LOC_Os01g10320;LOC_Os01g12340;LOC_Os01g12420;LOC_Os01g14770;LOC_Os01g16124;LOC_Os01g16130;LOC_Os01g17214;LOC_Os01g19170;LOC_Os01g25520;LOC_Os01g26210;LOC_Os01g36294;LOC_Os01g37590;LOC_Os01g37690;LOC_Os01g43460;LOC_Os01g43700;LOC_Os01g…
GO:0006468	protein phosphorylation	66/1081	1907/55958	66	1907	0.0346093	6.18e-06	0.0132	biological_process	LOC_Os01g02390;LOC_Os01g02440;LOC_Os01g02610;LOC_Os01g04550;LOC_Os01g05960;LOC_Os01g06240;LOC_Os01g12420;LOC_Os01g26210;LOC_Os01g47900;LOC_Os01g50370;LOC_Os01g53840;LOC_Os02g02120;LOC_Os02g08530;LOC_Os02g11930;LOC_Os02g39560;LOC_Os02g42150;LOC_Os02g42620;LOC_Os02g48210;LOC_Os02g56400;LOC_Os03g05470;LOC_Os03g06330;LOC_Os03g21230;LOC_Os03g49630;LOC_Os04g01320;LOC_Os04g15660;LOC_Os04g29680;LOC_Os04g…
GO:0032991	macromolecular complex	119/1081	3475/55958	119	3475	0.0342446	1.57e-09	3.35e-06	cellular_component	LOC_Os01g06550;LOC_Os01g07880;LOC_Os01g10320;LOC_Os01g12870;LOC_Os01g36220;LOC_Os01g43590;LOC_Os01g49830;LOC_Os01g51040;LOC_Os01g53220;LOC_Os01g54890;LOC_Os01g57962;LOC_Os01g58000;LOC_Os01g58020;LOC_Os01g61700;LOC_Os01g68020;LOC_Os01g70820;LOC_Os01g71280;LOC_Os01g73310;LOC_Os02g06330;LOC_Os02g07330;LOC_Os02g10860;LOC_Os02g12840;LOC_Os02g12900;LOC_Os02g13800;LOC_Os02g16909;LOC_Os02g24632;LOC_Os02g…
GO:0006793	phosphorus metabolic process	121/1081	3534/55958	121	3534	0.0342388	1.35e-09	2.88e-06	biological_process	LOC_Os01g02390;LOC_Os01g02440;LOC_Os01g02610;LOC_Os01g04550;LOC_Os01g05960;LOC_Os01g06240;LOC_Os01g12420;LOC_Os01g26210;LOC_Os01g46240;LOC_Os01g47900;LOC_Os01g50370;LOC_Os01g52230;LOC_Os01g53840;LOC_Os01g58000;LOC_Os01g64660;LOC_Os01g65260;LOC_Os01g71280;LOC_Os02g02120;LOC_Os02g02340;LOC_Os02g08530;LOC_Os02g11930;LOC_Os02g12840;LOC_Os02g27220;LOC_Os02g31030;LOC_Os02g39560;LOC_Os02g42150;LOC_Os02g…
GO:0016020	membrane	156/1081	4588/55958	156	4588	0.0340017	2.54e-10	5.41e-07	cellular_component	LOC_Os01g06450;LOC_Os01g09190;LOC_Os01g12870;LOC_Os01g28140;LOC_Os01g34690;LOC_Os01g37690;LOC_Os01g38359;LOC_Os01g43110;LOC_Os01g45460;LOC_Os01g49360;LOC_Os01g50820;LOC_Os01g51250;LOC_Os01g55350;LOC_Os01g57942;LOC_Os01g57945;LOC_Os01g57962;LOC_Os01g57966;LOC_Os01g58000;LOC_Os01g60450;LOC_Os01g60770;LOC_Os01g65130;LOC_Os01g65140;LOC_Os01g65790;LOC_Os01g65902;LOC_Os01g72460;LOC_Os01g73310;LOC_Os02g…
GO:0004672	protein kinase activity	66/1081	1946/55958	66	1946	0.0339157	1.57e-05	0.0334	molecular_function	LOC_Os01g02390;LOC_Os01g02440;LOC_Os01g02610;LOC_Os01g04550;LOC_Os01g05960;LOC_Os01g06240;LOC_Os01g12420;LOC_Os01g26210;LOC_Os01g47900;LOC_Os01g50370;LOC_Os01g53840;LOC_Os02g02120;LOC_Os02g08530;LOC_Os02g11930;LOC_Os02g39560;LOC_Os02g42150;LOC_Os02g42620;LOC_Os02g48210;LOC_Os02g56400;LOC_Os03g05470;LOC_Os03g06330;LOC_Os03g21230;LOC_Os03g49630;LOC_Os04g01320;LOC_Os04g15660;LOC_Os04g29680;LOC_Os04g…
GO:0006796	phosphate-containing compound metabolic process	119/1081	3520/55958	119	3520	0.0338068	4.16e-09	8.87e-06	biological_process	LOC_Os01g02390;LOC_Os01g02440;LOC_Os01g02610;LOC_Os01g04550;LOC_Os01g05960;LOC_Os01g06240;LOC_Os01g12420;LOC_Os01g26210;LOC_Os01g46240;LOC_Os01g47900;LOC_Os01g50370;LOC_Os01g52230;LOC_Os01g53840;LOC_Os01g58000;LOC_Os01g64660;LOC_Os01g65260;LOC_Os01g71280;LOC_Os02g02120;LOC_Os02g02340;LOC_Os02g08530;LOC_Os02g11930;LOC_Os02g12840;LOC_Os02g27220;LOC_Os02g31030;LOC_Os02g39560;LOC_Os02g42150;LOC_Os02g…
GO:1901564	organonitrogen compound metabolic process	122/1081	3610/55958	122	3610	0.033795	2.09e-09	4.45e-06	biological_process	LOC_Os01g02390;LOC_Os01g02440;LOC_Os01g02610;LOC_Os01g04550;LOC_Os01g05960;LOC_Os01g06240;LOC_Os01g06450;LOC_Os01g07250;LOC_Os01g12420;LOC_Os01g26210;LOC_Os01g44050;LOC_Os01g47900;LOC_Os01g50370;LOC_Os01g52260;LOC_Os01g53840;LOC_Os01g58000;LOC_Os01g60450;LOC_Os01g64520;LOC_Os01g64660;LOC_Os01g65260;LOC_Os02g02120;LOC_Os02g07330;LOC_Os02g08530;LOC_Os02g11930;LOC_Os02g12840;LOC_Os02g12900;LOC_Os02g…
GO:0006464	cellular protein modification process	92/1081	2742/55958	92	2742	0.0335522	3.51e-07	0.000747	biological_process	LOC_Os01g02390;LOC_Os01g02440;LOC_Os01g02610;LOC_Os01g04550;LOC_Os01g05960;LOC_Os01g06240;LOC_Os01g12420;LOC_Os01g26210;LOC_Os01g38229;LOC_Os01g38359;LOC_Os01g47900;LOC_Os01g50370;LOC_Os01g53840;LOC_Os01g57962;LOC_Os01g68020;LOC_Os02g02120;LOC_Os02g08530;LOC_Os02g11930;LOC_Os02g24632;LOC_Os02g27220;LOC_Os02g39560;LOC_Os02g42150;LOC_Os02g42620;LOC_Os02g48210;LOC_Os02g56400;LOC_Os02g57050;LOC_Os03g…
GO:0036211	protein modification process	92/1081	2742/55958	92	2742	0.0335522	3.51e-07	0.000747	biological_process	LOC_Os01g02390;LOC_Os01g02440;LOC_Os01g02610;LOC_Os01g04550;LOC_Os01g05960;LOC_Os01g06240;LOC_Os01g12420;LOC_Os01g26210;LOC_Os01g38229;LOC_Os01g38359;LOC_Os01g47900;LOC_Os01g50370;LOC_Os01g53840;LOC_Os01g57962;LOC_Os01g68020;LOC_Os02g02120;LOC_Os02g08530;LOC_Os02g11930;LOC_Os02g24632;LOC_Os02g27220;LOC_Os02g39560;LOC_Os02g42150;LOC_Os02g42620;LOC_Os02g48210;LOC_Os02g56400;LOC_Os02g57050;LOC_Os03g…
GO:0044267	cellular protein metabolic process	112/1081	3400/55958	112	3400	0.0329412	5.08e-08	0.000108	biological_process	LOC_Os01g02390;LOC_Os01g02440;LOC_Os01g02610;LOC_Os01g04550;LOC_Os01g05960;LOC_Os01g06240;LOC_Os01g08860;LOC_Os01g12420;LOC_Os01g26210;LOC_Os01g38229;LOC_Os01g38359;LOC_Os01g47900;LOC_Os01g50370;LOC_Os01g53840;LOC_Os01g57962;LOC_Os01g68020;LOC_Os02g02120;LOC_Os02g08530;LOC_Os02g11930;LOC_Os02g24632;LOC_Os02g27220;LOC_Os02g27769;LOC_Os02g39560;LOC_Os02g42150;LOC_Os02g42620;LOC_Os02g47140;LOC_Os02g…
GO:0050896	response to stimulus	152/1081	4632/55958	152	4632	0.0328152	3.03e-10	6.46e-07	biological_process	LOC_Os01g06550;LOC_Os01g07110;LOC_Os01g07880;LOC_Os01g08270;LOC_Os01g08860;LOC_Os01g10320;LOC_Os01g12340;LOC_Os01g14770;LOC_Os01g16130;LOC_Os01g25740;LOC_Os01g25760;LOC_Os01g28450;LOC_Os01g37590;LOC_Os01g43590;LOC_Os01g45460;LOC_Os01g53220;LOC_Os01g54050;LOC_Os01g54270;LOC_Os01g55940;LOC_Os01g56420;LOC_Os01g57280;LOC_Os01g57310;LOC_Os01g60450;LOC_Os01g64660;LOC_Os01g68020;LOC_Os01g71280;LOC_Os01g…
GO:0005524	ATP binding	108/1081	3296/55958	108	3296	0.032767	1.01e-07	0.000214	molecular_function	LOC_Os01g02390;LOC_Os01g02440;LOC_Os01g02610;LOC_Os01g04550;LOC_Os01g05960;LOC_Os01g06240;LOC_Os01g12340;LOC_Os01g12420;LOC_Os01g14770;LOC_Os01g16130;LOC_Os01g17390;LOC_Os01g26210;LOC_Os01g47900;LOC_Os01g50370;LOC_Os01g53840;LOC_Os01g58000;LOC_Os01g63710;LOC_Os01g73310;LOC_Os02g02120;LOC_Os02g08530;LOC_Os02g11930;LOC_Os02g12840;LOC_Os02g39560;LOC_Os02g42150;LOC_Os02g42620;LOC_Os02g48210;LOC_Os02g…
GO:0030554	adenyl nucleotide binding	129/1081	3968/55958	129	3968	0.0325101	7.19e-09	1.53e-05	molecular_function	LOC_Os01g02390;LOC_Os01g02440;LOC_Os01g02610;LOC_Os01g04550;LOC_Os01g05960;LOC_Os01g06240;LOC_Os01g12340;LOC_Os01g12420;LOC_Os01g14770;LOC_Os01g16130;LOC_Os01g17390;LOC_Os01g25740;LOC_Os01g25760;LOC_Os01g26210;LOC_Os01g47900;LOC_Os01g50370;LOC_Os01g53840;LOC_Os01g57280;LOC_Os01g57310;LOC_Os01g58000;LOC_Os01g63710;LOC_Os01g73310;LOC_Os02g02120;LOC_Os02g08530;LOC_Os02g11930;LOC_Os02g12840;LOC_Os02g…
GO:0032559	adenyl ribonucleotide binding	127/1081	3924/55958	127	3924	0.0323649	1.24e-08	2.65e-05	molecular_function	LOC_Os01g02390;LOC_Os01g02440;LOC_Os01g02610;LOC_Os01g04550;LOC_Os01g05960;LOC_Os01g06240;LOC_Os01g12340;LOC_Os01g12420;LOC_Os01g14770;LOC_Os01g16130;LOC_Os01g17390;LOC_Os01g25740;LOC_Os01g25760;LOC_Os01g26210;LOC_Os01g47900;LOC_Os01g50370;LOC_Os01g53840;LOC_Os01g57280;LOC_Os01g57310;LOC_Os01g58000;LOC_Os01g63710;LOC_Os01g73310;LOC_Os02g02120;LOC_Os02g08530;LOC_Os02g11930;LOC_Os02g12840;LOC_Os02g…
GO:0016310	phosphorylation	76/1081	2349/55958	76	2349	0.0323542	1.54e-05	0.0329	biological_process	LOC_Os01g02390;LOC_Os01g02440;LOC_Os01g02610;LOC_Os01g04550;LOC_Os01g05960;LOC_Os01g06240;LOC_Os01g12420;LOC_Os01g26210;LOC_Os01g47900;LOC_Os01g50370;LOC_Os01g53840;LOC_Os01g58000;LOC_Os02g02120;LOC_Os02g08530;LOC_Os02g11930;LOC_Os02g39560;LOC_Os02g42150;LOC_Os02g42620;LOC_Os02g48210;LOC_Os02g48390;LOC_Os02g56400;LOC_Os03g05470;LOC_Os03g06330;LOC_Os03g21230;LOC_Os03g49630;LOC_Os04g01320;LOC_Os04g…
GO:0043168	anion binding	151/1081	4676/55958	151	4676	0.0322926	5.24e-10	1.12e-06	molecular_function	LOC_Os01g02390;LOC_Os01g02440;LOC_Os01g02610;LOC_Os01g04550;LOC_Os01g05960;LOC_Os01g06240;LOC_Os01g06600;LOC_Os01g08270;LOC_Os01g12340;LOC_Os01g12420;LOC_Os01g14770;LOC_Os01g16130;LOC_Os01g17390;LOC_Os01g25740;LOC_Os01g25760;LOC_Os01g26210;LOC_Os01g47900;LOC_Os01g49360;LOC_Os01g50370;LOC_Os01g53840;LOC_Os01g57280;LOC_Os01g57310;LOC_Os01g58000;LOC_Os01g63710;LOC_Os01g73310;LOC_Os02g02120;LOC_Os02g…
GO:0043412	macromolecule modification	93/1081	2895/55958	93	2895	0.0321244	2.04e-06	0.00434	biological_process	LOC_Os01g02390;LOC_Os01g02440;LOC_Os01g02610;LOC_Os01g04550;LOC_Os01g05960;LOC_Os01g06240;LOC_Os01g12420;LOC_Os01g26210;LOC_Os01g38229;LOC_Os01g38359;LOC_Os01g47900;LOC_Os01g50370;LOC_Os01g53840;LOC_Os01g57962;LOC_Os01g68020;LOC_Os02g02120;LOC_Os02g08530;LOC_Os02g11930;LOC_Os02g24632;LOC_Os02g27220;LOC_Os02g39560;LOC_Os02g42150;LOC_Os02g42620;LOC_Os02g48210;LOC_Os02g56400;LOC_Os02g57050;LOC_Os03g…
GO:0097367	carbohydrate derivative binding	136/1081	4237/55958	136	4237	0.0320982	6.88e-09	1.47e-05	molecular_function	LOC_Os01g02390;LOC_Os01g02440;LOC_Os01g02610;LOC_Os01g04550;LOC_Os01g05960;LOC_Os01g06240;LOC_Os01g12340;LOC_Os01g12420;LOC_Os01g14770;LOC_Os01g16130;LOC_Os01g17390;LOC_Os01g25740;LOC_Os01g25760;LOC_Os01g26210;LOC_Os01g47900;LOC_Os01g50370;LOC_Os01g53840;LOC_Os01g57280;LOC_Os01g57310;LOC_Os01g58000;LOC_Os01g63710;LOC_Os01g73310;LOC_Os02g02120;LOC_Os02g08530;LOC_Os02g11930;LOC_Os02g12840;LOC_Os02g…
GO:0032549	ribonucleoside binding	131/1081	4169/55958	131	4169	0.0314224	4.33e-08	9.23e-05	molecular_function	LOC_Os01g02390;LOC_Os01g02440;LOC_Os01g02610;LOC_Os01g04550;LOC_Os01g05960;LOC_Os01g06240;LOC_Os01g12340;LOC_Os01g12420;LOC_Os01g14770;LOC_Os01g16130;LOC_Os01g17390;LOC_Os01g25740;LOC_Os01g25760;LOC_Os01g26210;LOC_Os01g47900;LOC_Os01g50370;LOC_Os01g53840;LOC_Os01g57280;LOC_Os01g57310;LOC_Os01g58000;LOC_Os01g63710;LOC_Os01g73310;LOC_Os02g02120;LOC_Os02g08530;LOC_Os02g11930;LOC_Os02g12840;LOC_Os02g…
GO:0001882	nucleoside binding	131/1081	4170/55958	131	4170	0.0314149	4.35e-08	9.28e-05	molecular_function	LOC_Os01g02390;LOC_Os01g02440;LOC_Os01g02610;LOC_Os01g04550;LOC_Os01g05960;LOC_Os01g06240;LOC_Os01g12340;LOC_Os01g12420;LOC_Os01g14770;LOC_Os01g16130;LOC_Os01g17390;LOC_Os01g25740;LOC_Os01g25760;LOC_Os01g26210;LOC_Os01g47900;LOC_Os01g50370;LOC_Os01g53840;LOC_Os01g57280;LOC_Os01g57310;LOC_Os01g58000;LOC_Os01g63710;LOC_Os01g73310;LOC_Os02g02120;LOC_Os02g08530;LOC_Os02g11930;LOC_Os02g12840;LOC_Os02g…
GO:0032553	ribonucleotide binding	131/1081	4201/55958	131	4201	0.0311831	6.75e-08	0.000144	molecular_function	LOC_Os01g02390;LOC_Os01g02440;LOC_Os01g02610;LOC_Os01g04550;LOC_Os01g05960;LOC_Os01g06240;LOC_Os01g12340;LOC_Os01g12420;LOC_Os01g14770;LOC_Os01g16130;LOC_Os01g17390;LOC_Os01g25740;LOC_Os01g25760;LOC_Os01g26210;LOC_Os01g47900;LOC_Os01g50370;LOC_Os01g53840;LOC_Os01g57280;LOC_Os01g57310;LOC_Os01g58000;LOC_Os01g63710;LOC_Os01g73310;LOC_Os02g02120;LOC_Os02g08530;LOC_Os02g11930;LOC_Os02g12840;LOC_Os02g…
GO:0017076	purine nucleotide binding	131/1081	4203/55958	131	4203	0.0311682	6.82e-08	0.000145	molecular_function	LOC_Os01g02390;LOC_Os01g02440;LOC_Os01g02610;LOC_Os01g04550;LOC_Os01g05960;LOC_Os01g06240;LOC_Os01g12340;LOC_Os01g12420;LOC_Os01g14770;LOC_Os01g16130;LOC_Os01g17390;LOC_Os01g25740;LOC_Os01g25760;LOC_Os01g26210;LOC_Os01g47900;LOC_Os01g50370;LOC_Os01g53840;LOC_Os01g57280;LOC_Os01g57310;LOC_Os01g58000;LOC_Os01g63710;LOC_Os01g73310;LOC_Os02g02120;LOC_Os02g08530;LOC_Os02g11930;LOC_Os02g12840;LOC_Os02g…
GO:0035639	purine ribonucleoside triphosphate binding	110/1081	3531/55958	110	3531	0.0311526	9.76e-07	0.00208	molecular_function	LOC_Os01g02390;LOC_Os01g02440;LOC_Os01g02610;LOC_Os01g04550;LOC_Os01g05960;LOC_Os01g06240;LOC_Os01g12340;LOC_Os01g12420;LOC_Os01g14770;LOC_Os01g16130;LOC_Os01g17390;LOC_Os01g26210;LOC_Os01g47900;LOC_Os01g50370;LOC_Os01g53840;LOC_Os01g58000;LOC_Os01g63710;LOC_Os01g73310;LOC_Os02g02120;LOC_Os02g08530;LOC_Os02g11930;LOC_Os02g12840;LOC_Os02g39560;LOC_Os02g42150;LOC_Os02g42620;LOC_Os02g48210;LOC_Os02g…
GO:0001883	purine nucleoside binding	129/1081	4159/55958	129	4159	0.0310171	1.14e-07	0.000243	molecular_function	LOC_Os01g02390;LOC_Os01g02440;LOC_Os01g02610;LOC_Os01g04550;LOC_Os01g05960;LOC_Os01g06240;LOC_Os01g12340;LOC_Os01g12420;LOC_Os01g14770;LOC_Os01g16130;LOC_Os01g17390;LOC_Os01g25740;LOC_Os01g25760;LOC_Os01g26210;LOC_Os01g47900;LOC_Os01g50370;LOC_Os01g53840;LOC_Os01g57280;LOC_Os01g57310;LOC_Os01g58000;LOC_Os01g63710;LOC_Os01g73310;LOC_Os02g02120;LOC_Os02g08530;LOC_Os02g11930;LOC_Os02g12840;LOC_Os02g…
GO:0032550	purine ribonucleoside binding	129/1081	4159/55958	129	4159	0.0310171	1.14e-07	0.000243	molecular_function	LOC_Os01g02390;LOC_Os01g02440;LOC_Os01g02610;LOC_Os01g04550;LOC_Os01g05960;LOC_Os01g06240;LOC_Os01g12340;LOC_Os01g12420;LOC_Os01g14770;LOC_Os01g16130;LOC_Os01g17390;LOC_Os01g25740;LOC_Os01g25760;LOC_Os01g26210;LOC_Os01g47900;LOC_Os01g50370;LOC_Os01g53840;LOC_Os01g57280;LOC_Os01g57310;LOC_Os01g58000;LOC_Os01g63710;LOC_Os01g73310;LOC_Os02g02120;LOC_Os02g08530;LOC_Os02g11930;LOC_Os02g12840;LOC_Os02g…
GO:0032555	purine ribonucleotide binding	129/1081	4159/55958	129	4159	0.0310171	1.14e-07	0.000243	molecular_function	LOC_Os01g02390;LOC_Os01g02440;LOC_Os01g02610;LOC_Os01g04550;LOC_Os01g05960;LOC_Os01g06240;LOC_Os01g12340;LOC_Os01g12420;LOC_Os01g14770;LOC_Os01g16130;LOC_Os01g17390;LOC_Os01g25740;LOC_Os01g25760;LOC_Os01g26210;LOC_Os01g47900;LOC_Os01g50370;LOC_Os01g53840;LOC_Os01g57280;LOC_Os01g57310;LOC_Os01g58000;LOC_Os01g63710;LOC_Os01g73310;LOC_Os02g02120;LOC_Os02g08530;LOC_Os02g11930;LOC_Os02g12840;LOC_Os02g…
GO:0036094	small molecule binding	153/1081	5014/55958	153	5014	0.0305146	1.82e-08	3.89e-05	molecular_function	LOC_Os01g02390;LOC_Os01g02440;LOC_Os01g02610;LOC_Os01g04550;LOC_Os01g05960;LOC_Os01g06240;LOC_Os01g06600;LOC_Os01g12340;LOC_Os01g12420;LOC_Os01g14770;LOC_Os01g16130;LOC_Os01g17390;LOC_Os01g25740;LOC_Os01g25760;LOC_Os01g26210;LOC_Os01g47900;LOC_Os01g49360;LOC_Os01g50370;LOC_Os01g53840;LOC_Os01g57280;LOC_Os01g57310;LOC_Os01g58000;LOC_Os01g63710;LOC_Os01g71280;LOC_Os01g73310;LOC_Os02g02120;LOC_Os02g…
GO:0000166	nucleotide binding	147/1081	4902/55958	147	4902	0.0299878	1.15e-07	0.000246	molecular_function	LOC_Os01g02390;LOC_Os01g02440;LOC_Os01g02610;LOC_Os01g04550;LOC_Os01g05960;LOC_Os01g06240;LOC_Os01g06600;LOC_Os01g12340;LOC_Os01g12420;LOC_Os01g14770;LOC_Os01g16130;LOC_Os01g17390;LOC_Os01g25740;LOC_Os01g25760;LOC_Os01g26210;LOC_Os01g47900;LOC_Os01g49360;LOC_Os01g50370;LOC_Os01g53840;LOC_Os01g57280;LOC_Os01g57310;LOC_Os01g58000;LOC_Os01g63710;LOC_Os01g71280;LOC_Os01g73310;LOC_Os02g02120;LOC_Os02g…
GO:1901265	nucleoside phosphate binding	147/1081	4902/55958	147	4902	0.0299878	1.15e-07	0.000246	molecular_function	LOC_Os01g02390;LOC_Os01g02440;LOC_Os01g02610;LOC_Os01g04550;LOC_Os01g05960;LOC_Os01g06240;LOC_Os01g06600;LOC_Os01g12340;LOC_Os01g12420;LOC_Os01g14770;LOC_Os01g16130;LOC_Os01g17390;LOC_Os01g25740;LOC_Os01g25760;LOC_Os01g26210;LOC_Os01g47900;LOC_Os01g49360;LOC_Os01g50370;LOC_Os01g53840;LOC_Os01g57280;LOC_Os01g57310;LOC_Os01g58000;LOC_Os01g63710;LOC_Os01g71280;LOC_Os01g73310;LOC_Os02g02120;LOC_Os02g…
GO:0043167	ion binding	356/1081	13316/55958	356	13316	0.0267348	4.82e-10	1.03e-06	molecular_function	LOC_Os01g02390;LOC_Os01g02440;LOC_Os01g02610;LOC_Os01g04550;LOC_Os01g05960;LOC_Os01g06240;LOC_Os01g06300;LOC_Os01g06550;LOC_Os01g06600;LOC_Os01g07880;LOC_Os01g08270;LOC_Os01g09060;LOC_Os01g11520;LOC_Os01g12340;LOC_Os01g12420;LOC_Os01g14770;LOC_Os01g16130;LOC_Os01g17390;LOC_Os01g19894;LOC_Os01g22170;LOC_Os01g22180;LOC_Os01g23020;LOC_Os01g23040;LOC_Os01g23230;LOC_Os01g25520;LOC_Os01g25740;LOC_Os01g…
GO:0009987	cellular process	461/1081	18085/55958	461	18085	0.0254907	4.87e-10	1.04e-06	biological_process	LOC_Os01g01260;LOC_Os01g01330;LOC_Os01g01850;LOC_Os01g02390;LOC_Os01g02440;LOC_Os01g02530;LOC_Os01g02610;LOC_Os01g02740;LOC_Os01g04550;LOC_Os01g05960;LOC_Os01g06240;LOC_Os01g06450;LOC_Os01g06600;LOC_Os01g07110;LOC_Os01g07250;LOC_Os01g08860;LOC_Os01g09060;LOC_Os01g12340;LOC_Os01g12360;LOC_Os01g12420;LOC_Os01g14770;LOC_Os01g15890;LOC_Os01g16124;LOC_Os01g16130;LOC_Os01g17214;LOC_Os01g19170;LOC_Os01g…
GO:0008150	biological_process	675/1081	26989/55958	675	26989	0.0250102	4.8e-10	1.02e-06	biological_process	LOC_Os01g01260;LOC_Os01g01330;LOC_Os01g01350;LOC_Os01g01850;LOC_Os01g02390;LOC_Os01g02440;LOC_Os01g02530;LOC_Os01g02610;LOC_Os01g02740;LOC_Os01g04550;LOC_Os01g05960;LOC_Os01g06240;LOC_Os01g06450;LOC_Os01g06550;LOC_Os01g06600;LOC_Os01g07110;LOC_Os01g07250;LOC_Os01g07880;LOC_Os01g08270;LOC_Os01g08860;LOC_Os01g09010;LOC_Os01g09060;LOC_Os01g10320;LOC_Os01g12340;LOC_Os01g12360;LOC_Os01g12420;LOC_Os01g…
GO:0044237	cellular metabolic process	382/1081	15733/55958	382	15733	0.0242802	1.95e-07	0.000415	biological_process	LOC_Os01g01260;LOC_Os01g01330;LOC_Os01g01850;LOC_Os01g02390;LOC_Os01g02440;LOC_Os01g02530;LOC_Os01g02610;LOC_Os01g02740;LOC_Os01g04550;LOC_Os01g05960;LOC_Os01g06240;LOC_Os01g06450;LOC_Os01g06600;LOC_Os01g07110;LOC_Os01g07250;LOC_Os01g08860;LOC_Os01g09060;LOC_Os01g12340;LOC_Os01g12360;LOC_Os01g12420;LOC_Os01g14770;LOC_Os01g15890;LOC_Os01g16124;LOC_Os01g16130;LOC_Os01g19170;LOC_Os01g22170;LOC_Os01g…
GO:0003674	molecular_function	701/1081	29214/55958	701	29214	0.0239953	5.77e-10	1.23e-06	molecular_function	LOC_Os01g01260;LOC_Os01g01330;LOC_Os01g01850;LOC_Os01g02390;LOC_Os01g02440;LOC_Os01g02530;LOC_Os01g02610;LOC_Os01g02740;LOC_Os01g04550;LOC_Os01g05960;LOC_Os01g06240;LOC_Os01g06300;LOC_Os01g06450;LOC_Os01g06550;LOC_Os01g06600;LOC_Os01g07110;LOC_Os01g07880;LOC_Os01g08270;LOC_Os01g08860;LOC_Os01g09010;LOC_Os01g09060;LOC_Os01g10320;LOC_Os01g11520;LOC_Os01g12340;LOC_Os01g12360;LOC_Os01g12420;LOC_Os01g…
GO:0003824	catalytic activity	444/1081	18535/55958	444	18535	0.0239547	3.91e-08	8.34e-05	molecular_function	LOC_Os01g01260;LOC_Os01g01850;LOC_Os01g02390;LOC_Os01g02440;LOC_Os01g02530;LOC_Os01g02610;LOC_Os01g02740;LOC_Os01g04550;LOC_Os01g05960;LOC_Os01g06240;LOC_Os01g06450;LOC_Os01g06600;LOC_Os01g07880;LOC_Os01g08270;LOC_Os01g09010;LOC_Os01g12340;LOC_Os01g12360;LOC_Os01g12420;LOC_Os01g14770;LOC_Os01g15130;LOC_Os01g15890;LOC_Os01g16130;LOC_Os01g18744;LOC_Os01g19170;LOC_Os01g22170;LOC_Os01g22180;LOC_Os01g…
GO:0008152	metabolic process	506/1081	21497/55958	506	21497	0.0235382	1.48e-08	3.16e-05	biological_process	LOC_Os01g01260;LOC_Os01g01330;LOC_Os01g01850;LOC_Os01g02390;LOC_Os01g02440;LOC_Os01g02530;LOC_Os01g02610;LOC_Os01g02740;LOC_Os01g04550;LOC_Os01g05960;LOC_Os01g06240;LOC_Os01g06450;LOC_Os01g06600;LOC_Os01g07110;LOC_Os01g07250;LOC_Os01g07880;LOC_Os01g08860;LOC_Os01g09010;LOC_Os01g09060;LOC_Os01g12340;LOC_Os01g12360;LOC_Os01g12420;LOC_Os01g14770;LOC_Os01g15130;LOC_Os01g15890;LOC_Os01g16124;LOC_Os01g…
GO:0005488	binding	508/1081	21588/55958	508	21588	0.0235316	1.51e-08	3.22e-05	molecular_function	LOC_Os01g01260;LOC_Os01g01330;LOC_Os01g01850;LOC_Os01g02390;LOC_Os01g02440;LOC_Os01g02530;LOC_Os01g02610;LOC_Os01g02740;LOC_Os01g04550;LOC_Os01g05960;LOC_Os01g06240;LOC_Os01g06300;LOC_Os01g06550;LOC_Os01g06600;LOC_Os01g07110;LOC_Os01g07880;LOC_Os01g08270;LOC_Os01g08860;LOC_Os01g09060;LOC_Os01g10320;LOC_Os01g11520;LOC_Os01g12340;LOC_Os01g12360;LOC_Os01g12420;LOC_Os01g12870;LOC_Os01g14770;LOC_Os01g…
GO:0005575	cellular_component	627/1081	27277/55958	627	27277	0.0229864	1.29e-09	2.75e-06	cellular_component	LOC_Os01g01330;LOC_Os01g01850;LOC_Os01g02440;LOC_Os01g02530;LOC_Os01g02610;LOC_Os01g02740;LOC_Os01g04550;LOC_Os01g05130;LOC_Os01g05960;LOC_Os01g06240;LOC_Os01g06450;LOC_Os01g06550;LOC_Os01g06790;LOC_Os01g07250;LOC_Os01g07880;LOC_Os01g08270;LOC_Os01g08470;LOC_Os01g08860;LOC_Os01g09190;LOC_Os01g10260;LOC_Os01g10320;LOC_Os01g12340;LOC_Os01g12360;LOC_Os01g12870;LOC_Os01g14720;LOC_Os01g14770;LOC_Os01g…
GO:0044464	cell part	559/1081	25333/55958	559	25333	0.0220661	2.02e-05	0.043	cellular_component	LOC_Os01g01330;LOC_Os01g01850;LOC_Os01g02440;LOC_Os01g02530;LOC_Os01g02610;LOC_Os01g02740;LOC_Os01g04550;LOC_Os01g05130;LOC_Os01g06240;LOC_Os01g06450;LOC_Os01g06550;LOC_Os01g06790;LOC_Os01g07250;LOC_Os01g07880;LOC_Os01g08270;LOC_Os01g08470;LOC_Os01g08860;LOC_Os01g10260;LOC_Os01g10320;LOC_Os01g12340;LOC_Os01g12360;LOC_Os01g12870;LOC_Os01g14720;LOC_Os01g14770;LOC_Os01g15890;LOC_Os01g16130;LOC_Os01g…

## Sheet:  IAC1246 at period II
Table S6. Gene Ontology enrichments of differentially expressed genes at different drought periods in IRAT109 and IAC1246
id	description	ratio_in_study	ratio_in_pop	ratio_in_study	ratio_in_pop	enrichment ratio	p_uncorrected	p_bonferroni	type	DEGs
GO:0009691	cytokinin biosynthetic process	5/1506	12/55958	5	12	0.416667	9.49e-06	0.0224	biological_process	LOC_Os03g01880;LOC_Os03g64070;LOC_Os04g43840;LOC_Os09g37540;LOC_Os10g33900
GO:0052716	hydroquinone:oxygen oxidoreductase activity	8/1506	27/55958	8	27	0.296296	3.8e-07	0.000897	molecular_function	LOC_Os01g62490;LOC_Os01g62600;LOC_Os01g63190;LOC_Os03g16610;LOC_Os05g38420;LOC_Os11g16260;LOC_Os11g42200;LOC_Os11g48060
GO:0009834	secondary cell wall biogenesis	9/1506	31/55958	9	31	0.290323	8.55e-08	0.000202	biological_process	LOC_Os01g06580;LOC_Os01g54620;LOC_Os01g70200;LOC_Os06g04090;LOC_Os07g41320;LOC_Os09g25490;LOC_Os10g13810;LOC_Os10g32980;LOC_Os11g48060
GO:0009690	cytokinin metabolic process	7/1506	26/55958	7	26	0.269231	4.24e-06	0.00999	biological_process	LOC_Os01g71310;LOC_Os03g01880;LOC_Os03g64070;LOC_Os04g43840;LOC_Os09g37540;LOC_Os10g33900;LOC_Os12g19030
GO:0046274	lignin catabolic process	8/1506	31/55958	8	31	0.258065	1.23e-06	0.0029	biological_process	LOC_Os01g62490;LOC_Os01g62600;LOC_Os01g63190;LOC_Os03g16610;LOC_Os05g38420;LOC_Os11g16260;LOC_Os11g42200;LOC_Os11g48060
GO:0046271	phenylpropanoid catabolic process	8/1506	31/55958	8	31	0.258065	1.23e-06	0.0029	biological_process	LOC_Os01g62490;LOC_Os01g62600;LOC_Os01g63190;LOC_Os03g16610;LOC_Os05g38420;LOC_Os11g16260;LOC_Os11g42200;LOC_Os11g48060
GO:0009832	plant-type cell wall biogenesis	9/1506	46/55958	9	46	0.195652	3.25e-06	0.00767	biological_process	LOC_Os01g06580;LOC_Os01g54620;LOC_Os01g70200;LOC_Os06g04090;LOC_Os07g41320;LOC_Os09g25490;LOC_Os10g13810;LOC_Os10g32980;LOC_Os11g48060
GO:0016682	oxidoreductase activity, acting on diphenols and related substances as donors, oxygen as acceptor	8/1506	44/55958	8	44	0.181818	2.02e-05	0.0477	molecular_function	LOC_Os01g62490;LOC_Os01g62600;LOC_Os01g63190;LOC_Os03g16610;LOC_Os05g38420;LOC_Os11g16260;LOC_Os11g42200;LOC_Os11g48060
GO:0042542	response to hydrogen peroxide	13/1506	73/55958	13	73	0.178082	7.11e-08	0.000168	biological_process	LOC_Os01g04370;LOC_Os01g04380;LOC_Os01g08860;LOC_Os01g68020;LOC_Os03g11910;LOC_Os03g14180;LOC_Os03g16020;LOC_Os03g16030;LOC_Os03g20120;LOC_Os04g14680;LOC_Os04g35520;LOC_Os05g41660;LOC_Os05g44340
GO:0009644	response to high light intensity	9/1506	54/55958	9	54	0.166667	1.29e-05	0.0305	biological_process	LOC_Os01g04370;LOC_Os01g04380;LOC_Os01g08860;LOC_Os03g11910;LOC_Os03g14180;LOC_Os03g16020;LOC_Os03g20120;LOC_Os05g44340;LOC_Os09g15670
GO:0006972	hyperosmotic response	10/1506	61/55958	10	61	0.163934	5.01e-06	0.0118	biological_process	LOC_Os01g08860;LOC_Os01g12520;LOC_Os01g54590;LOC_Os03g44380;LOC_Os05g04700;LOC_Os08g34240;LOC_Os08g36440;LOC_Os09g25090;LOC_Os09g27730;LOC_Os11g30500
GO:0009808	lignin metabolic process	11/1506	86/55958	11	86	0.127907	2e-05	0.0471	biological_process	LOC_Os01g36240;LOC_Os01g60450;LOC_Os01g62490;LOC_Os01g62600;LOC_Os01g63190;LOC_Os03g16610;LOC_Os05g38420;LOC_Os06g04090;LOC_Os11g16260;LOC_Os11g42200;LOC_Os11g48060
GO:0009408	response to heat	24/1506	189/55958	24	189	0.126984	3.8e-10	8.96e-07	biological_process	LOC_Os01g04360;LOC_Os01g04370;LOC_Os01g04380;LOC_Os01g08860;LOC_Os01g53220;LOC_Os02g13800;LOC_Os02g51750;LOC_Os03g11910;LOC_Os03g14180;LOC_Os03g16020;LOC_Os03g16030;LOC_Os03g16920;LOC_Os03g20120;LOC_Os03g53340;LOC_Os04g36750;LOC_Os05g44340;LOC_Os05g45410;LOC_Os05g46040;LOC_Os06g11800;LOC_Os06g35960;LOC_Os06g48160;LOC_Os07g33350;LOC_Os08g13930;LOC_Os09g15670
GO:0000302	response to reactive oxygen species	19/1506	155/55958	19	155	0.122581	4.45e-08	0.000105	biological_process	LOC_Os01g04370;LOC_Os01g04380;LOC_Os01g08860;LOC_Os01g36790;LOC_Os01g39860;LOC_Os01g68020;LOC_Os03g11910;LOC_Os03g14180;LOC_Os03g16020;LOC_Os03g16030;LOC_Os03g20120;LOC_Os04g14680;LOC_Os04g35520;LOC_Os04g57410;LOC_Os05g41660;LOC_Os05g44340;LOC_Os08g13930;LOC_Os09g16380;LOC_Os09g27820
GO:0009415	response to water	28/1506	239/55958	28	239	0.117155	9.22e-11	2.17e-07	biological_process	LOC_Os01g54620;LOC_Os02g44870;LOC_Os02g51750;LOC_Os02g53690;LOC_Os03g16610;LOC_Os03g20120;LOC_Os03g44380;LOC_Os03g53200;LOC_Os03g55850;LOC_Os05g41490;LOC_Os05g49170;LOC_Os06g11800;LOC_Os06g14370;LOC_Os08g31580;LOC_Os08g34240;LOC_Os08g36440;LOC_Os09g15670;LOC_Os09g27730;LOC_Os09g35010;LOC_Os10g21810;LOC_Os11g26570;LOC_Os11g26750;LOC_Os11g26760;LOC_Os11g26780;LOC_Os11g26790;LOC_Os11g30500;LOC_Os12g…
GO:0051213	dioxygenase activity	21/1506	194/55958	21	194	0.108247	7.89e-08	0.000186	molecular_function	LOC_Os01g39860;LOC_Os01g54270;LOC_Os01g55240;LOC_Os02g41954;LOC_Os03g44380;LOC_Os03g48430;LOC_Os03g49350;LOC_Os05g33310;LOC_Os05g33320;LOC_Os06g08041;LOC_Os07g01340;LOC_Os07g05940;LOC_Os08g30080;LOC_Os08g30210;LOC_Os08g37456;LOC_Os08g39840;LOC_Os08g39850;LOC_Os08g44590;LOC_Os09g27820;LOC_Os10g28350;LOC_Os12g42280
GO:0005507	copper ion binding	32/1506	323/55958	32	323	0.0990712	3.44e-10	8.12e-07	molecular_function	LOC_Os01g03530;LOC_Os01g16030;LOC_Os01g53900;LOC_Os01g60080;LOC_Os01g62490;LOC_Os01g62600;LOC_Os01g63190;LOC_Os02g13780;LOC_Os02g51750;LOC_Os03g15340;LOC_Os03g16610;LOC_Os03g50160;LOC_Os03g59280;LOC_Os03g63390;LOC_Os05g38420;LOC_Os06g11310;LOC_Os06g11490;LOC_Os06g11800;LOC_Os06g37080;LOC_Os06g46740;LOC_Os07g02200;LOC_Os07g02810;LOC_Os07g38290;LOC_Os08g04310;LOC_Os08g04340;LOC_Os08g37670;LOC_Os09g…
GO:0009737	response to abscisic acid	31/1506	322/55958	31	322	0.0962733	1.3e-09	3.06e-06	biological_process	LOC_Os01g43410;LOC_Os01g45460;LOC_Os01g49820;LOC_Os01g64660;LOC_Os01g68020;LOC_Os02g30910;LOC_Os02g51750;LOC_Os03g12250;LOC_Os03g20090;LOC_Os03g20120;LOC_Os03g49350;LOC_Os03g53200;LOC_Os03g55850;LOC_Os04g16450;LOC_Os05g05930;LOC_Os05g13520;LOC_Os05g41490;LOC_Os05g49170;LOC_Os06g11800;LOC_Os06g14370;LOC_Os07g48660;LOC_Os07g48870;LOC_Os08g33150;LOC_Os08g36440;LOC_Os09g23620;LOC_Os09g27730;LOC_Os09g…
GO:0009266	response to temperature stimulus	42/1506	451/55958	42	451	0.0931264	6.85e-11	1.62e-07	biological_process	LOC_Os01g04360;LOC_Os01g04370;LOC_Os01g04380;LOC_Os01g08860;LOC_Os01g14670;LOC_Os01g18050;LOC_Os01g53220;LOC_Os01g53900;LOC_Os01g61460;LOC_Os01g68020;LOC_Os02g11070;LOC_Os02g13800;LOC_Os02g44230;LOC_Os02g51750;LOC_Os03g10050;LOC_Os03g11910;LOC_Os03g14180;LOC_Os03g16020;LOC_Os03g16030;LOC_Os03g16920;LOC_Os03g20120;LOC_Os03g53340;LOC_Os03g55850;LOC_Os04g36750;LOC_Os05g03760;LOC_Os05g07810;LOC_Os05g…
GO:0009055	electron carrier activity	25/1506	269/55958	25	269	0.0929368	9.87e-08	0.000233	molecular_function	LOC_Os01g64120;LOC_Os02g13780;LOC_Os02g51370;LOC_Os02g53130;LOC_Os03g15340;LOC_Os03g44670;LOC_Os03g50160;LOC_Os03g59280;LOC_Os03g63390;LOC_Os06g11310;LOC_Os06g11490;LOC_Os06g12190;LOC_Os06g46740;LOC_Os07g02200;LOC_Os07g38290;LOC_Os08g04310;LOC_Os08g04340;LOC_Os08g36500;LOC_Os08g37670;LOC_Os09g39940;LOC_Os10g21192;LOC_Os10g21212;LOC_Os10g21244;LOC_Os10g39530;LOC_Os12g35330
GO:0009414	response to water deprivation	21/1506	227/55958	21	227	0.092511	1.09e-06	0.00258	biological_process	LOC_Os01g54620;LOC_Os02g51750;LOC_Os03g16610;LOC_Os03g20120;LOC_Os03g44380;LOC_Os03g53200;LOC_Os03g55850;LOC_Os05g41490;LOC_Os05g49170;LOC_Os06g11800;LOC_Os06g14370;LOC_Os08g31580;LOC_Os08g34240;LOC_Os08g36440;LOC_Os09g15670;LOC_Os09g27730;LOC_Os09g35010;LOC_Os10g21810;LOC_Os11g30500;LOC_Os12g03860;LOC_Os12g07810
GO:0097305	response to alcohol	35/1506	384/55958	35	384	0.0911458	5.03e-10	1.19e-06	biological_process	LOC_Os01g43410;LOC_Os01g45460;LOC_Os01g49820;LOC_Os01g64660;LOC_Os01g68020;LOC_Os02g30910;LOC_Os02g51750;LOC_Os03g12250;LOC_Os03g16020;LOC_Os03g16030;LOC_Os03g20090;LOC_Os03g20120;LOC_Os03g49350;LOC_Os03g53200;LOC_Os03g53400;LOC_Os03g55850;LOC_Os04g16450;LOC_Os05g05930;LOC_Os05g13520;LOC_Os05g41490;LOC_Os05g49170;LOC_Os06g11800;LOC_Os06g14370;LOC_Os06g48160;LOC_Os07g48660;LOC_Os07g48870;LOC_Os08g…
GO:0006970	response to osmotic stress	44/1506	491/55958	44	491	0.089613	7.19e-11	1.7e-07	biological_process	LOC_Os01g06550;LOC_Os01g08860;LOC_Os01g12520;LOC_Os01g18050;LOC_Os01g43410;LOC_Os01g53294;LOC_Os01g54590;LOC_Os01g54620;LOC_Os01g68020;LOC_Os01g72460;LOC_Os02g14980;LOC_Os02g30910;LOC_Os02g44230;LOC_Os02g51750;LOC_Os03g09170;LOC_Os03g16020;LOC_Os03g20090;LOC_Os03g20120;LOC_Os03g44380;LOC_Os03g46070;LOC_Os03g53200;LOC_Os04g19740;LOC_Os04g37490;LOC_Os05g04700;LOC_Os05g05930;LOC_Os05g13520;LOC_Os05g…
GO:0006979	response to oxidative stress	42/1506	484/55958	42	484	0.0867769	1.62e-10	3.82e-07	biological_process	LOC_Os01g04370;LOC_Os01g04380;LOC_Os01g08860;LOC_Os01g09620;LOC_Os01g36240;LOC_Os01g36790;LOC_Os01g39860;LOC_Os01g53294;LOC_Os01g63690;LOC_Os01g68020;LOC_Os02g48080;LOC_Os02g51750;LOC_Os03g11910;LOC_Os03g14180;LOC_Os03g16020;LOC_Os03g16030;LOC_Os03g20120;LOC_Os04g14680;LOC_Os04g35520;LOC_Os04g39780;LOC_Os04g57410;LOC_Os05g04500;LOC_Os05g41660;LOC_Os05g44340;LOC_Os06g11800;LOC_Os06g20150;LOC_Os06g…
GO:0033993	response to lipid	37/1506	435/55958	37	435	0.0850575	1.11e-09	2.63e-06	biological_process	LOC_Os01g39860;LOC_Os01g43410;LOC_Os01g45460;LOC_Os01g49820;LOC_Os01g64660;LOC_Os01g68020;LOC_Os02g30910;LOC_Os02g51750;LOC_Os02g53690;LOC_Os03g12250;LOC_Os03g20090;LOC_Os03g20120;LOC_Os03g49350;LOC_Os03g53200;LOC_Os03g53400;LOC_Os03g55850;LOC_Os04g16450;LOC_Os05g05930;LOC_Os05g13520;LOC_Os05g41490;LOC_Os05g49170;LOC_Os06g11800;LOC_Os06g14370;LOC_Os06g19630;LOC_Os06g48160;LOC_Os07g48660;LOC_Os07g…
GO:0010035	response to inorganic substance	69/1506	817/55958	69	817	0.0844553	1.08e-10	2.55e-07	biological_process	LOC_Os01g03710;LOC_Os01g04370;LOC_Os01g04380;LOC_Os01g08860;LOC_Os01g16030;LOC_Os01g18050;LOC_Os01g20206;LOC_Os01g27880;LOC_Os01g36790;LOC_Os01g39860;LOC_Os01g54620;LOC_Os01g68020;LOC_Os02g07060;LOC_Os02g38840;LOC_Os02g44870;LOC_Os02g51750;LOC_Os02g52730;LOC_Os02g53690;LOC_Os03g08530;LOC_Os03g10050;LOC_Os03g11910;LOC_Os03g13300;LOC_Os03g14180;LOC_Os03g16020;LOC_Os03g16030;LOC_Os03g16610;LOC_Os03g…
GO:0009651	response to salt stress	38/1506	455/55958	38	455	0.0835165	1.11e-09	2.63e-06	biological_process	LOC_Os01g06550;LOC_Os01g18050;LOC_Os01g43410;LOC_Os01g54590;LOC_Os01g68020;LOC_Os01g72460;LOC_Os02g14980;LOC_Os02g44230;LOC_Os02g51750;LOC_Os03g09170;LOC_Os03g16020;LOC_Os03g20090;LOC_Os03g20120;LOC_Os03g44380;LOC_Os03g46070;LOC_Os03g53200;LOC_Os04g19740;LOC_Os04g37490;LOC_Os05g04700;LOC_Os05g05930;LOC_Os05g13520;LOC_Os05g41490;LOC_Os06g11800;LOC_Os06g13720;LOC_Os07g41310;LOC_Os07g48870;LOC_Os08g…
GO:0005576	extracellular region	62/1506	744/55958	62	744	0.0833333	7.92e-11	1.87e-07	cellular_component	LOC_Os01g03330;LOC_Os01g03340;LOC_Os01g03680;LOC_Os01g14670;LOC_Os01g19170;LOC_Os01g28450;LOC_Os01g36240;LOC_Os01g53900;LOC_Os01g60770;LOC_Os01g62490;LOC_Os01g62600;LOC_Os01g63190;LOC_Os02g51040;LOC_Os02g51750;LOC_Os02g52730;LOC_Os02g53860;LOC_Os03g16610;LOC_Os03g31510;LOC_Os03g40830;LOC_Os03g48770;LOC_Os03g50160;LOC_Os03g55350;LOC_Os04g29550;LOC_Os04g36610;LOC_Os04g48490;LOC_Os05g20020;LOC_Os05g…
GO:0048046	apoplast	32/1506	384/55958	32	384	0.0833333	2.35e-08	5.54e-05	cellular_component	LOC_Os01g53900;LOC_Os01g62490;LOC_Os01g62600;LOC_Os01g63190;LOC_Os02g51750;LOC_Os02g52730;LOC_Os02g53860;LOC_Os03g16610;LOC_Os03g40830;LOC_Os03g48770;LOC_Os03g50160;LOC_Os03g55350;LOC_Os04g48490;LOC_Os05g38420;LOC_Os06g11800;LOC_Os06g48160;LOC_Os06g48200;LOC_Os06g48300;LOC_Os07g48060;LOC_Os08g09000;LOC_Os08g09010;LOC_Os08g09020;LOC_Os08g09040;LOC_Os08g09060;LOC_Os08g39550;LOC_Os09g14670;LOC_Os09g…
GO:0009409	response to cold	23/1506	278/55958	23	278	0.0827338	2.37e-06	0.0056	biological_process	LOC_Os01g14670;LOC_Os01g18050;LOC_Os01g53900;LOC_Os01g61460;LOC_Os01g68020;LOC_Os02g11070;LOC_Os02g44230;LOC_Os02g51750;LOC_Os03g10050;LOC_Os03g20120;LOC_Os03g55850;LOC_Os05g03760;LOC_Os05g07810;LOC_Os05g46040;LOC_Os05g49170;LOC_Os06g11800;LOC_Os06g48160;LOC_Os08g31580;LOC_Os08g36440;LOC_Os09g27730;LOC_Os09g35010;LOC_Os10g21810;LOC_Os11g30500
GO:1901700	response to oxygen-containing compound	78/1506	949/55958	78	949	0.0821918	9.22e-11	2.17e-07	biological_process	LOC_Os01g03710;LOC_Os01g04370;LOC_Os01g04380;LOC_Os01g08860;LOC_Os01g09620;LOC_Os01g36790;LOC_Os01g37590;LOC_Os01g39860;LOC_Os01g43230;LOC_Os01g43410;LOC_Os01g45460;LOC_Os01g49820;LOC_Os01g54620;LOC_Os01g63690;LOC_Os01g64660;LOC_Os01g68020;LOC_Os02g30910;LOC_Os02g44870;LOC_Os02g51750;LOC_Os02g52730;LOC_Os02g53690;LOC_Os03g05110;LOC_Os03g11910;LOC_Os03g12250;LOC_Os03g14180;LOC_Os03g16020;LOC_Os03g…
GO:0004497	monooxygenase activity	38/1506	479/55958	38	479	0.0793319	4.58e-09	1.08e-05	molecular_function	LOC_Os01g16750;LOC_Os01g24810;LOC_Os01g36294;LOC_Os01g43740;LOC_Os01g52790;LOC_Os01g60450;LOC_Os02g01890;LOC_Os02g09220;LOC_Os02g17760;LOC_Os02g36070;LOC_Os02g36190;LOC_Os03g03370;LOC_Os03g05840;LOC_Os03g05860;LOC_Os03g09850;LOC_Os03g25150;LOC_Os03g30420;LOC_Os03g55230;LOC_Os04g08824;LOC_Os04g27020;LOC_Os05g12040;LOC_Os05g35010;LOC_Os05g43910;LOC_Os06g10170;LOC_Os06g45960;LOC_Os07g28160;LOC_Os07g…
GO:0006118	electron transport	29/1506	376/55958	29	376	0.0771277	5.28e-07	0.00125	biological_process	LOC_Os01g64120;LOC_Os01g72460;LOC_Os02g13780;LOC_Os02g51370;LOC_Os02g53130;LOC_Os03g15340;LOC_Os03g44670;LOC_Os03g50160;LOC_Os03g59280;LOC_Os03g63390;LOC_Os06g11310;LOC_Os06g11490;LOC_Os06g12190;LOC_Os06g46740;LOC_Os07g02200;LOC_Os07g09310;LOC_Os07g38290;LOC_Os08g04310;LOC_Os08g04340;LOC_Os08g36500;LOC_Os08g37670;LOC_Os09g38620;LOC_Os09g39940;LOC_Os10g21192;LOC_Os10g21212;LOC_Os10g21244;LOC_Os10g…
GO:0016705	oxidoreductase activity, acting on paired donors, with incorporation or reduction of molecular oxygen	51/1506	663/55958	51	663	0.0769231	1.06e-10	2.5e-07	molecular_function	LOC_Os01g24810;LOC_Os01g36294;LOC_Os01g39860;LOC_Os01g43740;LOC_Os01g52790;LOC_Os01g55240;LOC_Os01g60450;LOC_Os02g01890;LOC_Os02g09220;LOC_Os02g17760;LOC_Os02g36070;LOC_Os02g36190;LOC_Os02g41954;LOC_Os03g12500;LOC_Os03g25150;LOC_Os03g30420;LOC_Os03g30950;LOC_Os03g48430;LOC_Os03g55230;LOC_Os04g08824;LOC_Os04g27020;LOC_Os05g12040;LOC_Os05g33310;LOC_Os05g33320;LOC_Os05g35010;LOC_Os05g43910;LOC_Os06g…
GO:0009628	response to abiotic stimulus	110/1506	1435/55958	110	1435	0.0766551	1.41e-10	3.34e-07	biological_process	LOC_Os01g03710;LOC_Os01g03750;LOC_Os01g04360;LOC_Os01g04370;LOC_Os01g04380;LOC_Os01g06550;LOC_Os01g08860;LOC_Os01g12520;LOC_Os01g14670;LOC_Os01g18050;LOC_Os01g21120;LOC_Os01g34450;LOC_Os01g43410;LOC_Os01g53220;LOC_Os01g53294;LOC_Os01g53900;LOC_Os01g54590;LOC_Os01g54620;LOC_Os01g55240;LOC_Os01g55940;LOC_Os01g60450;LOC_Os01g61460;LOC_Os01g68020;LOC_Os01g72460;LOC_Os02g11070;LOC_Os02g13800;LOC_Os02g…
GO:0016052	carbohydrate catabolic process	22/1506	288/55958	22	288	0.0763889	1.38e-05	0.0326	biological_process	LOC_Os01g52530;LOC_Os01g64660;LOC_Os02g12300;LOC_Os02g43194;LOC_Os03g21260;LOC_Os03g22790;LOC_Os03g30470;LOC_Os04g19740;LOC_Os04g36610;LOC_Os04g38530;LOC_Os04g41640;LOC_Os04g41970;LOC_Os05g39320;LOC_Os06g13720;LOC_Os06g13830;LOC_Os06g22060;LOC_Os07g10840;LOC_Os08g36910;LOC_Os09g36350;LOC_Os10g37660;LOC_Os10g39700;LOC_Os12g07810
GO:0020037	heme binding	51/1506	669/55958	51	669	0.0762332	1.45e-10	3.41e-07	molecular_function	LOC_Os01g24810;LOC_Os01g36240;LOC_Os01g36294;LOC_Os01g43740;LOC_Os01g52790;LOC_Os01g60450;LOC_Os02g01890;LOC_Os02g09220;LOC_Os02g17760;LOC_Os02g36070;LOC_Os02g36190;LOC_Os02g52730;LOC_Os02g53130;LOC_Os03g12500;LOC_Os03g25150;LOC_Os03g30420;LOC_Os03g55230;LOC_Os04g08824;LOC_Os04g14680;LOC_Os04g27020;LOC_Os04g35520;LOC_Os04g39780;LOC_Os05g04500;LOC_Os05g05930;LOC_Os05g12040;LOC_Os05g35010;LOC_Os05g…
GO:0005506	iron ion binding	46/1506	614/55958	46	614	0.0749186	7.22e-10	1.7e-06	molecular_function	LOC_Os01g24810;LOC_Os01g36294;LOC_Os01g39860;LOC_Os01g43740;LOC_Os01g52790;LOC_Os01g55240;LOC_Os01g60450;LOC_Os02g01890;LOC_Os02g09220;LOC_Os02g17760;LOC_Os02g36070;LOC_Os02g36190;LOC_Os02g53130;LOC_Os03g03370;LOC_Os03g12500;LOC_Os03g25150;LOC_Os03g30420;LOC_Os03g49350;LOC_Os03g55230;LOC_Os04g08824;LOC_Os04g27020;LOC_Os05g12040;LOC_Os05g35010;LOC_Os05g43910;LOC_Os06g45960;LOC_Os07g28160;LOC_Os07g…
GO:0046906	tetrapyrrole binding	52/1506	705/55958	52	705	0.0737589	9.98e-11	2.36e-07	molecular_function	LOC_Os01g24810;LOC_Os01g36240;LOC_Os01g36294;LOC_Os01g43740;LOC_Os01g52790;LOC_Os01g60450;LOC_Os02g01890;LOC_Os02g09220;LOC_Os02g17760;LOC_Os02g36070;LOC_Os02g36190;LOC_Os02g52730;LOC_Os02g53130;LOC_Os03g12500;LOC_Os03g25150;LOC_Os03g30420;LOC_Os03g55230;LOC_Os04g08824;LOC_Os04g14680;LOC_Os04g27020;LOC_Os04g35520;LOC_Os04g39780;LOC_Os05g04500;LOC_Os05g05930;LOC_Os05g12040;LOC_Os05g35010;LOC_Os05g…
GO:0016491	oxidoreductase activity	140/1506	2019/55958	140	2019	0.0693413	2.59e-10	6.12e-07	molecular_function	LOC_Os01g03530;LOC_Os01g04960;LOC_Os01g16020;LOC_Os01g16750;LOC_Os01g18230;LOC_Os01g24810;LOC_Os01g36240;LOC_Os01g36294;LOC_Os01g39860;LOC_Os01g40870;LOC_Os01g43740;LOC_Os01g49360;LOC_Os01g52790;LOC_Os01g53294;LOC_Os01g54270;LOC_Os01g55240;LOC_Os01g58194;LOC_Os01g60080;LOC_Os01g60450;LOC_Os01g62490;LOC_Os01g62600;LOC_Os01g63190;LOC_Os01g66720;LOC_Os01g71310;LOC_Os01g72460;LOC_Os02g01890;LOC_Os02g…
GO:0042221	response to chemical	117/1506	1711/55958	117	1711	0.0683811	1.51e-10	3.55e-07	biological_process	LOC_Os01g03710;LOC_Os01g04370;LOC_Os01g04380;LOC_Os01g06230;LOC_Os01g08860;LOC_Os01g09620;LOC_Os01g10320;LOC_Os01g16030;LOC_Os01g18050;LOC_Os01g20206;LOC_Os01g27880;LOC_Os01g36790;LOC_Os01g37590;LOC_Os01g39860;LOC_Os01g43230;LOC_Os01g43410;LOC_Os01g45460;LOC_Os01g49820;LOC_Os01g50720;LOC_Os01g53294;LOC_Os01g54270;LOC_Os01g54620;LOC_Os01g55940;LOC_Os01g63690;LOC_Os01g64660;LOC_Os01g68020;LOC_Os02g…
GO:0003700	sequence-specific DNA binding transcription factor activity	51/1506	758/55958	51	758	0.0672823	4.36e-09	1.03e-05	molecular_function	LOC_Os01g01290;LOC_Os01g04280;LOC_Os01g06550;LOC_Os01g10320;LOC_Os01g10370;LOC_Os01g12440;LOC_Os01g21120;LOC_Os01g49830;LOC_Os01g53220;LOC_Os01g58420;LOC_Os02g13800;LOC_Os02g42585;LOC_Os02g43330;LOC_Os02g43560;LOC_Os02g43790;LOC_Os02g43820;LOC_Os03g05590;LOC_Os03g08470;LOC_Os03g08960;LOC_Os03g09170;LOC_Os03g12860;LOC_Os03g19370;LOC_Os03g21710;LOC_Os03g53340;LOC_Os04g46220;LOC_Os04g48070;LOC_Os05g…
GO:0009719	response to endogenous stimulus	59/1506	878/55958	59	878	0.0671982	2.5e-10	5.91e-07	biological_process	LOC_Os01g06230;LOC_Os01g09620;LOC_Os01g10320;LOC_Os01g37590;LOC_Os01g43230;LOC_Os01g43410;LOC_Os01g45460;LOC_Os01g49820;LOC_Os01g50720;LOC_Os01g53294;LOC_Os01g54270;LOC_Os01g55940;LOC_Os01g64660;LOC_Os01g68020;LOC_Os02g06910;LOC_Os02g30910;LOC_Os02g51750;LOC_Os02g53690;LOC_Os03g12250;LOC_Os03g12860;LOC_Os03g20090;LOC_Os03g20120;LOC_Os03g49350;LOC_Os03g53200;LOC_Os03g53400;LOC_Os03g55850;LOC_Os04g…
GO:0001071	nucleic acid binding transcription factor activity	51/1506	759/55958	51	759	0.0671937	4.49e-09	1.06e-05	molecular_function	LOC_Os01g01290;LOC_Os01g04280;LOC_Os01g06550;LOC_Os01g10320;LOC_Os01g10370;LOC_Os01g12440;LOC_Os01g21120;LOC_Os01g49830;LOC_Os01g53220;LOC_Os01g58420;LOC_Os02g13800;LOC_Os02g42585;LOC_Os02g43330;LOC_Os02g43560;LOC_Os02g43790;LOC_Os02g43820;LOC_Os03g05590;LOC_Os03g08470;LOC_Os03g08960;LOC_Os03g09170;LOC_Os03g12860;LOC_Os03g19370;LOC_Os03g21710;LOC_Os03g53340;LOC_Os04g46220;LOC_Os04g48070;LOC_Os05g…
GO:0055114	oxidation-reduction process	146/1506	2173/55958	146	2173	0.0671882	1.87e-10	4.41e-07	biological_process	LOC_Os01g03530;LOC_Os01g04960;LOC_Os01g16020;LOC_Os01g16750;LOC_Os01g18230;LOC_Os01g24810;LOC_Os01g36240;LOC_Os01g36294;LOC_Os01g39860;LOC_Os01g40870;LOC_Os01g43740;LOC_Os01g49360;LOC_Os01g52530;LOC_Os01g52790;LOC_Os01g53294;LOC_Os01g54270;LOC_Os01g55240;LOC_Os01g58194;LOC_Os01g60080;LOC_Os01g60450;LOC_Os01g62490;LOC_Os01g62600;LOC_Os01g63190;LOC_Os01g64120;LOC_Os01g64660;LOC_Os01g66720;LOC_Os01g…
GO:0009725	response to hormone	56/1506	834/55958	56	834	0.0671463	7.52e-10	1.78e-06	biological_process	LOC_Os01g06230;LOC_Os01g09620;LOC_Os01g10320;LOC_Os01g37590;LOC_Os01g43230;LOC_Os01g43410;LOC_Os01g45460;LOC_Os01g49820;LOC_Os01g50720;LOC_Os01g53294;LOC_Os01g54270;LOC_Os01g55940;LOC_Os01g64660;LOC_Os01g68020;LOC_Os02g06910;LOC_Os02g30910;LOC_Os02g51750;LOC_Os02g53690;LOC_Os03g12250;LOC_Os03g12860;LOC_Os03g20090;LOC_Os03g20120;LOC_Os03g49350;LOC_Os03g53200;LOC_Os03g53400;LOC_Os03g55850;LOC_Os04g…
GO:0009607	response to biotic stimulus	40/1506	603/55958	40	603	0.066335	3.02e-07	0.000714	biological_process	LOC_Os01g28450;LOC_Os01g54620;LOC_Os01g63690;LOC_Os01g72460;LOC_Os02g09930;LOC_Os02g48080;LOC_Os02g53130;LOC_Os03g05840;LOC_Os03g05860;LOC_Os03g12250;LOC_Os03g16350;LOC_Os03g16920;LOC_Os03g18850;LOC_Os03g20090;LOC_Os03g30470;LOC_Os03g46070;LOC_Os04g01740;LOC_Os04g41640;LOC_Os04g43440;LOC_Os04g50700;LOC_Os04g58810;LOC_Os05g03760;LOC_Os06g48300;LOC_Os07g01370;LOC_Os07g09010;LOC_Os07g47590;LOC_Os07g…
GO:0010033	response to organic substance	67/1506	1033/55958	67	1033	0.0648596	1.69e-10	3.98e-07	biological_process	LOC_Os01g03710;LOC_Os01g06230;LOC_Os01g09620;LOC_Os01g10320;LOC_Os01g37590;LOC_Os01g39860;LOC_Os01g43230;LOC_Os01g43410;LOC_Os01g45460;LOC_Os01g49820;LOC_Os01g50720;LOC_Os01g53294;LOC_Os01g54270;LOC_Os01g55940;LOC_Os01g63690;LOC_Os01g64660;LOC_Os01g68020;LOC_Os02g06910;LOC_Os02g30910;LOC_Os02g51750;LOC_Os02g53690;LOC_Os03g05110;LOC_Os03g12250;LOC_Os03g12860;LOC_Os03g16020;LOC_Os03g16030;LOC_Os03g…
GO:0005667	transcription factor complex	52/1506	815/55958	52	815	0.0638037	1.86e-08	4.4e-05	cellular_component	LOC_Os01g01290;LOC_Os01g04280;LOC_Os01g06550;LOC_Os01g10320;LOC_Os01g10370;LOC_Os01g12440;LOC_Os01g21120;LOC_Os01g49830;LOC_Os01g53220;LOC_Os01g58420;LOC_Os01g68020;LOC_Os02g13800;LOC_Os02g42585;LOC_Os02g43330;LOC_Os02g43560;LOC_Os02g43790;LOC_Os02g43820;LOC_Os03g05590;LOC_Os03g08470;LOC_Os03g08960;LOC_Os03g09170;LOC_Os03g12860;LOC_Os03g19370;LOC_Os03g21710;LOC_Os03g53340;LOC_Os04g46220;LOC_Os04g…
GO:0055085	transmembrane transport	63/1506	1021/55958	63	1021	0.0617042	1.85e-09	4.37e-06	biological_process	LOC_Os01g11160;LOC_Os01g12520;LOC_Os01g17214;LOC_Os01g28840;LOC_Os01g42090;LOC_Os01g42110;LOC_Os01g50080;LOC_Os01g50100;LOC_Os01g50820;LOC_Os01g51040;LOC_Os01g56420;LOC_Os01g67580;LOC_Os01g71720;LOC_Os01g71740;LOC_Os01g74110;LOC_Os02g04630;LOC_Os02g06530;LOC_Os02g14980;LOC_Os02g30910;LOC_Os02g49790;LOC_Os02g51750;LOC_Os02g55890;LOC_Os03g10100;LOC_Os03g19290;LOC_Os03g21890;LOC_Os03g22200;LOC_Os03g…
GO:0030312	external encapsulating structure	42/1506	683/55958	42	683	0.0614934	1.03e-06	0.00243	cellular_component	LOC_Os01g14670;LOC_Os01g18050;LOC_Os01g36240;LOC_Os01g54620;LOC_Os01g60450;LOC_Os01g60770;LOC_Os02g17000;LOC_Os02g33550;LOC_Os02g51040;LOC_Os02g51750;LOC_Os02g53850;LOC_Os02g53860;LOC_Os03g02750;LOC_Os03g12250;LOC_Os03g16920;LOC_Os03g31090;LOC_Os03g40830;LOC_Os03g45920;LOC_Os03g55070;LOC_Os03g55350;LOC_Os04g36610;LOC_Os04g45270;LOC_Os04g45960;LOC_Os04g48490;LOC_Os04g58840;LOC_Os06g08090;LOC_Os06g…
GO:0005618	cell wall	42/1506	683/55958	42	683	0.0614934	1.03e-06	0.00243	cellular_component	LOC_Os01g14670;LOC_Os01g18050;LOC_Os01g36240;LOC_Os01g54620;LOC_Os01g60450;LOC_Os01g60770;LOC_Os02g17000;LOC_Os02g33550;LOC_Os02g51040;LOC_Os02g51750;LOC_Os02g53850;LOC_Os02g53860;LOC_Os03g02750;LOC_Os03g12250;LOC_Os03g16920;LOC_Os03g31090;LOC_Os03g40830;LOC_Os03g45920;LOC_Os03g55070;LOC_Os03g55350;LOC_Os04g36610;LOC_Os04g45270;LOC_Os04g45960;LOC_Os04g48490;LOC_Os04g58840;LOC_Os06g08090;LOC_Os06g…
GO:0051707	response to other organism	34/1506	564/55958	34	564	0.0602837	1.73e-05	0.0409	biological_process	LOC_Os01g54620;LOC_Os01g63690;LOC_Os01g72460;LOC_Os02g09930;LOC_Os02g48080;LOC_Os02g53130;LOC_Os03g05840;LOC_Os03g05860;LOC_Os03g12250;LOC_Os03g16350;LOC_Os03g16920;LOC_Os03g20090;LOC_Os03g30470;LOC_Os03g46070;LOC_Os04g01740;LOC_Os04g41640;LOC_Os04g43440;LOC_Os04g58810;LOC_Os05g03760;LOC_Os06g48300;LOC_Os07g01370;LOC_Os07g09010;LOC_Os07g47590;LOC_Os07g48870;LOC_Os08g13930;LOC_Os08g39840;LOC_Os09g…
GO:0004674	protein serine/threonine kinase activity	96/1506	1623/55958	96	1623	0.0591497	2.33e-10	5.5e-07	molecular_function	LOC_Os01g02430;LOC_Os01g02440;LOC_Os01g04580;LOC_Os01g06240;LOC_Os01g12720;LOC_Os01g14510;LOC_Os01g21960;LOC_Os01g21970;LOC_Os01g23970;LOC_Os01g36790;LOC_Os01g43410;LOC_Os01g45520;LOC_Os01g47900;LOC_Os01g48000;LOC_Os01g50370;LOC_Os01g51400;LOC_Os01g57940;LOC_Os01g59360;LOC_Os02g08530;LOC_Os02g13780;LOC_Os02g34430;LOC_Os02g48080;LOC_Os02g49310;LOC_Os02g53720;LOC_Os03g06330;LOC_Os03g12730;LOC_Os03g…
GO:0009069	serine family amino acid metabolic process	99/1506	1732/55958	99	1732	0.0571594	2.03e-10	4.79e-07	biological_process	LOC_Os01g02430;LOC_Os01g02440;LOC_Os01g04580;LOC_Os01g06240;LOC_Os01g12720;LOC_Os01g14510;LOC_Os01g21960;LOC_Os01g21970;LOC_Os01g23970;LOC_Os01g36790;LOC_Os01g43410;LOC_Os01g45520;LOC_Os01g47900;LOC_Os01g48000;LOC_Os01g50370;LOC_Os01g51400;LOC_Os01g57940;LOC_Os01g59360;LOC_Os02g08530;LOC_Os02g13780;LOC_Os02g34430;LOC_Os02g48080;LOC_Os02g49310;LOC_Os02g53720;LOC_Os03g06330;LOC_Os03g10050;LOC_Os03g…
GO:0043436	oxoacid metabolic process	158/1506	2774/55958	158	2774	0.0569575	1.72e-10	4.06e-07	biological_process	LOC_Os01g02430;LOC_Os01g02440;LOC_Os01g03710;LOC_Os01g03750;LOC_Os01g04580;LOC_Os01g06240;LOC_Os01g12520;LOC_Os01g12720;LOC_Os01g14510;LOC_Os01g21960;LOC_Os01g21970;LOC_Os01g23970;LOC_Os01g34450;LOC_Os01g34560;LOC_Os01g36790;LOC_Os01g43410;LOC_Os01g45520;LOC_Os01g47900;LOC_Os01g48000;LOC_Os01g49360;LOC_Os01g49710;LOC_Os01g49720;LOC_Os01g50370;LOC_Os01g51400;LOC_Os01g55240;LOC_Os01g56380;LOC_Os01g…
GO:0006082	organic acid metabolic process	158/1506	2776/55958	158	2776	0.0569164	1.75e-10	4.14e-07	biological_process	LOC_Os01g02430;LOC_Os01g02440;LOC_Os01g03710;LOC_Os01g03750;LOC_Os01g04580;LOC_Os01g06240;LOC_Os01g12520;LOC_Os01g12720;LOC_Os01g14510;LOC_Os01g21960;LOC_Os01g21970;LOC_Os01g23970;LOC_Os01g34450;LOC_Os01g34560;LOC_Os01g36790;LOC_Os01g43410;LOC_Os01g45520;LOC_Os01g47900;LOC_Os01g48000;LOC_Os01g49360;LOC_Os01g49710;LOC_Os01g49720;LOC_Os01g50370;LOC_Os01g51400;LOC_Os01g55240;LOC_Os01g56380;LOC_Os01g…
GO:0016021	integral component of membrane	133/1506	2356/55958	133	2356	0.0564516	1.69e-10	3.98e-07	cellular_component	LOC_Os01g01360;LOC_Os01g04950;LOC_Os01g11160;LOC_Os01g12520;LOC_Os01g17214;LOC_Os01g28840;LOC_Os01g37590;LOC_Os01g41420;LOC_Os01g42090;LOC_Os01g42110;LOC_Os01g42294;LOC_Os01g45460;LOC_Os01g48390;LOC_Os01g50080;LOC_Os01g50100;LOC_Os01g50820;LOC_Os01g51400;LOC_Os01g53294;LOC_Os01g54620;LOC_Os01g56420;LOC_Os01g67240;LOC_Os01g67580;LOC_Os01g70200;LOC_Os01g71720;LOC_Os01g71740;LOC_Os01g74110;LOC_Os02g…
GO:0019752	carboxylic acid metabolic process	153/1506	2741/55958	153	2741	0.055819	3.02e-10	7.13e-07	biological_process	LOC_Os01g02430;LOC_Os01g02440;LOC_Os01g03710;LOC_Os01g03750;LOC_Os01g04580;LOC_Os01g06240;LOC_Os01g12520;LOC_Os01g12720;LOC_Os01g14510;LOC_Os01g21960;LOC_Os01g21970;LOC_Os01g23970;LOC_Os01g34450;LOC_Os01g34560;LOC_Os01g36790;LOC_Os01g43410;LOC_Os01g45520;LOC_Os01g47900;LOC_Os01g48000;LOC_Os01g49360;LOC_Os01g49710;LOC_Os01g49720;LOC_Os01g50370;LOC_Os01g51400;LOC_Os01g55240;LOC_Os01g56380;LOC_Os01g…
GO:0006950	response to stress	171/1506	3074/55958	171	3074	0.0556278	2.86e-10	6.74e-07	biological_process	LOC_Os01g04360;LOC_Os01g04370;LOC_Os01g04380;LOC_Os01g06550;LOC_Os01g08860;LOC_Os01g09620;LOC_Os01g12520;LOC_Os01g14670;LOC_Os01g14770;LOC_Os01g18050;LOC_Os01g21120;LOC_Os01g24820;LOC_Os01g28450;LOC_Os01g32780;LOC_Os01g36240;LOC_Os01g36790;LOC_Os01g37590;LOC_Os01g39860;LOC_Os01g42860;LOC_Os01g43410;LOC_Os01g53220;LOC_Os01g53294;LOC_Os01g53900;LOC_Os01g54590;LOC_Os01g54620;LOC_Os01g56420;LOC_Os01g…
GO:0044712	single-organism catabolic process	57/1506	1025/55958	57	1025	0.0556098	4.16e-07	0.000981	biological_process	LOC_Os01g18050;LOC_Os01g49820;LOC_Os01g50080;LOC_Os01g50100;LOC_Os01g52530;LOC_Os01g53900;LOC_Os01g54270;LOC_Os01g62490;LOC_Os01g62600;LOC_Os01g63190;LOC_Os01g64660;LOC_Os01g65850;LOC_Os01g67420;LOC_Os01g67580;LOC_Os02g07060;LOC_Os02g31030;LOC_Os02g43194;LOC_Os03g08530;LOC_Os03g16610;LOC_Os03g18980;LOC_Os03g21260;LOC_Os03g29540;LOC_Os03g45920;LOC_Os04g14680;LOC_Os04g19740;LOC_Os04g35520;LOC_Os04g…
GO:0006520	cellular amino acid metabolic process	128/1506	2342/55958	128	2342	0.0546541	2.31e-10	5.46e-07	biological_process	LOC_Os01g02430;LOC_Os01g02440;LOC_Os01g04580;LOC_Os01g06240;LOC_Os01g12520;LOC_Os01g12720;LOC_Os01g14510;LOC_Os01g21960;LOC_Os01g21970;LOC_Os01g23970;LOC_Os01g34450;LOC_Os01g36790;LOC_Os01g43410;LOC_Os01g45520;LOC_Os01g47900;LOC_Os01g48000;LOC_Os01g49710;LOC_Os01g49720;LOC_Os01g50370;LOC_Os01g51400;LOC_Os01g56380;LOC_Os01g57940;LOC_Os01g59360;LOC_Os01g60450;LOC_Os02g03740;LOC_Os02g08530;LOC_Os02g…
GO:1901605	alpha-amino acid metabolic process	118/1506	2183/55958	118	2183	0.0540541	2.13e-10	5.03e-07	biological_process	LOC_Os01g02430;LOC_Os01g02440;LOC_Os01g04580;LOC_Os01g06240;LOC_Os01g12520;LOC_Os01g12720;LOC_Os01g14510;LOC_Os01g21960;LOC_Os01g21970;LOC_Os01g23970;LOC_Os01g34450;LOC_Os01g36790;LOC_Os01g43410;LOC_Os01g45520;LOC_Os01g47900;LOC_Os01g48000;LOC_Os01g50370;LOC_Os01g51400;LOC_Os01g57940;LOC_Os01g59360;LOC_Os01g60450;LOC_Os02g03740;LOC_Os02g08530;LOC_Os02g13780;LOC_Os02g34430;LOC_Os02g43194;LOC_Os02g…
GO:0006468	protein phosphorylation	103/1506	1907/55958	103	1907	0.0540115	2.02e-10	4.78e-07	biological_process	LOC_Os01g02430;LOC_Os01g02440;LOC_Os01g04580;LOC_Os01g06240;LOC_Os01g12720;LOC_Os01g14510;LOC_Os01g21960;LOC_Os01g21970;LOC_Os01g23970;LOC_Os01g36790;LOC_Os01g42294;LOC_Os01g43410;LOC_Os01g45520;LOC_Os01g47900;LOC_Os01g48000;LOC_Os01g48390;LOC_Os01g50370;LOC_Os01g51400;LOC_Os01g57940;LOC_Os01g59360;LOC_Os02g08530;LOC_Os02g13780;LOC_Os02g34430;LOC_Os02g48080;LOC_Os02g49310;LOC_Os02g53720;LOC_Os03g…
GO:0006355	regulation of transcription, DNA-templated	132/1506	2458/55958	132	2458	0.0537022	2.63e-10	6.22e-07	biological_process	LOC_Os01g01290;LOC_Os01g04280;LOC_Os01g06550;LOC_Os01g10320;LOC_Os01g10370;LOC_Os01g11550;LOC_Os01g12440;LOC_Os01g15900;LOC_Os01g17000;LOC_Os01g21120;LOC_Os01g43230;LOC_Os01g49830;LOC_Os01g53220;LOC_Os01g55100;LOC_Os01g58420;LOC_Os01g61460;LOC_Os01g68020;LOC_Os02g06910;LOC_Os02g13800;LOC_Os02g42585;LOC_Os02g43330;LOC_Os02g43560;LOC_Os02g43790;LOC_Os02g43820;LOC_Os02g53690;LOC_Os03g05590;LOC_Os03g…
GO:0004672	protein kinase activity	104/1506	1946/55958	104	1946	0.053443	3.13e-10	7.38e-07	molecular_function	LOC_Os01g02430;LOC_Os01g02440;LOC_Os01g04580;LOC_Os01g06240;LOC_Os01g12720;LOC_Os01g14510;LOC_Os01g21960;LOC_Os01g21970;LOC_Os01g23970;LOC_Os01g36790;LOC_Os01g42294;LOC_Os01g43410;LOC_Os01g45520;LOC_Os01g47900;LOC_Os01g48000;LOC_Os01g48390;LOC_Os01g50370;LOC_Os01g51400;LOC_Os01g57940;LOC_Os01g59360;LOC_Os02g08530;LOC_Os02g13780;LOC_Os02g34430;LOC_Os02g48080;LOC_Os02g49310;LOC_Os02g53720;LOC_Os03g…
GO:0044723	single-organism carbohydrate metabolic process	48/1506	902/55958	48	902	0.0532151	1e-05	0.0237	biological_process	LOC_Os01g03710;LOC_Os01g19170;LOC_Os01g27880;LOC_Os01g49360;LOC_Os01g52530;LOC_Os01g54620;LOC_Os01g64660;LOC_Os01g70200;LOC_Os02g09930;LOC_Os02g31030;LOC_Os02g38840;LOC_Os02g43194;LOC_Os02g44230;LOC_Os02g46360;LOC_Os03g05110;LOC_Os03g18300;LOC_Os03g21260;LOC_Os03g22790;LOC_Os03g55070;LOC_Os04g14680;LOC_Os04g19740;LOC_Os04g35520;LOC_Os04g36610;LOC_Os04g38530;LOC_Os04g41970;LOC_Os05g20020;LOC_Os05g…
GO:0005215	transporter activity	70/1506	1322/55958	70	1322	0.0529501	1.09e-07	0.000258	molecular_function	LOC_Os01g01360;LOC_Os01g04950;LOC_Os01g11160;LOC_Os01g12520;LOC_Os01g16030;LOC_Os01g37590;LOC_Os01g42090;LOC_Os01g42110;LOC_Os01g50080;LOC_Os01g50100;LOC_Os01g51040;LOC_Os01g56420;LOC_Os01g65130;LOC_Os01g65140;LOC_Os01g67580;LOC_Os01g71720;LOC_Os01g71740;LOC_Os01g74110;LOC_Os02g06530;LOC_Os02g14980;LOC_Os02g30910;LOC_Os02g47090;LOC_Os02g49790;LOC_Os02g55890;LOC_Os03g04570;LOC_Os03g10100;LOC_Os03g…
GO:0044425	membrane part	151/1506	2875/55958	151	2875	0.0525217	2.42e-10	5.7e-07	cellular_component	LOC_Os01g01360;LOC_Os01g03750;LOC_Os01g04950;LOC_Os01g11160;LOC_Os01g12520;LOC_Os01g17214;LOC_Os01g28840;LOC_Os01g37590;LOC_Os01g41420;LOC_Os01g42090;LOC_Os01g42110;LOC_Os01g42294;LOC_Os01g45460;LOC_Os01g48390;LOC_Os01g50080;LOC_Os01g50100;LOC_Os01g50820;LOC_Os01g51040;LOC_Os01g51400;LOC_Os01g53294;LOC_Os01g54620;LOC_Os01g56420;LOC_Os01g61700;LOC_Os01g64170;LOC_Os01g67240;LOC_Os01g67580;LOC_Os01g…
GO:0016773	phosphotransferase activity, alcohol group as acceptor	110/1506	2117/55958	110	2117	0.0519603	2.95e-10	6.96e-07	molecular_function	LOC_Os01g02430;LOC_Os01g02440;LOC_Os01g04580;LOC_Os01g06240;LOC_Os01g12720;LOC_Os01g14510;LOC_Os01g21960;LOC_Os01g21970;LOC_Os01g23970;LOC_Os01g36790;LOC_Os01g42294;LOC_Os01g43410;LOC_Os01g45520;LOC_Os01g47900;LOC_Os01g48000;LOC_Os01g48390;LOC_Os01g50370;LOC_Os01g51400;LOC_Os01g57940;LOC_Os01g59360;LOC_Os02g08530;LOC_Os02g13780;LOC_Os02g34430;LOC_Os02g48080;LOC_Os02g49310;LOC_Os02g53720;LOC_Os03g…
GO:0016301	kinase activity	120/1506	2313/55958	120	2313	0.0518807	1.85e-10	4.37e-07	molecular_function	LOC_Os01g02430;LOC_Os01g02440;LOC_Os01g04580;LOC_Os01g06240;LOC_Os01g12720;LOC_Os01g14510;LOC_Os01g21960;LOC_Os01g21970;LOC_Os01g23970;LOC_Os01g36790;LOC_Os01g42294;LOC_Os01g43410;LOC_Os01g45520;LOC_Os01g47900;LOC_Os01g48000;LOC_Os01g48390;LOC_Os01g50370;LOC_Os01g51400;LOC_Os01g52530;LOC_Os01g57940;LOC_Os01g59360;LOC_Os02g08530;LOC_Os02g13780;LOC_Os02g34430;LOC_Os02g48080;LOC_Os02g49310;LOC_Os02g…
GO:0050896	response to stimulus	239/1506	4632/55958	239	4632	0.0515976	3.05e-10	7.19e-07	biological_process	LOC_Os01g03710;LOC_Os01g03750;LOC_Os01g04360;LOC_Os01g04370;LOC_Os01g04380;LOC_Os01g06230;LOC_Os01g06550;LOC_Os01g08860;LOC_Os01g09620;LOC_Os01g10320;LOC_Os01g12520;LOC_Os01g14670;LOC_Os01g14770;LOC_Os01g16030;LOC_Os01g18050;LOC_Os01g20206;LOC_Os01g21120;LOC_Os01g24820;LOC_Os01g27880;LOC_Os01g28450;LOC_Os01g32780;LOC_Os01g34450;LOC_Os01g36240;LOC_Os01g36790;LOC_Os01g37590;LOC_Os01g39860;LOC_Os01g…
GO:0016310	phosphorylation	121/1506	2349/55958	121	2349	0.0515113	2.49e-10	5.88e-07	biological_process	LOC_Os01g02430;LOC_Os01g02440;LOC_Os01g04580;LOC_Os01g06240;LOC_Os01g12720;LOC_Os01g14510;LOC_Os01g21960;LOC_Os01g21970;LOC_Os01g23970;LOC_Os01g36790;LOC_Os01g42294;LOC_Os01g43410;LOC_Os01g45520;LOC_Os01g47900;LOC_Os01g48000;LOC_Os01g48390;LOC_Os01g50370;LOC_Os01g51400;LOC_Os01g52530;LOC_Os01g57940;LOC_Os01g59360;LOC_Os02g06530;LOC_Os02g08530;LOC_Os02g13780;LOC_Os02g34430;LOC_Os02g48080;LOC_Os02g…
GO:0044281	small molecule metabolic process	204/1506	3968/55958	204	3968	0.0514113	2.91e-10	6.87e-07	biological_process	LOC_Os01g02430;LOC_Os01g02440;LOC_Os01g03710;LOC_Os01g03750;LOC_Os01g04580;LOC_Os01g06240;LOC_Os01g12520;LOC_Os01g12720;LOC_Os01g14510;LOC_Os01g18050;LOC_Os01g21960;LOC_Os01g21970;LOC_Os01g23970;LOC_Os01g34450;LOC_Os01g34560;LOC_Os01g36790;LOC_Os01g43410;LOC_Os01g45520;LOC_Os01g47900;LOC_Os01g48000;LOC_Os01g49360;LOC_Os01g49710;LOC_Os01g49720;LOC_Os01g50080;LOC_Os01g50100;LOC_Os01g50370;LOC_Os01g…
GO:0044710	single-organism metabolic process	370/1506	7292/55958	370	7292	0.0507405	4.56e-10	1.08e-06	biological_process	LOC_Os01g02430;LOC_Os01g02440;LOC_Os01g03530;LOC_Os01g03710;LOC_Os01g03750;LOC_Os01g04580;LOC_Os01g04960;LOC_Os01g06240;LOC_Os01g08780;LOC_Os01g12520;LOC_Os01g12720;LOC_Os01g14510;LOC_Os01g14630;LOC_Os01g14770;LOC_Os01g16020;LOC_Os01g16750;LOC_Os01g18050;LOC_Os01g18230;LOC_Os01g19170;LOC_Os01g21960;LOC_Os01g21970;LOC_Os01g23970;LOC_Os01g24810;LOC_Os01g27880;LOC_Os01g34450;LOC_Os01g34560;LOC_Os01g…
GO:1901564	organonitrogen compound metabolic process	183/1506	3610/55958	183	3610	0.0506925	2.57e-10	6.08e-07	biological_process	LOC_Os01g02430;LOC_Os01g02440;LOC_Os01g04580;LOC_Os01g06240;LOC_Os01g12520;LOC_Os01g12720;LOC_Os01g14510;LOC_Os01g16020;LOC_Os01g18050;LOC_Os01g21960;LOC_Os01g21970;LOC_Os01g23970;LOC_Os01g34450;LOC_Os01g36790;LOC_Os01g43410;LOC_Os01g45520;LOC_Os01g47900;LOC_Os01g48000;LOC_Os01g49710;LOC_Os01g49720;LOC_Os01g49820;LOC_Os01g50080;LOC_Os01g50100;LOC_Os01g50370;LOC_Os01g51400;LOC_Os01g52530;LOC_Os01g…
GO:0005975	carbohydrate metabolic process	68/1506	1353/55958	68	1353	0.0502587	1.41e-06	0.00333	biological_process	LOC_Os01g03710;LOC_Os01g04960;LOC_Os01g16310;LOC_Os01g19170;LOC_Os01g27880;LOC_Os01g32364;LOC_Os01g36240;LOC_Os01g49360;LOC_Os01g52530;LOC_Os01g54620;LOC_Os01g64110;LOC_Os01g64170;LOC_Os01g64660;LOC_Os01g70200;LOC_Os02g09930;LOC_Os02g12300;LOC_Os02g31030;LOC_Os02g38840;LOC_Os02g43194;LOC_Os02g44230;LOC_Os02g46360;LOC_Os03g05110;LOC_Os03g18300;LOC_Os03g21260;LOC_Os03g22790;LOC_Os03g30470;LOC_Os03g…
GO:0006796	phosphate-containing compound metabolic process	176/1506	3520/55958	176	3520	0.05	2.21e-10	5.21e-07	biological_process	LOC_Os01g02430;LOC_Os01g02440;LOC_Os01g03710;LOC_Os01g04580;LOC_Os01g06240;LOC_Os01g08780;LOC_Os01g12720;LOC_Os01g14510;LOC_Os01g18050;LOC_Os01g21960;LOC_Os01g21970;LOC_Os01g23970;LOC_Os01g27880;LOC_Os01g36790;LOC_Os01g42294;LOC_Os01g43410;LOC_Os01g45520;LOC_Os01g47900;LOC_Os01g48000;LOC_Os01g48390;LOC_Os01g49820;LOC_Os01g50080;LOC_Os01g50100;LOC_Os01g50370;LOC_Os01g51400;LOC_Os01g52230;LOC_Os01g…
GO:0006793	phosphorus metabolic process	176/1506	3534/55958	176	3534	0.0498019	2.44e-10	5.75e-07	biological_process	LOC_Os01g02430;LOC_Os01g02440;LOC_Os01g03710;LOC_Os01g04580;LOC_Os01g06240;LOC_Os01g08780;LOC_Os01g12720;LOC_Os01g14510;LOC_Os01g18050;LOC_Os01g21960;LOC_Os01g21970;LOC_Os01g23970;LOC_Os01g27880;LOC_Os01g36790;LOC_Os01g42294;LOC_Os01g43410;LOC_Os01g45520;LOC_Os01g47900;LOC_Os01g48000;LOC_Os01g48390;LOC_Os01g49820;LOC_Os01g50080;LOC_Os01g50100;LOC_Os01g50370;LOC_Os01g51400;LOC_Os01g52230;LOC_Os01g…
GO:0031410	cytoplasmic vesicle	291/1506	5967/55958	291	5967	0.0487682	4.07e-10	9.6e-07	cellular_component	LOC_Os01g02440;LOC_Os01g03330;LOC_Os01g03340;LOC_Os01g03530;LOC_Os01g03680;LOC_Os01g04540;LOC_Os01g06240;LOC_Os01g06760;LOC_Os01g10640;LOC_Os01g14510;LOC_Os01g14670;LOC_Os01g14770;LOC_Os01g17390;LOC_Os01g17396;LOC_Os01g18230;LOC_Os01g24420;LOC_Os01g28450;LOC_Os01g32364;LOC_Os01g34560;LOC_Os01g36240;LOC_Os01g38229;LOC_Os01g42294;LOC_Os01g42520;LOC_Os01g46260;LOC_Os01g48000;LOC_Os01g48390;LOC_Os01g…
GO:0016023	cytoplasmic membrane-bounded vesicle	291/1506	5967/55958	291	5967	0.0487682	4.07e-10	9.6e-07	cellular_component	LOC_Os01g02440;LOC_Os01g03330;LOC_Os01g03340;LOC_Os01g03530;LOC_Os01g03680;LOC_Os01g04540;LOC_Os01g06240;LOC_Os01g06760;LOC_Os01g10640;LOC_Os01g14510;LOC_Os01g14670;LOC_Os01g14770;LOC_Os01g17390;LOC_Os01g17396;LOC_Os01g18230;LOC_Os01g24420;LOC_Os01g28450;LOC_Os01g32364;LOC_Os01g34560;LOC_Os01g36240;LOC_Os01g38229;LOC_Os01g42294;LOC_Os01g42520;LOC_Os01g46260;LOC_Os01g48000;LOC_Os01g48390;LOC_Os01g…
GO:0031988	membrane-bounded vesicle	291/1506	5972/55958	291	5972	0.0487274	3.15e-10	7.44e-07	cellular_component	LOC_Os01g02440;LOC_Os01g03330;LOC_Os01g03340;LOC_Os01g03530;LOC_Os01g03680;LOC_Os01g04540;LOC_Os01g06240;LOC_Os01g06760;LOC_Os01g10640;LOC_Os01g14510;LOC_Os01g14670;LOC_Os01g14770;LOC_Os01g17390;LOC_Os01g17396;LOC_Os01g18230;LOC_Os01g24420;LOC_Os01g28450;LOC_Os01g32364;LOC_Os01g34560;LOC_Os01g36240;LOC_Os01g38229;LOC_Os01g42294;LOC_Os01g42520;LOC_Os01g46260;LOC_Os01g48000;LOC_Os01g48390;LOC_Os01g…
GO:0031982	vesicle	291/1506	5974/55958	291	5974	0.0487111	3.16e-10	7.46e-07	cellular_component	LOC_Os01g02440;LOC_Os01g03330;LOC_Os01g03340;LOC_Os01g03530;LOC_Os01g03680;LOC_Os01g04540;LOC_Os01g06240;LOC_Os01g06760;LOC_Os01g10640;LOC_Os01g14510;LOC_Os01g14670;LOC_Os01g14770;LOC_Os01g17390;LOC_Os01g17396;LOC_Os01g18230;LOC_Os01g24420;LOC_Os01g28450;LOC_Os01g32364;LOC_Os01g34560;LOC_Os01g36240;LOC_Os01g38229;LOC_Os01g42294;LOC_Os01g42520;LOC_Os01g46260;LOC_Os01g48000;LOC_Os01g48390;LOC_Os01g…
GO:0005886	plasma membrane	71/1506	1462/55958	71	1462	0.0485636	2.41e-06	0.00568	cellular_component	LOC_Os01g09620;LOC_Os01g16030;LOC_Os01g18050;LOC_Os01g21970;LOC_Os01g36790;LOC_Os01g42294;LOC_Os01g43410;LOC_Os01g43580;LOC_Os01g49820;LOC_Os01g50820;LOC_Os01g53900;LOC_Os01g54590;LOC_Os01g54620;LOC_Os01g59360;LOC_Os01g60450;LOC_Os01g72460;LOC_Os01g74110;LOC_Os02g07060;LOC_Os02g34430;LOC_Os02g35329;LOC_Os02g51750;LOC_Os02g53130;LOC_Os03g10150;LOC_Os03g14250;LOC_Os03g16920;LOC_Os03g45920;LOC_Os04g…
GO:0044765	single-organism transport	90/1506	1856/55958	90	1856	0.0484914	1.11e-07	0.000263	biological_process	LOC_Os01g01360;LOC_Os01g04950;LOC_Os01g11160;LOC_Os01g12520;LOC_Os01g17214;LOC_Os01g28840;LOC_Os01g37590;LOC_Os01g42090;LOC_Os01g42110;LOC_Os01g50080;LOC_Os01g50100;LOC_Os01g50820;LOC_Os01g51040;LOC_Os01g53570;LOC_Os01g54270;LOC_Os01g56420;LOC_Os01g61700;LOC_Os01g67580;LOC_Os01g71720;LOC_Os01g71740;LOC_Os01g74110;LOC_Os02g04630;LOC_Os02g06530;LOC_Os02g14980;LOC_Os02g30910;LOC_Os02g49790;LOC_Os02g…
GO:0044699	single-organism process	513/1506	10606/55958	513	10606	0.0483688	4.07e-10	9.61e-07	biological_process	LOC_Os01g01360;LOC_Os01g02430;LOC_Os01g02440;LOC_Os01g03530;LOC_Os01g03710;LOC_Os01g03750;LOC_Os01g04580;LOC_Os01g04950;LOC_Os01g04960;LOC_Os01g06230;LOC_Os01g06240;LOC_Os01g08780;LOC_Os01g09620;LOC_Os01g10320;LOC_Os01g11160;LOC_Os01g11550;LOC_Os01g12520;LOC_Os01g12660;LOC_Os01g12720;LOC_Os01g14510;LOC_Os01g14630;LOC_Os01g14770;LOC_Os01g16020;LOC_Os01g16030;LOC_Os01g16750;LOC_Os01g17214;LOC_Os01g…
GO:0009056	catabolic process	74/1506	1530/55958	74	1530	0.048366	1.79e-06	0.00422	biological_process	LOC_Os01g18050;LOC_Os01g27160;LOC_Os01g36240;LOC_Os01g49820;LOC_Os01g50080;LOC_Os01g50100;LOC_Os01g52530;LOC_Os01g53900;LOC_Os01g54270;LOC_Os01g61700;LOC_Os01g62490;LOC_Os01g62600;LOC_Os01g63190;LOC_Os01g64110;LOC_Os01g64660;LOC_Os01g65850;LOC_Os01g67420;LOC_Os01g67580;LOC_Os01g71310;LOC_Os02g07060;LOC_Os02g12300;LOC_Os02g31030;LOC_Os02g43194;LOC_Os03g08530;LOC_Os03g16610;LOC_Os03g18980;LOC_Os03g…
GO:0044763	single-organism cellular process	392/1506	8133/55958	392	8133	0.0481987	4.2e-10	9.91e-07	biological_process	LOC_Os01g02430;LOC_Os01g02440;LOC_Os01g03710;LOC_Os01g03750;LOC_Os01g04580;LOC_Os01g06230;LOC_Os01g06240;LOC_Os01g08780;LOC_Os01g09620;LOC_Os01g11160;LOC_Os01g12520;LOC_Os01g12660;LOC_Os01g12720;LOC_Os01g14510;LOC_Os01g14630;LOC_Os01g14770;LOC_Os01g16020;LOC_Os01g16030;LOC_Os01g17214;LOC_Os01g18050;LOC_Os01g19170;LOC_Os01g21960;LOC_Os01g21970;LOC_Os01g23970;LOC_Os01g24810;LOC_Os01g27880;LOC_Os01g…
GO:1901575	organic substance catabolic process	70/1506	1481/55958	70	1481	0.0472654	6.58e-06	0.0155	biological_process	LOC_Os01g18050;LOC_Os01g27160;LOC_Os01g49820;LOC_Os01g50080;LOC_Os01g50100;LOC_Os01g52530;LOC_Os01g53900;LOC_Os01g54270;LOC_Os01g61700;LOC_Os01g62490;LOC_Os01g62600;LOC_Os01g63190;LOC_Os01g64110;LOC_Os01g64660;LOC_Os01g65850;LOC_Os01g67420;LOC_Os01g67580;LOC_Os02g07060;LOC_Os02g12300;LOC_Os02g31030;LOC_Os02g43194;LOC_Os03g08530;LOC_Os03g16610;LOC_Os03g18980;LOC_Os03g21260;LOC_Os03g22790;LOC_Os03g…
GO:2001141	regulation of RNA biosynthetic process	79/1506	1685/55958	79	1685	0.0468843	2.54e-06	0.00599	biological_process	LOC_Os01g01290;LOC_Os01g04280;LOC_Os01g06550;LOC_Os01g10320;LOC_Os01g10370;LOC_Os01g11550;LOC_Os01g12440;LOC_Os01g15900;LOC_Os01g17000;LOC_Os01g21120;LOC_Os01g43230;LOC_Os01g49830;LOC_Os01g53220;LOC_Os01g55100;LOC_Os01g58420;LOC_Os01g61460;LOC_Os01g68020;LOC_Os02g06910;LOC_Os02g13800;LOC_Os02g42585;LOC_Os02g43330;LOC_Os02g43560;LOC_Os02g43790;LOC_Os02g43820;LOC_Os02g53690;LOC_Os03g05590;LOC_Os03g…
GO:0006810	transport	111/1506	2389/55958	111	2389	0.046463	3.08e-08	7.26e-05	biological_process	LOC_Os01g01350;LOC_Os01g01360;LOC_Os01g04950;LOC_Os01g11160;LOC_Os01g12520;LOC_Os01g14670;LOC_Os01g16030;LOC_Os01g17214;LOC_Os01g28840;LOC_Os01g37590;LOC_Os01g42090;LOC_Os01g42110;LOC_Os01g50080;LOC_Os01g50100;LOC_Os01g50820;LOC_Os01g51040;LOC_Os01g53570;LOC_Os01g54270;LOC_Os01g54590;LOC_Os01g56420;LOC_Os01g61700;LOC_Os01g65130;LOC_Os01g65140;LOC_Os01g67580;LOC_Os01g71720;LOC_Os01g71740;LOC_Os01g…
GO:0044711	single-organism biosynthetic process	75/1506	1617/55958	75	1617	0.0463822	7.27e-06	0.0172	biological_process	LOC_Os01g03710;LOC_Os01g03750;LOC_Os01g12520;LOC_Os01g14630;LOC_Os01g16020;LOC_Os01g27880;LOC_Os01g34450;LOC_Os01g34560;LOC_Os01g36240;LOC_Os01g49360;LOC_Os01g52530;LOC_Os01g54270;LOC_Os01g54620;LOC_Os01g60450;LOC_Os01g64660;LOC_Os01g70200;LOC_Os01g72460;LOC_Os02g03740;LOC_Os02g11070;LOC_Os02g17780;LOC_Os02g36070;LOC_Os02g36140;LOC_Os02g36190;LOC_Os02g43194;LOC_Os02g44230;LOC_Os03g02685;LOC_Os03g…
GO:0051234	establishment of localization	111/1506	2409/55958	111	2409	0.0460772	5e-08	0.000118	biological_process	LOC_Os01g01350;LOC_Os01g01360;LOC_Os01g04950;LOC_Os01g11160;LOC_Os01g12520;LOC_Os01g14670;LOC_Os01g16030;LOC_Os01g17214;LOC_Os01g28840;LOC_Os01g37590;LOC_Os01g42090;LOC_Os01g42110;LOC_Os01g50080;LOC_Os01g50100;LOC_Os01g50820;LOC_Os01g51040;LOC_Os01g53570;LOC_Os01g54270;LOC_Os01g54590;LOC_Os01g56420;LOC_Os01g61700;LOC_Os01g65130;LOC_Os01g65140;LOC_Os01g67580;LOC_Os01g71720;LOC_Os01g71740;LOC_Os01g…
GO:0006464	cellular protein modification process	124/1506	2742/55958	124	2742	0.0452225	2.07e-08	4.88e-05	biological_process	LOC_Os01g02080;LOC_Os01g02430;LOC_Os01g02440;LOC_Os01g04580;LOC_Os01g06240;LOC_Os01g12720;LOC_Os01g14510;LOC_Os01g21960;LOC_Os01g21970;LOC_Os01g23970;LOC_Os01g36790;LOC_Os01g38229;LOC_Os01g42294;LOC_Os01g43410;LOC_Os01g45520;LOC_Os01g47900;LOC_Os01g48000;LOC_Os01g48390;LOC_Os01g50370;LOC_Os01g51400;LOC_Os01g57940;LOC_Os01g59360;LOC_Os01g60860;LOC_Os01g68020;LOC_Os02g08530;LOC_Os02g13780;LOC_Os02g…
GO:0036211	protein modification process	124/1506	2742/55958	124	2742	0.0452225	2.07e-08	4.88e-05	biological_process	LOC_Os01g02080;LOC_Os01g02430;LOC_Os01g02440;LOC_Os01g04580;LOC_Os01g06240;LOC_Os01g12720;LOC_Os01g14510;LOC_Os01g21960;LOC_Os01g21970;LOC_Os01g23970;LOC_Os01g36790;LOC_Os01g38229;LOC_Os01g42294;LOC_Os01g43410;LOC_Os01g45520;LOC_Os01g47900;LOC_Os01g48000;LOC_Os01g48390;LOC_Os01g50370;LOC_Os01g51400;LOC_Os01g57940;LOC_Os01g59360;LOC_Os01g60860;LOC_Os01g68020;LOC_Os02g08530;LOC_Os02g13780;LOC_Os02g…
GO:0035639	purine ribonucleoside triphosphate binding	158/1506	3531/55958	158	3531	0.0447465	7.04e-10	1.66e-06	molecular_function	LOC_Os01g02430;LOC_Os01g02440;LOC_Os01g04580;LOC_Os01g06240;LOC_Os01g12660;LOC_Os01g12720;LOC_Os01g14510;LOC_Os01g14770;LOC_Os01g16030;LOC_Os01g17390;LOC_Os01g18050;LOC_Os01g21960;LOC_Os01g21970;LOC_Os01g23970;LOC_Os01g36790;LOC_Os01g42294;LOC_Os01g43410;LOC_Os01g43580;LOC_Os01g45520;LOC_Os01g47900;LOC_Os01g48000;LOC_Os01g48390;LOC_Os01g50080;LOC_Os01g50100;LOC_Os01g50370;LOC_Os01g51400;LOC_Os01g…
GO:0005524	ATP binding	147/1506	3296/55958	147	3296	0.0445995	2.25e-09	5.31e-06	molecular_function	LOC_Os01g02430;LOC_Os01g02440;LOC_Os01g04580;LOC_Os01g06240;LOC_Os01g12660;LOC_Os01g12720;LOC_Os01g14510;LOC_Os01g14770;LOC_Os01g17390;LOC_Os01g21960;LOC_Os01g21970;LOC_Os01g23970;LOC_Os01g36790;LOC_Os01g42294;LOC_Os01g43410;LOC_Os01g43580;LOC_Os01g45520;LOC_Os01g47900;LOC_Os01g48000;LOC_Os01g48390;LOC_Os01g50080;LOC_Os01g50100;LOC_Os01g50370;LOC_Os01g51400;LOC_Os01g52530;LOC_Os01g57940;LOC_Os01g…
GO:0043412	macromolecule modification	124/1506	2895/55958	124	2895	0.0428325	4.55e-07	0.00107	biological_process	LOC_Os01g02080;LOC_Os01g02430;LOC_Os01g02440;LOC_Os01g04580;LOC_Os01g06240;LOC_Os01g12720;LOC_Os01g14510;LOC_Os01g21960;LOC_Os01g21970;LOC_Os01g23970;LOC_Os01g36790;LOC_Os01g38229;LOC_Os01g42294;LOC_Os01g43410;LOC_Os01g45520;LOC_Os01g47900;LOC_Os01g48000;LOC_Os01g48390;LOC_Os01g50370;LOC_Os01g51400;LOC_Os01g57940;LOC_Os01g59360;LOC_Os01g60860;LOC_Os01g68020;LOC_Os02g08530;LOC_Os02g13780;LOC_Os02g…
GO:0043168	anion binding	200/1506	4676/55958	200	4676	0.0427716	3.66e-10	8.63e-07	molecular_function	LOC_Os01g02430;LOC_Os01g02440;LOC_Os01g04580;LOC_Os01g06240;LOC_Os01g12660;LOC_Os01g12720;LOC_Os01g14510;LOC_Os01g14770;LOC_Os01g16030;LOC_Os01g17390;LOC_Os01g18050;LOC_Os01g18230;LOC_Os01g20860;LOC_Os01g21960;LOC_Os01g21970;LOC_Os01g23970;LOC_Os01g24820;LOC_Os01g36790;LOC_Os01g42294;LOC_Os01g43410;LOC_Os01g43580;LOC_Os01g45520;LOC_Os01g47900;LOC_Os01g48000;LOC_Os01g48390;LOC_Os01g49360;LOC_Os01g…
GO:0016020	membrane	194/1506	4588/55958	194	4588	0.0422842	6.48e-10	1.53e-06	cellular_component	LOC_Os01g09190;LOC_Os01g09620;LOC_Os01g16030;LOC_Os01g18050;LOC_Os01g21970;LOC_Os01g24420;LOC_Os01g27880;LOC_Os01g33869;LOC_Os01g34560;LOC_Os01g36790;LOC_Os01g40580;LOC_Os01g41420;LOC_Os01g42294;LOC_Os01g43410;LOC_Os01g43580;LOC_Os01g45460;LOC_Os01g48610;LOC_Os01g49360;LOC_Os01g49820;LOC_Os01g50750;LOC_Os01g50820;LOC_Os01g53570;LOC_Os01g53900;LOC_Os01g54590;LOC_Os01g54620;LOC_Os01g58500;LOC_Os01g…
GO:0097367	carbohydrate derivative binding	177/1506	4237/55958	177	4237	0.0417748	6.27e-09	1.48e-05	molecular_function	LOC_Os01g02430;LOC_Os01g02440;LOC_Os01g04580;LOC_Os01g06240;LOC_Os01g12660;LOC_Os01g12720;LOC_Os01g14510;LOC_Os01g14770;LOC_Os01g16030;LOC_Os01g17390;LOC_Os01g18050;LOC_Os01g21960;LOC_Os01g21970;LOC_Os01g23970;LOC_Os01g24820;LOC_Os01g36790;LOC_Os01g42294;LOC_Os01g43410;LOC_Os01g43580;LOC_Os01g45520;LOC_Os01g47900;LOC_Os01g48000;LOC_Os01g48390;LOC_Os01g50080;LOC_Os01g50100;LOC_Os01g50370;LOC_Os01g…
GO:0032553	ribonucleotide binding	175/1506	4201/55958	175	4201	0.0416567	9.89e-09	2.33e-05	molecular_function	LOC_Os01g02430;LOC_Os01g02440;LOC_Os01g04580;LOC_Os01g06240;LOC_Os01g12660;LOC_Os01g12720;LOC_Os01g14510;LOC_Os01g14770;LOC_Os01g16030;LOC_Os01g17390;LOC_Os01g18050;LOC_Os01g21960;LOC_Os01g21970;LOC_Os01g23970;LOC_Os01g24820;LOC_Os01g36790;LOC_Os01g42294;LOC_Os01g43410;LOC_Os01g43580;LOC_Os01g45520;LOC_Os01g47900;LOC_Os01g48000;LOC_Os01g48390;LOC_Os01g50080;LOC_Os01g50100;LOC_Os01g50370;LOC_Os01g…
GO:0017076	purine nucleotide binding	175/1506	4203/55958	175	4203	0.0416369	9.98e-09	2.36e-05	molecular_function	LOC_Os01g02430;LOC_Os01g02440;LOC_Os01g04580;LOC_Os01g06240;LOC_Os01g12660;LOC_Os01g12720;LOC_Os01g14510;LOC_Os01g14770;LOC_Os01g16030;LOC_Os01g17390;LOC_Os01g18050;LOC_Os01g21960;LOC_Os01g21970;LOC_Os01g23970;LOC_Os01g24820;LOC_Os01g36790;LOC_Os01g42294;LOC_Os01g43410;LOC_Os01g43580;LOC_Os01g44250;LOC_Os01g45520;LOC_Os01g47900;LOC_Os01g48000;LOC_Os01g48390;LOC_Os01g50080;LOC_Os01g50100;LOC_Os01g…
GO:0001883	purine nucleoside binding	173/1506	4159/55958	173	4159	0.0415965	1.17e-08	2.76e-05	molecular_function	LOC_Os01g02430;LOC_Os01g02440;LOC_Os01g04580;LOC_Os01g06240;LOC_Os01g12660;LOC_Os01g12720;LOC_Os01g14510;LOC_Os01g14770;LOC_Os01g16030;LOC_Os01g17390;LOC_Os01g18050;LOC_Os01g21960;LOC_Os01g21970;LOC_Os01g23970;LOC_Os01g24820;LOC_Os01g36790;LOC_Os01g42294;LOC_Os01g43410;LOC_Os01g43580;LOC_Os01g45520;LOC_Os01g47900;LOC_Os01g48000;LOC_Os01g48390;LOC_Os01g50080;LOC_Os01g50100;LOC_Os01g50370;LOC_Os01g…
GO:0032555	purine ribonucleotide binding	173/1506	4159/55958	173	4159	0.0415965	1.17e-08	2.76e-05	molecular_function	LOC_Os01g02430;LOC_Os01g02440;LOC_Os01g04580;LOC_Os01g06240;LOC_Os01g12660;LOC_Os01g12720;LOC_Os01g14510;LOC_Os01g14770;LOC_Os01g16030;LOC_Os01g17390;LOC_Os01g18050;LOC_Os01g21960;LOC_Os01g21970;LOC_Os01g23970;LOC_Os01g24820;LOC_Os01g36790;LOC_Os01g42294;LOC_Os01g43410;LOC_Os01g43580;LOC_Os01g45520;LOC_Os01g47900;LOC_Os01g48000;LOC_Os01g48390;LOC_Os01g50080;LOC_Os01g50100;LOC_Os01g50370;LOC_Os01g…
GO:0032550	purine ribonucleoside binding	173/1506	4159/55958	173	4159	0.0415965	1.17e-08	2.76e-05	molecular_function	LOC_Os01g02430;LOC_Os01g02440;LOC_Os01g04580;LOC_Os01g06240;LOC_Os01g12660;LOC_Os01g12720;LOC_Os01g14510;LOC_Os01g14770;LOC_Os01g16030;LOC_Os01g17390;LOC_Os01g18050;LOC_Os01g21960;LOC_Os01g21970;LOC_Os01g23970;LOC_Os01g24820;LOC_Os01g36790;LOC_Os01g42294;LOC_Os01g43410;LOC_Os01g43580;LOC_Os01g45520;LOC_Os01g47900;LOC_Os01g48000;LOC_Os01g48390;LOC_Os01g50080;LOC_Os01g50100;LOC_Os01g50370;LOC_Os01g…
GO:0032549	ribonucleoside binding	173/1506	4169/55958	173	4169	0.0414968	1.59e-08	3.74e-05	molecular_function	LOC_Os01g02430;LOC_Os01g02440;LOC_Os01g04580;LOC_Os01g06240;LOC_Os01g12660;LOC_Os01g12720;LOC_Os01g14510;LOC_Os01g14770;LOC_Os01g16030;LOC_Os01g17390;LOC_Os01g18050;LOC_Os01g21960;LOC_Os01g21970;LOC_Os01g23970;LOC_Os01g24820;LOC_Os01g36790;LOC_Os01g42294;LOC_Os01g43410;LOC_Os01g43580;LOC_Os01g45520;LOC_Os01g47900;LOC_Os01g48000;LOC_Os01g48390;LOC_Os01g50080;LOC_Os01g50100;LOC_Os01g50370;LOC_Os01g…
GO:0001882	nucleoside binding	173/1506	4170/55958	173	4170	0.0414868	1.59e-08	3.76e-05	molecular_function	LOC_Os01g02430;LOC_Os01g02440;LOC_Os01g04580;LOC_Os01g06240;LOC_Os01g12660;LOC_Os01g12720;LOC_Os01g14510;LOC_Os01g14770;LOC_Os01g16030;LOC_Os01g17390;LOC_Os01g18050;LOC_Os01g21960;LOC_Os01g21970;LOC_Os01g23970;LOC_Os01g24820;LOC_Os01g36790;LOC_Os01g42294;LOC_Os01g43410;LOC_Os01g43580;LOC_Os01g45520;LOC_Os01g47900;LOC_Os01g48000;LOC_Os01g48390;LOC_Os01g50080;LOC_Os01g50100;LOC_Os01g50370;LOC_Os01g…
GO:0044267	cellular protein metabolic process	141/1506	3400/55958	141	3400	0.0414706	4.25e-07	0.001	biological_process	LOC_Os01g02080;LOC_Os01g02430;LOC_Os01g02440;LOC_Os01g03870;LOC_Os01g04580;LOC_Os01g06240;LOC_Os01g08860;LOC_Os01g11450;LOC_Os01g12720;LOC_Os01g14510;LOC_Os01g21960;LOC_Os01g21970;LOC_Os01g23970;LOC_Os01g36790;LOC_Os01g38229;LOC_Os01g42294;LOC_Os01g43410;LOC_Os01g45520;LOC_Os01g47900;LOC_Os01g48000;LOC_Os01g48390;LOC_Os01g50370;LOC_Os01g51400;LOC_Os01g57940;LOC_Os01g59360;LOC_Os01g60860;LOC_Os01g…
GO:0030554	adenyl nucleotide binding	164/1506	3968/55958	164	3968	0.0413306	4.53e-08	0.000107	molecular_function	LOC_Os01g02430;LOC_Os01g02440;LOC_Os01g04580;LOC_Os01g06240;LOC_Os01g12660;LOC_Os01g12720;LOC_Os01g14510;LOC_Os01g14770;LOC_Os01g17390;LOC_Os01g21960;LOC_Os01g21970;LOC_Os01g23970;LOC_Os01g24820;LOC_Os01g36790;LOC_Os01g42294;LOC_Os01g43410;LOC_Os01g43580;LOC_Os01g44250;LOC_Os01g45520;LOC_Os01g47900;LOC_Os01g48000;LOC_Os01g48390;LOC_Os01g50080;LOC_Os01g50100;LOC_Os01g50370;LOC_Os01g51400;LOC_Os01g…
GO:0032559	adenyl ribonucleotide binding	162/1506	3924/55958	162	3924	0.0412844	6.7e-08	0.000158	molecular_function	LOC_Os01g02430;LOC_Os01g02440;LOC_Os01g04580;LOC_Os01g06240;LOC_Os01g12660;LOC_Os01g12720;LOC_Os01g14510;LOC_Os01g14770;LOC_Os01g17390;LOC_Os01g21960;LOC_Os01g21970;LOC_Os01g23970;LOC_Os01g24820;LOC_Os01g36790;LOC_Os01g42294;LOC_Os01g43410;LOC_Os01g43580;LOC_Os01g45520;LOC_Os01g47900;LOC_Os01g48000;LOC_Os01g48390;LOC_Os01g50080;LOC_Os01g50100;LOC_Os01g50370;LOC_Os01g51400;LOC_Os01g52330;LOC_Os01g…
GO:0036094	small molecule binding	201/1506	5014/55958	201	5014	0.0400878	1.23e-08	2.89e-05	molecular_function	LOC_Os01g02430;LOC_Os01g02440;LOC_Os01g04580;LOC_Os01g04960;LOC_Os01g06240;LOC_Os01g12660;LOC_Os01g12720;LOC_Os01g14510;LOC_Os01g14770;LOC_Os01g16030;LOC_Os01g17390;LOC_Os01g18050;LOC_Os01g18230;LOC_Os01g21960;LOC_Os01g21970;LOC_Os01g23970;LOC_Os01g24820;LOC_Os01g36790;LOC_Os01g42294;LOC_Os01g43410;LOC_Os01g43580;LOC_Os01g44250;LOC_Os01g45520;LOC_Os01g47900;LOC_Os01g48000;LOC_Os01g48390;LOC_Os01g…
GO:0000166	nucleotide binding	196/1506	4902/55958	196	4902	0.0399837	2.55e-08	6.01e-05	molecular_function	LOC_Os01g02430;LOC_Os01g02440;LOC_Os01g04580;LOC_Os01g04960;LOC_Os01g06240;LOC_Os01g12660;LOC_Os01g12720;LOC_Os01g14510;LOC_Os01g14770;LOC_Os01g16030;LOC_Os01g17390;LOC_Os01g18050;LOC_Os01g18230;LOC_Os01g21960;LOC_Os01g21970;LOC_Os01g23970;LOC_Os01g24820;LOC_Os01g36790;LOC_Os01g42294;LOC_Os01g43410;LOC_Os01g43580;LOC_Os01g44250;LOC_Os01g45520;LOC_Os01g47900;LOC_Os01g48000;LOC_Os01g48390;LOC_Os01g…
GO:1901265	nucleoside phosphate binding	196/1506	4902/55958	196	4902	0.0399837	2.55e-08	6.01e-05	molecular_function	LOC_Os01g02430;LOC_Os01g02440;LOC_Os01g04580;LOC_Os01g04960;LOC_Os01g06240;LOC_Os01g12660;LOC_Os01g12720;LOC_Os01g14510;LOC_Os01g14770;LOC_Os01g16030;LOC_Os01g17390;LOC_Os01g18050;LOC_Os01g18230;LOC_Os01g21960;LOC_Os01g21970;LOC_Os01g23970;LOC_Os01g24820;LOC_Os01g36790;LOC_Os01g42294;LOC_Os01g43410;LOC_Os01g43580;LOC_Os01g44250;LOC_Os01g45520;LOC_Os01g47900;LOC_Os01g48000;LOC_Os01g48390;LOC_Os01g…
GO:0008150	biological_process	897/1506	26989/55958	897	26989	0.0332358	6.38e-10	1.51e-06	biological_process	LOC_Os01g01290;LOC_Os01g01350;LOC_Os01g01360;LOC_Os01g02080;LOC_Os01g02430;LOC_Os01g02440;LOC_Os01g02900;LOC_Os01g03330;LOC_Os01g03340;LOC_Os01g03530;LOC_Os01g03680;LOC_Os01g03710;LOC_Os01g03750;LOC_Os01g03830;LOC_Os01g03870;LOC_Os01g04280;LOC_Os01g04360;LOC_Os01g04370;LOC_Os01g04380;LOC_Os01g04580;LOC_Os01g04950;LOC_Os01g04960;LOC_Os01g05320;LOC_Os01g06230;LOC_Os01g06240;LOC_Os01g06550;LOC_Os01g…
GO:0005575	cellular_component	889/1506	27277/55958	889	27277	0.0325916	6.48e-10	1.53e-06	cellular_component	LOC_Os01g01170;LOC_Os01g01290;LOC_Os01g01360;LOC_Os01g01600;LOC_Os01g02080;LOC_Os01g02440;LOC_Os01g02900;LOC_Os01g03330;LOC_Os01g03340;LOC_Os01g03530;LOC_Os01g03680;LOC_Os01g03750;LOC_Os01g03870;LOC_Os01g04280;LOC_Os01g04360;LOC_Os01g04370;LOC_Os01g04380;LOC_Os01g04540;LOC_Os01g04590;LOC_Os01g04790;LOC_Os01g04950;LOC_Os01g06240;LOC_Os01g06550;LOC_Os01g06580;LOC_Os01g06760;LOC_Os01g07420;LOC_Os01g…
GO:0003824	catalytic activity	582/1506	18535/55958	582	18535	0.0314001	5.22e-06	0.0123	molecular_function	LOC_Os01g02080;LOC_Os01g02430;LOC_Os01g02440;LOC_Os01g02900;LOC_Os01g03530;LOC_Os01g03710;LOC_Os01g04580;LOC_Os01g04960;LOC_Os01g06240;LOC_Os01g07420;LOC_Os01g08090;LOC_Os01g08730;LOC_Os01g12660;LOC_Os01g12720;LOC_Os01g14510;LOC_Os01g14630;LOC_Os01g14770;LOC_Os01g15890;LOC_Os01g16020;LOC_Os01g16310;LOC_Os01g16750;LOC_Os01g16790;LOC_Os01g18050;LOC_Os01g18230;LOC_Os01g19170;LOC_Os01g20206;LOC_Os01g…
GO:0003674	molecular_function	917/1506	29214/55958	917	29214	0.0313891	5.32e-10	1.26e-06	molecular_function	LOC_Os01g01290;LOC_Os01g01360;LOC_Os01g01600;LOC_Os01g02080;LOC_Os01g02430;LOC_Os01g02440;LOC_Os01g02900;LOC_Os01g03330;LOC_Os01g03340;LOC_Os01g03530;LOC_Os01g03680;LOC_Os01g03710;LOC_Os01g03830;LOC_Os01g03870;LOC_Os01g04280;LOC_Os01g04330;LOC_Os01g04540;LOC_Os01g04580;LOC_Os01g04950;LOC_Os01g04960;LOC_Os01g05030;LOC_Os01g05320;LOC_Os01g06230;LOC_Os01g06240;LOC_Os01g06550;LOC_Os01g07420;LOC_Os01g…
GO:0044464	cell part	777/1506	25333/55958	777	25333	0.0306715	6.85e-07	0.00162	cellular_component	LOC_Os01g01170;LOC_Os01g01290;LOC_Os01g01600;LOC_Os01g02080;LOC_Os01g02440;LOC_Os01g02900;LOC_Os01g03330;LOC_Os01g03340;LOC_Os01g03530;LOC_Os01g03680;LOC_Os01g03750;LOC_Os01g03870;LOC_Os01g04280;LOC_Os01g04360;LOC_Os01g04370;LOC_Os01g04380;LOC_Os01g04540;LOC_Os01g04590;LOC_Os01g04790;LOC_Os01g06240;LOC_Os01g06550;LOC_Os01g06580;LOC_Os01g06760;LOC_Os01g07420;LOC_Os01g08860;LOC_Os01g09620;LOC_Os01g…

## Sheet: IAC1246 at period III
Table S6. Gene Ontology enrichments of differentially expressed genes at different drought periods in IRAT109 and IAC1246
id	description	ratio_in_study	ratio_in_pop	ratio_in_study	ratio_in_pop	enrichment ratio	p_uncorrected	p_bonferroni	type	diff_genes
GO:0022904	respiratory electron transport chain	6/445	71/55958	6	71	0.084507	2.26e-05	0.0249	biological_process	LOC_Os07g42910;LOC_Os10g21396;LOC_Os12g33946;LOC_Os12g34054;LOC_Os12g34094;LOC_Os12g34124
GO:0015992	proton transport	10/445	198/55958	10	198	0.0505051	4.91e-06	0.0054	biological_process	LOC_Os07g42910;LOC_Os09g08910;LOC_Os10g21236;LOC_Os10g21396;LOC_Os10g38276;LOC_Os12g33946;LOC_Os12g34018;LOC_Os12g34054;LOC_Os12g34094;LOC_Os12g34124
GO:0006818	hydrogen transport	10/445	198/55958	10	198	0.0505051	4.91e-06	0.0054	biological_process	LOC_Os07g42910;LOC_Os09g08910;LOC_Os10g21236;LOC_Os10g21396;LOC_Os10g38276;LOC_Os12g33946;LOC_Os12g34018;LOC_Os12g34054;LOC_Os12g34094;LOC_Os12g34124
GO:0009408	response to heat	9/445	189/55958	9	189	0.047619	2.33e-05	0.0256	biological_process	LOC_Os01g04360;LOC_Os01g04370;LOC_Os02g13800;LOC_Os03g14180;LOC_Os03g16920;LOC_Os04g36750;LOC_Os06g35960;LOC_Os07g48830;LOC_Os09g15670
GO:0022900	electron transport chain	11/445	277/55958	11	277	0.0397112	1.62e-05	0.0178	biological_process	LOC_Os01g24810;LOC_Os01g64120;LOC_Os07g42910;LOC_Os10g21396;LOC_Os10g34230;LOC_Os10g36980;LOC_Os12g18260;LOC_Os12g33946;LOC_Os12g34054;LOC_Os12g34094;LOC_Os12g34124
GO:0015672	monovalent inorganic cation transport	11/445	300/55958	11	300	0.0366667	3.37e-05	0.037	biological_process	LOC_Os06g48810;LOC_Os07g42910;LOC_Os09g08910;LOC_Os10g21236;LOC_Os10g21396;LOC_Os10g38276;LOC_Os12g33946;LOC_Os12g34018;LOC_Os12g34054;LOC_Os12g34094;LOC_Os12g34124
GO:0006091	generation of precursor metabolites and energy	15/445	514/55958	15	514	0.0291829	2e-05	0.022	biological_process	LOC_Os01g24810;LOC_Os01g64120;LOC_Os03g21260;LOC_Os06g13720;LOC_Os07g42910;LOC_Os09g08910;LOC_Os10g21396;LOC_Os10g34230;LOC_Os10g36980;LOC_Os12g05210;LOC_Os12g18260;LOC_Os12g33946;LOC_Os12g34054;LOC_Os12g34094;LOC_Os12g34124
GO:0043531	ADP binding	20/445	701/55958	20	701	0.0285307	1.22e-06	0.00134	molecular_function	LOC_Os01g05620;LOC_Os01g24820;LOC_Os01g25720;LOC_Os01g25740;LOC_Os02g02660;LOC_Os03g48320;LOC_Os06g06390;LOC_Os06g15750;LOC_Os07g33690;LOC_Os07g33710;LOC_Os10g04090;LOC_Os10g04380;LOC_Os11g17014;LOC_Os11g39320;LOC_Os11g41540;LOC_Os11g42580;LOC_Os11g44580;LOC_Os11g44970;LOC_Os11g45790;LOC_Os12g10330
GO:0006952	defense response	24/445	1149/55958	24	1149	0.0208877	2.2e-05	0.0242	biological_process	LOC_Os01g05620;LOC_Os01g24820;LOC_Os01g25720;LOC_Os01g25740;LOC_Os02g02660;LOC_Os02g36140;LOC_Os03g48320;LOC_Os04g01740;LOC_Os04g52210;LOC_Os05g35050;LOC_Os06g06390;LOC_Os06g15750;LOC_Os07g33690;LOC_Os07g33710;LOC_Os07g45210;LOC_Os08g09860;LOC_Os10g04090;LOC_Os11g17014;LOC_Os11g39320;LOC_Os11g41540;LOC_Os11g44580;LOC_Os11g44970;LOC_Os11g45790;LOC_Os12g10330
GO:0006950	response to stress	57/445	3074/55958	57	3074	0.0185426	3.47e-09	3.82e-06	biological_process	LOC_Os01g04360;LOC_Os01g04370;LOC_Os01g05620;LOC_Os01g16850;LOC_Os01g18050;LOC_Os01g24820;LOC_Os01g25720;LOC_Os01g25740;LOC_Os01g44200;LOC_Os01g54590;LOC_Os02g02660;LOC_Os02g12120;LOC_Os02g13800;LOC_Os02g36140;LOC_Os03g14180;LOC_Os03g16610;LOC_Os03g16920;LOC_Os03g44380;LOC_Os03g48320;LOC_Os04g01740;LOC_Os04g14680;LOC_Os04g36750;LOC_Os04g52210;LOC_Os05g08440;LOC_Os05g08450;LOC_Os05g35050;LOC_Os06g…
GO:0032559	adenyl ribonucleotide binding	57/445	3924/55958	57	3924	0.014526	1.41e-05	0.0154	molecular_function	LOC_Os01g02390;LOC_Os01g04520;LOC_Os01g05620;LOC_Os01g12660;LOC_Os01g24820;LOC_Os01g25720;LOC_Os01g25740;LOC_Os01g35030;LOC_Os01g50400;LOC_Os02g02660;LOC_Os02g12030;LOC_Os02g12420;LOC_Os02g18180;LOC_Os02g40200;LOC_Os02g42150;LOC_Os03g08380;LOC_Os03g16920;LOC_Os03g48320;LOC_Os04g01740;LOC_Os04g54180;LOC_Os06g06390;LOC_Os06g15750;LOC_Os06g38650;LOC_Os06g38730;LOC_Os06g48210;LOC_Os07g15930;LOC_Os07g…
GO:0032553	ribonucleotide binding	61/445	4201/55958	61	4201	0.0145204	5.11e-06	0.00562	molecular_function	LOC_Os01g02390;LOC_Os01g04520;LOC_Os01g05620;LOC_Os01g12660;LOC_Os01g18050;LOC_Os01g24820;LOC_Os01g25720;LOC_Os01g25740;LOC_Os01g35030;LOC_Os01g50400;LOC_Os01g54590;LOC_Os02g02660;LOC_Os02g12030;LOC_Os02g12420;LOC_Os02g18180;LOC_Os02g40200;LOC_Os02g42150;LOC_Os03g08380;LOC_Os03g16920;LOC_Os03g48320;LOC_Os04g01740;LOC_Os04g54180;LOC_Os05g42190;LOC_Os06g06390;LOC_Os06g15750;LOC_Os06g38650;LOC_Os06g…
GO:0050896	response to stimulus	67/445	4632/55958	67	4632	0.0144646	2.31e-06	0.00254	biological_process	LOC_Os01g04360;LOC_Os01g04370;LOC_Os01g05620;LOC_Os01g10320;LOC_Os01g16850;LOC_Os01g18050;LOC_Os01g24820;LOC_Os01g25720;LOC_Os01g25740;LOC_Os01g44200;LOC_Os01g54590;LOC_Os02g02660;LOC_Os02g12120;LOC_Os02g12900;LOC_Os02g13800;LOC_Os02g36140;LOC_Os02g52730;LOC_Os02g53130;LOC_Os03g12860;LOC_Os03g14180;LOC_Os03g16610;LOC_Os03g16920;LOC_Os03g44380;LOC_Os03g48320;LOC_Os03g49350;LOC_Os04g01740;LOC_Os04g…
GO:0097367	carbohydrate derivative binding	61/445	4237/55958	61	4237	0.014397	8.06e-06	0.00886	molecular_function	LOC_Os01g02390;LOC_Os01g04520;LOC_Os01g05620;LOC_Os01g12660;LOC_Os01g18050;LOC_Os01g24820;LOC_Os01g25720;LOC_Os01g25740;LOC_Os01g35030;LOC_Os01g50400;LOC_Os01g54590;LOC_Os02g02660;LOC_Os02g12030;LOC_Os02g12420;LOC_Os02g18180;LOC_Os02g40200;LOC_Os02g42150;LOC_Os03g08380;LOC_Os03g16920;LOC_Os03g48320;LOC_Os04g01740;LOC_Os04g54180;LOC_Os05g42190;LOC_Os06g06390;LOC_Os06g15750;LOC_Os06g38650;LOC_Os06g…
GO:0030554	adenyl nucleotide binding	57/445	3968/55958	57	3968	0.0143649	1.61e-05	0.0177	molecular_function	LOC_Os01g02390;LOC_Os01g04520;LOC_Os01g05620;LOC_Os01g12660;LOC_Os01g24820;LOC_Os01g25720;LOC_Os01g25740;LOC_Os01g35030;LOC_Os01g50400;LOC_Os02g02660;LOC_Os02g12030;LOC_Os02g12420;LOC_Os02g18180;LOC_Os02g40200;LOC_Os02g42150;LOC_Os03g08380;LOC_Os03g16920;LOC_Os03g48320;LOC_Os04g01740;LOC_Os04g54180;LOC_Os06g06390;LOC_Os06g15750;LOC_Os06g38650;LOC_Os06g38730;LOC_Os06g48210;LOC_Os07g15930;LOC_Os07g…
GO:0032555	purine ribonucleotide binding	59/445	4159/55958	59	4159	0.0141861	1.63e-05	0.018	molecular_function	LOC_Os01g02390;LOC_Os01g04520;LOC_Os01g05620;LOC_Os01g12660;LOC_Os01g18050;LOC_Os01g24820;LOC_Os01g25720;LOC_Os01g25740;LOC_Os01g35030;LOC_Os01g50400;LOC_Os01g54590;LOC_Os02g02660;LOC_Os02g12030;LOC_Os02g12420;LOC_Os02g18180;LOC_Os02g40200;LOC_Os02g42150;LOC_Os03g08380;LOC_Os03g16920;LOC_Os03g48320;LOC_Os04g01740;LOC_Os04g54180;LOC_Os06g06390;LOC_Os06g15750;LOC_Os06g38650;LOC_Os06g38730;LOC_Os06g…
GO:0032550	purine ribonucleoside binding	59/445	4159/55958	59	4159	0.0141861	1.63e-05	0.018	molecular_function	LOC_Os01g02390;LOC_Os01g04520;LOC_Os01g05620;LOC_Os01g12660;LOC_Os01g18050;LOC_Os01g24820;LOC_Os01g25720;LOC_Os01g25740;LOC_Os01g35030;LOC_Os01g50400;LOC_Os01g54590;LOC_Os02g02660;LOC_Os02g12030;LOC_Os02g12420;LOC_Os02g18180;LOC_Os02g40200;LOC_Os02g42150;LOC_Os03g08380;LOC_Os03g16920;LOC_Os03g48320;LOC_Os04g01740;LOC_Os04g54180;LOC_Os06g06390;LOC_Os06g15750;LOC_Os06g38650;LOC_Os06g38730;LOC_Os06g…
GO:0001883	purine nucleoside binding	59/445	4159/55958	59	4159	0.0141861	1.63e-05	0.018	molecular_function	LOC_Os01g02390;LOC_Os01g04520;LOC_Os01g05620;LOC_Os01g12660;LOC_Os01g18050;LOC_Os01g24820;LOC_Os01g25720;LOC_Os01g25740;LOC_Os01g35030;LOC_Os01g50400;LOC_Os01g54590;LOC_Os02g02660;LOC_Os02g12030;LOC_Os02g12420;LOC_Os02g18180;LOC_Os02g40200;LOC_Os02g42150;LOC_Os03g08380;LOC_Os03g16920;LOC_Os03g48320;LOC_Os04g01740;LOC_Os04g54180;LOC_Os06g06390;LOC_Os06g15750;LOC_Os06g38650;LOC_Os06g38730;LOC_Os06g…
GO:0032549	ribonucleoside binding	59/445	4169/55958	59	4169	0.0141521	1.7e-05	0.0187	molecular_function	LOC_Os01g02390;LOC_Os01g04520;LOC_Os01g05620;LOC_Os01g12660;LOC_Os01g18050;LOC_Os01g24820;LOC_Os01g25720;LOC_Os01g25740;LOC_Os01g35030;LOC_Os01g50400;LOC_Os01g54590;LOC_Os02g02660;LOC_Os02g12030;LOC_Os02g12420;LOC_Os02g18180;LOC_Os02g40200;LOC_Os02g42150;LOC_Os03g08380;LOC_Os03g16920;LOC_Os03g48320;LOC_Os04g01740;LOC_Os04g54180;LOC_Os06g06390;LOC_Os06g15750;LOC_Os06g38650;LOC_Os06g38730;LOC_Os06g…
GO:0001882	nucleoside binding	59/445	4170/55958	59	4170	0.0141487	1.7e-05	0.0187	molecular_function	LOC_Os01g02390;LOC_Os01g04520;LOC_Os01g05620;LOC_Os01g12660;LOC_Os01g18050;LOC_Os01g24820;LOC_Os01g25720;LOC_Os01g25740;LOC_Os01g35030;LOC_Os01g50400;LOC_Os01g54590;LOC_Os02g02660;LOC_Os02g12030;LOC_Os02g12420;LOC_Os02g18180;LOC_Os02g40200;LOC_Os02g42150;LOC_Os03g08380;LOC_Os03g16920;LOC_Os03g48320;LOC_Os04g01740;LOC_Os04g54180;LOC_Os06g06390;LOC_Os06g15750;LOC_Os06g38650;LOC_Os06g38730;LOC_Os06g…
GO:0017076	purine nucleotide binding	59/445	4203/55958	59	4203	0.0140376	2.66e-05	0.0292	molecular_function	LOC_Os01g02390;LOC_Os01g04520;LOC_Os01g05620;LOC_Os01g12660;LOC_Os01g18050;LOC_Os01g24820;LOC_Os01g25720;LOC_Os01g25740;LOC_Os01g35030;LOC_Os01g50400;LOC_Os01g54590;LOC_Os02g02660;LOC_Os02g12030;LOC_Os02g12420;LOC_Os02g18180;LOC_Os02g40200;LOC_Os02g42150;LOC_Os03g08380;LOC_Os03g16920;LOC_Os03g48320;LOC_Os04g01740;LOC_Os04g54180;LOC_Os06g06390;LOC_Os06g15750;LOC_Os06g38650;LOC_Os06g38730;LOC_Os06g…
GO:0043168	anion binding	65/445	4676/55958	65	4676	0.0139008	9.91e-06	0.0109	molecular_function	LOC_Os01g02390;LOC_Os01g04520;LOC_Os01g05620;LOC_Os01g12660;LOC_Os01g18050;LOC_Os01g24820;LOC_Os01g25720;LOC_Os01g25740;LOC_Os01g35030;LOC_Os01g50400;LOC_Os01g54590;LOC_Os02g02660;LOC_Os02g12030;LOC_Os02g12420;LOC_Os02g12900;LOC_Os02g18180;LOC_Os02g40200;LOC_Os02g42150;LOC_Os02g53130;LOC_Os03g08380;LOC_Os03g16920;LOC_Os03g48320;LOC_Os04g01740;LOC_Os04g54180;LOC_Os05g42190;LOC_Os06g06390;LOC_Os06g…
GO:0000166	nucleotide binding	67/445	4902/55958	67	4902	0.0136679	1.45e-05	0.0159	molecular_function	LOC_Os01g02390;LOC_Os01g04520;LOC_Os01g05620;LOC_Os01g12660;LOC_Os01g18050;LOC_Os01g24820;LOC_Os01g25720;LOC_Os01g25740;LOC_Os01g35030;LOC_Os01g50400;LOC_Os01g54590;LOC_Os02g02660;LOC_Os02g12030;LOC_Os02g12420;LOC_Os02g18180;LOC_Os02g40200;LOC_Os02g42150;LOC_Os02g53130;LOC_Os03g08380;LOC_Os03g16920;LOC_Os03g48320;LOC_Os04g01740;LOC_Os04g54180;LOC_Os05g42190;LOC_Os06g06390;LOC_Os06g10170;LOC_Os06g…
GO:1901265	nucleoside phosphate binding	67/445	4902/55958	67	4902	0.0136679	1.45e-05	0.0159	molecular_function	LOC_Os01g02390;LOC_Os01g04520;LOC_Os01g05620;LOC_Os01g12660;LOC_Os01g18050;LOC_Os01g24820;LOC_Os01g25720;LOC_Os01g25740;LOC_Os01g35030;LOC_Os01g50400;LOC_Os01g54590;LOC_Os02g02660;LOC_Os02g12030;LOC_Os02g12420;LOC_Os02g18180;LOC_Os02g40200;LOC_Os02g42150;LOC_Os02g53130;LOC_Os03g08380;LOC_Os03g16920;LOC_Os03g48320;LOC_Os04g01740;LOC_Os04g54180;LOC_Os05g42190;LOC_Os06g06390;LOC_Os06g10170;LOC_Os06g…
GO:0036094	small molecule binding	67/445	5014/55958	67	5014	0.0133626	2.69e-05	0.0296	molecular_function	LOC_Os01g02390;LOC_Os01g04520;LOC_Os01g05620;LOC_Os01g12660;LOC_Os01g18050;LOC_Os01g24820;LOC_Os01g25720;LOC_Os01g25740;LOC_Os01g35030;LOC_Os01g50400;LOC_Os01g54590;LOC_Os02g02660;LOC_Os02g12030;LOC_Os02g12420;LOC_Os02g18180;LOC_Os02g40200;LOC_Os02g42150;LOC_Os02g53130;LOC_Os03g08380;LOC_Os03g16920;LOC_Os03g48320;LOC_Os04g01740;LOC_Os04g54180;LOC_Os05g42190;LOC_Os06g06390;LOC_Os06g10170;LOC_Os06g…
GO:0043167	ion binding	161/445	13316/55958	161	13316	0.0120907	4.64e-09	5.1e-06	molecular_function	LOC_Os01g02390;LOC_Os01g04520;LOC_Os01g05320;LOC_Os01g05620;LOC_Os01g05730;LOC_Os01g06810;LOC_Os01g09050;LOC_Os01g12660;LOC_Os01g16850;LOC_Os01g18050;LOC_Os01g19100;LOC_Os01g22170;LOC_Os01g22180;LOC_Os01g23020;LOC_Os01g23230;LOC_Os01g24810;LOC_Os01g24820;LOC_Os01g25720;LOC_Os01g25740;LOC_Os01g35030;LOC_Os01g35690;LOC_Os01g36040;LOC_Os01g36170;LOC_Os01g37060;LOC_Os01g37410;LOC_Os01g39930;LOC_Os01g…
GO:1901363	heterocyclic compound binding	188/445	17538/55958	188	17538	0.0107196	1.27e-06	0.0014	molecular_function	LOC_Os01g01260;LOC_Os01g01850;LOC_Os01g02390;LOC_Os01g02530;LOC_Os01g04520;LOC_Os01g04780;LOC_Os01g05320;LOC_Os01g05620;LOC_Os01g05730;LOC_Os01g06810;LOC_Os01g09050;LOC_Os01g09170;LOC_Os01g10320;LOC_Os01g12360;LOC_Os01g12660;LOC_Os01g16850;LOC_Os01g18050;LOC_Os01g19100;LOC_Os01g22170;LOC_Os01g22180;LOC_Os01g23020;LOC_Os01g23230;LOC_Os01g24810;LOC_Os01g24820;LOC_Os01g25720;LOC_Os01g25740;LOC_Os01g…
GO:0097159	organic cyclic compound binding	188/445	17540/55958	188	17540	0.0107184	1.27e-06	0.0014	molecular_function	LOC_Os01g01260;LOC_Os01g01850;LOC_Os01g02390;LOC_Os01g02530;LOC_Os01g04520;LOC_Os01g04780;LOC_Os01g05320;LOC_Os01g05620;LOC_Os01g05730;LOC_Os01g06810;LOC_Os01g09050;LOC_Os01g09170;LOC_Os01g10320;LOC_Os01g12360;LOC_Os01g12660;LOC_Os01g16850;LOC_Os01g18050;LOC_Os01g19100;LOC_Os01g22170;LOC_Os01g22180;LOC_Os01g23020;LOC_Os01g23230;LOC_Os01g24810;LOC_Os01g24820;LOC_Os01g25720;LOC_Os01g25740;LOC_Os01g…
GO:0005488	binding	226/445	21588/55958	226	21588	0.0104688	1.91e-07	0.000209	molecular_function	LOC_Os01g01260;LOC_Os01g01850;LOC_Os01g02390;LOC_Os01g02530;LOC_Os01g04520;LOC_Os01g04780;LOC_Os01g05320;LOC_Os01g05620;LOC_Os01g05730;LOC_Os01g06810;LOC_Os01g09050;LOC_Os01g09170;LOC_Os01g10320;LOC_Os01g12360;LOC_Os01g12660;LOC_Os01g16850;LOC_Os01g18050;LOC_Os01g19100;LOC_Os01g22170;LOC_Os01g22180;LOC_Os01g23020;LOC_Os01g23230;LOC_Os01g24810;LOC_Os01g24820;LOC_Os01g25720;LOC_Os01g25740;LOC_Os01g…
