# Supplementary material for: Transcriptomic and Metabolomic Studies Disclose Key Metabolism Pathways Contributing to Well-maintained Photosynthesis under the Drought and the Consequent Drought-Tolerance in Rice
Source: Front Plant Sci. 2016 Dec 21;7:1886. doi: 10.3389/fpls.2016.01886 (PMC5174129; doi:10.3389/fpls.2016.01886)
Supplement: Supplementary file 7 [file Table7.XLSX]

## Sheet: DEGs of osmolality in IRAT109
Table S7. Differentially expressed genes correlated with the osmolality and AOC in IRAT109 and IAC1246 and their fold changes at the six time points
Gene_ID	A	B	C	D	E	F	Cor	Pvalue
LOC_Os01g18170	0.657608	11.3337	3.30511	15.2173	4.94731	1.64823	-0.717092	0.0130013
LOC_Os03g06360	0	9.11634	2.56732	13.1856	5.09558	2.53286	-0.612391	0.0451963
LOC_Os04g54230	1.27295	12.8667	2.48301	12.6865	3.98465	2.40853	-0.774313	0.00514788
LOC_Os06g51440	1.3155	11.0661	10.1015	16.1627	9.13513	2.6406	-0.6288	0.0382309
LOC_Os10g36180	3.25002	9.67596	4.97298	14.1482	4.47956	3.69825	-0.780225	0.00461055
LOC_Os11g06730	0.72792	9.23122	0.915458	12.3026	4.08103	13.1282	-0.664558	0.0257039
LOC_Os01g50400	1.06269	0.705649	2.09138	12.9935	2.12004	3.24995	-0.849526	0.000932603
LOC_Os02g51040	5.73371	-0.0474472	4.07552	13.2783	4.63416	3.64426	-0.658662	0.0275338
LOC_Os03g30470	2.32816	2.14372	2.79226	14.2376	2.43688	0.921858	-0.719983	0.0124714
LOC_Os03g51350	5.38941	0.783234	5.2827	16.5963	3.55889	3.85203	-0.76625	0.00595317
LOC_Os05g07810	0.21642	0.910748	1.08856	13.112	3.02175	2.2435	-0.633234	0.0364851
LOC_Os05g43930	-0.570492	0.942846	2.29625	13.2017	3.11653	0.794605	-0.677104	0.0220991
LOC_Os05g46480	4.76644	1.35545	8.17512	17.3303	8.25199	4.64105	-0.78675	0.00406689
LOC_Os07g05940	1.50893	-2.5837	6.09906	14.4882	0.478015	1.48434	-0.640009	0.0339264
LOC_Os11g26780	5.53166	0.209568	7.31784	16.1577	6.9527	4.49587	-0.793762	0.00353712
LOC_Os11g41650	1.11447	1.67765	2.99347	12.253	2.17008	1.66901	-0.697339	0.0170655
LOC_Os02g43330	4.11649	3.58374	5.14677	8.11791	8.21899	3.8048	-0.79144	0.00370651
LOC_Os06g46740	4.54166	0.812554	4.83682	15.7478	15.2407	3.69141	-0.747964	0.00811813
LOC_Os07g23660	2.58681	3.37921	5.42271	5.92117	8.11039	2.63951	-0.622395	0.0408536
LOC_Os08g01370	11.769	0	3.68158	12.5241	13.7524	2.19971	-0.615546	0.0437937
LOC_Os09g20330	3.49902	8.39232	1.69	4.37007	14.195	0.249727	-0.657285	0.0279741
LOC_Os09g25690	3.91518	5.78223	6.61395	8.32741	8.72995	1.90583	-0.751564	0.00765264
LOC_Os11g05410	0.901352	7.88874	3.36643	11.2252	11.584	1.2079	-0.639603	0.0340761
LOC_Os01g10120	-0.781047	0.711793	13.5366	12.9862	13.0524	0.407415	-0.614412	0.0442945
LOC_Os05g38300	0	0	11.2779	12.1954	12.5807	12.5807	-0.734811	0.00999616
LOC_Os07g49370	-0.534523	-1.48286	12.6957	12.3666	11.9244	11.9244	-0.707034	0.0149714
LOC_Os08g11599	0	0	11.3214	11.7715	13.285	13.285	-0.628349	0.0384115
LOC_Os09g09260	-0.182749	-0.616223	12.5464	13.8206	12.5632	12.5632	-0.639489	0.0341181
LOC_Os11g26790	5.30743	2.89048	17.1965	8.89196	8.99223	4.23827	-0.747387	0.00819473
LOC_Os01g10370	13.0782	0	14.6241	13.9046	5.67243	3.5544	-0.776087	0.00498204
LOC_Os02g28760	12.6439	0	11.3859	11.8009	1.02559	1.92017	-0.692476	0.0181913
LOC_Os07g33280	9.68124	0	12.1981	11.1636	2.59952	2.57342	-0.718186	0.0127989
LOC_Os11g07911	11.163	0	14.1227	15.1486	6.01423	4.02667	-0.781997	0.00445792
LOC_Os08g34390	12.7543	13.6614	19.8155	10.2925	9.84841	2.21889	-0.714476	0.0134944
LOC_Os01g12000	1.81671	2.16095	13.1737	2.43582	2.68526	-0.259319	-0.824069	0.00181265
LOC_Os03g21650	10.0593	0	12.2688	-0.140285	2.96519	2.77231	-0.714081	0.01357
LOC_Os05g05930	2.76268	-0.808881	14.7555	4.14943	5.08081	4.86466	-0.840344	0.00120059
LOC_Os06g48200	0.799748	-0.160118	13.3628	5.06287	4.53069	2.33344	-0.770576	0.00551045
LOC_Os07g47480	0.191238	1.40808	13.0137	3.53718	3.98905	0.661654	-0.64124	0.0334754
LOC_Os08g16740	10.6257	0.846947	4.10224	4.41566	5.66004	-0.307569	-0.661674	0.0265879
LOC_Os01g01610	0.718967	0.521559	0.568822	0.913104	1.0104	0.528084	-0.644674	0.0322394
LOC_Os01g01620	0.294052	0.355816	0.881294	0.53308	0.619882	1.57767	-0.625157	0.0397078
LOC_Os01g01920	0.308898	0.455023	0.288267	0.73012	0.97991	0.234748	-0.807492	0.00264987
LOC_Os01g02310	0.182363	0.457849	1.18169	1.62087	0.526059	0.0552648	-0.666253	0.0251941
LOC_Os01g04200	0.853829	0.535571	0.918181	1.55552	1.24338	-0.00748444	-0.697932	0.0169317
LOC_Os01g04210	-0.421385	0.595769	2.46179	3.55547	1.67228	0.694435	-0.649646	0.0305067
LOC_Os01g04590	1.29537	-0.130259	1.07973	0.817733	-0.082483	0.681107	-0.729705	0.010804
LOC_Os01g04920	1.36949	1.76108	1.10559	1.46473	0.659091	-0.364614	-0.620962	0.0414573
LOC_Os01g05650	0.34722	0.738657	0.733935	0.836024	1.21389	0.578997	-0.717606	0.0129058
LOC_Os01g05830	0.0750282	0.866319	0.416986	0.656304	0.525054	1.15928	-0.6836	0.0203814
LOC_Os01g06230	2.32749	2.47177	2.85299	3.1961	1.2074	0.0277822	-0.725958	0.0114261
LOC_Os01g06640	1.11163	1.13566	1.84382	1.40296	1.57092	1.35625	-0.855173	0.000791876
LOC_Os01g07200	0.335837	0.560526	0.530427	0.804015	1.11549	0.83004	-0.857654	0.000735398
LOC_Os01g07280	1.15403	0.97406	1.30361	1.50562	1.18382	0.998222	-0.885389	0.000289137
LOC_Os01g07376	1.3211	0.94243	0.459114	0.209614	0.391283	0.368579	-0.758273	0.00683738
LOC_Os01g07700	1.10464	1.32434	1.14816	1.57697	0.679492	0.48788	-0.875971	0.000406733
LOC_Os01g07780	0.196442	0.0773338	1.36202	1.10747	0.704678	1.09624	-0.712588	0.0138586
LOC_Os01g08320	0.551054	0.735962	1.11769	1.64205	2.28319	0.749472	-0.71893	0.0126624
LOC_Os01g08780	0.248379	0.948254	1.5874	0.868514	0.38107	0.793105	-0.833609	0.00143118
LOC_Os01g09300	1.07362	1.60847	1.03633	0.870529	0.723794	0.300824	-0.856555	0.000760035
LOC_Os01g09570	0.953368	0.473986	0.62998	0.299584	-0.381765	0.588702	-0.637138	0.034995
LOC_Os01g09640	0.587551	1.2347	1.70122	2.73281	2.482	1.78219	-0.817922	0.00209572
LOC_Os01g10250	0.894802	1.17137	1.27912	1.59265	1.0155	0.620436	-0.942561	1.4052e-05
LOC_Os01g10320	1.5549	0.905085	2.79011	3.86862	3.00227	2.26959	-0.816071	0.00218712
LOC_Os01g10680	0.671151	0.238446	1.11324	1.13998	1.04607	0.575563	-0.791076	0.0037336
LOC_Os01g10900	0.13214	0.0120107	1.00415	0.778417	1.48314	0.447929	-0.637393	0.0348989
LOC_Os01g11250	0.466825	0.606384	0.336986	0.626182	1.06696	0.238287	-0.732706	0.0103237
LOC_Os01g11960	0.325628	0.303219	0.473171	1.21835	0.936417	0.470088	-0.782652	0.00440242
LOC_Os01g12520	0.462332	-0.326966	0.585106	1.13964	1.32882	1.7201	-0.658303	0.0276481
LOC_Os01g12660	0.619164	1.28605	4.32402	3.7645	4.59821	1.62657	-0.73777	0.00954865
LOC_Os01g12770	1.69241	0.444567	1.00079	1.00013	1.50242	0.523762	-0.721438	0.0122107
LOC_Os01g13000	0.520873	0.392147	0.47325	0.578848	0.956596	0.619427	-0.833316	0.0014419
LOC_Os01g13280	0.613417	0.793426	0.59018	0.783465	1.67954	0.794936	-0.678524	0.0217152
LOC_Os01g13550	0.807333	0.0262721	0.453486	1.03218	0.994443	0.00424939	-0.645504	0.0319452
LOC_Os01g13930	0.178427	0.848703	2.47101	2.65571	3.10633	0.834009	-0.644623	0.0322574
LOC_Os01g14050	-0.155549	0.314676	1.01923	1.26594	1.42494	1.34209	-0.722651	0.0119964
LOC_Os01g14510	0.942599	0.702152	1.39886	1.79396	1.1391	0.647593	-0.817737	0.00210475
LOC_Os01g15320	0.578258	0.726999	1.27282	1.84231	1.85583	-0.0174487	-0.690599	0.0186397
LOC_Os01g15900	2.00605	2.69369	2.41982	1.52174	1.30246	2.18852	-0.881957	0.000328493
LOC_Os01g16370	0.271673	0.656609	1.11644	1.021	1.25337	0.635859	-0.821319	0.0019355
LOC_Os01g17160	0.298523	0.687131	1.53239	1.34833	2.45351	0.599356	-0.607162	0.0475879
LOC_Os01g17396	1.83072	2.37773	1.72112	1.63255	1.23774	0.175551	-0.771572	0.00541203
LOC_Os01g18230	1.41298	0.934277	1.62818	2.45173	2.31574	1.48339	-0.675773	0.0224634
LOC_Os01g18240	-0.147902	0.0111899	0.933703	1.4843	2.43426	1.40401	-0.657033	0.0280552
LOC_Os01g18400	-0.620114	-0.113289	1.48006	0.994213	0.032231	0.773263	-0.623687	0.0403149
LOC_Os01g20860	0.925663	0.766589	1.19545	1.44237	1.62808	0.826332	-0.864062	0.000603537
LOC_Os01g21420	1.51768	0.92601	0.900031	1.72248	1.09411	0.383604	-0.830702	0.00154032
LOC_Os01g25010	2.28813	1.26874	0.153563	0.634502	-0.134465	0.0972561	-0.67394	0.0229722
LOC_Os01g26120	0.638968	1.0418	0.567878	0.844614	0.946448	0.272275	-0.614646	0.0441909
LOC_Os01g27120	1.16871	0.0337606	0.324506	0.856411	1.73057	1.08786	-0.739723	0.00926138
LOC_Os01g27449	2.76563	1.05077	1.51191	1.70142	3.37654	3.02099	-0.870743	0.000485938
LOC_Os01g28840	0.995264	0.467053	2.76691	2.34471	4.27304	2.14418	-0.730419	0.0106883
LOC_Os01g29180	0.517452	0.802274	1.30877	0.381988	0.671727	0.590977	-0.693479	0.0179547
LOC_Os01g30956	0.118457	0.471759	0.836651	1.69757	0.573594	-0.119218	-0.615643	0.0437511
LOC_Os01g31980	0.61562	1.14993	0.709559	-0.00533821	-0.195777	0.235453	-0.62564	0.0395099
LOC_Os01g32780	-0.345937	0.938384	0.707048	1.4433	1.29799	1.78628	-0.603645	0.0492447
LOC_Os01g34590	-0.449183	0.829063	0.980852	1.10066	1.40586	0.566758	-0.706401	0.0151022
LOC_Os01g34880	1.12161	0.129971	1.69577	0.888868	0.929929	0.122265	-0.753279	0.00743783
LOC_Os01g35184	0.806711	0.925014	0.509751	0.990572	0.850833	0.15474	-0.814199	0.00228249
LOC_Os01g36790	0.465392	-0.0368472	1.64857	1.09924	1.58002	0.820323	-0.610563	0.0460225
LOC_Os01g37470	0.694086	0.616292	0.534784	1.3758	1.34423	0.2701	-0.689296	0.0189555
LOC_Os01g37610	-0.694776	0.0547664	1.25121	1.27686	1.88355	0.696439	-0.659337	0.0273198
LOC_Os01g37690	1.68712	0.516751	0.651537	0.828244	0.214827	0.197558	-0.818012	0.00209139
LOC_Os01g38990	0.728639	0.120401	0.783603	1.11438	1.09291	0.922385	-0.907957	0.000111465
LOC_Os01g40280	2.07668	1.44252	2.13908	1.70759	1.1463	1.46945	-0.81127	0.00243793
LOC_Os01g41720	1.33501	0.861863	1.28139	1.97026	1.55389	1.14669	-0.787352	0.00401923
LOC_Os01g41890	0.17785	0.399175	0.702356	1.66156	0.773616	1.02557	-0.745048	0.00851015
LOC_Os01g41930	1.12913	0.655533	0.534751	1.18698	0.801103	0.574791	-0.631924	0.0369949
LOC_Os01g42110	0.168193	0.843553	2.53755	1.5024	3.13143	1.63062	-0.78362	0.00432144
LOC_Os01g43090	-0.134509	0.577735	0.334873	0.859156	0.975436	0.504589	-0.687805	0.0193218
LOC_Os01g43580	1.17308	-0.106728	1.72848	1.48092	1.33195	0.899968	-0.772351	0.00533593
LOC_Os01g43740	0.320593	0.769113	0.190688	2.76992	1.96962	0.878697	-0.643197	0.032767
LOC_Os01g44250	-0.386087	0.772108	0.900465	1.22874	0.794002	0.828485	-0.613591	0.0446593
LOC_Os01g45460	2.8759	2.04432	2.51255	4.01163	3.08994	0.63235	-0.829932	0.00157027
LOC_Os01g45670	0.542121	0.302142	1.47847	1.02717	1.35166	1.06372	-0.616136	0.0435347
LOC_Os01g46970	0.32659	0.450957	1.02978	2.14658	1.74939	1.24532	-0.79756	0.00327249
LOC_Os01g47190	0.0154514	0.249596	0.143232	0.792966	1.02609	0.386189	-0.649939	0.0304068
LOC_Os01g47490	0.212111	0.714507	0.414786	1.08822	0.885507	0.767115	-0.736659	0.00971497
LOC_Os01g49230	2.11435	0.332654	0.94419	1.86072	1.60976	0.925305	-0.86299	0.000624236
LOC_Os01g49280	1.71993	1.50063	1.84766	2.41111	1.06636	0.674338	-0.824739	0.00178363
LOC_Os01g49710	-0.379998	0.813143	1.96138	2.81079	0.287051	1.45918	-0.657408	0.0279344
LOC_Os01g50450	1.00851	1.02683	1.3215	1.88387	1.82453	0.733331	-0.893991	0.000206154
LOC_Os01g50760	0.907518	1.48027	0.899296	1.35557	0.977795	0.228834	-0.857947	0.000728925
LOC_Os01g51040	0.526036	0.925778	1.36254	1.26137	1.55365	0.742921	-0.735975	0.00981844
LOC_Os01g51400	1.48482	0.733882	2.39314	2.838	4.31309	1.01993	-0.840986	0.00118019
LOC_Os01g51420	0.497135	0.513772	0.459787	0.94831	1.26947	1.03324	-0.803619	0.00288112
LOC_Os01g52110	0.34665	0.215129	0.824496	1.1302	1.10693	0.422101	-0.669391	0.0242695
LOC_Os01g52260	0.796343	0.520755	0.912439	1.11465	1.11625	0.454552	-0.668682	0.0244765
LOC_Os01g52290	0.367448	-0.0355285	0.513351	0.367177	0.987479	0.672778	-0.733614	0.0101815
LOC_Os01g52340	0.796673	0.742295	1.16985	1.12561	0.922505	0.298308	-0.890894	0.000233595
LOC_Os01g52710	0.722169	1.01548	0.893982	3.72512	2.82684	0.5799	-0.681987	0.0207988
LOC_Os01g53860	0.596285	0.296538	2.50942	2.14699	2.6131	2.84438	-0.609157	0.0466652
LOC_Os01g54270	1.01297	0.830295	1.19887	1.89684	1.93389	0.0135929	-0.706528	0.0150758
LOC_Os01g54590	0.672341	0.875754	2.84444	1.4328	2.49675	1.42481	-0.770335	0.0055344
LOC_Os01g55100	0.550574	0.459432	1.62897	2.47355	2.58049	0.884375	-0.736661	0.00971469
LOC_Os01g55280	1.56962	-0.21437	1.68519	0.495929	2.33393	0.222901	-0.643458	0.0326731
LOC_Os01g55940	1.51343	0.327019	2.37227	3.85073	4.2859	0.714505	-0.603232	0.0494418
LOC_Os01g56810	0.184203	0.421506	3.54726	5.06153	2.34224	0.415398	-0.803744	0.00287342
LOC_Os01g57450	0.0800083	0.298895	0.31027	0.344169	0.577684	1.12347	-0.656673	0.0281712
LOC_Os01g57740	0.350359	0.506637	0.379981	1.16455	0.586833	0.52691	-0.739018	0.00936436
LOC_Os01g57854	1.07883	1.24208	2.77964	1.62169	2.44158	0.833603	-0.833784	0.0014248
LOC_Os01g58194	0.636643	0.742913	1.54131	1.89546	2.27509	1.38575	-0.758912	0.0067633
LOC_Os01g58910	1.61148	0.954885	2.35588	2.67182	1.98614	0.492545	-0.764945	0.00609178
LOC_Os01g59020	1.47013	0.560373	0.380163	1.23172	0.725901	-0.0487726	-0.764527	0.0061366
LOC_Os01g60080	-0.564081	0.525476	0.814136	1.48142	1.82074	0.714624	-0.612362	0.0452092
LOC_Os01g60170	0.13004	1.6565	1.79917	2.83024	2.41609	0.972734	-0.638599	0.0344483
LOC_Os01g60910	1.04505	0.409559	0.770822	1.50652	1.39995	0.696242	-0.836977	0.00131208
LOC_Os01g60920	1.53387	0.379881	0.309228	0.168567	0.157324	0.22687	-0.70734	0.0149084
LOC_Os01g61400	0.711902	0.603473	0.484775	1.20024	1.21248	0.328751	-0.841711	0.00115744
LOC_Os01g61610	0.954342	0.963652	6.86898	-0.480477	1.56766	1.08982	-0.628984	0.0381573
LOC_Os01g61670	0.944635	1.10944	0.71699	1.34221	0.902218	0.240461	-0.790771	0.00375645
LOC_Os01g62070	0.773943	1.09131	0.702665	1.16212	0.571676	0.769317	-0.931773	3.00083e-05
LOC_Os01g62780	0.695705	1.05757	1.19272	2.0448	2.39145	1.21515	-0.86565	0.000573823
LOC_Os01g62810	2.91786	1.48024	1.49564	2.45701	0.209737	-0.352918	-0.726544	0.0113271
LOC_Os01g62840	1.61801	0.909859	0.508194	0.997929	-0.444374	-0.378797	-0.680462	0.021199
LOC_Os01g62980	-0.672862	1.14505	2.52551	1.6764	2.6997	1.98468	-0.672619	0.0233436
LOC_Os01g63930	1.32187	-0.604324	1.99401	1.1514	1.39935	0.465153	-0.62351	0.0403884
LOC_Os01g64100	-0.48101	0.849998	0.842152	2.52103	1.6567	0.536496	-0.678006	0.0218547
LOC_Os01g64360	0.254016	-0.100839	0.603262	1.98305	0.351703	1.39089	-0.656951	0.0280814
LOC_Os01g64750	0.458988	0.210034	0.652665	0.994013	0.333111	0.446403	-0.739781	0.00925301
LOC_Os01g64970	0.677383	0.556933	1.01128	1.45224	1.16605	0.460766	-0.832308	0.00147929
LOC_Os01g65370	-0.270814	0.0854537	0.825421	1.59306	0.462404	1.27599	-0.673055	0.0232205
LOC_Os01g65480	0.191495	1.03465	0.887614	0.828239	1.08781	0.864203	-0.795385	0.00342215
LOC_Os01g66650	-0.0717412	1.83767	0.762734	2.3351	1.33261	0.824625	-0.664873	0.0256086
LOC_Os01g67220	0.585859	0.840849	0.70457	1.10443	0.561897	-0.074562	-0.845677	0.00103878
LOC_Os01g67310	0.0583369	0.357077	1.08111	0.707432	1.32855	0.570824	-0.806648	0.00269905
LOC_Os01g67320	0.798518	2.13609	1.75455	2.18077	1.15014	0.450321	-0.746743	0.00828072
LOC_Os01g67370	0.355687	1.07787	0.641227	0.215296	0.00200925	0.477672	-0.661716	0.0265747
LOC_Os01g67420	1.25841	0.539316	1.18875	0.312978	-0.273007	0.312757	-0.63065	0.0374957
LOC_Os01g67870	1.52534	1.23308	0.719869	0.353714	-0.519438	0.282826	-0.668841	0.0244298
LOC_Os01g68300	1.53624	0.996416	0.00669502	1.32031	0.866177	0.572947	-0.702839	0.0158534
LOC_Os01g68650	1.18026	1.15731	7.29305	3.87306	3.01092	2.80534	-0.779304	0.0046914
LOC_Os01g69030	0.881926	0.601833	0.838559	1.7988	1.04421	-0.0274671	-0.798156	0.00323233
LOC_Os01g70550	-0.278539	0.335773	0.70065	0.899364	1.35512	0.979648	-0.610714	0.0459539
LOC_Os01g71380	0.983723	1.34803	4.29813	1.33816	0.551273	2.53179	-0.702525	0.0159207
LOC_Os01g73110	0.0985508	1.85096	1.3047	2.71291	2.65422	3.35685	-0.748723	0.00801829
LOC_Os01g73310	1.02491	0.435171	0.429686	0.492	0.308883	-0.0538459	-0.835529	0.00136232
LOC_Os02g01060	0.191487	-0.0170695	1.11784	1.59023	1.43764	0.396888	-0.666674	0.0250688
LOC_Os02g01150	0.0952324	0.726128	0.250819	0.786061	1.11765	0.300242	-0.617593	0.0429001
LOC_Os02g01590	2.94564	3.02523	5.94032	6.66446	5.39793	3.07752	-0.723484	0.011851
LOC_Os02g02840	0.793628	0.635867	1.43918	0.969309	0.29139	0.0602401	-0.679539	0.0214437
LOC_Os02g04369	0.596762	1.75291	2.34549	2.28294	2.23077	1.66893	-0.835125	0.0013766
LOC_Os02g04760	1.55917	1.00743	1.98012	3.20148	4.46285	1.8677	-0.768763	0.00569288
LOC_Os02g04780	0.68143	0.815998	1.42082	3.12354	3.17549	1.67185	-0.627791	0.0386358
LOC_Os02g05710	0.487294	0.56403	0.548572	0.970562	0.400719	0.314986	-0.875086	0.000419395
LOC_Os02g07480	0.619188	1.01748	0.912057	0.938161	0.881225	0.474214	-0.88267	0.000320006
LOC_Os02g07760	0.971936	0.342965	0.683476	0.63901	0.357627	0.423152	-0.852668	0.000852184
LOC_Os02g07930	0.628515	0.715348	1.60629	1.72084	1.4679	1.19124	-0.733683	0.0101707
LOC_Os02g09830	0.358728	0.710157	1.46068	2.15387	0.381753	0.807526	-0.751313	0.00768436
LOC_Os02g10140	0.0834134	0.437118	1.08543	1.82166	0.994067	0.998498	-0.658762	0.0275022
LOC_Os02g13800	4.84675	2.28114	3.90245	3.97576	2.84343	1.5307	-0.839194	0.00123785
LOC_Os02g13965	0.633842	0.780593	0.444853	0.974347	0.672514	-0.0321987	-0.79447	0.00348663
LOC_Os02g14980	1.02018	0.262197	1.23723	1.96144	1.90471	1.0458	-0.848511	0.000959769
LOC_Os02g15950	1.0966	0.78986	0.646987	1.00335	0.868568	0.233029	-0.71924	0.012606
LOC_Os02g17500	0.841843	0.433071	0.684609	0.936947	0.551234	0.00656673	-0.847704	0.000981789
LOC_Os02g19470	-0.855514	0.452047	1.33377	2.32851	1.87518	0.590216	-0.617972	0.0427363
LOC_Os02g21330	0.236278	-0.0279715	0.303051	0.744693	1.55688	0.932462	-0.607221	0.0475602
LOC_Os02g26210	1.11753	1.43045	1.282	0.889834	0.851904	0.701677	-0.798749	0.00319277
LOC_Os02g26470	1.05981	0.386146	2.0321	2.47438	2.06125	2.38579	-0.7019	0.0160557
LOC_Os02g29510	0.568912	0.994796	0.501286	1.21688	1.09271	0.186932	-0.74145	0.00901274
LOC_Os02g32580	0.907669	0.329419	2.15196	3.36172	2.102	2.59424	-0.828115	0.00164259
LOC_Os02g35460	1.40157	1.60016	0.998456	1.36207	0.310875	0.331805	-0.75187	0.00761397
LOC_Os02g36150	1.25368	0.441784	1.14928	1.19522	0.856087	1.7114	-0.903834	0.000134932
LOC_Os02g36380	0.433269	0.215765	0.635523	0.867022	0.933968	0.162074	-0.737048	0.00965658
LOC_Os02g36490	1.24041	2.12231	2.40981	3.30805	2.73684	1.2271	-0.861937	0.000645096
LOC_Os02g37590	0.705787	0.00403153	1.85413	0.923682	0.870032	-0.215416	-0.805487	0.00276778
LOC_Os02g37880	1.14315	0.924548	0.816241	0.824632	0.518549	0.0877422	-0.838264	0.00126858
LOC_Os02g39160	0.779611	1.13738	0.755754	1.16136	1.12779	-0.103286	-0.796656	0.00333408
LOC_Os02g41860	1.34866	0.691662	1.4336	1.66229	0.739027	0.468003	-0.783634	0.00432024
LOC_Os02g41954	1.90378	-0.51428	4.08924	2.51184	4.06051	1.25993	-0.803995	0.00285802
LOC_Os02g42940	1.67305	1.81071	1.39762	2.07625	1.47996	0.694205	-0.890408	0.000238148
LOC_Os02g43340	1.60173	0.542441	0.555676	1.51281	0.449785	-0.181401	-0.608767	0.0468445
LOC_Os02g43540	0.997074	-0.118347	1.71221	1.66033	2.3769	0.574	-0.690601	0.0186391
LOC_Os02g44090	0.390584	2.399	2.04698	2.17922	1.0847	2.41851	-0.675417	0.0225616
LOC_Os02g44630	1.0042	1.10151	1.25901	1.52865	1.31	0.75573	-0.893905	0.000206888
LOC_Os02g44860	0.83985	0.225735	1.67985	0.860203	1.29915	0.72301	-0.865658	0.000573676
LOC_Os02g44870	1.40036	-0.0185937	1.38032	1.29577	0.567813	0.939969	-0.836404	0.00133179
LOC_Os02g45660	0.95299	0.579303	0.166418	0.40175	0.122023	0.196588	-0.624246	0.0400833
LOC_Os02g45850	-0.251384	0.162234	0.588331	1.58431	1.31537	1.44068	-0.662326	0.0263861
LOC_Os02g46030	1.47415	2.15368	1.72875	1.76307	1.48303	1.3018	-0.703581	0.0156947
LOC_Os02g46460	1.68819	0.474865	2.14979	2.6594	1.96154	0.908334	-0.766199	0.00595853
LOC_Os02g46620	-0.145844	0.572142	1.42454	1.45806	1.83195	0.915917	-0.622813	0.0406788
LOC_Os02g46640	0.277898	1.22965	0.136304	0.457667	0.480737	0.59031	-0.681466	0.020935
LOC_Os02g47320	1.77196	0.863281	1.02748	1.87655	1.32987	1.06769	-0.812343	0.00238011
LOC_Os02g47980	0.883753	0.469737	1.50757	1.50886	1.92005	1.5822	-0.778789	0.00473707
LOC_Os02g47990	0.429191	0.539307	0.774611	1.68127	1.41923	1.29527	-0.818535	0.00206611
LOC_Os02g48900	0.42451	-0.260071	1.03213	1.75719	2.05131	1.83717	-0.740145	0.00920026
LOC_Os02g49310	1.23134	0.601242	1.05137	1.39395	1.48272	0.951231	-0.793056	0.00358801
LOC_Os02g51510	-0.800945	1.24992	2.21249	2.93153	2.23517	1.25059	-0.741875	0.00895223
LOC_Os02g51710	-0.320452	0.748041	1.99865	0.947641	1.55403	1.35121	-0.620958	0.041459
LOC_Os02g52130	0.907827	0.617322	0.665611	0.772621	1.44069	0.348622	-0.661069	0.0267759
LOC_Os02g52490	1.6793	2.23885	4.94871	3.33168	3.51709	2.84428	-0.809258	0.0025492
LOC_Os02g52780	1.00428	0.653382	1.64105	2.46085	1.65565	1.71013	-0.849111	0.00094365
LOC_Os02g53490	1.37271	0.783278	0.837792	1.08593	0.626738	0.485254	-0.733971	0.010126
LOC_Os02g54030	-0.475717	1.004	1.10229	1.07833	1.56851	0.476605	-0.629309	0.0380276
LOC_Os02g54900	0.59166	0.422032	0.65766	1.30377	1.3825	0.257016	-0.731604	0.0104983
LOC_Os02g55134	1.43964	0.613628	0.414355	-0.0186142	0.212661	0.694483	-0.603765	0.0491878
LOC_Os02g55320	0.12392	0.580743	0.572713	0.877854	1.10726	0.275718	-0.690939	0.0185579
LOC_Os02g55480	0.705271	0.630406	1.09205	0.913863	0.852385	0.00895535	-0.856092	0.000770599
LOC_Os02g55500	0.966241	1.43775	2.85546	1.25823	1.54336	-0.130331	-0.813349	0.00232684
LOC_Os02g55510	1.31222	0.511235	2.12966	1.23096	0.932369	-0.218505	-0.68612	0.0197415
LOC_Os02g55590	0.331342	0.338696	1.6732	1.57528	2.21727	1.14322	-0.833637	0.00143013
LOC_Os02g56600	-0.16864	0.453298	1.15305	2.43451	2.05044	0.355385	-0.683908	0.0203025
LOC_Os02g57060	2.70962	2.38912	2.6484	1.92545	2.83161	1.04385	-0.739737	0.00925937
LOC_Os02g57160	1.08059	0.767394	0.405634	1.11441	0.927525	-0.0625557	-0.667526	0.0248161
LOC_Os02g57250	0.280403	0.35519	0.121522	0.685674	1.23125	0.493784	-0.758424	0.00681991
LOC_Os02g57620	0.213444	0.538089	0.366318	0.837459	0.981232	0.373403	-0.771254	0.0054433
LOC_Os02g57720	1.68415	0.609269	0.694304	1.15626	0.280406	0.384431	-0.817614	0.00211073
LOC_Os02g57790	1.63566	2.07587	1.71023	2.46639	1.79894	0.328698	-0.671237	0.023737
LOC_Os02g57840	3.76427	0.829154	4.41434	6.07668	3.87598	3.43106	-0.791374	0.00371142
LOC_Os03g03370	1.07015	0.0909376	1.17239	1.80368	0.319452	1.87733	-0.732242	0.0103969
LOC_Os03g03810	0.961617	1.46373	4.80988	4.69526	6.21458	2.41864	-0.666383	0.0251556
LOC_Os03g05280	0.756685	0.523468	0.670594	1.51372	1.04991	0.886519	-0.868237	0.000527798
LOC_Os03g05290	1.2338	-0.140983	0.818829	1.75646	0.761109	0.332925	-0.666622	0.0250843
LOC_Os03g05310	-0.201539	0.121777	0.379104	1.15238	0.90189	0.49258	-0.700712	0.0163144
LOC_Os03g05870	0.386981	1.05028	0.996305	0.627643	0.603249	0.710234	-0.741006	0.00907613
LOC_Os03g05880	1.43883	0.241211	1.76828	0.673317	0.507546	0.194901	-0.696023	0.017365
LOC_Os03g06250	0.0375813	1.28832	0.453471	1.38223	1.29529	1.49887	-0.602691	0.0497011
LOC_Os03g06330	0.348146	1.18195	1.21871	0.872593	0.328872	0.213106	-0.686691	0.0195987
LOC_Os03g06520	1.20913	0.565272	0.762704	1.2437	0.88649	0.482908	-0.793629	0.00354667
LOC_Os03g06580	0.147565	0.534944	0.49539	1.02471	1.07905	0.795953	-0.723468	0.0118536
LOC_Os03g07870	1.58427	1.04871	0.952682	1.08097	-0.165653	0.74615	-0.685539	0.0198878
LOC_Os03g07890	0.529768	1.1303	1.01556	1.66816	1.07507	0.466482	-0.845801	0.00103522
LOC_Os03g08100	1.35335	0.755557	0.956656	1.59581	0.958233	0.0351771	-0.761336	0.00648727
LOC_Os03g08110	0.917064	0.860227	1.10225	2.03969	2.19262	0.152372	-0.63905	0.0342807
LOC_Os03g08550	0.536388	0.417844	1.28181	0.928336	1.28859	0.791393	-0.889244	0.000249309
LOC_Os03g08960	0.157546	0.13165	1.85337	1.14399	1.18622	1.59655	-0.802147	0.00297285
LOC_Os03g09850	0.327702	0.0545446	1.21545	0.883786	1.30301	0.369783	-0.680922	0.0210777
LOC_Os03g10070	0.0318638	-0.0410193	0.434931	1.01889	0.573076	0.216188	-0.683729	0.0203484
LOC_Os03g10500	0.613865	0.700307	1.16173	0.930126	0.893179	-0.179181	-0.80005	0.00310716
LOC_Os03g11910	1.54315	1.21795	2.24256	2.07488	2.58626	0.926528	-0.651986	0.0297144
LOC_Os03g12030	0.154116	0.391858	0.668886	1.06242	1.59531	0.428266	-0.608244	0.0470859
LOC_Os03g12270	0.136736	1.28055	1.73975	2.25112	1.26474	0.514772	-0.742629	0.00884569
LOC_Os03g12860	0.359134	0.11835	1.42567	1.60765	1.67464	1.71362	-0.677339	0.0220353
LOC_Os03g13274	1.01956	0.57596	0.333567	0.849493	0.346205	0.220582	-0.730529	0.0106705
LOC_Os03g13540	1.49477	1.06821	2.60286	2.96944	2.59108	1.43612	-0.856246	0.000767074
LOC_Os03g14570	0.860611	0.404337	0.600643	1.01248	0.199493	0.534476	-0.820065	0.00199357
LOC_Os03g14910	1.00064	0.282833	0.243853	1.70279	0.322477	-0.0803494	-0.676899	0.0221552
LOC_Os03g14915	1.01396	0.680501	0.195861	1.64086	0.136206	-0.231901	-0.638376	0.0345313
LOC_Os03g16060	0.775219	0.170843	2.58079	1.5989	0.478183	0.466665	-0.76939	0.00562935
LOC_Os03g16170	1.06439	0.366636	1.97971	2.05858	2.41817	2.2658	-0.827871	0.00165251
LOC_Os03g16670	1.89173	1.32181	2.00506	2.32827	1.21286	1.27543	-0.933101	2.75216e-05
LOC_Os03g17600	0.601369	1.32663	0.455645	0.884724	0.653934	0.372959	-0.793229	0.00357551
LOC_Os03g17790	3.97612	1.73107	4.15235	5.6888	4.79139	3.98745	-0.774402	0.0051394
LOC_Os03g17800	1.16146	1.01252	0.433158	1.18857	0.253501	0.460866	-0.74814	0.00809498
LOC_Os03g18300	0.70941	-0.303641	1.35346	1.02154	0.334202	0.0499347	-0.790692	0.00376236
LOC_Os03g18340	-0.188199	0.263034	1.23005	0.359387	1.86734	0.965238	-0.70748	0.0148797
LOC_Os03g18540	0.491717	0.601501	0.459075	0.59336	1.30479	0.377576	-0.855493	0.000784425
LOC_Os03g18550	0.0815061	0.453662	0.0423915	0.873183	1.31609	0.416678	-0.619647	0.0420164
LOC_Os03g18680	0.267315	0.774324	0.900777	1.62108	1.71592	1.3898	-0.780754	0.00456465
LOC_Os03g19120	2.40186	-0.808891	2.23307	3.98318	3.35954	0.913305	-0.658472	0.0275942
LOC_Os03g19200	1.25564	0.0363338	1.78319	1.27955	1.20401	0.125574	-0.653439	0.0292299
LOC_Os03g19270	0.147654	0.177529	1.68294	0.707067	2.47551	3.09751	-0.660761	0.0268722
LOC_Os03g19290	1.30742	0.919341	4.07002	5.0323	5.32902	3.66782	-0.724256	0.0117172
LOC_Os03g21000	1.01584	1.13608	0.706504	1.58857	0.79069	0.524302	-0.880098	0.000351443
LOC_Os03g21510	0.967358	-0.274054	1.03285	0.664325	2.05631	0.259292	-0.672321	0.023428
LOC_Os03g21890	1.5765	1.04424	1.53761	0.99179	1.66547	-0.140918	-0.680706	0.0211346
LOC_Os03g22200	0.480294	1.15856	1.47552	1.84942	1.98857	0.951906	-0.845517	0.00104337
LOC_Os03g22250	2.42827	1.26238	1.0439	0.883335	1.79691	0.126728	-0.646975	0.0314291
LOC_Os03g22790	1.88481	1.67419	2.87368	2.1508	1.58806	2.11876	-0.768201	0.00575043
LOC_Os03g22960	1.11112	1.06621	0.789704	1.02387	1.50437	0.705599	-0.732316	0.0103852
LOC_Os03g24560	-0.0577829	-0.600637	1.65058	2.77355	4.18597	0.646416	-0.629409	0.0379877
LOC_Os03g26490	1.02337	0.822132	1.70169	2.33086	2.36724	2.67161	-0.817507	0.00211596
LOC_Os03g27019	1.09058	0.952185	0.445324	0.612782	-0.0182513	0.0306622	-0.794385	0.00349268
LOC_Os03g28300	0.820232	1.22974	1.2619	1.76429	1.6485	0.989632	-0.911027	9.61205e-05
LOC_Os03g30300	1.08424	1.37557	0.929267	1.35931	1.06649	-0.250831	-0.614519	0.044247
LOC_Os03g34280	0.500215	0.356991	0.364163	1.14392	0.743228	0.202572	-0.69104	0.0185337
LOC_Os03g37878	0.331365	0.915367	1.11035	1.2632	0.4981	0.347048	-0.62214	0.0409607
LOC_Os03g40100	1.13315	1.0438	0.928765	1.17612	0.709765	-0.473362	-0.700727	0.0163111
LOC_Os03g40540	0.647652	0.0651683	0.316227	1.09419	0.987543	0.48141	-0.729676	0.0108086
LOC_Os03g43720	1.11597	1.72676	1.87446	1.43061	1.43949	1.11563	-0.873479	0.00044315
LOC_Os03g43930	0.952661	0.348989	1.01654	1.0973	0.950284	0.174009	-0.909071	0.000105694
LOC_Os03g44250	3.42993	1.5395	4.33115	2.71294	4.56036	3.84562	-0.888063	0.000261037
LOC_Os03g44540	0.479835	0.55193	0.666627	0.95219	1.38854	0.576911	-0.652331	0.0295988
LOC_Os03g45720	0.942426	0.8467	0.840155	1.42309	1.20156	0.619424	-0.815356	0.00222317
LOC_Os03g45920	0.345761	-0.368183	1.62863	1.73196	0.200388	0.453212	-0.609303	0.0465983
LOC_Os03g46300	1.29405	1.86333	1.42082	3.43492	3.33871	1.39089	-0.827558	0.00166526
LOC_Os03g47470	0.677225	0.393995	0.803447	1.01872	1.64151	0.727726	-0.718193	0.0127976
LOC_Os03g48010	0.366806	0.244939	0.489484	1.06721	0.821226	0.459323	-0.679135	0.0215515
LOC_Os03g48310	0.409275	0.436396	0.636624	0.661331	1.03393	0.732487	-0.703595	0.0156917
LOC_Os03g48440	0.454754	1.58353	0.836478	0.692828	0.123953	0.248449	-0.644294	0.0323745
LOC_Os03g48626	-0.169103	-0.00172404	1.36722	1.36338	0.933243	0.744109	-0.699686	0.0165404
LOC_Os03g48770	1.67449	1.15535	1.76186	2.2754	2.55428	2.17541	-0.770454	0.00552256
LOC_Os03g48780	1.42637	1.23999	2.40166	1.4468	2.49328	1.17524	-0.776957	0.00490213
LOC_Os03g49126	0.142669	0.225767	0.654383	0.960441	0.199679	0.705984	-0.609446	0.0465326
LOC_Os03g49350	0.855973	-0.421727	0.403416	1.09417	1.67004	1.23385	-0.731209	0.0105612
LOC_Os03g49600	0.465195	0.877847	1.40271	1.12862	0.420804	0.228234	-0.711789	0.014015
LOC_Os03g49630	1.1374	1.32854	1.04201	1.48931	0.896793	0.190656	-0.803502	0.0028883
LOC_Os03g49720	0.610257	1.4182	0.483501	0.664161	0.882829	0.22104	-0.734754	0.010005
LOC_Os03g50160	1.23529	1.03441	3.8389	2.26314	2.79109	1.47837	-0.73218	0.0104068
LOC_Os03g50470	-0.389049	0.930955	0.897496	0.708721	1.33616	0.812256	-0.638679	0.0344183
LOC_Os03g51010	0.595721	1.08202	1.99769	2.10693	1.63469	0.815252	-0.721039	0.0122818
LOC_Os03g51240	0.705802	0.676212	2.74227	2.34597	2.24653	1.44278	-0.685011	0.0200213
LOC_Os03g51470	0.207872	0.493619	1.36122	1.3934	1.25849	0.0385789	-0.658063	0.0277247
LOC_Os03g52170	0.740823	1.51607	0.654418	1.10135	1.32259	0.00899128	-0.72203	0.0121058
LOC_Os03g52840	0.699062	0.946317	0.569839	0.96052	1.25135	0.0735688	-0.675215	0.0226175
LOC_Os03g53300	0.999675	1.10939	0.224435	0.707232	0.684106	0.0753035	-0.66675	0.0250461
LOC_Os03g54050	0.77598	0.272944	1.35795	1.42763	1.26899	0.391424	-0.787539	0.00400455
LOC_Os03g54870	0.897022	1.10393	0.352855	0.288449	0.00826286	0.467184	-0.809714	0.00252362
LOC_Os03g54930	2.44337	-0.692571	1.26744	0.822541	1.62635	0.825549	-0.769268	0.00564168
LOC_Os03g55100	0.467684	0.374797	1.37835	1.57026	2.21034	0.664459	-0.634979	0.0358137
LOC_Os03g55850	0.444338	0.714658	1.12896	1.5423	0.968248	1.30985	-0.81463	0.00226026
LOC_Os03g56260	1.65582	-0.195994	1.61081	-0.0230263	0.00928359	-0.313245	-0.674247	0.0228864
LOC_Os03g57420	0.351391	0.614107	0.569478	0.930909	1.22322	0.542278	-0.669045	0.0243703
LOC_Os03g58020	-0.0547314	0.535518	1.52727	0.94694	1.06821	0.756495	-0.627203	0.0388735
LOC_Os03g58170	0.506271	0.808549	1.11631	1.46937	0.920277	0.925416	-0.786768	0.00406551
LOC_Os03g58940	0.631195	0.646169	0.565515	1.03579	1.14186	0.726803	-0.691327	0.0184649
LOC_Os03g59040	0.549873	0.150417	1.36116	1.4227	1.40946	1.27671	-0.871584	0.000472474
LOC_Os03g59320	1.11651	1.24584	0.407104	0.962865	0.592009	0.386364	-0.85836	0.000719897
LOC_Os03g59360	0.318812	0.943902	1.22726	1.11682	0.736866	1.26411	-0.787096	0.00403949
LOC_Os03g60120	0.436681	0.514446	0.819146	1.05378	1.1642	0.578964	-0.703722	0.0156648
LOC_Os03g60370	0.421075	0.601059	0.616903	0.958454	0.749782	1.13953	-0.780316	0.00460269
LOC_Os03g60560	2.23322	0.138558	1.15514	1.89598	0.812453	3.39831	-0.794244	0.00350266
LOC_Os03g60580	1.85687	2.68935	3.42379	5.31765	4.67669	4.36649	-0.745403	0.0084617
LOC_Os03g61780	0.77601	0.24275	1.59977	0.603561	1.23023	0.121154	-0.619051	0.0422717
LOC_Os03g61800	0.150979	0.346478	0.399772	0.613632	0.953979	0.506906	-0.802164	0.00297172
LOC_Os03g63060	1.10905	1.42265	3.02185	2.46821	2.6048	1.06755	-0.717885	0.0128543
LOC_Os03g63310	0.0393628	0.422803	2.57064	2.18773	1.2434	0.855207	-0.741513	0.00900373
LOC_Os03g64100	1.54182	0.402929	0.692571	1.05521	1.51576	0.595801	-0.83287	0.00145835
LOC_Os04g01710	3.03765	1.91404	2.67701	2.91133	3.04731	0.951978	-0.665795	0.0253312
LOC_Os04g08450	0.749067	2.78892	2.81701	0.0751015	1.57936	-0.257058	-0.714821	0.0134286
LOC_Os04g10690	3.97162	1.36014	5.96324	3.73034	3.54434	2.3949	-0.810207	0.00249627
LOC_Os04g10750	-0.0268097	0.232601	0.350946	1.12656	0.603759	0.384466	-0.672471	0.0233856
LOC_Os04g12499	0.945473	1.75065	1.63731	2.20787	2.95398	0.74608	-0.834108	0.00141303
LOC_Os04g12530	0.772748	1.53328	1.83099	2.39537	2.98618	0.803228	-0.77756	0.00484741
LOC_Os04g12540	-0.309643	0.0918852	0.677611	0.975791	0.934796	0.60376	-0.675851	0.022442
LOC_Os04g19740	1.55664	0.762716	2.17849	2.33033	2.14053	1.82336	-0.803586	0.00288315
LOC_Os04g20510	0.655383	1.08852	1.68783	0.937746	2.21119	1.64992	-0.631229	0.0372676
LOC_Os04g21320	0.294296	0.329711	0.662588	1.03342	1.50779	0.843267	-0.607757	0.0473115
LOC_Os04g25490	2.24214	2.59588	3.88559	5.03173	4.0143	1.46352	-0.791718	0.00368591
LOC_Os04g25784	-0.156891	0.514533	0.872835	1.11728	1.09863	0.427975	-0.69421	0.0177838
LOC_Os04g32320	0.113948	3.06847	2.38863	4.37373	3.8941	1.32271	-0.770663	0.00550178
LOC_Os04g32980	0.98585	0.268498	1.18152	1.51371	1.18452	0.761635	-0.87564	0.000411425
LOC_Os04g33080	0.919503	1.10871	0.529129	0.565399	0.695589	0.648496	-0.847417	0.000989705
LOC_Os04g33490	0.608071	-0.00623226	0.663485	1.3855	1.32837	0.751652	-0.809293	0.00254722
LOC_Os04g35070	0.929446	0.933884	1.22508	0.267165	1.42393	0.94604	-0.777765	0.0048288
LOC_Os04g35080	0.441884	0.891436	1.02558	1.14969	1.23145	0.708257	-0.906759	0.00011793
LOC_Os04g35100	1.91452	1.52436	3.03698	2.79779	2.62691	1.68213	-0.88374	0.000307565
LOC_Os04g35280	0.640886	0.879516	1.05426	1.42936	1.12574	0.720754	-0.902969	0.000140298
LOC_Os04g35840	0.882693	0.673769	1.06445	2.18314	1.20548	0.679131	-0.857042	0.000749045
LOC_Os04g36600	-0.155091	0.313125	0.979705	2.31989	2.22625	1.1594	-0.631609	0.0371183
LOC_Os04g36730	1.10474	0.679354	0.724503	0.592182	0.677068	0.18448	-0.791163	0.00372712
LOC_Os04g37580	0.661801	1.27377	0.364115	0.622539	0.620612	0.303974	-0.810505	0.00247978
LOC_Os04g37710	1.40037	1.44009	0.904849	0.905061	-0.359627	0.307134	-0.796538	0.00334221
LOC_Os04g38720	0.500802	0.317954	1.17771	1.53403	0.807626	0.426328	-0.800418	0.00308326
LOC_Os04g39290	1.10632	1.43993	0.608099	0.581766	0.484155	0.203663	-0.642631	0.0329705
LOC_Os04g39930	1.1939	0.452533	1.04789	1.45264	1.50433	0.99705	-0.71062	0.0142458
LOC_Os04g40040	0.0742261	0.588834	0.606775	0.699622	1.15407	0.571197	-0.720373	0.0124011
LOC_Os04g41460	0.735706	0.677215	1.02936	1.20064	1.0656	0.27239	-0.903872	0.000134698
LOC_Os04g41810	0.176253	0.669042	2.50595	3.09609	3.02471	1.71883	-0.782171	0.00444315
LOC_Os04g42590	0.477068	0.480249	1.0185	1.58229	1.56668	0.421936	-0.729632	0.0108159
LOC_Os04g42620	0.455659	1.71252	1.72181	0.0552156	1.99774	0.622011	-0.835977	0.00134664
LOC_Os04g42950	0.395324	-0.301102	0.729918	2.94901	4.12738	1.24976	-0.625656	0.0395032
LOC_Os04g43070	1.71748	0.694854	0.724561	1.74007	1.22817	0.0695346	-0.80528	0.00278021
LOC_Os04g43200	-0.355438	-1.31709	3.50228	2.36407	3.54276	2.0871	-0.747559	0.00817181
LOC_Os04g43390	1.12547	0.367634	1.29427	1.78152	1.2533	1.01275	-0.83743	0.00129663
LOC_Os04g43650	0.13475	0.988341	0.702463	1.40115	1.07383	0.191436	-0.815503	0.00221575
LOC_Os04g44060	3.09782	2.18484	4.83817	3.99313	5.29589	3.23472	-0.625369	0.0396207
LOC_Os04g44500	1.57315	0.330025	1.23481	1.3929	1.09576	2.96509	-0.77369	0.00520708
LOC_Os04g44510	1.16511	0.557489	1.56554	1.37946	1.15872	2.07193	-0.868877	0.000516867
LOC_Os04g45000	0.694788	1.20408	0.359152	0.350273	-0.0980078	-0.237876	-0.649688	0.0304923
LOC_Os04g45070	0.135201	0.621602	0.199745	1.11727	1.12564	0.395351	-0.782839	0.00438675
LOC_Os04g45290	-0.0936281	0.536562	1.08576	1.30057	0.664477	0.119984	-0.676379	0.0222971
LOC_Os04g45834	0.357776	0.511852	0.791611	1.49127	1.19733	1.32535	-0.728614	0.0109826
LOC_Os04g46350	0.40233	-0.31496	1.07039	0.954096	1.51811	0.357189	-0.683871	0.0203121
LOC_Os04g46880	0.628621	1.37341	0.803345	0.326223	-0.082494	-0.0392539	-0.651965	0.0297216
LOC_Os04g47200	0.586784	1.35488	1.98673	0.756902	0.206672	0.335192	-0.744021	0.00865146
LOC_Os04g47220	1.67906	0.509501	1.1738	1.83259	0.975812	0.803512	-0.808822	0.00257375
LOC_Os04g48070	0.246664	-0.162296	0.685715	0.819179	1.32112	1.01256	-0.694853	0.0176345
LOC_Os04g48260	0.248046	0.495987	0.934157	0.932138	1.05442	0.794444	-0.694133	0.0178018
LOC_Os04g48730	1.06116	0.460818	-0.0333718	0.0797024	0.139431	0.281101	-0.634737	0.0359064
LOC_Os04g48750	0.806377	0.0422687	0.778989	1.51015	1.08855	0.441138	-0.75403	0.00734513
LOC_Os04g49350	1.31898	0.68414	0.395428	1.42049	0.818035	0.0910555	-0.785864	0.00413778
LOC_Os04g49680	0.847052	0.553998	0.867061	1.02674	1.98574	1.19801	-0.731036	0.010589
LOC_Os04g50700	0.646242	0.742902	1.33822	0.767247	1.55436	0.0682249	-0.783785	0.00430771
LOC_Os04g51340	1.74312	1.37641	1.23801	0.543743	1.45135	-0.0290709	-0.843879	0.00109137
LOC_Os04g51410	0.563242	1.24215	0.684825	1.41637	0.338241	0.841579	-0.827942	0.00164962
LOC_Os04g52479	1.026	0.706614	0.915441	1.08241	1.01525	0.0752753	-0.846281	0.00102153
LOC_Os04g53740	0.1715	1.07598	0.312153	0.771108	0.508383	0.669648	-0.698452	0.0168149
LOC_Os04g53750	0.677095	1.11771	1.65596	1.32519	1.80732	0.596935	-0.926694	4.11457e-05
LOC_Os04g54300	-0.0269144	0.394639	1.23969	1.07293	2.41234	0.72869	-0.65046	0.0302294
LOC_Os04g55850	0.37663	0.909214	1.44352	1.65244	1.16358	1.85507	-0.727521	0.0111636
LOC_Os04g56790	1.1003	0.727394	0.954719	0.721291	1.17374	0.535492	-0.907411	0.000114375
LOC_Os04g57300	0.320247	0.585598	0.552577	0.958271	0.975421	0.488529	-0.812285	0.00238321
LOC_Os04g57739	0.821506	0.439281	2.14229	1.43656	0.808881	0.950651	-0.687625	0.0193662
LOC_Os04g59330	0.198927	0.211775	1.61992	1.06556	0.0955833	-0.0327408	-0.774286	0.00515043
LOC_Os04g59540	1.13786	1.60017	2.2564	2.78469	2.41778	1.14532	-0.837667	0.00128861
LOC_Os05g01520	0.0551509	1.43625	1.05942	0.428761	0.821639	0.642003	-0.729362	0.0108599
LOC_Os05g02200	0.936504	0.737793	2.27056	0.244675	0.1596	0.12652	-0.624413	0.0400142
LOC_Os05g02220	0.720978	0.835478	0.929405	0.595712	1.09064	0.258291	-0.858155	0.000724373
LOC_Os05g03070	0.766222	0.509081	1.82225	1.63212	2.9738	1.9077	-0.79359	0.00354944
LOC_Os05g03130	-0.746955	1.47708	0.385721	0.281312	2.40556	3.06432	-0.607394	0.0474801
LOC_Os05g03610	0.910141	0.474703	1.58713	2.13748	2.29699	0.433336	-0.802615	0.00294342
LOC_Os05g03972	0.0795757	2.05887	0.587008	1.77804	0.962317	0.188074	-0.68525	0.0199609
LOC_Os05g04530	0.786581	0.930104	0.712627	1.13875	0.373665	0.259912	-0.854719	0.000802567
LOC_Os05g04550	0.742043	0.940642	1.11916	1.25894	0.481774	0.450518	-0.791781	0.00368127
LOC_Os05g05600	0.670185	1.09701	0.707427	0.967845	0.932104	0.288941	-0.849927	0.000922037
LOC_Os05g06990	0.0153363	-0.311065	1.53299	0.144713	1.20025	1.02203	-0.738257	0.00947655
LOC_Os05g07632	0.448471	1.27147	0.479014	0.940944	0.755731	0.44318	-0.851819	0.000873364
LOC_Os05g07710	1.35624	1.63391	1.42388	1.68138	1.29722	0.514091	-0.764174	0.0061747
LOC_Os05g07860	0.693992	1.25947	0.104961	0.409993	0.895189	0.223678	-0.614854	0.044099
LOC_Os05g07880	0.772726	0.97258	1.39546	1.96433	1.63931	0.638499	-0.729305	0.0108692
LOC_Os05g07890	0.266761	1.57933	1.62263	1.44016	1.7066	1.29799	-0.813322	0.00232826
LOC_Os05g09380	0.534237	0.343928	0.748186	1.17966	1.23517	0.801385	-0.894238	0.000204081
LOC_Os05g10670	0.863864	0.0665364	1.97974	1.57072	1.63115	1.26563	-0.737905	0.00952868
LOC_Os05g10690	0.875857	0.92746	1.33901	1.81971	1.97433	0.762394	-0.867677	0.000537521
LOC_Os05g10930	0.449956	0.347502	0.299515	1.0385	0.54063	0.0728859	-0.723126	0.0119134
LOC_Os05g11140	0.556457	0.301847	0.593093	0.968867	0.57772	0.121153	-0.715178	0.0133608
LOC_Os05g11510	1.20403	0.624526	0.866723	0.810479	0.881721	-0.0680454	-0.733619	0.0101807
LOC_Os05g11820	-0.364708	1.52441	1.89728	2.18258	1.76424	0.0961822	-0.627438	0.0387785
LOC_Os05g12040	-0.75683	-1.1633	5.19644	4.70698	6.69282	1.25014	-0.656309	0.0282892
LOC_Os05g13370	0.549067	0.946303	0.834634	1.19394	1.00683	0.340754	-0.766015	0.00597798
LOC_Os05g13630	0.994993	0.947071	2.07393	1.26161	0.939417	0.636974	-0.931368	3.07998e-05
LOC_Os05g15510	0.0444014	0.74652	1.38172	0.745966	1.24456	1.21821	-0.771154	0.00545312
LOC_Os05g18470	0.590793	1.06974	0.965706	1.18224	1.53888	0.951631	-0.822895	0.00186436
LOC_Os05g25600	1.1998	0.519965	0.558849	1.08991	0.357262	0.340485	-0.716642	0.0130851
LOC_Os05g26870	0.62064	0.119935	0.483195	0.321478	1.3997	0.173151	-0.646645	0.0315444
LOC_Os05g29030	0.991235	0.607481	0.955867	1.22979	0.718762	0.040896	-0.744807	0.00854316
LOC_Os05g30250	1.31416	1.67984	1.0459	1.56235	0.846602	0.193294	-0.792903	0.0035991
LOC_Os05g31020	1.1796	0.95934	2.40479	3.4236	4.24259	1.57734	-0.745879	0.00839707
LOC_Os05g32320	0.65801	0.430005	0.713641	1.19131	0.657663	0.834956	-0.825488	0.00175157
LOC_Os05g32960	0.782534	-0.167883	3.80987	1.70626	1.79889	1.38582	-0.803114	0.00291231
LOC_Os05g33310	0.905128	0.263834	1.42019	1.32825	1.80165	0.509903	-0.758522	0.00680842
LOC_Os05g33510	0.56606	0.583721	0.148454	0.477576	1.07201	0.643535	-0.669718	0.0241746
LOC_Os05g35110	0.0271556	0.3342	0.53882	0.973535	0.918841	0.743744	-0.735409	0.0099045
LOC_Os05g35140	0.582758	1.06826	1.28018	0.952302	1.24594	0.848048	-0.886978	0.000272172
LOC_Os05g35266	0.537989	0.240703	0.47918	1.07343	0.509636	0.58127	-0.799691	0.00313061
LOC_Os05g35340	-0.179717	0.0604212	2.00475	0.701799	1.17112	0.365853	-0.627938	0.0385766
LOC_Os05g35570	-0.0743388	0.28278	0.369862	1.02292	1.72771	0.746758	-0.663783	0.0259394
LOC_Os05g36160	0.440524	0.281627	0.904561	1.13837	0.560711	0.668815	-0.84817	0.000969022
LOC_Os05g36186	-0.420807	0.339161	0.844223	1.04838	1.61961	1.29367	-0.654786	0.0287858
LOC_Os05g37190	0.760847	0.453842	1.52683	0.875891	1.52976	-0.0724367	-0.618367	0.0425656
LOC_Os05g37250	1.145	-0.178236	0.875071	1.07886	1.56601	0.643479	-0.630097	0.0377144
LOC_Os05g37450	0.715203	0.324605	1.05622	1.46902	1.61744	0.843201	-0.747941	0.00812121
LOC_Os05g37660	0.482426	0.526627	0.798462	0.983073	1.24726	0.595653	-0.794143	0.00350987
LOC_Os05g38150	1.03029	1.00619	1.28762	1.10722	1.1909	1.57266	-0.856019	0.00077227
LOC_Os05g38270	2.33318	1.18007	1.15942	2.2137	0.0164008	-0.0242375	-0.724663	0.0116472
LOC_Os05g38290	2.80995	0.244096	6.35996	4.74232	4.56622	3.22218	-0.820659	0.00196588
LOC_Os05g38490	2.06171	0.550982	2.48038	2.94351	0.387989	-0.577274	-0.661635	0.0265999
LOC_Os05g38660	0.44205	1.16132	1.4215	1.32796	1.99726	1.07619	-0.832366	0.0014771
LOC_Os05g39250	2.71434	1.19908	3.22995	4.26866	3.25589	3.27577	-0.796157	0.00336847
LOC_Os05g41130	0.641462	0.133782	0.593095	0.583608	1.05711	0.0326875	-0.738835	0.0093912
LOC_Os05g41490	0.985717	-0.401426	2.16939	3.35168	2.9206	1.89114	-0.782811	0.00438904
LOC_Os05g41950	0.586635	1.0658	1.13393	0.923354	0.782474	0.236564	-0.799727	0.00312827
LOC_Os05g42190	0.783938	0.642018	2.66763	1.33824	1.13644	0.350918	-0.670849	0.0238482
LOC_Os05g43230	-0.203185	0.46508	0.662102	1.06118	0.971443	0.636702	-0.628095	0.0385137
LOC_Os05g43460	1.67242	0.78464	0.901796	0.748257	0.0772315	0.755904	-0.810952	0.00245529
LOC_Os05g44300	2.19586	2.27722	2.91798	2.66918	1.75587	1.96315	-0.88185	0.000329788
LOC_Os05g45200	1.75926	0.35202	1.55162	1.6496	1.19422	0.16262	-0.759339	0.00671401
LOC_Os05g45320	1.02586	-0.0742121	0.385271	1.11608	0.0324247	0.620027	-0.710757	0.0142187
LOC_Os05g45350	0.984166	1.06744	0.480142	0.785158	-0.209931	-0.052368	-0.792677	0.00361555
LOC_Os05g45710	0.605177	0.263433	0.714976	1.27185	1.02764	0.330931	-0.731094	0.0105797
LOC_Os05g46040	0.922746	0.399399	0.890168	1.69427	1.55952	1.21329	-0.880127	0.000351079
LOC_Os05g46340	0.271357	0.211344	1.01007	1.13754	1.29442	0.421925	-0.797421	0.00328189
LOC_Os05g46360	0.165293	0.583766	0.543283	1.06027	0.607717	0.354821	-0.771633	0.00540598
LOC_Os05g46395	0.481404	0.447917	0.559415	1.26679	1.15751	-0.0465623	-0.651646	0.0298286
LOC_Os05g47700	1.63018	2.64678	7.10526	6.33857	4.87365	2.44714	-0.637669	0.0347955
LOC_Os05g47780	0.0596641	0.652981	0.765651	0.966746	1.00305	0.654375	-0.735425	0.00990209
LOC_Os05g48060	0.167643	0.646692	0.631369	1.20845	1.27746	0.501491	-0.797152	0.00330019
LOC_Os05g48760	1.26432	0.423977	0.483709	0.712398	0.0693739	0.297827	-0.775387	0.00504696
LOC_Os05g49170	0.94426	1.17282	1.18942	1.24034	1.77696	0.649993	-0.871759	0.000469702
LOC_Os05g49300	0.776676	0.833543	0.71977	1.1341	0.824573	0.685424	-0.882253	0.000324953
LOC_Os05g49350	1.56781	1.41574	1.67735	1.10897	0.849896	-0.117133	-0.69603	0.0173634
LOC_Os05g49420	0.115626	0.0136018	0.906108	1.0042	1.4151	1.19407	-0.715437	0.0133117
LOC_Os05g49730	0.243301	0.336853	2.39729	2.22802	2.73929	1.51128	-0.708912	0.0145881
LOC_Os05g49910	0.59062	1.3576	0.553935	1.0803	0.865971	0.318811	-0.903177	0.000138993
LOC_Os05g50380	1.2367	0.770276	1.56481	1.83806	1.24659	-0.364098	-0.6119	0.0454173
LOC_Os05g50840	1.34195	1.64249	0.777086	0.908668	0.967123	0.676482	-0.864328	0.000598477
LOC_Os05g50930	2.11482	0.878421	0.820677	1.85383	0.56869	0.0872972	-0.724948	0.0115983
LOC_Os05g51040	1.30971	1.99139	0.909213	1.9184	1.77965	0.476722	-0.736617	0.00972136
LOC_Os05g51630	0.541898	0.686103	0.949753	1.13424	1.09897	0.262718	-0.855184	0.000791635
LOC_Os05g51670	1.23397	0.723781	1.27759	1.64144	0.730495	0.928941	-0.839694	0.00122155
LOC_Os06g01660	1.08814	0.939528	0.583238	-0.0708566	2.42175	1.67131	-0.603969	0.0490904
LOC_Os06g01960	1.58953	-0.0917076	2.87948	2.00625	3.93688	0.0132227	-0.628015	0.0385457
LOC_Os06g02420	0.645045	0.655514	0.531539	0.894644	1.00396	0.475909	-0.743311	0.0087501
LOC_Os06g04889	-0.374449	1.52969	1.7289	2.30315	2.24489	1.56904	-0.751595	0.00764869
LOC_Os06g05930	1.00838	0.994136	0.76176	0.52446	0.705684	0.0925504	-0.639447	0.0341337
LOC_Os06g06050	0.214933	0.612883	0.53028	0.967572	0.825317	0.351048	-0.671224	0.0237405
LOC_Os06g06290	1.33771	-0.123211	1.08009	0.761303	0.42366	-0.730412	-0.657562	0.0278851
LOC_Os06g07120	1.34446	0.895351	1.34455	1.11491	0.8367	-0.101505	-0.694631	0.017686
LOC_Os06g07560	1.05226	0.714064	0.328271	0.405068	-0.12167	0.438812	-0.642313	0.0330856
LOC_Os06g09350	0.742486	0.700085	1.87181	1.00469	1.16841	0.288835	-0.716536	0.0131049
LOC_Os06g09600	1.1498	0.497768	1.40285	2.02774	1.28638	1.01341	-0.627082	0.0389225
LOC_Os06g09660	0.501932	0.289507	1.11911	1.33379	0.753816	0.31266	-0.775108	0.00507309
LOC_Os06g09900	0.494035	0.872687	0.496667	1.23599	0.700611	0.578554	-0.797217	0.00329577
LOC_Os06g10170	0.128353	0.737742	4.44934	2.09178	2.23782	0.697622	-0.709255	0.0145189
LOC_Os06g10280	0.449688	0.85675	0.509754	1.19166	1.50241	1.00185	-0.811576	0.00242134
LOC_Os06g10880	0.905224	0.835763	0.996299	1.63388	1.2879	1.48105	-0.792735	0.00361133
LOC_Os06g11310	1.12312	1.04569	2.04717	2.11945	0.783608	-0.0339628	-0.710728	0.0142244
LOC_Os06g11980	0.610354	0.905552	1.90169	2.68378	3.10411	1.72211	-0.812154	0.00239024
LOC_Os06g12050	-0.18821	0.456529	0.0573864	1.19669	0.964783	0.47396	-0.610699	0.0459609
LOC_Os06g12740	0.962332	0.253939	1.8766	2.05059	1.63065	-0.125615	-0.674864	0.0227146
LOC_Os06g13560	0.400073	0.638108	1.38237	1.34075	1.28422	1.28161	-0.777407	0.0048612
LOC_Os06g13720	1.16874	1.09371	2.58984	3.23273	4.78873	2.83822	-0.775909	0.00499846
LOC_Os06g14324	0.978563	0.664062	0.0211361	0.826843	0.57609	0.407878	-0.803261	0.00290324
LOC_Os06g14670	0.771859	0.701187	3.57058	3.12438	4.38701	2.0304	-0.719352	0.0125856
LOC_Os06g15370	0.167863	0.932284	1.54163	1.28761	2.02942	0.605886	-0.669913	0.0241181
LOC_Os06g16370	0.32377	0.538877	0.145542	1.75785	2.04438	0.876291	-0.62213	0.0409649
LOC_Os06g16960	1.20226	0.870385	1.50266	2.18725	1.33444	0.280101	-0.710717	0.0142266
LOC_Os06g18790	-0.519017	0.486289	3.07915	2.53677	2.3706	2.62633	-0.61335	0.0447667
LOC_Os06g21140	0.116184	1.78606	1.90301	1.7182	1.40363	0.240865	-0.691611	0.0183968
LOC_Os06g22060	0.556081	1.39129	1.08462	1.22834	1.53476	1.4309	-0.818244	0.00208015
LOC_Os06g23684	0.804693	1.31439	1.14107	1.59686	2.47622	1.35889	-0.761577	0.00646023
LOC_Os06g26010	-1.03562	1.91973	2.06629	3.07828	3.94998	2.90189	-0.723245	0.0118925
LOC_Os06g29460	0.0400012	0.477996	0.650892	0.994608	1.10108	0.12262	-0.719135	0.0126251
LOC_Os06g30370	2.64282	1.57041	2.13107	1.82206	2.54787	1.42166	-0.741668	0.00898172
LOC_Os06g30750	0.302919	0.606442	0.635707	1.25074	1.52362	0.76108	-0.765757	0.00600523
LOC_Os06g32730	1.1218	0.483809	1.2342	2.62816	3.0795	0.770783	-0.623815	0.0402618
LOC_Os06g32910	0.103408	1.32046	2.12061	2.21526	2.00482	0.708847	-0.664311	0.0257787
LOC_Os06g33200	0.33382	0.795028	0.734412	0.994304	0.950529	0.85957	-0.653255	0.0292909
LOC_Os06g35050	0.355289	0.0634561	0.605669	1.10459	1.0796	0.798294	-0.770515	0.00551652
LOC_Os06g36070	1.07713	0.953528	1.32481	2.2332	1.48071	1.16736	-0.841184	0.00117393
LOC_Os06g39900	0.454345	1.0609	0.439781	0.610471	0.267281	-0.0789134	-0.652974	0.0293843
LOC_Os06g40080	0.635028	1.21853	0.597855	1.24489	1.15694	0.624945	-0.891335	0.000229534
LOC_Os06g41090	0.741433	0.0257651	1.32888	1.48869	1.83903	0.428174	-0.711791	0.0140145
LOC_Os06g42164	-0.132368	-0.225234	1.27295	1.38949	2.17171	0.534048	-0.609316	0.0465923
LOC_Os06g42720	1.08585	0.523868	0.848004	0.630734	1.30081	-0.0602403	-0.713489	0.013684
LOC_Os06g43030	0.374639	0.722168	0.470015	0.787352	1.50912	0.764861	-0.61898	0.0423018
LOC_Os06g43990	1.4028	0.863226	0.48139	0.842958	0.527061	0.865269	-0.789197	0.00387583
LOC_Os06g44190	0.439186	0.474864	1.89449	2.06657	3.42334	2.29831	-0.684969	0.0200319
LOC_Os06g44260	1.5849	0.166766	2.11717	2.20856	1.54899	1.29996	-0.735297	0.00992175
LOC_Os06g44610	1.61947	1.01564	0.888917	1.08498	1.83567	0.787964	-0.799304	0.00315605
LOC_Os06g45040	4.37664	3.1408	2.04276	2.47572	0.51964	1.36448	-0.718817	0.0126831
LOC_Os06g45050	1.23763	0.879172	0.765085	1.09788	0.134656	-0.0361532	-0.844868	0.00106222
LOC_Os06g46920	0.240449	2.20364	3.0147	3.91882	7.06206	1.0218	-0.748597	0.0080348
LOC_Os06g47150	-0.115309	0.170195	0.252908	0.549074	0.948446	0.26258	-0.69189	0.0183303
LOC_Os06g47650	1.15157	1.14342	1.23588	1.36365	1.03818	-0.282601	-0.794195	0.0035062
LOC_Os06g47820	-0.0938901	0.851466	1.51253	2.00476	2.57435	1.83564	-0.642536	0.033005
LOC_Os06g48300	0.272554	0.591091	1.45471	1.03041	1.3474	2.26223	-0.721969	0.0121165
LOC_Os06g48610	1.33652	0.739295	1.00002	1.5433	0.996248	-0.102333	-0.790967	0.00374172
LOC_Os06g48800	1.01168	1.77893	1.1583	1.23088	0.532489	0.918414	-0.859436	0.000696744
LOC_Os06g49840	0.165955	0.76847	1.12091	0.85348	0.991308	0.773622	-0.720931	0.0123012
LOC_Os06g49970	0.340299	-0.0655593	1.32729	1.7334	2.3913	1.93469	-0.698608	0.0167802
LOC_Os06g50040	1.09894	0.723308	0.762936	1.72137	1.12552	1.38102	-0.781631	0.00448915
LOC_Os06g50870	0.667013	1.04801	0.569027	1.1383	1.06966	0.426861	-0.814721	0.00225557
LOC_Os06g50960	0.304246	0.898716	1.26217	0.723396	0.367284	0.229759	-0.797358	0.0032862
LOC_Os07g01810	1.21144	-0.236431	2.51114	5.06646	2.69328	1.78126	-0.720273	0.0124192
LOC_Os07g03880	-0.175054	0.868957	0.587253	1.07055	1.28045	0.50783	-0.65966	0.0272179
LOC_Os07g03910	1.02565	0.175376	1.43778	1.04415	0.469607	0.162902	-0.607104	0.047615
LOC_Os07g04820	-0.0975926	0.606183	0.559377	1.54676	1.09271	0.819331	-0.606578	0.0478606
LOC_Os07g05365	2.29982	-0.376452	4.03109	4.40223	1.69929	2.07969	-0.605143	0.0485342
LOC_Os07g06840	1.11925	0.432312	0.963333	0.776612	1.01943	0.314868	-0.758053	0.0068631
LOC_Os07g07040	0.449191	0.735492	1.35523	1.65091	1.43889	1.15173	-0.822777	0.00186964
LOC_Os07g07050	-0.286155	-0.29306	0.635607	0.900268	1.14133	0.336746	-0.620128	0.0418113
LOC_Os07g07410	0.0500116	0.0848312	0.957494	1.76597	1.66014	1.03193	-0.690002	0.0187839
LOC_Os07g08390	0.504568	1.23163	1.8184	1.49719	1.77871	1.47649	-0.702877	0.0158451
LOC_Os07g09610	-0.0576641	0.2077	0.0453167	0.604395	1.37934	0.542124	-0.606255	0.0480117
LOC_Os07g10495	1.48874	0.87035	1.15606	1.9243	1.41666	0.134151	-0.86283	0.000627371
LOC_Os07g11330	1.1257	1.98137	1.52583	2.61112	3.24624	0.119338	-0.603355	0.0493831
LOC_Os07g26440	-0.0441409	0.146931	0.620699	0.522955	1.13497	0.0146749	-0.692348	0.0182215
LOC_Os07g26690	1.46663	0.601477	1.02372	1.45643	0.803624	0.717162	-0.870018	0.00049779
LOC_Os07g27970	2.23559	1.63089	2.44198	3.97657	1.81296	0.94447	-0.778654	0.00474909
LOC_Os07g28040	1.75835	2.49001	2.07796	2.47434	1.45636	0.314099	-0.824984	0.0017731
LOC_Os07g29290	0.718521	0.338462	1.13315	2.02505	1.53789	0.742662	-0.779668	0.00465935
LOC_Os07g30330	0.47096	1.05156	1.81215	1.92379	1.6198	-0.158638	-0.614778	0.0441322
LOC_Os07g30950	1.22861	0.209971	1.63807	1.43341	0.835155	0.425617	-0.825609	0.00174643
LOC_Os07g31650	0.896533	0.857819	1.59691	1.78113	0.968549	0.400289	-0.850823	0.000898739
LOC_Os07g32620	0.928795	0.365913	1.86113	1.14423	0.994384	0.588215	-0.634348	0.0360554
LOC_Os07g34620	1.45823	0.648899	0.970293	0.985361	1.26758	0.210576	-0.61519	0.0439505
LOC_Os07g35480	0.875546	1.97806	4.05454	2.53913	0.515091	-0.109318	-0.804433	0.00283132
LOC_Os07g36400	1.11695	0.826177	1.04083	1.87721	1.43273	0.62634	-0.844604	0.00106994
LOC_Os07g36820	0.89871	1.04456	1.11766	1.12731	1.09108	0.509394	-0.964136	1.74151e-06
LOC_Os07g37210	0.944306	0.197642	1.30185	2.26616	2.39766	1.29486	-0.648351	0.0309515
LOC_Os07g37620	1.3711	-0.60547	1.21733	1.31378	2.47373	2.03982	-0.684991	0.0200263
LOC_Os07g38290	0.471908	0.673464	2.0758	1.74126	1.30096	1.02444	-0.823035	0.00185813
LOC_Os07g38930	0.799069	0.218888	1.29404	1.51397	2.46319	0.781038	-0.825893	0.00173445
LOC_Os07g40040	0.162946	0.271607	0.63484	1.45254	1.07119	0.874818	-0.699815	0.0165117
LOC_Os07g41160	0.618709	0.939614	1.09651	1.45017	1.95318	1.01796	-0.827079	0.00168497
LOC_Os07g41310	0.682732	1.38387	1.22584	1.18602	-0.18832	-0.150279	-0.697152	0.0171077
LOC_Os07g42220	2.1569	0.793851	1.2101	2.44531	1.33284	1.21636	-0.674278	0.0228777
LOC_Os07g42250	0.880619	1.20383	1.01146	1.56029	1.46707	0.969199	-0.811133	0.0024454
LOC_Os07g42260	0.498765	1.08131	0.574356	1.01573	0.896124	0.387089	-0.825676	0.00174361
LOC_Os07g42280	0.847824	-0.0389115	0.691107	0.96684	0.235261	0.391926	-0.820996	0.00195034
LOC_Os07g42590	2.29567	0.830651	1.80369	1.15567	1.6244	0.704022	-0.782316	0.00443086
LOC_Os07g42626	1.28458	-0.306064	3.57505	1.83321	2.91625	1.40372	-0.792852	0.00360282
LOC_Os07g42700	-0.0403512	0.116469	0.901066	1.28965	1.61186	0.913256	-0.763346	0.00626471
LOC_Os07g43390	0.519383	1.02857	1.08155	1.78467	1.28455	0.837837	-0.859001	0.00070604
LOC_Os07g43770	0.943589	0.851727	0.993998	1.12087	0.267929	0.217526	-0.894556	0.000201431
LOC_Os07g43925	1.30869	0.856662	1.6697	3.29252	0.825758	0.712414	-0.662652	0.0262857
LOC_Os07g43940	0.500982	0.380796	1.10894	1.6765	1.70842	0.755601	-0.829157	0.0016008
LOC_Os07g44060	1.00431	0.98728	1.94843	2.09591	1.3544	1.08611	-0.783318	0.00434661
LOC_Os07g44160	0.452825	0.155337	0.882587	1.10731	1.72537	0.500659	-0.695546	0.0174745
LOC_Os07g44180	1.35031	0.831611	1.13499	0.918094	0.534331	0.969399	-0.865828	0.000570563
LOC_Os07g44330	1.10596	1.17574	1.3704	1.78906	1.44492	0.726899	-0.912766	8.81746e-05
LOC_Os07g44400	0.59476	0.22311	0.483199	-0.0399759	1.38225	1.20143	-0.642158	0.0331417
LOC_Os07g45000	-0.169642	0.146421	0.524812	1.17847	0.572181	0.34471	-0.706778	0.0150241
LOC_Os07g46330	0.995008	1.44276	0.451484	0.774372	0.334053	0.0249962	-0.687826	0.0193164
LOC_Os07g46520	1.38923	1.33677	1.1784	1.33128	0.271245	0.412506	-0.837657	0.00128897
LOC_Os07g46570	1.25884	0.870113	0.528796	0.60914	0.0874764	0.628641	-0.650176	0.030326
LOC_Os07g46846	0.164098	0.675491	0.694277	0.513293	0.353822	1.2939	-0.653022	0.0293682
LOC_Os07g48160	0.0384657	1.05626	1.64434	1.03247	1.32421	1.48054	-0.734475	0.010048
LOC_Os07g48596	0.930714	1.15613	0.254728	0.261559	0.780384	0.61618	-0.666181	0.0252157
LOC_Os07g48830	1.74543	-0.167805	1.48853	1.09135	0.639632	1.33135	-0.784281	0.00426669
LOC_Os07g49114	0.307812	0.754002	1.85741	1.14852	0.218336	0.331375	-0.807715	0.00263702
LOC_Os07g49200	-0.0440818	0.301287	1.91284	3.23282	1.85496	1.44003	-0.65164	0.0298308
LOC_Os07g49360	-0.168708	1.10831	1.49605	1.50891	1.05268	0.13672	-0.656503	0.0282262
LOC_Os07g49470	0.79402	1.24783	0.631761	1.24421	0.891496	0.243749	-0.696563	0.0172416
LOC_Os08g01490	-0.138655	0.66155	0.874893	1.41052	0.936442	0.756757	-0.782527	0.00441299
LOC_Os08g01780	0.730194	1.30361	0.791804	1.31016	1.36306	0.51187	-0.784613	0.0042394
LOC_Os08g01850	1.06378	0.386028	0.149778	0.162718	-0.130719	-0.0920711	-0.640908	0.0335967
LOC_Os08g01890	0.16819	0.28319	0.665591	1.1043	0.901902	0.451704	-0.826283	0.00171805
LOC_Os08g01910	1.25713	0.719013	2.87857	2.9741	3.12066	2.70932	-0.777019	0.00489651
LOC_Os08g04560	1.05674	0.393267	2.22585	1.21969	1.8653	1.3032	-0.61103	0.0458105
LOC_Os08g04830	1.47842	1.95452	1.74868	1.92631	1.339	0.345319	-0.866195	0.000563892
LOC_Os08g04840	1.516	1.49477	1.22206	1.95019	1.35042	0.0744085	-0.848708	0.000954468
LOC_Os08g06010	0.58306	1.53712	1.06558	0.985927	0.276809	0.0473997	-0.614728	0.0441546
LOC_Os08g06380	1.16027	-0.106034	2.0974	1.31394	0.0182027	0.370755	-0.691778	0.0183571
LOC_Os08g08850	3.95149	3.30383	5.55692	2.74938	2.11861	0.00545386	-0.715536	0.013293
LOC_Os08g09250	0.402193	0.839885	1.02822	0.997609	0.973281	0.522596	-0.754648	0.00726951
LOC_Os08g09310	0.998964	0.333084	1.98174	2.47018	1.70816	1.58847	-0.759051	0.0067472
LOC_Os08g10500	0.94993	0.219238	0.802653	0.835661	0.625704	3.0963	-0.621576	0.0411978
LOC_Os08g13360	0.482258	0.431346	0.632048	1.11048	0.55189	0.306228	-0.815952	0.00219308
LOC_Os08g14940	0.639902	0.926665	1.11536	1.1225	0.887567	-0.0628844	-0.627328	0.0388231
LOC_Os08g16790	0.807196	1.04735	-0.0972664	2.00255	0.3741	0.365898	-0.642554	0.0329985
LOC_Os08g17784	0.664383	1.59029	2.86161	3.26823	4.22482	1.93156	-0.811975	0.00239981
LOC_Os08g17820	0.646691	0.0874187	0.637339	1.61345	1.59474	1.21022	-0.758957	0.00675808
LOC_Os08g20020	1.01507	0.436248	0.382887	0.612428	0.534962	0.263347	-0.762646	0.00634156
LOC_Os08g20200	0.455877	0.0358281	0.972296	0.582312	0.545882	1.15203	-0.633496	0.0363839
LOC_Os08g20570	0.177509	0.369067	0.928303	1.08232	1.75931	0.823323	-0.682953	0.0205482
LOC_Os08g24630	-1.20101	2.37292	2.91822	1.96817	1.99353	1.17331	-0.724755	0.0116312
LOC_Os08g27050	0.402129	0.694345	0.713813	1.15788	1.13519	0.824609	-0.857786	0.00073247
LOC_Os08g29600	0.384467	1.96247	1.41599	1.74371	2.23308	1.18005	-0.786383	0.00409619
LOC_Os08g30014	0.0726981	1.48044	0.46067	0.564462	0.555466	0.83443	-0.61388	0.0445303
LOC_Os08g30210	2.28472	0.11329	1.50841	1.90409	0.554553	1.10533	-0.62455	0.0399576
LOC_Os08g30540	-0.699252	1.64757	3.43353	2.1872	5.24873	1.30486	-0.703141	0.0157886
LOC_Os08g31140	1.93254	3.45881	2.7359	3.27719	2.58776	0.949608	-0.764632	0.00612529
LOC_Os08g31200	3.67042	2.81462	4.68913	5.00056	4.91396	2.05276	-0.750875	0.00774021
LOC_Os08g31580	0.733058	0.54842	0.742056	1.13992	0.495245	1.15523	-0.782145	0.00444531
LOC_Os08g32520	0.0790176	1.16607	0.925776	1.25997	0.531809	1.08708	-0.642067	0.0331747
LOC_Os08g32960	1.98504	1.44338	2.25133	2.439	1.86213	0.881775	-0.708122	0.0147485
LOC_Os08g32980	1.33056	0.694045	1.23258	1.62042	1.68263	1.6573	-0.852977	0.000844559
LOC_Os08g33590	0.473171	1.10036	1.66082	0.589783	1.02749	0.466011	-0.749375	0.00793332
LOC_Os08g33670	0.419889	0.796542	1.09662	2.1113	1.39609	0.325008	-0.625707	0.0394821
LOC_Os08g33710	2.46725	2.60426	2.57604	1.54688	2.06807	1.29998	-0.656616	0.0281896
LOC_Os08g34150	1.4341	0.449276	0.149247	0.528516	0.0258123	0.160735	-0.667784	0.0247399
LOC_Os08g34210	1.27149	1.42493	1.08327	1.50667	1.12441	0.222837	-0.842113	0.00114496
LOC_Os08g34240	2.10216	1.32015	4.79228	3.23391	3.80428	1.46951	-0.71391	0.0136029
LOC_Os08g34500	2.46637	1.28974	1.20037	2.315	2.03279	1.35106	-0.694525	0.0177107
LOC_Os08g35620	0.405853	0.0520843	0.573455	1.21657	1.19634	0.305665	-0.748717	0.00801917
LOC_Os08g36320	0.64205	0.607437	1.00136	1.23947	1.06192	0.312983	-0.872337	0.000460658
LOC_Os08g36330	1.7198	0.311753	1.26317	0.306848	1.6597	0.81481	-0.775152	0.00506891
LOC_Os08g36440	0.644938	0.0681467	0.0275072	1.00048	2.08324	1.58633	-0.622355	0.0408706
LOC_Os08g37030	0.174197	1.16668	2.6565	2.49423	3.69424	-0.221907	-0.60398	0.0490853
LOC_Os08g37040	0.624883	0.534792	1.22999	1.38648	0.804846	0.0944704	-0.745128	0.00849925
LOC_Os08g37130	0.768825	0.711207	1.17469	1.8665	1.82351	0.699533	-0.671491	0.0236644
LOC_Os08g37250	0.556598	2.22498	1.91051	1.51194	-0.213446	-0.57179	-0.715591	0.0132826
LOC_Os08g37380	1.08006	0.404705	0.382413	0.172799	0.291912	0.347607	-0.664338	0.0257707
LOC_Os08g37595	1.41223	0.145764	0.772399	1.00807	1.6947	1.39519	-0.866757	0.000553782
LOC_Os08g37874	0.080132	1.02344	0.546165	0.79871	0.492981	0.595812	-0.665458	0.0254324
LOC_Os08g38130	0.199418	0.0355658	0.818354	1.08728	0.199564	0.261118	-0.659694	0.0272072
LOC_Os08g38220	0.603027	-0.0210279	0.662334	1.1164	0.812616	0.749192	-0.722266	0.0120642
LOC_Os08g40420	-0.0187511	0.532085	2.01878	2.14542	2.48626	0.795406	-0.753294	0.00743598
LOC_Os08g40680	1.85894	2.12507	4.12293	1.97635	2.70107	1.65451	-0.816448	0.00216824
LOC_Os08g42940	0.639191	2.4833	0.43599	-0.105881	0.248269	1.19408	-0.623564	0.040366
LOC_Os08g42960	1.39419	0.407533	1.37808	0.972144	1.33476	0.838294	-0.886436	0.000277866
LOC_Os08g43160	0.353212	-0.0301638	1.06158	0.87338	1.14445	0.419235	-0.726042	0.0114119
LOC_Os09g02180	3.67319	1.69146	3.18135	3.95921	6.71407	2.63251	-0.717488	0.0129277
LOC_Os09g04790	0.678824	1.16957	0.426717	0.956868	0.6222	0.757097	-0.856825	0.000753916
LOC_Os09g06464	0.812017	1.57977	0.752719	1.293	0.576756	0.357278	-0.634753	0.0359
LOC_Os09g09370	1.72331	0.750085	1.68488	2.35406	2.64837	1.44192	-0.683913	0.0203013
LOC_Os09g09944	1.10553	2.04387	2.06207	3.57523	2.66556	1.31858	-0.831783	0.00149902
LOC_Os09g11170	1.28786	0.120308	0.896698	1.73945	1.75434	0.978373	-0.668712	0.0244675
LOC_Os09g12540	0.397757	0.633937	0.386663	0.975363	0.758062	0.264726	-0.65566	0.0284998
LOC_Os09g12650	0.517302	0.523414	0.772815	1.02485	1.40167	0.497539	-0.772052	0.00536505
LOC_Os09g12780	0.597792	2.06024	1.18273	2.1125	1.35597	0.553438	-0.669657	0.0241921
LOC_Os09g14670	0.800267	0.372932	0.792607	1.08135	1.03984	0.386318	-0.720527	0.0123734
LOC_Os09g15670	1.89073	1.41264	2.58049	2.45799	2.48342	2.02421	-0.818968	0.00204537
LOC_Os09g16280	0.639301	0.885397	1.55841	1.19831	1.58946	0.99868	-0.669722	0.0241735
LOC_Os09g17560	0.909181	2.4502	5.16743	3.17401	2.8927	0.83062	-0.685712	0.0198442
LOC_Os09g17810	1.66693	0.0291463	0.4948	0.358682	0.536736	0.566791	-0.71168	0.0140363
LOC_Os09g20820	1.11461	0.539946	0.658161	0.931973	0.795126	1.29706	-0.628427	0.0383803
LOC_Os09g23595	1.0892	-0.0562864	0.121266	0.955137	0.51208	1.11439	-0.620639	0.0415939
LOC_Os09g24800	0.551163	0.653485	1.48136	2.07983	3.53814	1.44146	-0.649359	0.0306049
LOC_Os09g25150	1.18301	0.934218	1.75229	1.60292	1.79319	0.901935	-0.929497	3.46663e-05
LOC_Os09g25650	1.17583	1.50038	1.73602	2.09231	1.25428	-0.0108895	-0.817555	0.00211362
LOC_Os09g25700	0.435289	3.67415	3.47741	3.67397	3.54891	0.685567	-0.650292	0.0302866
LOC_Os09g25770	-0.123947	0.593915	0.608489	1.43267	1.2054	1.12547	-0.603947	0.0491007
LOC_Os09g27680	-0.173809	0.835778	0.586062	1.15038	1.05327	0.261487	-0.649195	0.0306612
LOC_Os09g27700	0.921541	1.01844	1.87654	0.594968	1.55866	0.611986	-0.749407	0.00792913
LOC_Os09g28280	0.885307	1.44949	2.05244	2.14794	0.881493	0.803797	-0.755394	0.00717906
LOC_Os09g28340	1.26648	1.08963	1.57865	1.29454	1.37264	1.04892	-0.822618	0.00187674
LOC_Os09g28660	1.5407	-0.25521	1.3435	2.05066	1.64609	0.476592	-0.635398	0.0356539
LOC_Os09g28690	2.71684	1.49385	3.92507	4.428	5.90495	0.756295	-0.722268	0.0120638
LOC_Os09g28720	0.856526	1.46711	0.94889	1.07278	0.591729	0.290746	-0.850014	0.000919748
LOC_Os09g29404	0.661509	-0.00423672	0.48957	0.828026	0.976244	-0.0245816	-0.688053	0.0192605
LOC_Os09g29710	0.76014	0.755954	2.0856	1.37972	0.501312	0.64126	-0.805207	0.00278456
LOC_Os09g30411	0.543276	0.607694	0.518396	1.24492	0.635609	0.0792736	-0.720362	0.0124031
LOC_Os09g30510	1.08315	0.339459	0.777146	1.07402	0.560478	0.137345	-0.762191	0.00639191
LOC_Os09g31130	1.29406	2.00848	1.59215	2.06882	1.72212	0.15166	-0.762525	0.00635493
LOC_Os09g31470	0.184538	1.08542	0.339906	0.335607	0.810276	0.690595	-0.660074	0.0270874
LOC_Os09g31482	1.1322	0.851136	0.101942	1.0225	0.302587	0.292972	-0.739366	0.00931353
LOC_Os09g31506	0.0971086	1.43955	0.789242	1.32413	0.913251	-0.155613	-0.632558	0.0367477
LOC_Os09g33690	-0.0604139	0.203203	0.681421	1.35794	1.68161	0.777617	-0.693033	0.0180596
LOC_Os09g34090	0.453952	0.40181	0.550392	0.321069	1.04171	0.144462	-0.695537	0.0174765
LOC_Os09g35880	0.843634	1.39147	0.673842	0.910892	0.405514	0.18866	-0.716133	0.0131805
LOC_Os09g35910	0.746119	0.93932	1.01508	1.29721	1.13223	1.22531	-0.885171	0.000291516
LOC_Os09g36350	0.711044	0.111808	2.29028	2.31422	0.568994	0.571452	-0.753225	0.00744445
LOC_Os09g36770	0.259019	0.60629	1.36732	1.00409	1.05789	1.028	-0.803213	0.00290618
LOC_Os09g36790	-0.737755	0.254612	2.62199	1.3903	1.22058	2.86828	-0.643267	0.0327418
LOC_Os09g38070	1.07642	0.775747	1.12652	1.76015	1.30727	0.218959	-0.82908	0.00160386
LOC_Os09g38080	0.899454	1.26842	0.476149	0.939101	0.54399	0.163529	-0.841186	0.00117388
LOC_Os09g38320	1.3707	0.305342	2.11839	2.6942	2.50942	1.63329	-0.857501	0.000738787
LOC_Os09g38620	1.3757	0.991636	1.84081	1.76788	1.25372	0.316394	-0.757146	0.00696968
LOC_Os09g39560	0.47207	0.450971	-0.100972	1.05977	0.298344	0.356826	-0.695093	0.017579
LOC_Os09g39910	0.223313	0.334256	0.49112	1.03657	0.766647	0.733918	-0.717911	0.0128495
LOC_Os10g01110	0.59597	0.862512	0.519821	1.2853	0.895759	0.280006	-0.736931	0.00967412
LOC_Os10g04540	0.590023	1.26632	1.15595	0.968805	0.0804402	0.523421	-0.712655	0.0138457
LOC_Os10g06630	1.81753	2.46919	2.56732	1.5626	3.08721	-0.116186	-0.734022	0.0101181
LOC_Os10g08018	0.642678	0.268481	1.34118	2.27266	2.19948	0.886426	-0.770884	0.00547983
LOC_Os10g09240	3.74515	2.37933	3.54975	5.76597	5.61921	3.17906	-0.720417	0.0123932
LOC_Os10g09930	0.572227	0.362747	0.533818	0.352649	1.29453	0.408066	-0.727392	0.011185
LOC_Os10g11310	0.784034	0.43894	0.710226	1.00976	0.975683	-0.130118	-0.712147	0.0139449
LOC_Os10g13810	0.980181	0.301615	0.610987	1.21512	0.0878403	0.293754	-0.75428	0.00731445
LOC_Os10g18370	1.10482	1.42831	1.27968	2.49636	1.80564	1.06406	-0.826873	0.00169348
LOC_Os10g21810	0.602021	0.455165	1.26936	1.72135	1.92415	0.540611	-0.797092	0.00330429
LOC_Os10g25150	0.727203	0.455891	0.574712	1.77416	0.658055	0.898829	-0.703815	0.0156449
LOC_Os10g26620	1.07318	0.281663	0.487735	1.21271	0.577814	0.678283	-0.849981	0.000920608
LOC_Os10g28680	1.48058	1.46973	2.14353	3.08867	2.38491	1.76699	-0.770342	0.00553375
LOC_Os10g30156	1.00864	0.486847	0.542986	0.819192	0.735398	-0.027371	-0.791232	0.003722
LOC_Os10g31320	1.49703	2.88698	4.57893	5.42911	6.01491	2.1009	-0.720648	0.0123517
LOC_Os10g35300	-0.0722347	0.191503	2.9007	3.78687	3.13432	1.42506	-0.657749	0.0278252
LOC_Os10g36170	2.58887	0.744081	2.07009	2.38896	3.41525	1.58494	-0.630833	0.0374232
LOC_Os10g37110	0.385414	0.730088	0.781924	1.15854	1.11462	0.889192	-0.606244	0.0480165
LOC_Os10g37260	1.41541	1.87884	2.24614	2.46738	2.6789	0.552232	-0.657452	0.0279205
LOC_Os10g38090	1.41643	0.969759	1.97584	2.47763	2.9094	1.86727	-0.718523	0.0127369
LOC_Os10g39170	2.42893	2.64066	2.64639	4.47441	4.02182	1.21784	-0.867315	0.000543873
LOC_Os10g39460	0.984875	-0.0743433	0.246546	0.630798	0.585241	-0.249735	-0.616351	0.0434409
LOC_Os10g40040	1.79785	-0.394902	1.50333	2.55844	2.93042	2.68131	-0.682998	0.0205365
LOC_Os10g41100	0.837926	1.08932	1.0821	1.81587	1.02127	0.743203	-0.748958	0.00798764
LOC_Os10g41200	0.815711	0.8454	0.486695	1.04839	0.409076	0.24151	-0.890779	0.000234666
LOC_Os10g41400	0.989293	0.655825	0.284386	0.400702	0.422813	0.302869	-0.654669	0.0288239
LOC_Os10g41749	0.786305	1.52186	0.558766	0.57108	0.354939	-0.468169	-0.632819	0.0366459
LOC_Os11g01880	0.693498	0.842763	0.684095	1.06001	0.888535	0.579781	-0.690048	0.0187728
LOC_Os11g02130	1.12495	0.114453	2.15608	1.23951	1.19197	0.148942	-0.760721	0.00655647
LOC_Os11g02400	1.42223	1.08183	1.18763	0.875033	1.39748	1.13936	-0.739266	0.00932805
LOC_Os11g02820	1.19004	0.54768	1.02789	1.34344	1.13215	0.720043	-0.834226	0.00140878
LOC_Os11g03240	0.914922	0.451237	1.1623	0.890163	0.113932	0.488319	-0.738756	0.00940295
LOC_Os11g03300	1.09943	3.15338	2.56102	3.95536	3.21402	1.68722	-0.716243	0.0131599
LOC_Os11g04160	0.0935795	0.394904	0.794541	1.25833	0.747056	0.482407	-0.777306	0.00487038
LOC_Os11g05810	0.393849	1.5226	1.1463	0.818725	0.759273	0.827127	-0.771718	0.00539765
LOC_Os11g05980	1.55417	0.59641	1.38502	2.10747	1.06167	0.531958	-0.736305	0.00976843
LOC_Os11g05990	1.1393	0.946926	1.10434	1.59762	1.29958	0.44626	-0.911592	9.34824e-05
LOC_Os11g06150	-0.987954	-0.20907	4.25881	0.901163	1.34161	1.67224	-0.708505	0.0146705
LOC_Os11g07830	0.882937	1.23834	2.30218	1.665	1.38865	0.39128	-0.618413	0.0425458
LOC_Os11g07922	0.192739	0.640221	0.447664	0.296021	1.03323	0.485245	-0.816649	0.00215826
LOC_Os11g08670	0.310288	1.37677	0.539825	0.922263	0.838443	0.560106	-0.733433	0.0102097
LOC_Os11g08950	0.292204	0.333836	0.845879	1.07289	0.61975	0.373192	-0.792324	0.00364131
LOC_Os11g09160	1.45212	0.597286	0.405903	1.00535	0.441685	0.290157	-0.665188	0.0255136
LOC_Os11g09684	-0.273231	2.00104	1.30289	1.98412	2.26299	1.20334	-0.766652	0.00591102
LOC_Os11g10760	1.46333	-0.0793649	1.01389	0.677531	-0.0671184	0.624854	-0.696963	0.0171505
LOC_Os11g10870	0.251469	0.622249	1.5943	1.17052	1.00742	0.564676	-0.621809	0.0410996
LOC_Os11g11000	1.32154	1.40572	0.577783	1.03392	0.663132	-0.0445772	-0.748096	0.00810074
LOC_Os11g13670	0.265004	-0.0596497	1.07	1.42937	1.98027	1.09479	-0.63643	0.035262
LOC_Os11g17970	1.38517	0.996991	1.8715	1.57844	2.81947	0.747259	-0.678252	0.0217886
LOC_Os11g18194	-0.407868	1.81439	2.56705	1.12641	0.312269	-0.332575	-0.73054	0.0106687
LOC_Os11g21804	0.759957	1.73679	1.36624	1.31901	1.17684	0.482104	-0.866442	0.000559426
LOC_Os11g22449	2.23413	1.6032	1.16777	1.94712	2.29127	0.884821	-0.851389	0.000884245
LOC_Os11g24510	1.36461	1.53231	1.8752	1.90554	1.68078	0.836405	-0.909355	0.000104261
LOC_Os11g24630	0.652269	1.13937	0.791739	0.725592	0.25533	0.2843	-0.638411	0.0345181
LOC_Os11g26760	-0.472092	0.174403	1.6167	2.81626	1.85603	3.15259	-0.638805	0.0343716
LOC_Os11g27329	0.720158	2.23032	4.21494	3.50347	3.84193	1.63906	-0.776142	0.00497699
LOC_Os11g30500	1.04318	0.36396	1.62225	1.9337	0.728694	1.57974	-0.763699	0.00622619
LOC_Os11g32110	0.325683	0.261969	0.607657	0.930408	1.07584	0.453653	-0.859324	0.000699121
LOC_Os11g32240	1.15102	0.545321	1.02581	1.19421	1.83953	0.739115	-0.874699	0.000425034
LOC_Os11g34870	0.993221	1.55721	0.544523	1.48839	0.835608	0.194008	-0.822249	0.0018933
LOC_Os11g35030	1.05659	0.62808	0.919483	1.18231	2.51326	0.88523	-0.641964	0.0332122
LOC_Os11g35390	0.622213	0.732136	0.0794514	0.347955	1.14411	0.287564	-0.64988	0.0304268
LOC_Os11g36500	0.620763	1.03572	3.33988	5.41392	1.97285	2.01058	-0.759927	0.00664665
LOC_Os11g37260	0.958389	0.437189	1.1092	1.44711	1.60876	1.1814	-0.818452	0.00207011
LOC_Os11g38870	0.560702	0.606265	0.766996	0.909414	0.549907	1.35679	-0.764937	0.00609257
LOC_Os11g39020	0.910779	0.947091	0.73986	1.57636	1.16713	0.207146	-0.859415	0.000697197
LOC_Os11g40009	0.239378	1.71359	4.59032	3.99004	2.64761	1.70929	-0.675881	0.0224337
LOC_Os11g40540	0.479092	0.255107	0.634739	1.20641	1.51725	0.935803	-0.781269	0.00452017
LOC_Os11g40610	0.0229502	0.743341	0.391654	0.550663	1.01227	0.597183	-0.730389	0.0106932
LOC_Os11g42720	0.265365	0.182203	0.75775	0.778173	1.10517	0.13805	-0.683288	0.0204618
LOC_Os11g43860	0.761118	0.626733	1.37523	1.50062	0.274024	0.0741563	-0.790939	0.00374384
LOC_Os11g44800	3.2677	1.18913	2.96099	1.82842	1.68318	1.31821	-0.658036	0.0277334
LOC_Os11g45710	1.01348	1.65162	1.39309	1.79876	1.67416	0.511089	-0.860961	0.000664888
LOC_Os11g45740	0.277445	0.3491	0.738618	1.04486	0.994268	1.02541	-0.776083	0.00498236
LOC_Os11g47970	1.78283	2.31786	1.26672	1.76724	2.09178	-0.143463	-0.661686	0.0265843
LOC_Os11g47980	1.82095	2.41668	1.86895	3.08431	2.98509	-0.521007	-0.619838	0.0419351
LOC_Os11g48020	0.264921	0.210815	0.279327	1.10931	0.861265	0.369482	-0.717065	0.0130062
LOC_Os12g01540	0.561733	1.49714	0.704369	0.584413	0.677917	0.0476697	-0.75165	0.00764169
LOC_Os12g02080	0.724814	1.26824	1.81536	0.575719	1.24994	0.331278	-0.627062	0.0389308
LOC_Os12g02450	0.793474	1.94002	0.694783	2.57273	2.32927	0.836653	-0.716256	0.0131573
LOC_Os12g02800	1.75019	0.769865	1.66558	2.21267	2.07412	1.17321	-0.869646	0.000503937
LOC_Os12g02810	0.0432962	0.170605	0.558385	0.721096	1.37022	0.77838	-0.781266	0.00452041
LOC_Os12g03200	1.23363	0.571016	1.0224	0.832962	0.113007	0.49544	-0.62983	0.0378202
LOC_Os12g03860	1.67004	2.08631	1.78933	2.63551	1.9256	-0.0232453	-0.836155	0.00134042
LOC_Os12g05180	1.49248	-0.0781549	1.0472	3.45604	2.57721	0.836163	-0.662239	0.0264132
LOC_Os12g07810	2.22415	1.67606	1.62782	2.20744	2.56628	1.07268	-0.863309	0.000618016
LOC_Os12g11550	0.885721	2.51573	1.90866	2.01214	0.160817	-0.0877119	-0.667522	0.0248175
LOC_Os12g12260	0.999145	-0.338489	1.80894	1.24253	0.481988	1.54392	-0.740861	0.00909699
LOC_Os12g12730	0.142566	0.772517	0.208444	1.33761	1.11545	0.261772	-0.659976	0.0271181
LOC_Os12g12880	0.45764	0.894977	1.33718	2.0609	1.61527	1.39081	-0.793665	0.00354411
LOC_Os12g13910	1.29109	1.52184	2.80264	3.43889	4.00745	1.80926	-0.788415	0.00393611
LOC_Os12g14140	1.51899	1.40328	0.0328904	-0.20586	0.448007	0.264035	-0.602093	0.0499886
LOC_Os12g21789	0.603765	0.701039	0.798106	1.03554	0.172292	0.40654	-0.786513	0.00408575
LOC_Os12g24020	0.654583	1.40087	4.38985	4.49502	4.40492	3.16447	-0.607417	0.0474692
LOC_Os12g25490	1.19216	1.44837	1.02403	1.23663	1.3625	-0.00181226	-0.763684	0.00622783
LOC_Os12g26940	0.952683	0.230497	1.6522	1.1655	0.206038	0.621342	-0.69145	0.0184355
LOC_Os12g29220	0.764302	0.619444	1.85069	2.35183	1.68425	0.659302	-0.878656	0.000370067
LOC_Os12g29570	-0.137335	0.436667	0.794475	0.522944	1.45576	0.983027	-0.68728	0.0194519
LOC_Os12g32360	0.308815	1.51619	0.757758	1.21407	1.03993	0.562767	-0.842679	0.00112758
LOC_Os12g33180	1.05643	0.466001	0.170504	0.104494	-0.0246151	0.346668	-0.682998	0.0205365
LOC_Os12g34460	0.49798	0.541159	0.703361	1.00742	0.457076	0.494266	-0.616391	0.0434236
LOC_Os12g36740	1.03657	0.35085	0.0524291	0.131543	0.0194448	0.420909	-0.624807	0.0398519
LOC_Os12g37970	1.27242	1.62243	1.14918	2.76949	1.7135	0.970368	-0.831976	0.00149173
LOC_Os12g38100	-0.423463	0.10845	2.30836	1.55628	1.92944	1.4509	-0.643931	0.0325037
LOC_Os12g39160	0.285214	-0.0957029	0.961215	1.06085	1.12153	0.844108	-0.806507	0.00270735
LOC_Os12g39320	0.252635	0.594829	0.547412	1.42715	1.03996	1.23013	-0.800667	0.0030672
LOC_Os12g40380	0.22201	0.723122	0.820682	1.35259	1.0516	0.70592	-0.608687	0.0468816
LOC_Os12g42400	0.264184	0.786003	0.357332	0.387255	1.3457	0.675354	-0.632572	0.0367423
LOC_Os12g42730	-0.305158	0.700045	0.589588	1.28653	0.346564	0.704851	-0.671833	0.0235666
LOC_Os12g43720	2.40442	1.03638	1.55851	2.26515	1.50051	0.760441	-0.860613	0.000672057
LOC_Osm1g00140	0.315513	0.546265	0.779342	2.22682	1.89707	0.286719	-0.67577	0.0224643
LOC_Osm1g00430	0.2654	0.784416	0.336757	1.2091	1.60605	0.33276	-0.638218	0.0345901
LOC_Os02g13620	11.5382	10.5294	1.04583	2.9203	2.30861	3.87019	-0.695212	0.0175515
LOC_Os06g02040	11.021	9.72281	4.4711	5.25374	5.35989	2.4462	-0.703894	0.0156282
LOC_Os08g19420	12.1787	9.40088	5.57275	12.7981	5.58764	2.30485	-0.871843	0.000468382
LOC_Os04g11195	2.09807	16.2503	3.6928	3.66478	1.81023	0.519328	-0.695373	0.0175144
LOC_Os05g44030	1.89272	10.021	4.06657	3.47878	0.999578	2.32899	-0.664201	0.0258123
LOC_Os06g48810	3.38802	10.875	3.19298	1.75816	2.49245	2.00776	-0.630355	0.0376122
LOC_Os07g01340	1.48183	12.3482	4.53335	4.96099	6.1881	2.00115	-0.79214	0.00365487
LOC_Os09g25710	3.29832	12.8262	2.18026	2.48959	3.45867	1.37656	-0.773335	0.00524102
LOC_Os10g11500	-8.72451	12.0345	13.0288	1.51019	1.90966	3.24404	-0.72118	0.0122566
LOC_Os01g01340	-1.71536	-0.353032	-1.06667	-0.996029	-0.17341	0.418468	0.608244	0.047086
LOC_Os01g01350	-2.29954	-0.614412	-0.958699	-1.18134	-0.0551129	-0.170812	0.617768	0.0428247
LOC_Os01g02040	-1.0795	-1.36884	-0.454801	-0.600191	-0.237697	-0.260048	0.76017	0.00661898
LOC_Os01g04120	-1.0057	-1.21464	-0.244929	-0.640385	-0.352151	0.0043716	0.700139	0.0164404
LOC_Os01g04324	-1.66739	-0.605647	-0.556566	-1.33368	-0.457589	-0.315646	0.868982	0.000515085
LOC_Os01g04390	-0.745997	-0.759403	-0.669478	-1.25196	-0.899518	-1.17881	0.608771	0.0468427
LOC_Os01g04550	-1.78124	-0.410186	-0.674528	-1.1981	-1.45444	-0.999474	0.715225	0.0133518
LOC_Os01g04570	-1.527	-0.431966	-0.825246	-1.1689	-1.43838	-0.783126	0.624974	0.0397829
LOC_Os01g05320	-2.01473	-0.909451	-0.579969	-0.705198	-0.664002	-0.00897392	0.688153	0.0192359
LOC_Os01g06770	-2.51049	-1.18043	-0.229482	-0.952253	-1.33398	-0.773171	0.617855	0.0427866
LOC_Os01g08160	-0.661484	-1.26332	-0.949185	-0.32089	0.101094	0.313374	0.632405	0.0368071
LOC_Os01g08480	-1.70199	-0.721723	-0.362871	-0.735208	-0.718756	-0.114177	0.653109	0.0293395
LOC_Os01g10580	-1.4155	-0.957623	-0.900838	-0.489308	-0.258069	-0.309166	0.843695	0.00109689
LOC_Os01g11450	-2.7366	-1.07298	-0.827734	-0.961331	-0.328198	-0.0274598	0.698945	0.0167048
LOC_Os01g12440	-2.23724	-1.11647	-1.29728	-1.73037	-1.01073	-0.797628	0.757806	0.00689197
LOC_Os01g16620	-2.02674	-2.10786	-1.70787	-0.931582	-0.588388	-0.146037	0.69586	0.0174024
LOC_Os01g17050	-0.529277	-1.5609	-1.15242	-1.40678	-0.80609	0.641006	0.719297	0.0125957
LOC_Os01g17214	-1.17358	-0.336821	-1.45705	-1.60354	-2.11344	-0.278152	0.728047	0.0110762
LOC_Os01g17320	-0.175564	-1.35253	-1.13504	-1.5574	-0.495946	-0.96444	0.766657	0.00591045
LOC_Os01g20110	-0.655481	-0.713633	-0.80307	-1.19419	-0.125008	-0.127612	0.737521	0.00958579
LOC_Os01g22890	-1.78917	-0.695577	-0.551608	-0.695111	-0.670954	0.0388909	0.618178	0.0426473
LOC_Os01g22900	-2.13997	-0.710178	-1.39645	-1.6107	-1.27803	-0.861567	0.746242	0.00834804
LOC_Os01g24780	-1.63755	-0.282918	-1.29362	-0.944191	-1.14843	0.467355	0.785292	0.00418404
LOC_Os01g24790	-1.30969	-0.357307	-1.23215	-0.661144	-0.159816	0.135509	0.865113	0.000583738
LOC_Os01g25065	-1.01589	-2.38976	-0.842817	-0.379837	-1.20902	-0.87078	0.606762	0.0477743
LOC_Os01g26370	-1.54933	-0.470763	-0.379337	-0.178291	-0.251751	-0.376299	0.604342	0.0489134
LOC_Os01g27230	-0.363477	0.0448878	-1.29461	-1.27002	0.244577	-0.263894	0.756969	0.00699064
LOC_Os01g31840	-2.09395	-1.23681	-0.905496	-1.28142	-0.708456	0.151551	0.699867	0.0165003
LOC_Os01g33960	-3.07661	-2.32515	-0.731804	0.00252883	-1.36632	-1.94017	0.63601	0.0354208
LOC_Os01g34790	-1.06812	-0.446769	-1.44939	-0.811378	-1.16465	-0.557019	0.742167	0.00891089
LOC_Os01g36110	-3.07921	-1.60286	0.15162	-1.51142	-1.6531	1.11004	0.654109	0.0290083
LOC_Os01g40720	-1.14256	-1.77257	-0.652434	-0.398371	-0.210325	-0.329491	0.607494	0.0474337
LOC_Os01g41240	-0.435011	0.0223231	-1.81242	-2.62885	-2.8198	-0.947195	0.829484	0.00158788
LOC_Os01g42610	-1.68869	-1.81419	-1.33471	-1.99161	-3.25166	-2.60064	0.61839	0.0425558
LOC_Os01g44110	-0.9187	-0.924143	-0.0409238	-2.56626	-2.08548	-1.62338	0.63636	0.0352884
LOC_Os01g45840	-0.832574	-1.58287	-1.12874	-1.15858	-0.395447	-0.328547	0.683036	0.0205267
LOC_Os01g46230	-0.89003	-1.55244	-0.578022	-0.00144149	-0.296424	-0.744786	0.642292	0.0330931
LOC_Os01g46240	-1.00927	-1.42556	-0.704999	-0.186264	-0.362942	-0.66892	0.689167	0.018987
LOC_Os01g52750	-0.93779	-0.814773	-1.5946	-1.16435	-0.901746	-0.984407	0.97008	7.77147e-07
LOC_Os01g53220	-2.43329	-3.64431	-2.4888	-1.93034	-0.512631	-0.437452	0.834362	0.00140387
LOC_Os01g53730	-1.5944	-0.0487719	-0.915768	-0.817565	-1.33387	-0.746941	0.697993	0.016918
LOC_Os01g55070	-1.21717	-1.53741	-0.695448	-0.849048	-0.457305	-0.504276	0.641968	0.0332104
LOC_Os01g55960	-0.777563	-1.42142	-0.4046	-0.471991	-0.176485	-0.948621	0.666576	0.025098
LOC_Os01g56620	-0.811973	-1.01431	-0.903369	-0.972689	-0.0250527	-0.47768	0.766293	0.00594867
LOC_Os01g57350	-1.06939	-0.301142	-0.632284	-0.590597	-0.528397	-0.520169	0.851506	0.000881288
LOC_Os01g57946	-1.66324	-2.59084	-0.981087	-0.740533	-0.0602322	-0.0699073	0.631937	0.03699
LOC_Os01g58035	-2.8645	-1.50727	-1.89637	-3.26682	-1.04462	-1.18558	0.663003	0.026178
LOC_Os01g58520	-0.677512	-0.479985	-0.776067	-0.862375	-1.05247	-0.0529797	0.646964	0.0314329
LOC_Os01g59190	-0.471951	-1.0867	-0.456853	-1.06138	0.0271073	0.0952485	0.701375	0.0161698
LOC_Os01g59730	-0.435991	-0.241678	-1.28116	-2.166	-1.51065	-0.922229	0.670676	0.0238978
LOC_Os01g59920	-0.127829	-1.147	-0.976336	-1.85991	0.09493	-0.0817126	0.692034	0.0182961
LOC_Os01g61044	-1.16762	-0.782654	-1.86187	-1.80845	-2.24328	0.362433	0.645783	0.0318468
LOC_Os01g62010	-0.209931	-0.044525	-0.884569	-1.19159	-2.5325	-1.0988	0.632504	0.0367685
LOC_Os01g62100	-1.57357	-0.735637	-0.347112	-0.414184	-0.368913	-0.510496	0.647934	0.0310956
LOC_Os01g63410	-1.39191	-0.425442	-0.849868	-0.436787	-0.0336303	-0.373898	0.637972	0.0346819
LOC_Os01g63550	-2.43593	-1.91661	-0.0243293	-1.16101	-1.38364	-0.88595	0.608058	0.0471721
LOC_Os01g63560	-1.65086	-1.73086	-0.799175	-0.91141	-1.77288	-0.611496	0.620276	0.0417484
LOC_Os01g64170	-1.07475	-0.282747	-0.876729	-1.39419	-0.603145	-0.583825	0.682733	0.020605
LOC_Os01g65140	-5.005	-5.07404	-3.30325	-3.29355	-2.42414	-0.00823517	0.726804	0.0112835
LOC_Os01g65169	-4.05511	-4.64693	-3.30136	-2.72147	-1.51594	-0.948204	0.823056	0.00185721
LOC_Os01g66310	-1.36977	-1.14056	-0.397172	-0.502667	-0.0311285	-0.0621783	0.663462	0.0260374
LOC_Os01g66500	-1.25368	-1.1886	-1.03983	-1.22213	-0.342854	-0.666233	0.827189	0.00168041
LOC_Os01g66890	-1.04317	0.00927388	-0.933073	-1.05509	-1.25235	-1.3076	0.846565	0.00101351
LOC_Os01g68790	-1.76631	-0.992045	-1.60957	-1.88782	-1.22524	-0.331712	0.620177	0.0417904
LOC_Os01g69070	-0.484263	0.253322	-1.28857	-1.07367	-1.25258	-0.370657	0.689504	0.0189049
LOC_Os01g69960	-0.483456	0.0926309	-0.813226	-1.92433	-2.45469	-0.910104	0.656463	0.0282392
LOC_Os01g71280	-0.7732	-0.607113	-0.505595	-0.619537	-1.50372	-0.730216	0.688396	0.019176
LOC_Os01g71710	-1.4785	-1.03071	-1.1762	-0.163946	-0.564546	0.143387	0.73588	0.00983284
LOC_Os01g74040	-1.36973	-1.77836	-0.83591	-1.12161	-0.67879	0.145298	0.646473	0.0316045
LOC_Os02g02870	-0.483078	0.189933	-1.06115	-0.731665	-0.286886	0.162326	0.650542	0.0302016
LOC_Os02g04500	-0.600157	-0.662643	-0.822335	-1.07046	0.00316076	-0.458904	0.779143	0.00470562
LOC_Os02g05640	-0.639743	-0.320355	-1.13463	-2.2413	-2.55184	-1.41563	0.800181	0.00309866
LOC_Os02g07680	-1.20132	-0.629236	-0.673535	-0.967301	-0.184858	0.0892079	0.83451	0.00139856
LOC_Os02g09790	-1.15179	-0.548413	-1.30061	-0.731815	-1.33012	-1.48396	0.856585	0.000759341
LOC_Os02g09800	-1.42905	-1.63497	-0.0545435	-1.14134	-0.5591	-0.946142	0.650633	0.0301709
LOC_Os02g11930	-1.41716	-1.41092	-0.723222	-0.720598	-0.595431	-0.33756	0.618696	0.0424238
LOC_Os02g17940	-0.747449	-0.11965	-1.05665	-0.688225	-0.972893	-0.746628	0.869203	0.00051136
LOC_Os02g18150	-2.47773	-0.931037	-1.03378	-1.16107	-0.482254	-0.103553	0.785701	0.00415093
LOC_Os02g19650	-2.10244	-1.48085	-1.53353	-2.23231	-1.38562	-0.373655	0.715974	0.0132103
LOC_Os02g21580	-0.376003	-0.630278	-0.705621	-1.22261	-0.484142	-0.244948	0.711578	0.0140564
LOC_Os02g24604	-1.08438	-1.85153	0.238357	-2.2383	-0.73078	-1.12985	0.60479	0.0487011
LOC_Os02g24612	-1.10077	-2.41177	-1.0636	-1.95256	0.194164	-0.505169	0.619619	0.0420284
LOC_Os02g27070	-0.67325	-0.981483	-0.496724	-0.580212	0.367806	-0.0768999	0.719013	0.0126473
LOC_Os02g27594	-1.13667	-0.139284	-0.347494	-0.316506	-0.32351	-0.344128	0.671884	0.0235521
LOC_Os02g33610	-1.37234	-0.717348	-0.751842	-0.434554	0.222764	-0.290795	0.654361	0.0289254
LOC_Os02g33680	-1.6936	-1.5061	-0.383104	-0.851245	-1.70095	0.615835	0.702015	0.0160309
LOC_Os02g42210	-0.242757	-1.21936	-0.746722	-1.06157	-0.23993	-0.346464	0.60425	0.0489569
LOC_Os02g42430	-2.0142	-0.628559	-1.04584	-2.26565	-1.62251	-1.4797	0.940304	1.66578e-05
LOC_Os02g44680	-0.605495	-1.72504	-1.18401	-1.30616	-0.0675453	-0.427225	0.666393	0.0251523
LOC_Os02g45225	-5.69081	-3.77274	-5.08183	-3.82121	-2.64161	-0.821091	0.649372	0.0306004
LOC_Os02g47180	-1.20242	-1.44003	-0.273879	-0.30349	-0.882911	-0.951956	0.645066	0.0321001
LOC_Os02g51450	-0.310441	-0.964846	-0.47364	-0.284384	-0.243564	-0.334035	0.748028	0.00810976
LOC_Os02g53350	-2.3918	-0.889907	-1.41281	-1.3537	-0.576831	-0.134573	0.71852	0.0127375
LOC_Os02g53860	-0.651625	-1.1005	-0.588886	-0.367491	-0.255686	0.0182774	0.702146	0.0160026
LOC_Os02g55610	-2.40491	-0.846646	-0.262201	-0.530464	-0.624591	-0.184057	0.734699	0.0100135
LOC_Os02g57940	-1.70529	-0.618574	-0.696327	-1.45286	-0.932107	-0.509584	0.68724	0.0194618
LOC_Os02g58300	-0.876776	-1.30479	-0.783585	-0.699143	-0.304074	-0.454827	0.773413	0.00523353
LOC_Os03g02860	-1.54469	-1.17341	-2.54253	-2.61146	-2.5139	-0.679692	0.860058	0.000683618
LOC_Os03g05270	-1.43976	-1.38124	-2.17691	-2.39555	-2.29565	-1.39673	0.760427	0.00658975
LOC_Os03g15920	-2.10275	-1.36957	-1.81719	-1.49576	-1.41069	-0.584489	0.739211	0.00933619
LOC_Os03g17174	-1.21458	-0.247638	-0.320519	-1.17493	-0.333806	0.310654	0.719863	0.012493
LOC_Os03g17480	-0.696673	0.438667	-1.03878	-2.71529	-3.4286	-1.73722	0.678143	0.0218178
LOC_Os03g17510	-0.949916	-1.10984	-0.725453	-0.0706582	-0.402817	-0.443036	0.641456	0.0333965
LOC_Os03g18600	-1.46909	-0.397332	-1.64118	-2.4744	-2.47729	-2.20021	0.945347	1.12812e-05
LOC_Os03g22040	-1.48553	-0.902222	-0.977766	-2.54227	-1.7645	-1.30243	0.72091	0.0123048
LOC_Os03g22050	-0.493032	-0.36353	-1.07866	-0.742641	-0.658119	-0.773656	0.760421	0.00659044
LOC_Os03g22210	-3.69544	-0.72085	-3.80499	-3.82157	-3.21366	-3.67736	0.858605	0.000714564
LOC_Os03g22880	-0.327987	-0.511159	-0.84062	-1.44657	-0.574812	-0.317234	0.628308	0.0384279
LOC_Os03g25450	0.028639	-1.05247	-1.1866	-1.67207	-0.58383	-0.684244	0.66811	0.0246439
LOC_Os03g27120	-0.745512	-0.134108	-1.23164	-0.929132	-1.00152	0.273227	0.674804	0.0227313
LOC_Os03g38940	-1.60744	-1.01943	-0.775265	-0.819105	-0.231814	-0.495011	0.769386	0.0056297
LOC_Os03g40610	-0.842855	-0.237145	-2.72487	-1.08942	-0.654208	-0.355266	0.867471	0.000541134
LOC_Os03g42020	-1.61553	-0.0263742	-0.829672	-0.906684	-0.412933	0.211655	0.641246	0.0334733
LOC_Os03g44430	-0.368116	-1.03378	-1.39385	-1.77061	-0.354069	-0.714516	0.750152	0.00783287
LOC_Os03g47610	-2.03201	-1.84603	-1.55311	-1.55332	-0.837686	-1.01332	0.801137	0.00303695
LOC_Os03g49220	-0.255107	-0.635262	-0.801268	-1.18998	-0.242364	-0.671498	0.817739	0.00210465
LOC_Os03g50510	-1.4118	-0.721343	-0.979948	-1.24605	-0.379054	-0.0351407	0.850747	0.000900696
LOC_Os03g51550	-0.738878	-1.23339	-0.584876	-0.404817	0.0308851	-0.435999	0.633083	0.0365435
LOC_Os03g54040	0.368251	-0.222733	-0.503255	-1.84934	0.0721578	-0.293652	0.605816	0.0482176
LOC_Os03g54070	-2.72573	-1.94359	-0.99354	-0.719333	-2.04686	3.72532	0.634483	0.0360038
LOC_Os03g55280	-0.0511366	-0.330583	-0.872573	-1.20414	-0.54148	-0.814679	0.741318	0.00903153
LOC_Os03g55776	-1.54561	-1.96273	-2.4299	-1.82139	-1.88241	-0.453011	0.616291	0.0434671
LOC_Os03g55840	-0.366509	-1.18839	-1.49024	-0.248372	-0.552249	-0.79841	0.645116	0.0320825
LOC_Os03g56800	-0.939022	-0.944832	-0.837274	-0.918423	0.0593922	-0.208197	0.696027	0.0173641
LOC_Os03g57840	-0.79392	-0.441091	-1.11562	-1.10916	0.132003	-0.147016	0.776326	0.00496
LOC_Os03g58040	-0.630228	-0.370564	-1.07058	-0.930138	-0.261252	0.0772385	0.726706	0.0113
LOC_Os03g58750	-1.73646	-1.03341	-0.865308	-1.55622	-1.1751	-0.737976	0.77914	0.00470591
LOC_Os03g59240	-0.705577	-1.69756	-0.687873	-0.904583	0.131129	-0.666196	0.719999	0.0124685
LOC_Os03g59670	-1.32899	-2.47527	-1.06657	-2.79174	-1.2743	-0.677737	0.742308	0.00889093
LOC_Os03g60200	-0.629643	-1.43847	-0.494521	-0.29851	-0.332844	-0.194188	0.619218	0.0422
LOC_Os03g61260	-0.622901	-0.219323	-0.730542	-1.2728	-0.0203582	0.158051	0.823943	0.00181812
LOC_Os03g61829	-0.293656	0.346542	-1.16399	-1.77495	-1.73681	0.0474237	0.713929	0.0135992
LOC_Os04g02880	-2.36483	-0.699422	-2.85709	-2.97735	-1.853	-1.30606	0.683696	0.0203569
LOC_Os04g09654	-1.90846	-1.30434	-0.0105521	-0.631804	-1.39171	-0.16135	0.650949	0.0300637
LOC_Os04g10650	-1.04853	-0.905193	-0.745821	-2.02823	-1.23154	-1.42929	0.71627	0.0131548
LOC_Os04g16736	-4.34034	-2.16909	-0.141861	-3.83333	0.620524	-0.282762	0.605737	0.0482545
LOC_Os04g29680	-1.3633	0.0170532	-2.53117	-3.22509	-3.78498	-1.54304	0.791963	0.00366785
LOC_Os04g35305	-0.874657	-1.44402	-0.479666	-0.1476	-0.581195	-0.369341	0.603455	0.0493353
LOC_Os04g36800	-0.63287	-0.520848	-0.872434	-2.02067	-0.061293	-0.401933	0.88602	0.000282306
LOC_Os04g38885	-1.45621	-1.15314	-1.37339	-1.03189	-1.08753	0.542275	0.691735	0.0183673
LOC_Os04g38920	-1.29216	-0.449912	-0.999846	-0.846514	-0.629744	0.0718119	0.81278	0.00235686
LOC_Os04g40050	-0.0950274	0.0380638	-1.47678	-1.69866	-0.64301	-0.722469	0.696037	0.0173617
LOC_Os04g41300	-0.491707	-0.690228	-1.06881	-1.18436	-0.373913	-0.371722	0.619584	0.0420432
LOC_Os04g41510	-1.34947	-0.730066	-0.73431	-0.939891	-0.325677	-0.358781	0.835871	0.00135033
LOC_Os04g41530	-1.30543	-0.460007	-0.608688	-0.93908	-0.401855	-0.37888	0.823272	0.00184765
LOC_Os04g41870	-0.659345	-0.428679	-0.794419	-1.43683	-1.33496	0.22441	0.635767	0.0355132
LOC_Os04g43840	-2.24319	-1.4249	-3.41872	-3.81815	-2.3657	-1.69998	0.729661	0.0108112
LOC_Os04g45690	-1.55755	-0.292507	-0.83149	-2.1565	-1.84484	-1.30995	0.646886	0.0314601
LOC_Os04g45900	-0.529288	-0.884584	-1.07598	-1.23717	-1.70752	-0.0940293	0.613039	0.0449055
LOC_Os04g46220	-1.66965	-0.48429	-1.06044	-1.49503	-0.426895	-0.238326	0.718707	0.0127033
LOC_Os04g48290	-1.02695	-1.86962	-0.910974	-1.41192	-2.31803	-0.595582	0.702029	0.0160279
LOC_Os04g48870	-0.212592	-1.05978	-0.84621	-1.52187	-0.185709	-1.13079	0.723465	0.0118542
LOC_Os04g49500	-2.38227	-1.58387	-1.12639	-3.55956	-1.20622	-2.2645	0.685669	0.0198549
LOC_Os04g51350	-0.520957	-0.854792	-0.80181	-1.05539	-0.109031	-0.409081	0.80171	0.00300044
LOC_Os04g51930	-2.20241	-1.57099	-0.700942	-0.763634	-1.14207	-0.171665	0.778709	0.00474418
LOC_Os04g52630	-0.999064	-0.990316	-0.722837	-0.481441	-0.757613	-0.474176	0.639693	0.0340427
LOC_Os04g54380	-0.38422	-0.60042	-0.888435	-1.3865	-0.298467	-0.35931	0.937647	2.01855e-05
LOC_Os04g59130	-0.954681	-0.922044	-0.885672	-1.21268	-0.782848	-0.373633	0.662732	0.0262611
LOC_Os05g01635	-0.960311	-1.84132	-0.631188	-0.492766	-0.0626512	-0.441943	0.621318	0.0413069
LOC_Os05g01940	-1.51154	-1.91309	-0.98581	-1.55191	-1.71508	-0.256186	0.616317	0.0434558
LOC_Os05g22860	-2.10341	-1.74635	-0.260123	-0.56534	0.220786	0.0691572	0.622551	0.0407885
LOC_Os05g24330	-1.82201	-1.21252	-0.948081	-0.327017	-0.271523	-0.91876	0.678334	0.0217663
LOC_Os05g27580	-2.18576	-0.0780025	-1.23853	0.238122	-0.735685	-1.74271	0.684023	0.0202731
LOC_Os05g30710	-0.78035	-1.22197	-0.51277	-0.814332	-0.390221	0.104331	0.689456	0.0189165
LOC_Os05g32610	-0.40603	-1.27668	-0.463846	-0.697444	-0.309205	-0.495534	0.719722	0.0125185
LOC_Os05g35500	-2.06154	-0.959365	-1.51908	-2.40747	-0.668013	-0.307914	0.734023	0.0101179
LOC_Os05g36360	-0.588814	-0.460519	0.152831	-0.909707	-1.25658	-0.404179	0.720089	0.0124523
LOC_Os05g37470	-0.854729	-0.952701	-1.1914	-0.418962	-1.01817	-0.304273	0.612321	0.0452276
LOC_Os05g37950	-1.11855	-0.903419	-0.605839	-0.530473	-0.857474	-0.340014	0.761237	0.00649834
LOC_Os05g38880	-0.128764	-1.82729	-1.88197	-2.25496	-2.47353	0.302599	0.664722	0.0256542
LOC_Os05g40020	-4.02699	-1.84192	-1.77903	-2.20281	-0.553953	1.13742	0.687709	0.0193453
LOC_Os05g49060	-1.54518	-0.887523	-1.48542	-1.60903	0.0193237	-0.5216	0.616967	0.0431724
LOC_Os05g49240	0.0582879	-1.09749	-3.10686	-3.68956	-1.19374	-0.0841283	0.65248	0.0295491
LOC_Os05g50350	-0.360909	0.00535711	-3.23644	-3.8364	-6.01372	-2.20532	0.64708	0.0313925
LOC_Os05g51150	-1.52439	-0.966199	-1.32781	-1.05026	-0.635999	-0.528588	0.79934	0.00315368
LOC_Os05g51420	-2.45909	-1.22072	-1.54183	-1.39583	-1.594	-0.267936	0.616077	0.0435609
LOC_Os06g03570	-1.10041	-1.0896	-0.498105	-0.32852	-0.219027	-0.41508	0.698693	0.0167611
LOC_Os06g04070	-0.0550971	-0.735808	-0.255968	-1.96956	-2.0055	-0.603096	0.703705	0.0156684
LOC_Os06g05140	-1.53191	-1.33065	-0.885475	-1.182	-0.627942	-0.0792776	0.654811	0.0287774
LOC_Os06g10050	-1.79636	-0.0544404	-2.26424	-2.94717	-3.0972	-2.63654	0.757964	0.00687353
LOC_Os06g11400	-1.32136	-0.932924	-0.709761	-1.78399	-0.841944	-0.239106	0.846432	0.00101728
LOC_Os06g13950	-1.55128	-0.940136	-0.948346	-0.716172	-0.494075	-0.765037	0.778525	0.0047606
LOC_Os06g15910	-0.395972	-0.17011	-0.206622	-1.48021	-1.56967	-0.411316	0.677291	0.0220485
LOC_Os06g17970	-1.05373	0.0630293	-0.319464	-0.504835	-0.422541	-0.433144	0.624336	0.040046
LOC_Os06g18850	-0.78994	-0.441777	-0.92699	-1.18743	-1.9163	-0.781739	0.677284	0.0220504
LOC_Os06g23850	-2.17527	-2.06961	-2.78436	0.435904	-0.176431	0.398853	0.622206	0.0409331
LOC_Os06g33170	-1.09846	-0.512535	-0.437571	-1.626	-0.991534	-0.562444	0.610594	0.0460085
LOC_Os06g33410	-1.91176	-0.620516	-0.256605	-1.80774	-0.457268	0.449668	0.612294	0.0452395
LOC_Os06g36910	-1.33525	-1.18572	-0.583899	-0.756438	0.245453	-0.243175	0.627644	0.0386954
LOC_Os06g39080	-2.53654	-1.36205	-1.01721	-1.31694	-1.7034	-0.445552	0.809388	0.00254186
LOC_Os06g39712	-0.667976	-0.389646	-0.414784	-1.16443	-0.365004	0.183837	0.655983	0.028395
LOC_Os06g39718	-0.759068	-1.37385	-1.14683	-1.24227	-0.565577	0.104507	0.750176	0.00782977
LOC_Os06g41980	-0.460428	-1.43085	0.168919	-1.62202	-1.63818	-0.458035	0.645424	0.0319735
LOC_Os06g45980	-1.01308	-1.23945	-1.07095	-1.77757	-1.02225	-0.653883	0.848957	0.00094776
LOC_Os06g46140	-1.19884	-1.31172	-0.619482	-1.61179	-1.40125	-0.85566	0.629054	0.0381291
LOC_Os06g46930	-0.142115	-0.0859007	-0.41246	-1.09883	0.0954981	0.0335638	0.602349	0.0498652
LOC_Os06g47090	-3.64805	-2.31915	-1.54863	-2.76446	0.684082	-2.62818	0.639488	0.0341187
LOC_Os06g47920	-0.770068	-1.04076	-0.273121	-0.132673	0.326692	-0.264256	0.62516	0.0397065
LOC_Os07g03820	-0.793398	-1.03325	-1.31317	-1.11483	-0.127896	0.108078	0.686753	0.019583
LOC_Os07g07320	-2.01445	-1.60697	-0.532184	-0.812617	-0.81524	-0.490741	0.701681	0.0161033
LOC_Os07g07520	-1.35853	-1.53367	-0.951719	-0.595884	-0.631522	-0.0630624	0.667314	0.0248788
LOC_Os07g07770	-0.144978	0.227656	-1.17438	-0.908531	-0.337343	-0.107169	0.620907	0.0414803
LOC_Os07g10400	-1.00746	-1.33577	-0.744365	-0.865171	-0.437322	-0.201572	0.745473	0.00845217
LOC_Os07g12630	-1.54701	-0.132083	-1.12388	-2.09254	-0.568131	-0.27919	0.747735	0.00814854
LOC_Os07g12800	-0.850921	-0.467473	-1.39669	-1.21341	-0.704875	-0.535293	0.880154	0.000350732
LOC_Os07g13770	0.295448	-0.225476	-1.28624	-1.95065	-1.8123	-0.207873	0.619251	0.042186
LOC_Os07g15940	-1.35781	-0.436109	-0.563442	-1.36896	-0.892445	0.148753	0.67931	0.0215048
LOC_Os07g17390	-1.92759	-0.483976	-0.868207	-0.74022	0.330138	-0.297553	0.738188	0.00948668
LOC_Os07g25018	-0.654193	-1.04448	-0.985791	0.0298152	0.0402142	-0.433918	0.629665	0.0378857
LOC_Os07g30670	-3.06645	-2.50479	-2.49241	-3.13537	-1.24957	-0.57052	0.874628	0.000426063
LOC_Os07g33270	-0.554853	0.0781533	-1.19823	-0.982685	-1.21294	0.00803957	0.607285	0.0475307
LOC_Os07g34570	-2.75736	-2.27062	-2.41278	-1.64819	-0.397056	-0.617624	0.837548	0.00129264
LOC_Os07g34950	0.034734	-1.29658	-0.70156	-1.49991	-0.402439	-0.572332	0.785259	0.0041867
LOC_Os07g42750	-0.998176	-0.923958	-0.793994	-0.829538	0.014003	-0.231401	0.62816	0.0384873
LOC_Os07g43540	-2.16514	-0.594986	-1.30968	-1.57533	-1.93559	-1.11441	0.634842	0.0358659
LOC_Os07g43560	-1.68315	-0.364017	-1.0712	-0.773235	-0.458412	-0.450974	0.800083	0.00310499
LOC_Os07g43570	-2.55901	-0.578901	-0.934102	-0.822056	-0.334716	-0.380875	0.762257	0.00638455
LOC_Os07g43810	-1.15634	-0.536754	-1.43801	-1.3162	-0.134305	-0.259846	0.720967	0.0122946
LOC_Os07g44170	-1.18345	-1.57866	-0.700661	-1.00041	-0.832718	-0.540901	0.61523	0.043933
LOC_Os07g48850	-0.857693	-1.37938	-0.873113	-0.831609	-0.440768	-0.438149	0.724103	0.0117436
LOC_Os07g49080	-1.24459	-1.1914	-1.19253	-1.68374	-2.71001	-0.929387	0.662313	0.0263903
LOC_Os08g01430	-1.61751	-1.55041	-0.588848	-0.561667	-0.147723	-0.13524	0.639658	0.0340558
LOC_Os08g02360	-2.46882	-0.401587	-0.795382	-2.0042	-1.25337	-0.290226	0.70776	0.0148223
LOC_Os08g03630	-1.26108	-0.0502704	-0.744242	-2.10405	-1.50407	-0.897498	0.862806	0.000627851
LOC_Os08g04310	-1.90424	-0.362628	-1.37789	-2.31811	0.725339	-0.359397	0.756962	0.00699145
LOC_Os08g04450	-0.722346	-0.432022	-1.04639	-0.933991	0.0651649	-0.187696	0.685737	0.0198379
LOC_Os08g07740	-0.677673	-0.442528	-1.36179	-1.69165	-0.452099	-0.495546	0.759562	0.00668842
LOC_Os08g08430	-1.28631	0.080008	0.0912415	-2.49425	-1.98058	-0.390941	0.637	0.0350469
LOC_Os08g10330	-1.13194	-0.428619	-0.543106	-1.12999	-0.704495	-0.367031	0.720041	0.0124609
LOC_Os08g13840	-1.15923	-0.422484	-0.285571	-0.48537	-1.84196	-0.830659	0.638706	0.0344083
LOC_Os08g20290	-1.89431	-1.05975	-0.332432	-0.22603	-0.364151	-0.71935	0.643075	0.0328107
LOC_Os08g26220	-1.07517	0.190673	-0.608003	-1.34318	-1.51482	-0.879225	0.7764	0.00495319
LOC_Os08g26260	-2.72878	-1.68184	-0.880862	0.75718	-0.472393	-1.56326	0.703579	0.015695
LOC_Os08g26820	-0.634589	-0.331475	-1.22564	-1.5682	-2.20404	-0.718344	0.667186	0.0249168
LOC_Os08g28670	-0.310598	0.252286	-1.05096	-0.365228	-1.61247	-1.0268	0.650025	0.0303775
LOC_Os08g32690	-0.764865	-0.522527	-0.89451	-1.10278	-0.725171	-0.531167	0.736796	0.00969436
LOC_Os08g32930	-1.24931	-0.816077	-0.92889	-0.482195	-0.135166	-0.0404828	0.625833	0.0394307
LOC_Os08g33890	-2.19955	-0.614519	-0.673709	-1.64437	0.479994	0.148928	0.750706	0.00776177
LOC_Os08g35160	-0.324066	0.306703	-0.968476	-2.43028	-1.92172	-1.3325	0.617226	0.0430597
LOC_Os08g39130	-1.65208	-1.28715	-0.664716	-0.478626	0.138805	-0.555657	0.620355	0.0417149
LOC_Os08g41440	-1.16153	-1.09264	-0.414328	-1.1845	-0.491015	0.720616	0.707267	0.0149234
LOC_Os08g41800	-2.19193	-0.820356	-2.50369	-1.36809	-2.37581	-1.73536	0.877557	0.000384752
LOC_Os08g41990	-0.557966	0.244716	-0.659551	-1.15214	-0.078258	-0.139882	0.68733	0.0194395
LOC_Os08g42100	-1.29191	-0.667391	-0.659326	-0.731149	-0.187204	0.0189583	0.811167	0.00244351
LOC_Os08g42440	-0.60305	-1.40158	-1.21471	-1.14591	-0.46138	-0.377055	0.716792	0.013057
LOC_Os09g13600	-2.35908	-1.3104	-1.16532	-0.561858	-0.042889	-0.0915408	0.767858	0.00578565
LOC_Os09g15044	-1.54174	-0.630808	-0.468035	-0.460096	-0.567735	-0.195071	0.678963	0.0215976
LOC_Os09g15170	-0.863506	-0.208322	-1.53566	-1.36334	-1.48003	-1.18403	0.734337	0.0100693
LOC_Os09g15800	-1.66082	-2.33518	-0.732499	-0.534624	-0.529118	-0.769334	0.666442	0.0251378
LOC_Os09g21360	-0.251305	-0.265177	-0.675767	-1.28438	-1.42796	-0.76573	0.749095	0.00796977
LOC_Os09g25880	-1.34459	-0.249772	-0.692373	-1.0766	-1.07686	-0.475614	0.657247	0.0279863
LOC_Os09g26980	0.293014	-0.74378	-1.06943	-1.58214	-1.91158	-0.918074	0.670921	0.0238275
LOC_Os09g27450	-0.483193	0.165668	-0.157351	-1.10535	-1.39186	-1.75282	0.733487	0.0102014
LOC_Os09g28500	-0.477093	0.0586045	-0.730082	-0.783881	-1.10434	0.67294	0.679047	0.0215751
LOC_Os09g28850	-0.562793	-0.697721	-0.456943	-1.43848	-0.858837	-1.32334	0.757319	0.00694934
LOC_Os09g31380	-0.84287	-2.27493	-2.18661	-2.72686	-2.73905	-0.893376	0.71155	0.014062
LOC_Os09g32670	-1.33851	-1.68726	-0.619048	-2.62416	-2.25137	-0.393355	0.63531	0.0356872
LOC_Os09g33550	-2.86765	-1.37102	-0.977121	-0.646972	0.0139287	0.156511	0.702574	0.0159102
LOC_Os09g36619	-1.01344	-1.66636	-0.745582	-1.54735	-0.822322	-0.304824	0.826424	0.00171216
LOC_Os09g36900	-0.720915	-1.01479	-1.98478	-0.267046	-1.56035	-0.831501	0.620574	0.0416215
LOC_Os09g39240	-1.31373	-1.02434	-0.774075	-1.11554	-1.18587	-0.621658	0.645302	0.0320166
LOC_Os10g04720	-1.70039	-0.0562066	-0.949921	-1.25669	-1.49769	-0.230128	0.654737	0.0288016
LOC_Os10g04730	-1.72053	-0.411192	-1.07914	-1.23524	-2.02011	-0.569609	0.725863	0.0114422
LOC_Os10g06760	-0.744743	-1.75917	-0.557097	-0.965404	-0.925959	-0.826108	0.741324	0.00903063
LOC_Os10g17520	-2.24205	-1.00996	-0.915355	-1.64412	-0.123726	-0.62363	0.823693	0.00182908
LOC_Os10g19200	-0.610696	-0.553643	-1.70857	-0.708426	-0.416005	0.139849	0.808686	0.00258148
LOC_Os10g19334	-2.0292	-1.64791	-0.885137	-0.449951	-0.481688	-0.605489	0.6289	0.0381908
LOC_Os10g21312	-0.389007	-2.39763	-1.32454	-0.928237	-1.19446	-1.06769	0.77366	0.00520994
LOC_Os10g22510	-0.601153	-0.463667	-0.718856	-0.874683	-1.10976	-0.236472	0.605333	0.0484449
LOC_Os10g26690	-0.841482	-0.571659	-0.643177	-0.384034	-1.19112	-0.947437	0.615191	0.0439502
LOC_Os10g29274	-1.13944	-0.440169	-0.285733	-0.441734	-0.164992	-0.196365	0.621006	0.0414387
LOC_Os10g30690	-1.60258	-0.150798	0.159691	-0.695461	-0.215027	-0.126625	0.675519	0.0225335
LOC_Os10g32540	-0.685353	-1.05917	-0.526897	-0.744208	0.313535	0.0276663	0.608772	0.0468423
LOC_Os10g34170	-0.0524368	-1.0302	0.112416	-1.0317	-0.644386	0.402283	0.622959	0.0406178
LOC_Os10g38150	-0.718449	0.376759	-1.3066	-1.09077	-1.41193	-0.849423	0.698108	0.016892
LOC_Os10g38278	-1.61674	-2.89011	-0.0382388	-2.38902	-0.280155	-0.763897	0.608668	0.0468905
LOC_Os10g38910	-1.57848	-1.02354	-1.1439	-0.629965	0.264443	0.0131128	0.766856	0.00588966
LOC_Os10g42760	-0.892652	-1.22413	-0.270363	-0.706843	-0.0275319	-0.648602	0.66177	0.0265582
LOC_Os11g01154	-1.17479	-0.399629	-0.275072	-0.38434	0.0174317	-0.256076	0.6528	0.0294425
LOC_Os11g03670	-0.59417	-0.586741	-1.31135	-1.49041	-0.962181	-0.433624	0.684685	0.0201042
LOC_Os11g03690	-1.12253	-1.63346	-1.34059	-0.236156	-0.438905	0.0765623	0.712323	0.0139103
LOC_Os11g04860	-0.0772652	0.396367	-1.61327	-1.68587	-1.13745	-1.23861	0.693984	0.0178366
LOC_Os11g05180	-1.1704	-0.154419	-0.77502	-1.35175	-1.65397	-1.32481	0.712474	0.0138808
LOC_Os11g05550	-1.07182	-0.654234	-1.54747	-2.20501	-1.76261	-0.533858	0.849457	0.000934449
LOC_Os11g06800	-2.25737	-0.752742	0.713972	-1.88979	-0.386322	-0.393969	0.618232	0.042624
LOC_Os11g10520	-0.241976	-0.104666	-0.705777	-1.49428	-2.0732	-1.0467	0.653537	0.0291975
LOC_Os11g24800	-1.38614	-0.212285	-1.29855	-0.81156	-1.04958	-0.370245	0.640643	0.0336934
LOC_Os11g30200	-3.51612	-1.75126	-1.08165	-0.70007	-0.46055	-0.254889	0.660599	0.0269227
LOC_Os11g30210	-3.24841	-1.69997	-0.992635	-0.700532	-0.0726947	-0.201489	0.627383	0.0388008
LOC_Os11g34130	-0.4883	-2.05798	-1.64485	-2.05189	-1.19085	-1.32969	0.838776	0.00125157
LOC_Os11g34160	-0.263582	-0.272825	-0.675301	-1.09285	-0.240752	-0.509687	0.709529	0.0144639
LOC_Os11g34460	-3.21028	-2.99584	-2.27873	-1.71966	-1.23639	-0.860628	0.81054	0.00247788
LOC_Os11g34660	-1.23704	0.157162	-0.765713	-1.0354	-2.40984	-1.19663	0.6563	0.028292
LOC_Os11g35980	-0.134848	-0.522035	-0.776763	-2.30906	-3.22704	-2.32193	0.819306	0.00202931
LOC_Os11g37080	-0.0752661	-0.394276	-0.91481	-1.16108	-1.15363	-0.506677	0.614235	0.0443727
LOC_Os11g37860	-1.0402	0.205213	-0.907892	-1.20449	-1.96942	-0.851504	0.61396	0.0444948
LOC_Os11g39330	-2.2885	-0.980378	-1.37025	-0.484996	-0.925135	-1.20641	0.766404	0.00593702
LOC_Os11g43620	-0.147261	-0.276456	-1.06829	-1.63326	-1.69612	-0.927243	0.675675	0.0224905
LOC_Os11g45280	-0.897318	-0.432336	-0.814505	-1.01734	-1.4955	-0.714425	0.778773	0.00473849
LOC_Os11g47820	-0.877592	-1.1064	-0.445269	-0.732819	-0.131109	-0.180216	0.694361	0.0177486
LOC_Os11g47990	-1.09525	-0.556069	-0.953009	-2.1697	-0.333899	0.0399148	0.655062	0.0286953
LOC_Os12g01160	-1.13989	-0.499391	-0.371786	-0.397308	-0.0098357	-0.240336	0.6804	0.0212152
LOC_Os12g02720	-0.578181	0.0999246	-0.898831	-1.39845	-0.239987	0.203369	0.73949	0.00929543
LOC_Os12g03450	-0.501749	-1.3405	-0.937268	0.0281279	-0.711534	-0.568403	0.686964	0.0195303
LOC_Os12g06070	-0.595775	-1.46702	-1.0454	-0.641118	-0.293277	-0.419175	0.604401	0.0488854
LOC_Os12g07380	-2.16257	-0.584414	-1.62052	-1.37301	-1.11136	-0.769309	0.812877	0.00235172
LOC_Os12g08030	-1.40516	-0.25375	-0.392179	-0.60178	-0.529082	-0.241044	0.664355	0.0257655
LOC_Os12g10570	-2.44313	-2.65559	-0.321539	-2.16869	-0.946799	-0.311444	0.622088	0.0409826
LOC_Os12g11720	-2.03595	-0.444287	-0.975168	-0.387476	-0.940513	-0.228231	0.634696	0.0359219
LOC_Os12g13720	-1.97843	-1.25356	-0.949952	-1.36238	-1.12787	-0.530533	0.70685	0.0150092
LOC_Os12g13730	-2.25602	-0.92427	-1.13544	-1.5481	-0.0215011	0.0178523	0.664583	0.0256962
LOC_Os12g15314	-1.10004	-0.216795	-0.366039	-0.557161	-0.773149	-0.219698	0.666181	0.0252158
LOC_Os12g26020	-1.74343	-1.19941	-0.274706	-0.252588	-0.241246	-0.768983	0.67969	0.0214035
LOC_Os12g32470	-1.09942	-0.62862	-0.910029	-1.0815	-1.28803	-0.817014	0.623068	0.0405724
LOC_Os12g37530	-1.41533	-0.851573	-1.06959	-0.622718	-0.277099	-0.584459	0.823652	0.00183088
LOC_Os12g37840	-0.613516	-0.96818	-1.30716	-0.942525	0.0788622	-0.1631	0.604323	0.0489225
LOC_Os12g39100	-1.61966	-1.44338	-0.652358	-1.17764	-1.27677	0.303732	0.659583	0.027242
LOC_Os12g39110	-0.888827	-1.05989	-1.74439	-1.95847	-1.39039	-0.22821	0.702791	0.0158637
LOC_Os12g41090	-0.17149	-1.24854	-0.416675	0.2469	0.211176	-0.237296	0.642411	0.0330501
LOC_Osm1g00380	-3.30779	-2.097	-0.060267	-1.30619	-0.128299	-0.444274	0.629232	0.0380583
LOC_Osp1g00940	-4.37085	-2.73396	-10.7928	-1.81294	-1.08097	-1.94782	0.62729	0.0388383
LOC_Osp1g00970	-3.95233	-3.62895	0.681212	-4.03365	-1.82163	0.332237	0.616588	0.0433372
LOC_Os01g57990	-14.807	-2.3262	-1.8779	-0.70142	0.91513	-0.221923	0.607321	0.0475138
LOC_Os04g09670	-12.2848	-4.26187	-2.40255	-3.34243	-3.107	-1.71039	0.685414	0.0199195
LOC_Os02g04880	-0.958333	-0.725437	-0.535594	-13.0014	-0.974096	-0.656007	0.697521	0.0170242
LOC_Os03g22230	-4.43494	-0.624072	-2.77234	-14.4767	-5.44115	-5.49825	0.629212	0.0380662
LOC_Os05g11300	-1.2445	-0.356316	-2.93164	-13.9609	-2.90804	-2.32124	0.840067	0.0012095
LOC_Os07g45080	-1.41075	0.122892	-4.10707	-14.0142	-2.20604	-4.06666	0.631811	0.0370392
LOC_Os08g26250	0	-2.83409	-0.00176584	-12.7415	-13.5764	0	0.629301	0.0380305
LOC_Os01g57954	-13.508	-2.81288	-2.08517	-1.21634	-11.4939	-11.9315	0.776126	0.00497843
LOC_Osp1g00140	-13.7201	-1.64189	-14.515	0.914296	-12.8055	-13.0049	0.646338	0.031652
LOC_Os01g22910	-1.53907	-0.922699	-1.56146	-4.83791	-13.3359	-11.8811	0.689122	0.0189979
LOC_Os10g21402	-3.61409	-2.79963	-9.28077	-2.51114	-9.55459	-10.3923	0.625931	0.0393906
LOC_Os10g39720	-0.516196	-0.452449	-12.4205	-1.75744	-13.0189	-10.2923	0.759397	0.00670731

## Sheet: DEGs of AOC in IRAT109
Table S7. Differentially expressed genes correlated with the osmolality and AOC in IRAT109 and IAC1246 and their fold changes at the six time points
Gene_ID	A	B	C	D	E	F	Cor	Pvalue
LOC_Os07g26150	0	0.865164	-13.2276	-14.8633	-11.368	-11.9084	-0.655676	0.0284948
LOC_Os03g32636	13.3718	-0.614594	-12.5572	-13.7719	-12.0437	0	-0.679956	0.0213328
LOC_Os02g04880	-0.958333	-0.725437	-0.535594	-13.0014	-0.974096	-0.656007	-0.720592	0.0123617
LOC_Os05g11300	-1.2445	-0.356316	-2.93164	-13.9609	-2.90804	-2.32124	-0.736508	0.00973769
LOC_Os07g45080	-1.41075	0.122892	-4.10707	-14.0142	-2.20604	-4.06666	-0.604656	0.0487645
LOC_Os01g37000	1.10093	-1.00549	-9.46761	-4.818	-11.9633	0	-0.680662	0.0211463
LOC_Os04g18510	-2.09836	-3.85282	-10.3106	-1.59159	-12.9379	0	-0.667265	0.0248934
LOC_Osp1g00920	-2.34724	0.59694	-0.781497	-0.932251	-13.8388	-12.4971	-0.657875	0.0277849
LOC_Osp1g00140	-13.7201	-1.64189	-14.515	0.914296	-12.8055	-13.0049	-0.618851	0.0423572
LOC_Os02g45780	-1.76103	-1.71399	11.6627	4.20957	0.800696	1.56629	0.649641	0.0305083
LOC_Os07g47480	0.191238	1.40808	13.0137	3.53718	3.98905	0.661654	0.749006	0.00798134
LOC_Os01g61610	0.954342	0.963652	6.86898	-0.480477	1.56766	1.08982	0.662728	0.0262624
LOC_Os08g10670	0.217658	0.237528	9.90539	0.87313	0.40378	2.26594	0.622026	0.0410085
LOC_Os05g43930	-0.570492	0.942846	2.29625	13.2017	3.11653	0.794605	0.674171	0.0229075
LOC_Os11g41650	1.11447	1.67765	2.99347	12.253	2.17008	1.66901	0.650317	0.0302781
LOC_Os12g32970	1.53268	-0.186754	2.46071	12.6366	2.81859	1.58354	0.610728	0.0459477
LOC_Os01g55940	1.51343	0.327019	2.37227	3.85073	4.2859	0.714505	0.692772	0.0181212
LOC_Os03g24560	-0.0577829	-0.600637	1.65058	2.77355	4.18597	0.646416	0.671454	0.0236748
LOC_Os04g01710	3.03765	1.91404	2.67701	2.91133	3.04731	0.951978	0.664777	0.0256376
LOC_Os04g38860	-0.0733502	2.33517	1.23401	4.29685	4.44428	0.111784	0.710391	0.0142914
LOC_Os07g05365	2.29982	-0.376452	4.03109	4.40223	1.69929	2.07969	0.660196	0.0270493
LOC_Os08g31140	1.93254	3.45881	2.7359	3.27719	2.58776	0.949608	0.723733	0.0118077
LOC_Os09g17560	0.909181	2.4502	5.16743	3.17401	2.8927	0.83062	0.605855	0.048199
LOC_Os10g30560	4.8617	2.30485	2.99107	2.76066	2.18236	1.66748	0.693566	0.0179344
LOC_Os10g35300	-0.0722347	0.191503	2.9007	3.78687	3.13432	1.42506	0.617854	0.0427873
LOC_Os01g02310	0.182363	0.457849	1.18169	1.62087	0.526059	0.0552648	0.635043	0.035789
LOC_Os01g02870	-0.243155	0.187556	0.733017	0.438766	1.55919	0.00382502	0.63913	0.0342511
LOC_Os01g03340	-0.505897	-0.6981	3.3228	2.33856	2.59622	0.326582	0.71485	0.0134232
LOC_Os01g05450	2.05788	2.28585	0.585341	0.000650742	0.779219	0.223235	0.670145	0.0240509
LOC_Os01g07376	1.3211	0.94243	0.459114	0.209614	0.391283	0.368579	0.695522	0.01748
LOC_Os01g07890	-0.21722	0.716052	0.261132	1.00848	0.649212	0.064033	0.631823	0.0370343
LOC_Os01g08320	0.551054	0.735962	1.11769	1.64205	2.28319	0.749472	0.699811	0.0165128
LOC_Os01g12740	0.306433	0.216378	0.9796	0.71865	0.303086	0.208247	0.621335	0.0412994
LOC_Os01g26120	0.638968	1.0418	0.567878	0.844614	0.946448	0.272275	0.75808	0.00685998
LOC_Os01g34880	1.12161	0.129971	1.69577	0.888868	0.929929	0.122265	0.729653	0.0108124
LOC_Os01g44250	-0.386087	0.772108	0.900465	1.22874	0.794002	0.828485	0.610057	0.0462534
LOC_Os01g51040	0.526036	0.925778	1.36254	1.26137	1.55365	0.742921	0.650256	0.0302988
LOC_Os01g51050	0.023583	2.44378	-0.0256275	0.627027	0.132952	0.56475	0.722306	0.0120571
LOC_Os01g52290	0.367448	-0.0355285	0.513351	0.367177	0.987479	0.672778	0.614926	0.0440668
LOC_Os01g52740	-0.557682	0.531256	1.4298	1.47109	1.44918	2.00464	0.631631	0.0371096
LOC_Os01g53900	-0.80566	0.311536	0.15171	0.913676	1.20756	0.104323	0.658373	0.0276259
LOC_Os01g55100	0.550574	0.459432	1.62897	2.47355	2.58049	0.884375	0.604934	0.048633
LOC_Os01g57854	1.07883	1.24208	2.77964	1.62169	2.44158	0.833603	0.697486	0.0170321
LOC_Os01g60170	0.13004	1.6565	1.79917	2.83024	2.41609	0.972734	0.637373	0.0349065
LOC_Os01g64750	0.458988	0.210034	0.652665	0.994013	0.333111	0.446403	0.625695	0.0394874
LOC_Os01g65480	0.191495	1.03465	0.887614	0.828239	1.08781	0.864203	0.635737	0.0355247
LOC_Os01g67220	0.585859	0.840849	0.70457	1.10443	0.561897	-0.074562	0.7107	0.01423
LOC_Os01g68050	0.710046	2.28227	2.07598	0.478801	2.33187	-1.17529	0.640227	0.0338461
LOC_Os01g70550	-0.278539	0.335773	0.70065	0.899364	1.35512	0.979648	0.633769	0.0362784
LOC_Os02g02320	0.116633	0.475704	0.506442	0.656187	1.12138	0.905284	0.671146	0.023763
LOC_Os02g07760	0.971936	0.342965	0.683476	0.63901	0.357627	0.423152	0.658568	0.0275638
LOC_Os02g09260	-2.61564	1.154	1.94599	0.487042	1.66257	1.60908	0.620582	0.0416181
LOC_Os02g10140	0.0834134	0.437118	1.08543	1.82166	0.994067	0.998498	0.646083	0.0317414
LOC_Os02g11680	1.17959	-0.0527851	0.82495	1.02408	2.47589	-0.00194581	0.686117	0.0197424
LOC_Os02g15950	1.0966	0.78986	0.646987	1.00335	0.868568	0.233029	0.61001	0.0462749
LOC_Os02g43540	0.997074	-0.118347	1.71221	1.66033	2.3769	0.574	0.655121	0.0286758
LOC_Os02g44860	0.83985	0.225735	1.67985	0.860203	1.29915	0.72301	0.604431	0.0488709
LOC_Os02g44900	1.14319	-0.43971	1.95055	0.937587	0.524924	-0.163965	0.614841	0.0441045
LOC_Os02g46640	0.277898	1.22965	0.136304	0.457667	0.480737	0.59031	0.66226	0.0264065
LOC_Os02g49860	-1.90094	1.38821	0.692997	1.0143	1.56619	0.641671	0.679061	0.0215714
LOC_Os02g51930	1.56718	-0.0710274	1.14216	0.721352	0.839664	-1.49859	0.60921	0.0466412
LOC_Os02g55320	0.12392	0.580743	0.572713	0.877854	1.10726	0.275718	0.770488	0.00551914
LOC_Os02g55480	0.705271	0.630406	1.09205	0.913863	0.852385	0.00895535	0.661964	0.0264979
LOC_Os02g55500	0.966241	1.43775	2.85546	1.25823	1.54336	-0.130331	0.657594	0.0278749
LOC_Os02g55510	1.31222	0.511235	2.12966	1.23096	0.932369	-0.218505	0.639491	0.0341176
LOC_Os02g55890	0.607938	1.46157	1.00761	2.32193	2.27673	0.905915	0.657292	0.0279718
LOC_Os02g55920	0.950829	0.948778	1.4511	0.969999	-0.00782094	0.520067	0.634561	0.0359738
LOC_Os03g01820	1.59442	0.881724	1.52119	1.56527	1.94821	0.876205	0.631609	0.0371182
LOC_Os03g06290	0.445746	1.0927	1.04347	1.38092	1.33072	0.908213	0.745425	0.00845874
LOC_Os03g06330	0.348146	1.18195	1.21871	0.872593	0.328872	0.213106	0.644338	0.0323586
LOC_Os03g06460	-0.51356	0.424498	1.35683	1.21776	0.537336	0.68829	0.712577	0.0138608
LOC_Os03g07890	0.529768	1.1303	1.01556	1.66816	1.07507	0.466482	0.684501	0.0201509
LOC_Os03g12270	0.136736	1.28055	1.73975	2.25112	1.26474	0.514772	0.792286	0.00364409
LOC_Os03g14050	-0.500804	-0.156947	0.289746	0.205101	0.934066	0.295996	0.631654	0.0371008
LOC_Os03g15020	1.01733	0.574439	1.04858	0.505328	0.0886305	-0.870879	0.743155	0.00877191
LOC_Os03g16600	0.408152	1.03937	1.4993	0.54969	0.662823	1.48695	0.690258	0.018722
LOC_Os03g19200	1.25564	0.0363338	1.78319	1.27955	1.20401	0.125574	0.618081	0.0426893
LOC_Os03g21510	0.967358	-0.274054	1.03285	0.664325	2.05631	0.259292	0.60476	0.0487151
LOC_Os03g22960	1.11112	1.06621	0.789704	1.02387	1.50437	0.705599	0.6332	0.0364982
LOC_Os03g24030	0.286715	0.579113	0.873084	0.983656	0.777803	0.631126	0.637715	0.0347781
LOC_Os03g30420	0.198699	1.05223	1.18833	0.776744	0.815307	-0.277325	0.641334	0.0334409
LOC_Os03g43810	0.117964	0.754009	1.11805	0.845809	0.797121	0.617427	0.608989	0.0467426
LOC_Os03g48010	0.366806	0.244939	0.489484	1.06721	0.821226	0.459323	0.646842	0.0314756
LOC_Os03g49126	0.142669	0.225767	0.654383	0.960441	0.199679	0.705984	0.629538	0.0379362
LOC_Os03g55100	0.467684	0.374797	1.37835	1.57026	2.21034	0.664459	0.657749	0.027825
LOC_Os03g55250	-0.312389	1.12395	0.930902	1.55167	1.89133	0.222745	0.641357	0.0334326
LOC_Os03g55530	0.492606	1.20181	0.805681	0.942258	2.13671	-0.438986	0.629444	0.0379736
LOC_Os03g57120	1.19353	1.1084	0.520287	0.346601	-0.218202	-0.240081	0.689607	0.0188797
LOC_Os03g58470	0.211383	0.16012	1.21596	0.159126	0.359107	0.318396	0.640182	0.0338628
LOC_Os03g61780	0.77601	0.24275	1.59977	0.603561	1.23023	0.121154	0.629283	0.0380378
LOC_Os03g63310	0.0393628	0.422803	2.57064	2.18773	1.2434	0.855207	0.643428	0.0326839
LOC_Os04g10750	-0.0268097	0.232601	0.350946	1.12656	0.603759	0.384466	0.701962	0.0160422
LOC_Os04g36730	1.10474	0.679354	0.724503	0.592182	0.677068	0.18448	0.628088	0.0385163
LOC_Os04g37820	-1.332	0.782904	0.995482	-0.0428486	0.535364	0.0375857	0.671074	0.0237837
LOC_Os04g41970	0.0653357	-0.830204	0.97352	1.16015	1.53614	0.138187	0.625711	0.0394805
LOC_Os04g47140	-1.18064	-0.0387253	0.633374	1.34147	1.22017	1.20267	0.606444	0.0479232
LOC_Os04g47200	0.586784	1.35488	1.98673	0.756902	0.206672	0.335192	0.802952	0.00292241
LOC_Os04g49757	0.025158	0.00441416	0.0562172	-0.56566	1.33144	-0.0399686	0.712499	0.0138759
LOC_Os04g50700	0.646242	0.742902	1.33822	0.767247	1.55436	0.0682249	0.607921	0.0472356
LOC_Os04g52670	-0.400812	0.429457	0.560216	0.329044	0.0793151	1.09593	0.606993	0.0476667
LOC_Os04g53740	0.1715	1.07598	0.312153	0.771108	0.508383	0.669648	0.752873	0.00748819
LOC_Os04g54300	-0.0269144	0.394639	1.23969	1.07293	2.41234	0.72869	0.60441	0.048881
LOC_Os04g54310	-0.525265	0.364103	0.944458	1.60174	2.36546	0.542308	0.679052	0.0215738
LOC_Os04g55710	0.803891	0.296258	0.431766	1.09359	0.922855	-0.535284	0.64957	0.0305329
LOC_Os04g57300	0.320247	0.585598	0.552577	0.958271	0.975421	0.488529	0.627187	0.0388798
LOC_Os04g57560	-0.228259	0.493896	0.634717	-0.00612001	1.07056	-0.173883	0.684857	0.0200606
LOC_Os05g01520	0.0551509	1.43625	1.05942	0.428761	0.821639	0.642003	0.61464	0.0441936
LOC_Os05g01610	0.706219	0.302465	0.597531	0.7256	1.22019	0.174633	0.662561	0.0263138
LOC_Os05g02420	0.574649	1.08227	0.440893	1.00852	0.405427	-0.330777	0.764542	0.00613502
LOC_Os05g03610	0.910141	0.474703	1.58713	2.13748	2.29699	0.433336	0.676542	0.0222526
LOC_Os05g03920	-0.0454846	0.160586	1.24174	1.76757	1.27961	0.523697	0.607062	0.0476345
LOC_Os05g04530	0.786581	0.930104	0.712627	1.13875	0.373665	0.259912	0.642301	0.0330899
LOC_Os05g07710	1.35624	1.63391	1.42388	1.68138	1.29722	0.514091	0.688794	0.0190783
LOC_Os05g09480	-1.17468	1.12847	0.971044	1.37465	1.77109	1.00758	0.661702	0.0265793
LOC_Os05g10930	0.449956	0.347502	0.299515	1.0385	0.54063	0.0728859	0.750471	0.00779178
LOC_Os05g34830	0.591658	0.775535	0.117276	1.21768	0.693702	0.88007	0.648644	0.0308506
LOC_Os05g35266	0.537989	0.240703	0.47918	1.07343	0.509636	0.58127	0.640273	0.0338291
LOC_Os05g35340	-0.179717	0.0604212	2.00475	0.701799	1.17112	0.365853	0.750713	0.00776078
LOC_Os05g36160	0.440524	0.281627	0.904561	1.13837	0.560711	0.668815	0.669556	0.0242216
LOC_Os05g37190	0.760847	0.453842	1.52683	0.875891	1.52976	-0.0724367	0.804147	0.00284874
LOC_Os05g38660	0.44205	1.16132	1.4215	1.32796	1.99726	1.07619	0.618228	0.0426258
LOC_Os05g41130	0.641462	0.133782	0.593095	0.583608	1.05711	0.0326875	0.700734	0.0163097
LOC_Os05g42210	-0.452953	0.0539283	1.06631	1.46357	2.37258	1.55025	0.619305	0.0421625
LOC_Os05g43230	-0.203185	0.46508	0.662102	1.06118	0.971443	0.636702	0.665271	0.0254888
LOC_Os05g45954	-0.498103	1.08863	0.234453	2.19197	1.353	-0.10415	0.783997	0.00429017
LOC_Os05g46340	0.271357	0.211344	1.01007	1.13754	1.29442	0.421925	0.629589	0.0379158
LOC_Os05g46395	0.481404	0.447917	0.559415	1.26679	1.15751	-0.0465623	0.624868	0.0398265
LOC_Os05g50380	1.2367	0.770276	1.56481	1.83806	1.24659	-0.364098	0.749861	0.00787032
LOC_Os06g03930	0.355837	0.906073	0.263327	0.921013	1.29914	0.915694	0.67598	0.0224065
LOC_Os06g12740	0.962332	0.253939	1.8766	2.05059	1.63065	-0.125615	0.706055	0.015174
LOC_Os06g15370	0.167863	0.932284	1.54163	1.28761	2.02942	0.605886	0.661539	0.0266299
LOC_Os06g16370	0.32377	0.538877	0.145542	1.75785	2.04438	0.876291	0.622099	0.0409779
LOC_Os06g21240	-0.653664	2.21824	2.14511	1.01748	0.491467	0.0126488	0.788707	0.00391352
LOC_Os06g24190	0.0131618	0.676379	0.23394	0.95503	0.910831	1.05622	0.614222	0.0443786
LOC_Os06g40210	0.293247	0.657074	0.406497	1.10226	0.719423	0.205129	0.71121	0.014129
LOC_Os06g42720	1.08585	0.523868	0.848004	0.630734	1.30081	-0.0602403	0.689029	0.0190207
LOC_Os06g46460	0.0313461	1.36408	0.571301	0.28738	0.822502	1.37811	0.655144	0.0286684
LOC_Os06g48800	1.01168	1.77893	1.1583	1.23088	0.532489	0.918414	0.659232	0.0273531
LOC_Os06g49840	0.165955	0.76847	1.12091	0.85348	0.991308	0.773622	0.603507	0.0493104
LOC_Os06g50960	0.304246	0.898716	1.26217	0.723396	0.367284	0.229759	0.686059	0.0197569
LOC_Os06g51060	-0.496002	0.424196	3.32972	2.13828	0.0920743	0.734242	0.664206	0.0258107
LOC_Os07g02800	0.0245102	1.52762	0.619599	0.238136	1.12348	0.2758	0.65567	0.0284967
LOC_Os07g03910	1.02565	0.175376	1.43778	1.04415	0.469607	0.162902	0.681553	0.020912
LOC_Os07g08390	0.504568	1.23163	1.8184	1.49719	1.77871	1.47649	0.606824	0.0477453
LOC_Os07g09010	-0.0947815	0.0334769	1.3427	0.904306	0.935633	0.694034	0.667122	0.0249358
LOC_Os07g30330	0.47096	1.05156	1.81215	1.92379	1.6198	-0.158638	0.678479	0.0217274
LOC_Os07g32010	0.303335	0.754695	1.38113	-0.0481863	-0.00447631	0.650715	0.629528	0.0379401
LOC_Os07g35140	0.252473	-0.125418	1.41689	1.05224	0.564013	-0.167777	0.707261	0.0149246
LOC_Os07g37920	-2.20711	1.12633	0.420277	2.78555	1.00048	-0.0346719	0.712823	0.013813
LOC_Os07g41310	0.682732	1.38387	1.22584	1.18602	-0.18832	-0.150279	0.609734	0.046401
LOC_Os07g42220	2.1569	0.793851	1.2101	2.44531	1.33284	1.21636	0.753957	0.00735408
LOC_Os07g44160	0.452825	0.155337	0.882587	1.10731	1.72537	0.500659	0.682025	0.0207889
LOC_Os07g46630	-0.145824	0.419933	0.481358	0.700557	1.60522	0.956947	0.644709	0.0322267
LOC_Os07g46980	0.598788	0.135247	0.145791	1.63695	0.974288	0.607303	0.75351	0.00740916
LOC_Os07g49360	-0.168708	1.10831	1.49605	1.50891	1.05268	0.13672	0.787664	0.00399471
LOC_Os08g01780	0.730194	1.30361	0.791804	1.31016	1.36306	0.51187	0.771348	0.00543398
LOC_Os08g06010	0.58306	1.53712	1.06558	0.985927	0.276809	0.0473997	0.656669	0.0281725
LOC_Os08g13360	0.482258	0.431346	0.632048	1.11048	0.55189	0.306228	0.807947	0.00262369
LOC_Os08g27050	0.402129	0.694345	0.713813	1.15788	1.13519	0.824609	0.635204	0.0357277
LOC_Os08g30014	0.0726981	1.48044	0.46067	0.564462	0.555466	0.83443	0.736235	0.00977895
LOC_Os08g32160	0.296155	2.19154	2.40258	0.737323	2.0975	0.427615	0.780427	0.00459301
LOC_Os08g32520	0.0790176	1.16607	0.925776	1.25997	0.531809	1.08708	0.673306	0.0231499
LOC_Os08g33590	0.473171	1.10036	1.66082	0.589783	1.02749	0.466011	0.739326	0.00931926
LOC_Os08g37370	1.03771	0.22404	1.15269	-0.0346634	-0.033855	0.371903	0.618554	0.0424851
LOC_Os08g38130	0.199418	0.0355658	0.818354	1.08728	0.199564	0.261118	0.667908	0.0247034
LOC_Os09g12650	0.517302	0.523414	0.772815	1.02485	1.40167	0.497539	0.676149	0.0223602
LOC_Os09g25330	-0.348332	0.888826	0.0495219	0.84135	1.30025	0.364443	0.635463	0.035629
LOC_Os09g25770	-0.123947	0.593915	0.608489	1.43267	1.2054	1.12547	0.682859	0.0205725
LOC_Os09g29239	-0.110487	0.299965	0.716871	0.819148	1.29175	0.515783	0.753992	0.00734976
LOC_Os09g29710	0.76014	0.755954	2.0856	1.37972	0.501312	0.64126	0.620207	0.0417775
LOC_Os09g30130	-0.281085	0.976677	1.19334	1.40056	1.8509	0.203292	0.721116	0.012268
LOC_Os09g31470	0.184538	1.08542	0.339906	0.335607	0.810276	0.690595	0.61956	0.0420534
LOC_Os09g34090	0.453952	0.40181	0.550392	0.321069	1.04171	0.144462	0.68185	0.0208346
LOC_Os09g36770	0.259019	0.60629	1.36732	1.00409	1.05789	1.028	0.625163	0.0397053
LOC_Os09g38070	1.07642	0.775747	1.12652	1.76015	1.30727	0.218959	0.647101	0.031385
LOC_Os10g04860	0.683692	-0.240167	0.177099	0.943816	1.311	-0.394596	0.647587	0.0312161
LOC_Os10g21810	0.602021	0.455165	1.26936	1.72135	1.92415	0.540611	0.612475	0.0451585
LOC_Os10g37110	0.385414	0.730088	0.781924	1.15854	1.11462	0.889192	0.645026	0.0321145
LOC_Os10g37240	0.117489	-0.00068173	1.21616	1.0279	1.05326	0.203033	0.6518	0.0297771
LOC_Os10g42610	0.642699	0.314714	1.54657	1.88567	3.11519	0.338514	0.687423	0.0194164
LOC_Os10g42770	-0.471649	0.0258646	2.04959	1.73977	2.59307	-0.0818462	0.614625	0.0442
LOC_Os11g02130	1.12495	0.114453	2.15608	1.23951	1.19197	0.148942	0.759789	0.00666239
LOC_Os11g02610	0.421127	0.870835	0.69168	1.02136	0.581685	0.363055	0.663064	0.0261593
LOC_Os11g05810	0.393849	1.5226	1.1463	0.818725	0.759273	0.827127	0.716407	0.0131291
LOC_Os11g07960	-0.619786	0.26196	0.444079	0.991537	2.03175	0.735749	0.623523	0.0403832
LOC_Os11g18570	0.750736	1.05003	1.72247	1.51667	2.91833	1.27139	0.640108	0.0338898
LOC_Os11g21804	0.759957	1.73679	1.36624	1.31901	1.17684	0.482104	0.756693	0.00702342
LOC_Os11g24510	1.36461	1.53231	1.8752	1.90554	1.68078	0.836405	0.640602	0.0337086
LOC_Os11g24630	0.652269	1.13937	0.791739	0.725592	0.25533	0.2843	0.638731	0.0343993
LOC_Os11g35030	1.05659	0.62808	0.919483	1.18231	2.51326	0.88523	0.681175	0.0210111
LOC_Os11g40610	0.0229502	0.743341	0.391654	0.550663	1.01227	0.597183	0.664347	0.025768
LOC_Os11g45740	0.277445	0.3491	0.738618	1.04486	0.994268	1.02541	0.633897	0.0362288
LOC_Os11g47460	0.646855	1.35224	0.27376	1.42116	0.483856	-0.601833	0.698297	0.0168498
LOC_Os12g07810	2.22415	1.67606	1.62782	2.20744	2.56628	1.07268	0.619167	0.0422218
LOC_Os12g11550	0.885721	2.51573	1.90866	2.01214	0.160817	-0.0877119	0.676179	0.022352
LOC_Os12g26940	0.952683	0.230497	1.6522	1.1655	0.206038	0.621342	0.727684	0.0111364
LOC_Os12g32360	0.308815	1.51619	0.757758	1.21407	1.03993	0.562767	0.736929	0.00967441
LOC_Os12g40380	0.22201	0.723122	0.820682	1.35259	1.0516	0.70592	0.665251	0.0254948
LOC_Os12g42910	0.815745	-0.54123	2.40616	1.39051	1.10405	1.21996	0.655479	0.028559
LOC_Os12g43450	-0.345424	0.617661	4.70917	1.13921	1.346	2.0647	0.619147	0.0422302
LOC_Os01g04324	-1.66739	-0.605647	-0.556566	-1.33368	-0.457589	-0.315646	-0.659192	0.0273655
LOC_Os01g17050	-0.529277	-1.5609	-1.15242	-1.40678	-0.80609	0.641006	-0.789683	0.00383866
LOC_Os01g34790	-1.06812	-0.446769	-1.44939	-0.811378	-1.16465	-0.557019	-0.613775	0.0445774
LOC_Os01g42610	-1.68869	-1.81419	-1.33471	-1.99161	-3.25166	-2.60064	-0.71139	0.0140934
LOC_Os01g47370	-2.32981	-0.499069	-3.03268	-4.80268	1.42946	-0.963972	-0.848139	0.000969882
LOC_Os01g47400	-0.0670772	-1.01474	0.0543567	-0.986388	-1.64309	-0.662892	-0.840447	0.00119729
LOC_Os01g50170	-0.688232	-0.126365	0.0195158	-1.61682	-0.909135	-0.461204	-0.638373	0.0345324
LOC_Os01g50610	0.369437	-0.193351	-1.3883	-2.61065	-1.34554	-0.616414	-0.631394	0.0372028
LOC_Os01g54020	0.304457	0.123827	-0.544573	-1.10742	-0.656673	-0.455876	-0.625331	0.0396362
LOC_Os01g58035	-2.8645	-1.50727	-1.89637	-3.26682	-1.04462	-1.18558	-0.617382	0.0429917
LOC_Os01g66310	-1.36977	-1.14056	-0.397172	-0.502667	-0.0311285	-0.0621783	-0.609559	0.0464811
LOC_Os01g66890	-1.04317	0.00927388	-0.933073	-1.05509	-1.25235	-1.3076	-0.621894	0.041064
LOC_Os01g69070	-0.484263	0.253322	-1.28857	-1.07367	-1.25258	-0.370657	-0.629698	0.0378725
LOC_Os02g02970	-0.922384	-0.70096	0.0409418	-1.53714	-1.39452	-0.133336	-0.662371	0.0263725
LOC_Os02g05640	-0.639743	-0.320355	-1.13463	-2.2413	-2.55184	-1.41563	-0.608658	0.0468949
LOC_Os02g17940	-0.747449	-0.11965	-1.05665	-0.688225	-0.972893	-0.746628	-0.695645	0.0174518
LOC_Os02g21580	-0.376003	-0.630278	-0.705621	-1.22261	-0.484142	-0.244948	-0.616749	0.0432671
LOC_Os02g36110	-2.76144	-1.7003	-0.760062	-2.45563	-1.64417	0.675255	-0.636527	0.0352252
LOC_Os02g38560	-0.845125	-1.72434	0.497456	-1.47551	-0.297899	-0.641274	-0.640345	0.0338028
LOC_Os02g42430	-2.0142	-0.628559	-1.04584	-2.26565	-1.62251	-1.4797	-0.629679	0.03788
LOC_Os02g45150	0.212553	-0.0892501	-1.47768	-0.662285	0.0344805	0.0166448	-0.611706	0.0455045
LOC_Os02g45390	-0.66015	-0.57097	-0.306009	-1.54281	-1.1825	0.786077	-0.826201	0.00172147
LOC_Os03g05270	-1.43976	-1.38124	-2.17691	-2.39555	-2.29565	-1.39673	-0.635051	0.0357862
LOC_Os03g17174	-1.21458	-0.247638	-0.320519	-1.17493	-0.333806	0.310654	-0.666897	0.0250025
LOC_Os03g22040	-1.48553	-0.902222	-0.977766	-2.54227	-1.7645	-1.30243	-0.63033	0.0376221
LOC_Os03g27120	-0.745512	-0.134108	-1.23164	-0.929132	-1.00152	0.273227	-0.608594	0.0469245
LOC_Os03g40610	-0.842855	-0.237145	-2.72487	-1.08942	-0.654208	-0.355266	-0.615238	0.0439294
LOC_Os04g10650	-1.04853	-0.905193	-0.745821	-2.02823	-1.23154	-1.42929	-0.605965	0.0481472
LOC_Os04g16738	-0.492648	-1.29549	-0.950219	-0.339258	1.03875	0.935974	-0.633579	0.0363518
LOC_Os04g16760	-2.43708	-1.63728	-1.08406	-4.65476	-0.0917426	0.145541	-0.634318	0.0360669
LOC_Os04g29680	-1.3633	0.0170532	-2.53117	-3.22509	-3.78498	-1.54304	-0.68079	0.0211125
LOC_Os04g29960	-0.046551	-0.197949	-0.471053	-1.03113	-2.48011	-0.936575	-0.694887	0.0176267
LOC_Os04g45890	0.182469	-1.49869	-0.888113	-1.62447	-1.40718	0.0401704	-0.771491	0.00541996
LOC_Os04g48290	-1.02695	-1.86962	-0.910974	-1.41192	-2.31803	-0.595582	-0.606612	0.0478443
LOC_Os04g51040	0.212305	0.0990046	-0.736884	-1.26181	-1.90848	-1.02026	-0.696782	0.0171918
LOC_Os05g02430	-1.01311	0.06326	-1.00791	-1.57418	-0.547688	1.40199	-0.765156	0.00606917
LOC_Os05g49240	0.0582879	-1.09749	-3.10686	-3.68956	-1.19374	-0.0841283	-0.825784	0.00173902
LOC_Os06g06300	-0.397991	0.922552	-0.512568	-0.332928	-1.60923	-0.706313	-0.659345	0.0273172
LOC_Os06g17970	-1.05373	0.0630293	-0.319464	-0.504835	-0.422541	-0.433144	-0.611473	0.0456099
LOC_Os06g33410	-1.91176	-0.620516	-0.256605	-1.80774	-0.457268	0.449668	-0.616084	0.0435578
LOC_Os06g39712	-0.667976	-0.389646	-0.414784	-1.16443	-0.365004	0.183837	-0.708929	0.0145847
LOC_Os06g39718	-0.759068	-1.37385	-1.14683	-1.24227	-0.565577	0.104507	-0.803609	0.00288175
LOC_Os06g46140	-1.19884	-1.31172	-0.619482	-1.61179	-1.40125	-0.85566	-0.648552	0.0308821
LOC_Os06g46435	-0.634389	-1.54613	-1.02723	-1.00518	0.479772	0.56496	-0.633774	0.0362765
LOC_Os07g09340	-0.337605	-0.624739	-0.248905	-0.695338	0.00359968	1.15929	-0.621365	0.0412868
LOC_Os07g11980	1.65266	-0.337226	-0.839295	-1.91557	-0.567963	1.45192	-0.606257	0.0480105
LOC_Os07g12630	-1.54701	-0.132083	-1.12388	-2.09254	-0.568131	-0.27919	-0.657549	0.0278891
LOC_Os07g22504	-0.17884	-1.20167	-0.492714	-1.60731	-0.4138	0.389581	-0.650421	0.0302427
LOC_Os07g30670	-3.06645	-2.50479	-2.49241	-3.13537	-1.24957	-0.57052	-0.662998	0.0261793
LOC_Os07g37320	-0.358141	-0.803763	-1.45988	-1.19959	-1.70604	-0.326249	-0.677356	0.0220306
LOC_Os08g07740	-0.677673	-0.442528	-1.36179	-1.69165	-0.452099	-0.495546	-0.681669	0.0208817
LOC_Os09g19510	1.219	0.0518151	-1.6235	-0.0122693	1.41149	-1.73263	-0.604009	0.0490716
LOC_Os09g26980	0.293014	-0.74378	-1.06943	-1.58214	-1.91158	-0.918074	-0.768302	0.00574
LOC_Os09g28850	-0.562793	-0.697721	-0.456943	-1.43848	-0.858837	-1.32334	-0.635923	0.035454
LOC_Os10g17520	-2.24205	-1.00996	-0.915355	-1.64412	-0.123726	-0.62363	-0.602712	0.049691
LOC_Os10g21312	-0.389007	-2.39763	-1.32454	-0.928237	-1.19446	-1.06769	-0.688923	0.0190466
LOC_Os11g05550	-1.07182	-0.654234	-1.54747	-2.20501	-1.76261	-0.533858	-0.629196	0.0380727
LOC_Os12g02720	-0.578181	0.0999246	-0.898831	-1.39845	-0.239987	0.203369	-0.68507	0.0200064
LOC_Os12g37530	-1.41533	-0.851573	-1.06959	-0.622718	-0.277099	-0.584459	-0.67513	0.0226409
LOC_Os12g39100	-1.61966	-1.44338	-0.652358	-1.17764	-1.27677	0.303732	-0.612076	0.0453376
LOC_Osp1g00110	-1.72908	-0.924034	0.30895	-2.63204	-0.914918	-0.616395	-0.712412	0.0138931
LOC_Osp1g00170	-4.92687	-1.21912	-0.839407	-2.60766	1.43961	-0.700231	-0.719729	0.0125173
LOC_Osp1g00910	-0.0492828	-1.28026	-0.71928	-0.834253	0.105776	0.0120658	-0.685148	0.0199868
LOC_Os08g14310	13.213	-0.782864	1.96921	12.3788	1.06782	-0.133847	0.706667	0.0150471
LOC_Os02g28760	12.6439	0	11.3859	11.8009	1.02559	1.92017	0.708342	0.0147037
LOC_Os01g53260	-0.382022	7.49185	8.68299	2.58016	12.3001	0.266644	0.679927	0.0213405
LOC_Os01g68290	0.182888	4.49728	6.69752	7.81817	8.58588	1.05887	0.650752	0.0301304
LOC_Os09g27170	-11.0875	10.5661	10.6055	11.8769	12.8271	0.457819	0.694825	0.017641

## Sheet: DEGs of osmolality in IAC1246
Table S7. Differentially expressed genes correlated with the osmolality and AOC in IRAT109 and IAC1246 and their fold changes at the six time points
Gene	A	B	C	D	E	F	Cor	Pvalue
LOC_Os01g09190	-2.59774	-3.83541	-13.5996	-12.8222	-13.8928	-11.7891	0.72489	0.0116081
LOC_Os01g21120	-12.8188	-1.81621	-1.32054	-13.224	-12.292	-11.5911	0.767417	0.00583126
LOC_Os02g15290	-1.40208	-4.22669	-2.40481	-13.6432	-15.7926	0	0.708222	0.0147282
LOC_Os05g08910	1.23982	-0.401849	-13.3973	-12.5459	-12.0196	-10.8329	0.675831	0.0224476
LOC_Os05g46840	-1.29964	-2.20622	-3.79116	-1.21023	-13.5656	0	0.684281	0.0202072
LOC_Os06g06570	-0.408668	-1.17766	-1.73435	-14.1748	-13.7433	-12.7638	0.809419	0.00254011
LOC_Os07g34310	-10.8564	-4.20419	-9.75822	-10.1215	-10.6366	-9.33316	0.785994	0.00412732
LOC_Os08g04340	0.23404	-1.40857	-12.8388	-11.3918	-13.64	-10.2432	0.670338	0.0239951
LOC_Os11g36000	-10.8765	-2.54495	-2.04826	-3.06228	-12.03	-7.9542	0.716435	0.0131239
LOC_Os11g41730	-6.14975	-7.16993	-6.75489	-8.08746	-8.19967	-6.82018	0.701947	0.0160455
LOC_Os05g49940	-13.0154	-2.7052	-14.992	-13.2275	-1.68822	-0.606264	0.625653	0.0395046
LOC_Os06g20150	-12.2058	-13.699	-11.8025	-12.2073	-13.8515	-11.1805	0.727129	0.0112289
LOC_Os06g33970	-11.6631	-1.71093	-13.5083	-12.7339	-13.6085	0	0.754128	0.00733314
LOC_Os12g42540	-12.7398	-1.90597	-15.8783	-15.6827	-15.6257	-14.8571	0.880481	0.000346615
LOC_Os01g65140	-2.89242	-14.5526	-3.20582	-15.1011	-2.0719	-0.663976	0.720043	0.0124605
LOC_Os02g17000	-8.45533	-11.0112	-10.6935	-8.25267	-0.756371	9.16993	0.670558	0.0239317
LOC_Os02g37160	-0.910065	-1.40714	-12.5519	-13.2378	-0.621876	0.794706	0.815105	0.00223594
LOC_Os05g39720	0.0367448	-13.0861	-12.3117	-11.3348	-3.80246	0.0172093	0.777933	0.00481367
LOC_Os08g17320	0.509545	-0.762848	-1.79824	-13.2095	0.15223	-1.02745	0.726692	0.0113023
LOC_Os08g41800	-1.14511	-0.542591	-0.479014	-13.5482	-3.4056	-1.95747	0.72816	0.0110574
LOC_Os10g08540	-3.2973	-3.43874	-4.98436	-13.3055	-3.86492	-2.00993	0.825275	0.00176067
LOC_Os10g37100	0	1.61364	-12.137	-12.0434	-2.40927	-1.53425	0.644413	0.0323319
LOC_Os10g41330	-1.11572	-4.90613	-14.6908	-13.5742	-1.96031	0.2906	0.799402	0.00314961
LOC_Os12g03640	-1	-1.08059	-2.30276	-10.4767	-0.733226	0.468408	0.807858	0.00262881
LOC_Os01g01350	-4.14508	-2.56998	-2.08159	-2.1123	-1.6357	0.544986	0.65297	0.0293857
LOC_Os01g02900	-0.39295	-2.00479	-1.88015	-1.30643	-3.76475	-1.9623	0.769587	0.00560939
LOC_Os01g03870	-0.905708	-0.874644	-2.10107	-2.46704	-1.37934	-1.07339	0.753072	0.00746354
LOC_Os01g04550	-11.2216	-1.13614	-1.73479	-0.517074	-1.52057	-0.118644	0.624771	0.0398665
LOC_Os01g04950	-1.2742	-0.34864	-1.30734	-1.07082	-0.14238	0.366127	0.617085	0.043121
LOC_Os01g06550	-1.50156	-1.18247	-0.909311	-0.823857	-0.618561	-0.429137	0.689309	0.0189523
LOC_Os01g08090	-0.706685	-0.699237	-2.74184	-0.821959	-2.16317	-0.235536	0.662892	0.026212
LOC_Os01g08270	-1.79359	-0.747365	-0.757069	-0.876354	-0.319827	0.0966749	0.639458	0.0341296
LOC_Os01g11160	-0.433724	-0.665263	-0.993121	-1.40109	-0.25138	-0.538843	0.898039	0.000174073
LOC_Os01g11450	0.787827	-1.74241	-0.444509	-2.0809	-1.7582	-1.45712	0.604862	0.0486671
LOC_Os01g11520	-2.47746	-1.57882	-3.65257	-2.41682	-1.52703	-0.116043	0.815621	0.00220973
LOC_Os01g12440	-1.76761	-0.389155	-0.455696	-1.79088	-2.61952	-1.37237	0.624311	0.0400564
LOC_Os01g13780	-3.15531	-2.62392	-0.889948	-1.70415	-1.60077	-0.580199	0.671537	0.0236511
LOC_Os01g15130	-2.26223	-4.18705	-1.5088	-0.592955	-0.555981	-0.694737	0.679103	0.02156
LOC_Os01g16310	-1.94865	-0.969205	-2.33959	-3.0153	-1.98221	-0.373061	0.645015	0.0321184
LOC_Os01g16620	-3.04614	-2.58606	-1.44935	-0.97162	-0.302128	0.439579	0.609764	0.0463869
LOC_Os01g23970	-0.375057	0.41315	-2.81865	-1.80742	-0.97792	-1.19146	0.738053	0.00950662
LOC_Os01g38229	-0.575332	-1.84945	-2.58189	-1.97299	-1.69703	0.11189	0.6679	0.024706
LOC_Os01g39330	-0.303045	-1.98249	-1.67317	-1.8052	-2.94157	0.0600011	0.691468	0.0184311
LOC_Os01g40870	-0.92094	-0.603681	-1.35995	-0.565759	-1.56569	-0.534089	0.732416	0.0103695
LOC_Os01g43410	-0.598739	-0.681334	-0.961602	-0.65518	-0.785882	-0.309502	0.857299	0.000743292
LOC_Os01g46810	-0.337239	-0.412169	-0.375585	-0.542255	-0.968049	-0.510607	0.780128	0.00461903
LOC_Os01g47370	-0.529006	-0.791573	-0.614277	-2.64497	-2.2702	-0.954446	0.612615	0.0450955
LOC_Os01g48000	-0.771181	-1.48867	-0.966072	-1.31557	-2.09747	-1.13153	0.795139	0.00343944
LOC_Os01g48390	-0.930837	-0.473923	-1.11121	-1.19139	-1.61534	-1.01095	0.789237	0.00387275
LOC_Os01g48610	0.0215043	-0.570253	-0.978367	-1.57275	-0.675656	0.0611966	0.732392	0.0103733
LOC_Os01g49830	-2.57627	-1.03336	-1.26558	-2.77047	-1.02297	-0.749631	0.729403	0.0108532
LOC_Os01g50100	-0.863016	-0.819326	-1.9461	-1.24787	-2.10167	-0.560201	0.682844	0.0205763
LOC_Os01g51250	-1.28064	-1.25424	-0.833033	-0.64313	-0.578327	0.394918	0.617521	0.0429317
LOC_Os01g52750	-0.37559	-0.41974	-0.884483	-1.64385	-2.59142	-3.31218	0.828397	0.00163122
LOC_Os01g53390	-0.806693	-0.315087	-1.32701	-0.932124	-0.727641	-0.00781472	0.739175	0.00934148
LOC_Os01g56420	-1.93253	-1.24598	-2.28777	-1.2364	-1.70315	0.402048	0.689963	0.0187935
LOC_Os01g61460	-0.0397855	-1.26249	-1.66706	-0.430381	-0.886832	-0.196005	0.795129	0.0034401
LOC_Os01g63690	-1.90196	-0.508854	-13.6889	-2.01863	-3.95277	-0.405533	0.61852	0.0424996
LOC_Os01g64110	0.286137	-0.126393	-1.34572	-1.7141	-2.69055	-0.943912	0.702041	0.0160253
LOC_Os01g64170	-1.35615	-0.891133	-1.50854	-1.2563	-0.442045	0.449564	0.695158	0.0175639
LOC_Os01g64440	-0.758839	-1.95416	-1.87867	-0.855143	-2.78879	0.211633	0.691159	0.0185051
LOC_Os01g64520	-1.46224	-0.659667	-1.18356	-0.956301	-0.770358	0.235545	0.736144	0.00979272
LOC_Os01g65130	-4.55435	-7.15389	-2.62759	-6.77231	-2.82608	-1.08187	0.745153	0.00849587
LOC_Os01g65200	-1.61498	-1.39689	-0.978221	-1.20046	-0.464299	-0.0533109	0.72033	0.0124088
LOC_Os01g66840	-0.144552	-2.38326	-2.97233	-0.742573	-1.19697	1.09049	0.60485	0.0486726
LOC_Os01g68020	-0.809305	-1.00526	-0.651093	-1.19585	0.182322	0.100315	0.655552	0.0285353
LOC_Os01g69960	-0.734172	-1.1874	-0.700538	-1.64927	-2.27632	-0.234342	0.700247	0.0164165
LOC_Os01g71280	-0.983941	-2.19091	-0.277159	-1.75394	-0.853638	0.871723	0.663747	0.0259505
LOC_Os01g71710	-1.19524	-2.03724	-1.0142	-0.324067	-0.26895	0.12263	0.63197	0.0369768
LOC_Os01g71720	-1.40474	-1.26744	-0.949963	-1.20277	-0.822837	-0.183623	0.713283	0.0137238
LOC_Os02g02120	-1.73627	-2.63784	-1.01742	-2.43752	-2.52512	-0.406567	0.732802	0.0103087
LOC_Os02g05980	-0.859939	-0.648256	-0.331149	-0.774214	-0.673349	-0.342241	0.745396	0.00846273
LOC_Os02g06200	-1.36392	-1.72683	-1.82193	-1.34923	-2.95067	-0.215689	0.753666	0.0073899
LOC_Os02g07690	-1.09979	-0.864576	-1.64335	-0.75223	-1.20866	0.166394	0.63968	0.0340476
LOC_Os02g11070	-0.619366	-1.69964	-2.2975	-0.723741	-1.84696	0.562913	0.724307	0.0117083
LOC_Os02g11859	-2.06802	-1.34442	-2.42149	-2.48948	-2.75122	1.03761	0.655061	0.0286954
LOC_Os02g12420	-1.52795	-1.05948	-0.501874	-1.14039	-0.987351	-0.116651	0.620563	0.0416264
LOC_Os02g12760	-1.24208	-0.592787	-0.748843	-0.750424	-0.700496	0.326079	0.689378	0.0189355
LOC_Os02g14170	-2.53851	-0.810155	-1.27701	-1.49852	-0.920965	-0.568176	0.720085	0.0124529
LOC_Os02g15540	-0.717592	-1.17453	-1.89322	-0.998143	-1.64128	0.0301043	0.711	0.0141706
LOC_Os02g35329	-2.54436	-1.63259	-2.93721	-1.36939	-4.78374	-1.00521	0.706821	0.0150153
LOC_Os02g38840	-0.195432	-0.800651	-1.98969	-1.04969	-1.07919	-0.322318	0.62155	0.0412087
LOC_Os02g39330	-1.27837	-1.60942	-1.10415	0.129831	-2.02623	-0.58118	0.669644	0.024196
LOC_Os02g39560	-1.33892	-0.124349	-0.785477	-0.742256	-0.563971	-0.279997	0.608199	0.0471067
LOC_Os02g42430	-0.419416	-1.01338	-1.58232	-0.281597	-0.260529	-0.513337	0.799216	0.00316185
LOC_Os02g43790	-1.74184	-2.38799	-2.91368	-3.65306	-2.98868	-1.00708	0.847174	0.000996451
LOC_Os02g44300	-2.32229	-3.59434	-1.7022	-1.82904	-1.37246	0.0767478	0.726185	0.0113878
LOC_Os02g47190	-0.328861	-0.202576	-0.571832	-0.219877	-1.41531	-1.25207	0.61595	0.0436165
LOC_Os02g48080	-0.473977	-0.88667	-0.742337	-1.47891	-1.87559	-0.850911	0.784929	0.00421363
LOC_Os02g48210	-1.71357	-11.7764	-1.76139	-0.807063	-0.374726	-0.210156	0.640647	0.0336921
LOC_Os02g48390	-0.741872	-1.06621	-0.723263	-0.519201	-0.496786	0.498381	0.629912	0.0377876
LOC_Os02g49030	-1.72619	-13.4875	-1.76282	1.10699	-0.954458	-0.956917	0.602712	0.0496908
LOC_Os02g50470	-0.771588	-2.20967	-2.93295	1.54369	-2.7771	-0.433336	0.614892	0.0440819
LOC_Os02g53510	-0.454456	0.258007	-0.869539	-0.465109	-1.50264	-0.802512	0.649411	0.0305872
LOC_Os02g53860	-0.4533	-0.296638	-0.649237	-1.0632	-0.456143	-0.474987	0.842684	0.00112743
LOC_Os02g57980	-1.49214	-1.27015	-0.921906	-0.958369	-0.88563	0.370679	0.681743	0.0208625
LOC_Os03g07380	-1.1984	-0.630735	-0.948913	-1.08041	-0.675928	0.122424	0.7437	0.00869595
LOC_Os03g08470	-0.813848	-0.529311	-0.754502	-1.76263	-1.48313	-0.97758	0.860172	0.000681229
LOC_Os03g09900	-0.760291	-1.06889	-1.65781	-1.12608	-1.37564	-0.418986	0.719563	0.0125474
LOC_Os03g10950	-1.0567	-1.19164	-1.70312	-1.33362	-0.373246	-0.332654	0.794473	0.00348645
LOC_Os03g11020	-2.98662	-1.59447	-1.08417	-0.399277	-0.189418	0.204117	0.609872	0.0463378
LOC_Os03g18600	-0.788533	-1.28406	-2.32057	-3.38091	-1.28456	-1.75498	0.906753	0.000117966
LOC_Os03g21230	-0.898394	-1.10944	-0.933768	-0.982184	-0.805027	-0.899325	0.907678	0.000112943
LOC_Os03g21710	-12.9792	-1.52051	-2.17843	-3.30416	-1.77333	2.58459	0.61115	0.045756
LOC_Os03g24730	-2.04682	-0.637837	-0.887749	-1.36079	-0.0865463	-0.34538	0.678566	0.021704
LOC_Os03g27120	-0.0292864	0.295605	-0.812086	-1.02152	-2.2893	-1.58499	0.619291	0.0421687
LOC_Os03g29410	-1.18293	-1.60659	-3.62305	-2.56018	-2.00179	-0.645246	0.668096	0.0246481
LOC_Os03g29770	-1.69491	-0.5184	-1.14124	-1.37446	-0.138726	0.329456	0.611349	0.0456658
LOC_Os03g31510	-0.758026	-0.750921	-1.45038	-0.0456604	-1.40182	0.650181	0.638892	0.0343392
LOC_Os03g40770	-3.08737	-0.950755	-1.80654	-0.855683	-2.40672	-0.133696	0.617096	0.0431159
LOC_Os03g42070	-0.908087	-0.778345	-0.495451	-1.112	-0.685374	-0.973178	0.774089	0.00516911
LOC_Os03g53550	0.169012	-2.40802	-2.19567	-0.600012	-2.50216	-1.58269	0.669056	0.024367
LOC_Os03g55770	-2.31374	-4.66164	-1.57638	-2.84484	-3.13182	-1.69789	0.807246	0.00266413
LOC_Os03g59225	-1.28757	-2.59792	-2.48275	-2.47909	-1.93873	0.125625	0.663541	0.0260131
LOC_Os03g59240	-1.8502	-1.97231	-1.35259	-1.28691	-0.99545	-0.771189	0.750076	0.00784258
LOC_Os03g62480	1.70614	0.208303	-11.6931	-0.791983	-1.69737	-2.54273	0.681074	0.0210378
LOC_Os03g64070	-0.261683	-0.417537	-1.0686	-0.0713986	-0.915089	-0.145776	0.614001	0.0444766
LOC_Os04g01320	-2.93377	-1.79754	-0.385425	-3.24844	-1.55239	-0.868327	0.697473	0.0170352
LOC_Os04g10160	-3.89884	-2.52804	-1.21881	0.130768	-1.4085	-0.754434	0.612328	0.0452245
LOC_Os04g27540	-12.2049	-2.74729	-2.03816	0.336497	-1.97646	-0.0801491	0.677014	0.0221237
LOC_Os04g29424	-1.8959	-2.19228	-1.4824	-1.64519	-0.447156	0.036231	0.649264	0.0306374
LOC_Os04g29550	-1.18173	-1.24883	-0.879007	-2.08225	-2.0905	-0.490443	0.664076	0.0258502
LOC_Os04g29580	-2.75234	-0.812026	-1.03582	-2.12857	-3.31612	-1.86326	0.773517	0.00522358
LOC_Os04g29680	-3.14518	-2.80762	-3.04971	-5.24711	-3.04374	-1.34391	0.780043	0.00462651
LOC_Os04g30040	-0.213449	-1.75952	-4.18044	-1.5184	-3.59947	-1.05876	0.774574	0.00512322
LOC_Os04g31760	-2.20529	-0.183887	-2.20377	-3.03955	-1.93914	0.228878	0.649797	0.0304551
LOC_Os04g33990	-0.474957	-0.039503	-1.53863	-0.667648	-1.81016	-1.23133	0.72175	0.0121553
LOC_Os04g37670	-0.576073	-0.82123	-1.30486	-1.04195	-1.4899	0.160677	0.6676	0.0247943
LOC_Os04g38530	-1.25788	-2.78263	-0.943152	-1.63611	-2.36526	0.0295582	0.722753	0.0119786
LOC_Os04g38790	-1.80099	-2.12849	-2.04184	-2.64409	-2.2555	-0.946979	0.832517	0.00147148
LOC_Os04g38920	-1.33131	-0.722434	-0.868155	-1.42504	-0.298038	0.0476033	0.759546	0.00669021
LOC_Os04g41530	-1.16938	-1.20021	-0.808656	-0.807721	-0.510878	0.0312984	0.757683	0.00690646
LOC_Os04g43440	-1.51413	-1.23256	-2.32058	-1.73985	-1.82914	0.888725	0.605527	0.0483534
LOC_Os04g43840	-2.88063	-2.56758	-2.92701	-2.03752	-3.89062	-1.37502	0.701182	0.0162118
LOC_Os04g44090	-7.66534	1.90367	1.47622	0.568023	3.77242	1.5358	-0.649732	0.0304774
LOC_Os04g44300	-2.15662	-1.06165	-1.98828	-1.9951	-1.50625	0.485005	0.755222	0.00719987
LOC_Os04g45690	-0.691555	-0.594882	-1.16054	-2.46996	-1.06724	-0.049747	0.734773	0.0100021
LOC_Os04g45860	-0.962631	-0.734219	-0.875359	-0.600947	-1.01397	-0.222146	0.696511	0.0172534
LOC_Os04g46220	-0.904228	-0.575422	-1.30177	-2.13238	-0.266119	-0.603689	0.7608	0.00654762
LOC_Os04g46440	-0.265511	-1.92048	0.212723	-1.18901	-1.45466	-1.04994	0.715183	0.0133598
LOC_Os04g48290	-1.03578	-2.14954	-0.199413	-0.526069	-2.58042	-0.598213	0.632121	0.0369179
LOC_Os04g49950	0.823308	-1.12439	-1.50059	-1.84434	-3.02333	-1.97774	0.840164	0.00120637
LOC_Os04g51030	-0.170703	0.403478	-0.238664	-0.98114	-1.57435	-1.05204	0.614002	0.0444763
LOC_Os04g52840	-0.951807	-0.723743	-1.22014	-0.793418	-1.20363	-0.0657934	0.660665	0.0269021
LOC_Os04g53120	-0.366076	-0.365337	-0.37144	-0.331405	-0.709941	-0.362327	0.788221	0.00395117
LOC_Os04g54020	-0.45234	-0.198336	-0.140135	-0.531651	-0.401432	-0.752495	0.657599	0.0278731
LOC_Os04g54180	-0.355193	-2.81774	-2.76324	-2.66607	-2.40477	-2.80713	0.650499	0.0302162
LOC_Os04g54200	-0.953589	-0.749364	-1.06687	-1.02409	-1.48559	-0.272076	0.71606	0.0131942
LOC_Os04g56110	-0.505222	-0.231934	-1.08574	-0.556236	-0.460486	-0.0746923	0.62126	0.0413311
LOC_Os05g03210	-0.347276	-1.24848	-0.93075	-0.673785	0.0551441	0.240457	0.64173	0.0332968
LOC_Os05g07940	-2.4236	-0.64177	-1.83029	-1.70991	-1.34411	-0.625779	0.633985	0.0361952
LOC_Os05g08360	-0.436809	-1.28017	-0.906917	-0.693684	-0.342998	0.962006	0.607182	0.0475785
LOC_Os05g10840	-0.414693	-0.0609859	-1.43434	-2.92199	-2.53597	-1.05379	0.633227	0.0364877
LOC_Os05g12481	-1.90047	-0.62002	-0.92726	-2.2302	-1.13078	-0.332255	0.734913	0.00998049
LOC_Os05g19910	-0.514606	-1.42383	-2.18715	-0.619161	-2.02897	-0.28156	0.670079	0.0240701
LOC_Os05g25920	-0.701994	-1.96363	-1.63439	-1.47712	-4.87313	-2.00641	0.718004	0.0128324
LOC_Os05g38680	-1.30562	-1.23729	-1.05114	-1.12382	-2.44167	-0.716129	0.652173	0.0296518
LOC_Os05g39800	-0.805669	-0.74477	-1.44382	-1.44606	-1.16986	-1.11227	0.863139	0.000621333
LOC_Os05g40020	-3.09137	-3.09722	-1.95066	-3.1237	-1.46972	1.49485	0.663472	0.0260343
LOC_Os05g40700	-1.02949	-1.65636	-1.48229	-0.846692	-0.695443	0.105106	0.694476	0.017722
LOC_Os05g48680	-2.4346	-2.6555	-0.0682978	-3.2095	-2.09771	0.0950442	0.698152	0.0168823
LOC_Os05g49620	-2.7108	-1.06144	-3.44772	-2.00843	-1.08428	0.452563	0.697539	0.0170202
LOC_Os05g50190	-1.27752	-0.64854	-0.999715	-1.19126	-0.881641	-0.221242	0.833458	0.00143668
LOC_Os05g51610	-2.84709	-1.94475	-1.28338	-1.19149	-0.322076	-0.0569447	0.632672	0.0367031
LOC_Os06g03560	-1.05313	-0.899156	-0.7645	-1.34826	-1.16034	-0.611681	0.725823	0.0114491
LOC_Os06g03570	-1.11478	-1.43348	-0.454571	-1.09307	-0.654432	-0.529537	0.773835	0.00519325
LOC_Os06g03580	-0.810551	-0.329845	-0.866871	-1.96608	-1.58626	0.0270585	0.607026	0.0476512
LOC_Os06g05520	-0.910082	-0.39434	-0.474314	-0.608805	-0.69547	-0.262861	0.77872	0.00474324
LOC_Os06g08041	-0.524709	-0.446869	-0.935074	-0.635929	-1.06698	-0.586163	0.780151	0.004617
LOC_Os06g08470	-1.81199	-0.907394	-0.818839	-1.15091	-0.754089	-0.0197549	0.677805	0.0219092
LOC_Os06g10050	-1.24197	-1.06883	-2.08504	-3.66756	-1.28112	-1.80842	0.854031	0.000818943
LOC_Os06g11150	-0.836501	-0.980271	-3.01672	-0.684383	-1.2862	-0.810135	0.644341	0.0323576
LOC_Os06g14620	-0.330601	-1.55808	-0.682814	-1.12112	-0.428652	-0.61415	0.775329	0.00505236
LOC_Os06g17560	-0.682053	-1.67102	-0.738619	-1.80715	-4.19434	-2.98649	0.80194	0.00298586
LOC_Os06g18000	-0.00759735	-0.636875	-1.32586	-0.85626	-1.1002	-0.610733	0.926112	4.25995e-05
LOC_Os06g21230	-0.414748	0.0788374	-1.35761	-0.770392	-1.16718	-1.33465	0.657479	0.0279118
LOC_Os06g22440	-1.89801	-1.22173	-1.19687	-1.94819	-0.880424	-0.279315	0.741325	0.00903056
LOC_Os06g36400	-1.41648	-0.372953	-0.959444	-1.2175	-0.343438	-0.0528817	0.619644	0.0420178
LOC_Os06g37080	0.332389	-2.04147	-1.8529	-1.6691	-2.92869	-2.30144	0.855211	0.000790994
LOC_Os06g40650	-1.40212	-0.606032	-0.97276	-0.95075	-0.873909	0.378523	0.648792	0.0307997
LOC_Os06g44170	-1.14171	-0.972129	-1.63465	-0.863593	-1.2265	0.052193	0.746654	0.00829263
LOC_Os06g45140	-0.331363	-0.338462	-1.73296	-1.69029	-2.2936	0.173515	0.602473	0.0498055
LOC_Os06g45570	-0.947767	-0.873118	-1.18542	-0.528133	-0.658985	0.35333	0.677289	0.022049
LOC_Os06g48680	-2.05214	-0.0182775	-1.17415	-2.43057	-0.285414	0.0032971	0.636584	0.0352037
LOC_Os06g49250	-2.08458	-1.47588	-2.15063	-1.51226	-0.754084	-0.520788	0.82953	0.00158605
LOC_Os06g49390	-1.02337	-1.36009	-1.19337	-2.05991	-3.22903	-3.69446	0.86039	0.000676682
LOC_Os06g50180	-0.467201	0.786364	-1.51153	-2.24225	-1.7944	-0.618981	0.64022	0.0338487
LOC_Os07g03040	-0.333789	-0.921265	-3.66745	-0.744377	-2.01707	0.593006	0.680897	0.0210843
LOC_Os07g03200	-1.35483	-0.333421	-1.25135	-2.23253	-4.39801	-2.27421	0.653123	0.0293348
LOC_Os07g03820	-1.14806	-1.10531	-3.21985	-1.44039	0.0918427	0.196231	0.681395	0.0209535
LOC_Os07g03860	-1.44944	-1.62801	-1.20848	-1.07712	-2.99866	-0.603045	0.70691	0.0149968
LOC_Os07g03870	-1.04644	-0.850682	-1.60935	-1.59693	-2.00278	-0.64721	0.744516	0.00858319
LOC_Os07g06960	-0.549296	-2.58496	-1.2398	-0.417051	-0.404004	-0.0391738	0.699353	0.0166141
LOC_Os07g12340	0.132532	-0.87542	-0.884724	-0.687663	-1.17916	-1.16702	0.768829	0.00568618
LOC_Os07g15940	-1.70468	-1.52872	-1.31512	-1.99088	-0.860465	0.114988	0.780364	0.00459848
LOC_Os07g17390	-1.46614	-1.52076	-0.435776	-1.09997	-0.759477	0.145409	0.641271	0.0334642
LOC_Os07g18990	-0.523957	-0.728995	-1.70331	-1.87924	-2.4125	-0.435421	0.626697	0.0390785
LOC_Os07g28850	0.433765	-0.0635651	-1.52314	-0.771414	-0.822936	-0.174441	0.614989	0.0440392
LOC_Os07g33350	-0.0376778	0.745709	-1.35942	-1.03028	-0.788145	-0.906693	0.630335	0.0376198
LOC_Os07g33580	-2.13551	-1.15728	-2.11066	-4.48325	-0.208338	-1.35915	0.688514	0.0191469
LOC_Os07g34006	-0.543339	-4.03696	-3.05876	-2.92646	-3.11528	-2.92971	0.906093	0.00012165
LOC_Os07g34980	-2.26731	-3.09578	-3.2636	-3.62987	-2.88321	-0.212385	0.727058	0.0112409
LOC_Os07g35280	-1.47702	-0.576295	-2.71967	-0.821612	0.133387	-1.57588	0.690736	0.0186065
LOC_Os07g35370	-1.69131	-0.848232	-1.97439	-2.81053	-0.674237	0.181265	0.813202	0.00233454
LOC_Os07g35750	-0.443685	-3.28217	-2.78545	-4.54821	-2.88687	-2.51407	0.692337	0.0182242
LOC_Os07g35790	-0.634804	-0.418664	-2.0897	-3.57529	-4.89326	-4.41906	0.656054	0.0283717
LOC_Os07g35960	-0.564876	-0.886489	-0.727753	-0.637933	-0.353334	-0.284011	0.746545	0.00830726
LOC_Os07g36544	-1.18513	-1.04879	-0.518557	-2.69867	-0.642031	0.158258	0.701065	0.0162372
LOC_Os07g37320	-0.791122	-1.0442	-1.4429	-0.840919	-2.06697	-0.827172	0.807925	0.00262492
LOC_Os07g37730	0.75336	-0.0440758	-4.46671	-2.45631	-1.64606	0.412104	0.648821	0.0307895
LOC_Os07g42510	-1.07784	-1.19624	-1.57662	-2.57949	-1.73995	-0.450599	0.763325	0.006267
LOC_Os07g42770	-1.622	-1.03325	-0.758906	-1.03792	-0.35607	0.13954	0.689787	0.0188362
LOC_Os07g43540	-0.0802995	-3.7322	-1.53065	-1.80735	-1.06156	-0.386259	0.708925	0.0145855
LOC_Os07g45570	-0.188086	-0.25562	-0.505158	-0.75143	-0.807174	-0.890756	0.819455	0.00202224
LOC_Os07g47430	-0.765919	-1.1737	-2.16857	-3.45645	-3.61267	-1.74352	0.684922	0.020044
LOC_Os07g48420	-1.51058	-0.540158	-1.41443	-0.970335	-1.60123	-0.847643	0.801307	0.00302608
LOC_Os07g48660	-0.168729	-1.0856	-0.67123	-1.5352	-0.749368	-0.525402	0.744279	0.00861582
LOC_Os07g48730	-0.594703	-2.07537	-3.06127	-0.197037	-1.48908	1.23803	0.624204	0.0401007
LOC_Os07g49080	0.709258	-1.19131	-4.22043	-1.21736	-2.72041	-2.43617	0.835558	0.0013613
LOC_Os08g04310	-1.97281	-1.61058	-1.5672	-3.54141	-1.72521	-1.79931	0.770698	0.00549831
LOC_Os08g09840	-0.614218	-1.33936	-2.91648	-2.05936	-2.83948	-1.48701	0.685113	0.0199955
LOC_Os08g09880	-0.466255	-0.650597	-2.84205	-0.674137	-1.42343	-1.55145	0.754413	0.00729816
LOC_Os08g10070	-0.440936	-1.31326	-0.819016	-1.60193	-2.02714	-0.437436	0.713153	0.013749
LOC_Os08g10310	-2.45599	-1.57746	-1.58914	-3.76305	-3.97614	-1.98735	0.730129	0.0107352
LOC_Os08g10330	-0.97675	-1.50756	-1.05213	-1.58334	-1.35244	-0.26171	0.776802	0.00491636
LOC_Os08g10510	-1.29422	-0.211688	-1.60137	-1.83323	-1.49725	-0.691867	0.659678	0.0272122
LOC_Os08g15030	-1.00063	-1.44234	-0.460939	-0.757001	-0.619689	0.228636	0.641048	0.0335454
LOC_Os08g16050	-1.2951	-4.4047	-3.68018	-2.34806	-2.89606	-2.03928	0.853397	0.000834291
LOC_Os08g16580	-1.30256	-0.212876	-0.935992	-1.31371	-1.80695	-0.437842	0.661236	0.026724
LOC_Os08g25624	-1.21229	-1.40261	-0.480771	-0.683079	-0.226456	0.382029	0.62437	0.0400322
LOC_Os08g26820	-0.454373	-0.602427	-1.02634	-1.45161	-1.50762	0.0887134	0.678667	0.0216769
LOC_Os08g35160	0.0310357	-0.940191	-0.418387	-1.68266	-1.27003	-1.03768	0.876033	0.000405847
LOC_Os08g35600	-0.678495	-2.24284	-2.60001	0.936213	-4.69907	-2.19351	0.634926	0.0358339
LOC_Os08g37432	1.11837	0.189832	-1.09064	-0.447806	-1.84388	-2.19049	0.640284	0.0338253
LOC_Os08g37670	-0.295257	-0.493922	-1.31241	-0.837964	-1.44478	-1.41806	0.921767	5.47376e-05
LOC_Os08g38710	-1.71367	-0.90421	-0.677589	-1.4531	-1.00017	0.785164	0.670973	0.0238125
LOC_Os08g38850	-2.85959	-3.17752	-2.01038	-3.75056	-2.09565	-1.42694	0.78344	0.00433641
LOC_Os08g39810	-2.15604	-6.2295	-2.46099	-1.77363	-2.11425	-0.61343	0.73319	0.0102477
LOC_Os08g39820	-0.67976	-1.11542	-0.90118	-0.528176	-0.616627	0.41336	0.640039	0.0339152
LOC_Os08g39840	-3.5515	-2.06458	-5.3002	-2.43862	-5.65913	-2.29994	0.658423	0.0276097
LOC_Os08g39850	-0.972194	-1.47364	-3.17911	-2.07782	-2.76113	-2.02181	0.799986	0.00311132
LOC_Os08g41620	-0.911838	-2.67427	-1.0005	-0.60104	-2.06303	-1.54555	0.7852	0.00419149
LOC_Os08g41880	-0.592992	-1.16835	-1.64454	-1.24916	-0.690901	-0.996824	0.873579	0.000441645
LOC_Os09g02710	-0.570409	-1.23533	-1.0414	-0.798319	-1.11366	-0.913639	0.875091	0.000419321
LOC_Os09g10274	-0.259716	-0.744572	-1.5077	-1.44166	-1.58555	0.157687	0.713592	0.0136641
LOC_Os09g11460	-1.5463	-1.4217	-0.906626	-0.911894	-0.564275	0.162681	0.644506	0.032299
LOC_Os09g16160	-3.52055	-0.902962	-3.48652	-3.31835	-2.97602	-0.881829	0.757631	0.00691255
LOC_Os09g16330	-1.68151	-0.362492	-1.13122	-1.70636	-1.52689	-1.22219	0.740727	0.0091162
LOC_Os09g16950	-3.24572	-2.19037	-1.00714	-1.2363	-2.54807	0.0690078	0.683212	0.0204813
LOC_Os09g26260	0.383586	-2.74341	-2.10906	-0.954137	0.556565	-0.568159	0.64188	0.0332424
LOC_Os09g27950	-1.01618	-1.02327	-1.98501	-0.78552	-1.66462	0.39589	0.726376	0.0113555
LOC_Os09g31380	-5.22486	-2.48419	-1.3825	-2.35692	-0.935217	0.906248	0.72287	0.0119581
LOC_Os09g36580	-1.09959	-0.56673	-0.878914	-1.79734	-1.34675	-0.751629	0.777537	0.00484942
LOC_Os09g36630	-2.05143	-2.59186	-1.95696	-2.24396	-0.763075	0.440522	0.729695	0.0108056
LOC_Os09g37540	-0.325549	-1.19427	-3.695	-2.49831	-2.88693	1.06648	0.728232	0.0110455
LOC_Os10g18260	-0.465453	-0.654396	-1.75067	-3.54675	-1.46138	0.107465	0.733924	0.0101332
LOC_Os10g25060	-1.68739	-0.39667	-4.15165	-4.92723	-2.07921	-0.0192133	0.620123	0.0418134
LOC_Os10g30850	-2.21021	-1.45119	-1.70379	-1.97491	-0.626334	0.408111	0.678115	0.0218253
LOC_Os10g33900	-0.738553	-1.45663	-1.66311	-2.89544	-4.30232	-1.73553	0.606972	0.0476763
LOC_Os10g38360	-3.70183	-2.64248	-5.43901	-0.706004	-3.12762	-1.06885	0.645445	0.0319663
LOC_Os10g38590	-0.254969	-1.16872	-1.8449	-0.959276	-0.360783	-0.153354	0.742977	0.00879691
LOC_Os10g38740	-1.28755	-0.957353	-0.921927	-0.893198	-1.64384	-0.324966	0.724764	0.0116298
LOC_Os10g42410	-0.107578	0.0275835	-0.572575	-0.916987	-1.2699	-1.20929	0.689328	0.0189478
LOC_Os10g42910	-0.102171	-1.16208	-0.500747	-1.22514	-1.89009	-1.67411	0.755092	0.00721554
LOC_Os11g02550	-1.02998	-0.915155	-0.703636	-0.890873	-1.03675	-0.0979224	0.723396	0.0118663
LOC_Os11g03840	-1.34426	-0.0136646	-0.692708	-2.49332	-0.202173	-0.0144239	0.689191	0.0189812
LOC_Os11g04560	0.102892	-2.81065	-2.06841	-0.0427181	-1.24492	0.818934	0.632364	0.0368233
LOC_Os11g04860	-0.853339	-0.122192	-1.32206	-1.7264	-0.925771	-0.737238	0.760352	0.00659827
LOC_Os11g05550	-0.993637	-0.200796	-0.698317	-2.11279	-1.51607	-0.792343	0.787667	0.00399452
LOC_Os11g07140	-0.817154	-1.36934	0.00559454	-1.32376	-1.76685	-1.90208	0.654284	0.0289507
LOC_Os11g07150	-2.4343	-4.66404	-11.3354	-0.220459	-1.22158	-0.476172	0.685527	0.0198909
LOC_Os11g07160	-1.73864	-2.16257	-1.49993	-1.12784	-1.27736	-0.849135	0.725438	0.0115144
LOC_Os11g17440	-0.502947	-1.13921	-1.25341	-2.8861	-1.0696	-1.0184	0.742316	0.00888984
LOC_Os11g32590	0.666855	-0.644846	-1.52612	-3.12619	-2.99369	-1.74862	0.796162	0.00336814
LOC_Os11g39370	-0.717875	-0.625703	-0.966775	-0.878713	-1.19233	-0.618955	0.824654	0.0017873
LOC_Os11g40590	-1.09719	-1.0858	-1.6867	-1.58449	-0.523872	-0.37848	0.662629	0.0262929
LOC_Os11g44380	-0.341405	-0.545107	-3.15388	-1.51056	-1.57833	0.0583217	0.777493	0.00485345
LOC_Os11g44870	-0.815369	-0.529707	-1.08699	-0.624294	-1.49162	-0.0246961	0.706184	0.0151471
LOC_Os12g02490	-1.10997	-0.902873	-0.735971	-1.07015	-0.980734	-0.196015	0.699524	0.0165762
LOC_Os12g06220	-0.416348	-1.18115	-1.17475	-1.49027	-1.49226	0.117512	0.804605	0.0028209
LOC_Os12g12090	-0.735318	-0.508101	-2.21527	-0.568389	-1.96464	-0.25287	0.696259	0.017311
LOC_Os12g12120	-1.12141	-1.15072	-1.32193	-0.728654	-1.21231	-0.346636	0.714276	0.0135327
LOC_Os12g13730	-1.5681	-1.23844	-1.72303	-1.57343	-2.37899	-1.67474	0.736798	0.00969403
LOC_Os12g14520	0.223207	-0.47583	-2.04454	-2.11807	-0.770177	-0.749539	0.783571	0.00432552
LOC_Os12g15470	-0.969391	-0.831688	-1.0311	-0.868904	-1.19541	-0.220829	0.760723	0.00655631
LOC_Os12g16210	-2.64346	-2.46099	-1.88127	-2.80902	-0.771397	0.117249	0.633717	0.0362983
LOC_Os12g16524	-1.13201	-0.786306	-0.636886	-0.935298	-0.656426	-0.379756	0.703327	0.0157488
LOC_Os12g19030	-1.59324	-0.841387	-0.782728	-1.31727	-0.853769	-0.144152	0.709919	0.0143857
LOC_Os12g29950	-0.511779	0.0426432	-1.16004	-1.95674	-1.73586	-2.30482	0.839861	0.00121613
LOC_Os12g32850	-2.03969	-3.32528	-1.51688	-0.223351	-5.0312	-2.24949	0.640893	0.033602
LOC_Os12g36110	-1.12991	-1.69814	-1.87574	-1.10123	-1.68999	0.203716	0.710921	0.0141862
LOC_Os12g36400	-0.947506	-0.52589	-0.183127	-0.602554	-0.492788	-0.0784295	0.625785	0.0394506
LOC_Os12g36410	-0.739965	-0.682166	-0.546308	-0.98642	-0.336911	-0.391436	0.642761	0.0329238
LOC_Os12g37770	-1.01855	-0.952502	-1.5137	-1.11696	-1.25337	0.156292	0.693297	0.0179976
LOC_Os12g37840	-1.14436	-1.35212	-0.492692	-1.17831	0.0124615	-0.286715	0.627074	0.0389257
LOC_Os12g41124	-1.66366	-0.355794	-0.03538	-1.24385	-1.25659	-1.52619	0.660079	0.0270859
LOC_Os12g41710	-2.04158	-0.812396	-4.11405	-2.21787	-3.72331	-1.32785	0.745132	0.00849877
LOC_Os12g44060	-1.52286	-1.05029	-1.11073	-2.21721	-0.439989	-0.308698	0.720419	0.0123928
LOC_Osp1g00910	-0.403894	-1.18516	-1.89166	-1.07051	-0.74251	-0.697305	0.78849	0.00393031
LOC_Os01g10640	-0.0250085	0.586881	-3.41851	-0.917325	-13.8458	-12.5238	0.615555	0.04379
LOC_Os03g46200	-2.96381	-3.24294	-1.77438	-1.43388	-14.1784	-10.8811	0.702817	0.0158581
LOC_Os06g03900	-1.36039	-0.499395	-1.76227	-1.68262	-14.3193	-12.2497	0.696906	0.0171637
LOC_Os06g45960	-0.574027	-4.79536	-11.8661	8.69	-11.0028	-8.75154	0.643351	0.0327116
LOC_Os07g33710	-1.91314	-2.5819	-1.45847	-1.08011	-11.0154	-7.67948	0.641075	0.0335357
LOC_Os07g33954	-0.264747	-14.192	-2.09659	-1.55084	-12.9775	-13.0401	0.769287	0.00563973
LOC_Os07g34850	-1.67095	-0.514456	0.237192	-1.36156	-13.7491	-11.7232	0.603373	0.0493743
LOC_Os07g35340	-3.35123	-1.76176	-3.79892	-3.59328	-12.1827	-8.11374	0.805383	0.00277401
LOC_Os09g32670	-0.393115	-0.89551	-0.380471	-3.32131	-13.9375	-12.6742	0.686421	0.0196662
LOC_Os10g14290	-2.14795	-4.09749	-2.27235	-5.20571	-11.8819	-12.0627	0.610688	0.0459655
LOC_Os01g06230	0.881721	0.678598	2.52623	15.2978	-13.9095	0	-0.617175	0.0430815
LOC_Os01g34450	-8.92184	1.93292	2.05889	12.0782	1.04734	2.87269	-0.74288	0.00881049
LOC_Os03g02050	-9.9901	0.605221	13.1815	13.6707	4.04553	14.8318	-0.63931	0.0341844
LOC_Os04g32740	-8.69	9.84549	11.056	9.31967	9.45327	0.100124	-0.690784	0.0185952
LOC_Os04g32960	-7.85175	1.16267	8.07682	10.0647	0.592876	1.95341	-0.606675	0.0478152
LOC_Os07g03710	-10.8065	10.3772	14.516	4.28708	3.83589	2.3572	-0.678555	0.021707
LOC_Os08g28000	-13.3991	0	14.8861	14.6574	-0.11757	-0.275377	-0.717538	0.0129185
LOC_Os01g04360	-11.944	11.8967	1.55151	12.4273	1.56242	2.13956	-0.68044	0.0212048
LOC_Os01g28450	0.663866	14.2342	2.03502	14.3276	-0.115668	1.01645	-0.675677	0.0224899
LOC_Os02g13620	1.71013	12.1765	1.81588	14.4726	2.28993	2.6331	-0.712012	0.0139712
LOC_Os02g28470	0.0367541	10.9622	1.26095	11.8626	0.889172	0.00549599	-0.868117	0.00052988
LOC_Os05g36210	-12.7322	13.4108	2.52484	14.3635	3.14125	1.69335	-0.830231	0.00155857
LOC_Os06g17020	-0.439302	10.9908	2.21545	12.4102	1.97085	1.94822	-0.920834	5.76602e-05
LOC_Os11g05640	-0.332575	11.3387	-0.324591	11.5147	1.46547	2.18569	-0.640443	0.033767
LOC_Os01g01290	0.388586	0.277682	2.39968	1.25027	1.84915	1.03285	-0.675596	0.0225124
LOC_Os01g01600	1.11481	0.89944	1.26005	0.616081	3.59798	0.605517	-0.667544	0.024811
LOC_Os01g03750	-0.20621	-0.111358	0.312891	1.4256	1.25592	1.32158	-0.715275	0.0133423
LOC_Os01g04380	3.23606	-0.658872	2.45144	2.70929	3.96491	2.92911	-0.735851	0.00983727
LOC_Os01g07880	1.23891	-0.0800185	0.273272	0.590894	0.857726	0.557141	-0.635292	0.0356943
LOC_Os01g08730	0.867375	0.590534	1.12305	2.88427	2.05973	0.660263	-0.854884	0.000798674
LOC_Os01g08780	-0.384506	-0.0296493	0.841649	1.64537	1.95016	0.884483	-0.757975	0.0068722
LOC_Os01g09620	0.0965301	-0.602157	1.30075	0.526221	0.808209	0.350835	-0.70448	0.015504
LOC_Os01g10320	2.00463	1.46824	3.84718	3.95054	4.12104	3.31	-0.783792	0.00430716
LOC_Os01g12000	0.50999	-0.207786	0.755674	2.68869	3.25824	1.97137	-0.748971	0.00798593
LOC_Os01g12720	0.668455	0.257162	0.916657	0.879874	0.955385	0.777911	-0.852056	0.000867403
LOC_Os01g12810	2.55957	2.92544	2.3549	1.40531	3.42275	0.503902	-0.732731	0.0103198
LOC_Os01g14510	0.726196	0.787152	1.22806	2.43403	1.8119	1.34297	-0.827619	0.00166279
LOC_Os01g15900	1.74733	2.42796	2.10987	1.70575	2.30378	1.31095	-0.77013	0.0055549
LOC_Os01g17390	1.3786	1.24799	1.1272	1.02598	0.902462	-0.208668	-0.643861	0.0325288
LOC_Os01g17396	1.37093	2.12699	1.82759	1.87888	1.16635	0.992025	-0.706637	0.0150533
LOC_Os01g18220	1.31857	1.30544	0.982587	4.58431	3.5656	2.14065	-0.750783	0.00775185
LOC_Os01g20860	0.387363	-0.0157069	1.36143	0.778109	0.535373	0.572735	-0.797845	0.00325323
LOC_Os01g21490	0.124179	-0.414452	2.25032	11.2656	2.80735	1.52834	-0.738735	0.00940595
LOC_Os01g24820	0.812529	2.11071	3.40062	5.89148	4.89218	3.05436	-0.812208	0.00238732
LOC_Os01g27160	1.6447	0.259616	1.21299	1.3644	2.13313	0.727262	-0.646703	0.0315243
LOC_Os01g28840	0.581191	0.189906	0.543883	12.9869	3.12533	2.81032	-0.642404	0.0330527
LOC_Os01g32364	-0.530245	0.331047	0.895474	1.94222	2.79603	3.34266	-0.653712	0.0291394
LOC_Os01g32780	0.0892643	1.21156	-0.0567613	2.24208	2.5376	2.09111	-0.603762	0.0491889
LOC_Os01g36220	0.280615	0.951532	0.614617	0.456769	0.66724	0.0338318	-0.753492	0.00741141
LOC_Os01g36790	0.215952	1.36078	0.394548	1.56843	2.78223	1.45978	-0.622082	0.0409851
LOC_Os01g39860	-0.449044	-0.827688	1.26606	12.6885	4.09163	2.72732	-0.654719	0.0288076
LOC_Os01g42090	0.605217	-0.0723929	1.48872	2.1011	1.82564	1.88019	-0.797599	0.00326985
LOC_Os01g42110	0.127998	0.0211581	1.47835	2.28921	3.66148	2.32556	-0.61817	0.0426506
LOC_Os01g43580	0.603921	-0.202543	2.19101	2.65438	1.77269	1.82121	-0.863248	0.000619217
LOC_Os01g44250	-0.0242475	0.319287	0.157476	1.35844	2.31448	1.72316	-0.633306	0.0364572
LOC_Os01g45460	2.60689	4.85085	2.59732	2.9519	2.61395	0.531868	-0.855827	0.000776678
LOC_Os01g49280	1.42977	1.19468	1.72829	1.61246	1.98287	1.22874	-0.903377	0.000137745
LOC_Os01g49710	-0.359107	2.01522	0.459432	1.70598	2.86973	2.79383	-0.644461	0.032315
LOC_Os01g50370	1.52388	0.0643036	1.2506	2.50629	2.15766	0.263164	-0.712355	0.0139042
LOC_Os01g51040	0.4637	1.23849	1.4147	1.00665	1.18725	0.828489	-0.932112	2.93586e-05
LOC_Os01g52260	1.15493	0.828096	0.944163	0.995604	0.804474	0.274141	-0.637148	0.034991
LOC_Os01g52330	0.134117	0.344104	1.69785	1.43423	2.4865	1.75413	-0.76897	0.00567184
LOC_Os01g52710	0.223611	-0.384581	1.82743	3.86736	12.8738	2.29263	-0.779519	0.00467245
LOC_Os01g53294	0.0373689	0.507071	0.793778	0.94564	1.49535	1.49762	-0.76999	0.00556896
LOC_Os01g53370	1.65071	-0.174169	0.992489	1.87016	2.33552	1.30906	-0.768395	0.00573052
LOC_Os01g53860	-1.00073	-0.420399	1.24615	3.47713	-0.556811	11.568	-0.663305	0.0260853
LOC_Os01g55350	3.74585	2.15824	1.44101	2.25221	-0.221492	-0.857764	-0.735688	0.00986207
LOC_Os01g55670	-0.217383	1.0484	0.869247	0.939104	1.11072	0.885642	-0.775807	0.00500792
LOC_Os01g58194	0.22707	1.08066	1.86466	2.14653	3.3037	2.69329	-0.651265	0.0299569
LOC_Os01g58420	0.706597	-0.591318	0.733578	1.18665	0.333847	1.09343	-0.661769	0.0265585
LOC_Os01g60110	0.377518	0.710597	0.888911	1.17779	1.09414	0.0818068	-0.74951	0.00791583
LOC_Os01g61700	1.98039	1.23125	1.94036	2.3923	3.01474	1.68218	-0.878121	0.000377164
LOC_Os01g62370	0.575118	-0.199843	0.772102	0.51219	1.66171	1.19639	-0.651307	0.0299428
LOC_Os01g62610	-0.336529	0.66418	0.969537	0.450406	1.5302	2.03618	-0.8335	0.00143516
LOC_Os01g62770	2.40477	1.50955	2.4409	2.92194	2.9326	1.06766	-0.90642	0.000119813
LOC_Os01g64120	4.93198	4.95563	2.69213	3.11014	2.55955	0.291855	-0.718204	0.0127955
LOC_Os01g64660	0.891914	1.04672	0.949611	0.784176	0.897173	0.456281	-0.868189	0.000528624
LOC_Os01g66650	3.93899	0.0795411	0.366804	1.38145	2.2116	0.793672	-0.621954	0.0410389
LOC_Os01g66720	0.655235	1.51056	1.10431	1.55291	1.77955	2.27671	-0.897738	0.000176314
LOC_Os01g67320	1.24013	1.70111	1.55611	1.57886	2.12497	1.74504	-0.751771	0.00762646
LOC_Os01g67420	0.670019	0.405357	1.06088	0.845654	1.9725	1.10573	-0.787312	0.00402238
LOC_Os01g68960	1.06377	2.29505	1.42127	1.86993	2.06583	1.40936	-0.82222	0.00189459
LOC_Os01g71180	1.36819	0.740486	1.78307	1.48716	-0.435021	-0.536976	-0.660999	0.0267977
LOC_Os01g71310	0.627902	-0.241573	0.381185	1.58294	1.12807	0.664031	-0.620127	0.0418117
LOC_Os01g72460	1.97193	2.7282	1.11447	2.61551	1.31878	0.778118	-0.812011	0.00239788
LOC_Os01g72520	0.476427	0.418311	1.22721	0.721286	1.55123	1.51552	-0.803088	0.00291397
LOC_Os01g73310	0.768128	0.463395	0.515852	0.103792	0.730429	0.385999	-0.659588	0.0272406
LOC_Os02g04369	1.3363	0.711341	1.04606	1.70854	2.5416	3.24227	-0.829551	0.00158524
LOC_Os02g04780	2.23844	1.14296	1.56978	3.24852	6.09974	3.0762	-0.635561	0.0355917
LOC_Os02g06530	-0.159931	1.2977	0.9052	1.47384	2.20729	0.912712	-0.738109	0.00949833
LOC_Os02g06910	0.470362	0.160259	0.911378	0.549814	0.413241	0.00484847	-0.785083	0.00420103
LOC_Os02g07930	1.40829	1.18114	1.3369	1.85262	3.47159	0.653158	-0.755948	0.00711229
LOC_Os02g10730	-0.0446186	1.62626	0.592584	1.68513	1.60403	1.71878	-0.755277	0.00719317
LOC_Os02g10990	0.348603	1.19262	0.861173	0.755072	0.717433	0.302028	-0.657379	0.0279437
LOC_Os02g12090	-2.02964	1.20055	2.1421	0.343281	1.94747	3.57859	-0.640028	0.0339194
LOC_Os02g12400	-0.23078	0.221253	0.375123	0.436571	0.50289	0.550908	-0.695955	0.0173806
LOC_Os02g13780	1.72583	9.62388	0.470508	3.13642	2.57513	1.37214	-0.806796	0.00269038
LOC_Os02g13800	2.40439	2.32382	3.97893	4.43757	4.50966	3.66882	-0.897602	0.000177341
LOC_Os02g14980	-0.235466	0.107657	0.309816	1.09231	1.10734	0.853507	-0.725805	0.0114522
LOC_Os02g15820	-0.0128813	0.757713	3.71797	10.4388	11.2562	2.13209	-0.757412	0.00693833
LOC_Os02g15860	1.54723	1.97388	2.42658	2.21936	3.20143	1.74904	-0.784966	0.0042106
LOC_Os02g19470	1.30743	0.0937605	1.58352	1.99018	2.71316	0.887945	-0.795833	0.00339092
LOC_Os02g22020	1.22217	1.57004	3.60005	2.18388	-0.0976071	-0.564757	-0.618903	0.0423349
LOC_Os02g26470	0.918009	2.30274	1.88153	2.35787	3.05066	2.76137	-0.778012	0.00480663
LOC_Os02g27220	0.821087	0.55424	0.377538	0.417009	0.294785	-0.166218	-0.619873	0.0419199
LOC_Os02g35100	1.31553	0.781925	1.06781	0.766471	0.301659	0.0738692	-0.799062	0.00317203
LOC_Os02g36190	-1.19772	0.340003	0.841245	2.36455	0.392863	0.388683	-0.651855	0.0297584
LOC_Os02g41954	2.76563	4.45717	1.43863	3.65833	3.63756	0.0274453	-0.734987	0.00996918
LOC_Os02g43540	1.07771	1.4848	1.27093	2.28479	2.69093	1.21877	-0.667523	0.024817
LOC_Os02g43560	-1.01795	0.69453	0.859387	2.92571	2.83985	2.35152	-0.652629	0.0294994
LOC_Os02g43820	0.489502	1.63897	1.35011	1.12109	2.24431	0.740197	-0.626657	0.0390951
LOC_Os02g44040	0.590887	0.616852	3.04218	14.832	2.924	3.01546	-0.716519	0.0131081
LOC_Os02g44090	0.156517	-0.797944	1.86652	2.45647	2.39882	2.10115	-0.834274	0.00140702
LOC_Os02g44870	0.725578	-0.738418	0.822698	1.69056	0.669249	1.69042	-0.710752	0.0142197
LOC_Os02g45660	0.394651	0.758704	0.403409	0.246113	0.0922763	0.0644903	-0.689204	0.018978
LOC_Os02g46030	2.06956	1.03922	4.1201	2.31621	1.09255	2.27346	-0.75161	0.00764676
LOC_Os02g46660	0.932805	1.31988	1.08195	0.927556	0.548785	-0.0603973	-0.738412	0.00945353
LOC_Os02g47980	0.352595	0.265858	1.30851	2.29641	2.0855	1.4081	-0.80177	0.00299665
LOC_Os02g48350	0.0530934	0.684272	1.34474	0.546673	0.977803	1.3297	-0.793252	0.00357379
LOC_Os02g48900	0.254043	-0.318044	0.558269	1.55232	1.28669	1.70645	-0.69364	0.017917
LOC_Os02g49310	0.304187	0.014719	0.83635	1.2109	1.32965	1.04434	-0.882619	0.000320602
LOC_Os02g49970	0.58954	-0.260078	3.09082	3.52461	4.50709	0.723691	-0.823473	0.00183878
LOC_Os02g51750	0.0408049	0.665641	0.826186	1.06249	1.30687	1.9763	-0.804206	0.00284516
LOC_Os02g52210	-0.570663	-0.576391	1.38893	3.17559	1.67293	2.54215	-0.757313	0.00695
LOC_Os02g53720	-0.301383	0.116377	1.69983	0.6031	0.484894	0.508648	-0.702937	0.0158323
LOC_Os02g57840	2.28885	1.40669	3.82901	4.54127	4.38304	4.24602	-0.765872	0.00599307
LOC_Os02g58100	2.82987	3.24238	1.91899	2.60551	2.45684	-0.659149	-0.603373	0.0493745
LOC_Os02g58270	0.455576	1.30483	0.752129	0.879722	0.359387	0.738159	-0.692105	0.0182792
LOC_Os03g01880	-0.570535	0.920113	0.625085	1.32841	0.434409	2.20965	-0.824512	0.00179343
LOC_Os03g02685	0.609103	0.239585	0.349755	1.09173	0.0209532	0.553238	-0.7111	0.0141507
LOC_Os03g02750	1.50127	0.497743	1.9064	2.58276	0.565055	-0.275254	-0.734673	0.0100175
LOC_Os03g03370	0.33276	-0.279694	1.35374	4.03514	3.33448	3.58024	-0.772576	0.00531416
LOC_Os03g03980	1.89994	0.791418	1.02717	3.16405	2.24933	2.00264	-0.838469	0.00126176
LOC_Os03g05280	0.0123421	0.468382	0.579679	0.991749	0.60246	0.975523	-0.834194	0.00140993
LOC_Os03g05840	1.53565	1.78402	2.24443	2.73365	13.7906	2.51909	-0.89409	0.00020532
LOC_Os03g06330	0.654323	1.15377	0.974211	1.91431	1.52785	1.28175	-0.890347	0.000238721
LOC_Os03g07960	1.18739	1.09261	0.671657	0.800501	0.111846	0.0395321	-0.701178	0.0162127
LOC_Os03g08110	1.17859	0.827521	1.24792	1.50104	0.0414099	-0.599457	-0.679822	0.0213685
LOC_Os03g08390	0.561037	0.705251	0.963415	0.803929	0.583872	0.882051	-0.921296	5.61999e-05
LOC_Os03g08960	-0.429077	-0.471012	1.13537	1.58804	1.84687	1.99125	-0.634658	0.0359366
LOC_Os03g09170	0.454391	-0.101488	1.98281	3.72179	0.77379	2.73822	-0.711277	0.0141158
LOC_Os03g10150	-0.698606	-1.19718	1.14122	14.5955	2.27427	1.75798	-0.62752	0.0387452
LOC_Os03g11910	0.94254	1.21562	2.35359	2.36839	2.41775	2.30776	-0.807726	0.00263637
LOC_Os03g12860	-0.277195	0.195099	2.19635	0.584389	1.79318	1.47975	-0.675329	0.0225858
LOC_Os03g14250	-0.316603	0.222227	1.26212	0.653325	2.40526	1.34821	-0.693957	0.017843
LOC_Os03g16020	3.29395	1.57187	2.3351	2.59197	3.54041	4.99223	-0.611966	0.0453875
LOC_Os03g16030	2.13589	1.8792	2.13016	3.31983	4.58907	4.52486	-0.723473	0.0118528
LOC_Os03g16334	0.678468	-0.265315	0.589655	1.28193	1.27511	0.894484	-0.612121	0.0453176
LOC_Os03g16350	0.846605	2.42164	1.47297	1.14035	3.02481	0.95555	-0.718797	0.0126868
LOC_Os03g16700	1.20959	1.21855	0.910257	0.880604	0.412838	-0.175397	-0.729151	0.0108944
LOC_Os03g16920	3.98778	1.91987	3.49027	5.401	5.26467	3.61199	-0.720833	0.0123186
LOC_Os03g17790	2.32168	0.935826	5.70737	7.13234	7.59905	5.79072	-0.747843	0.00813413
LOC_Os03g17800	0.832337	1.32937	0.670114	1.2955	0.900195	1.41163	-0.903532	0.000136787
LOC_Os03g18300	0.435241	-0.0810512	1.00757	1.10242	1.85707	1.6549	-0.707174	0.0149426
LOC_Os03g20120	0.83994	-0.141181	2.03963	3.66513	2.45175	1.79808	-0.818087	0.00208774
LOC_Os03g21890	0.970996	1.50471	1.24514	1.05104	1.33722	0.307264	-0.788119	0.00395919
LOC_Os03g22200	0.661563	0.509251	1.77726	3.42587	2.81282	2.17374	-0.89433	0.000203314
LOC_Os03g22790	1.5066	2.73634	2.34396	2.87116	3.91668	1.53287	-0.693257	0.018007
LOC_Os03g24070	0.329478	-0.813575	1.91306	12.8963	3.84712	2.03669	-0.731919	0.0104482
LOC_Os03g26490	0.611442	0.00705395	1.10883	2.80238	2.76458	2.9349	-0.712441	0.0138873
LOC_Os03g26870	0.946622	-0.223905	-0.0911871	1.42957	0.68455	1.60431	-0.640498	0.0337465
LOC_Os03g41060	2.71728	1.51656	2.34092	2.67698	3.17595	3.04361	-0.742186	0.00890815
LOC_Os03g41064	0.882565	0.606032	3.5583	2.25188	13.5309	1.45977	-0.830528	0.00154706
LOC_Os03g41438	0.355293	0.57641	0.206385	1.18378	0.86212	0.159529	-0.721507	0.0121984
LOC_Os03g42830	0.92884	0.676586	1.88131	2.10252	2.40339	2.58044	-0.847349	0.000991611
LOC_Os03g44380	-0.0731581	-0.493957	1.75746	2.8116	2.09646	2.26355	-0.754376	0.00730278
LOC_Os03g44670	0.949335	0.771989	0.790217	1.04764	0.119193	-0.22035	-0.74744	0.00818761
LOC_Os03g45920	1.16791	-0.223378	0.832444	0.966558	2.83329	3.00884	-0.689823	0.0188273
LOC_Os03g46070	-0.642385	-0.0671021	2.71078	1.07521	2.3453	0.80287	-0.657219	0.0279953
LOC_Os03g49350	-0.25435	-0.139951	0.71296	1.49506	2.17025	1.74143	-0.772274	0.00534347
LOC_Os03g49630	1.01431	1.41674	1.24008	1.06643	0.760762	0.407848	-0.864286	0.00059928
LOC_Os03g50160	1.31943	3.44705	2.29404	1.86891	4.41412	7.48325	-0.638953	0.0343166
LOC_Os03g51760	1.38986	0.623537	4.15412	5.31179	4.96055	4.04537	-0.876665	0.000396998
LOC_Os03g52390	-0.815297	2.31595	3.9354	1.91406	0.0535353	0.427688	-0.775969	0.0049929
LOC_Os03g53400	0.584533	0.595796	0.444572	2.88618	1.29555	2.59272	-0.706836	0.0150122
LOC_Os03g54050	1.83238	1.02372	1.72586	2.39234	1.78045	1.01874	-0.881557	0.000333341
LOC_Os03g54930	-0.134376	0.250688	1.15495	1.89777	1.83524	2.70157	-0.772371	0.00533404
LOC_Os03g55320	-0.115633	-0.110212	0.265754	0.984837	0.383742	1.07573	-0.670526	0.023941
LOC_Os03g55850	-0.0922829	0.0668237	0.747741	0.970602	1.16207	1.72751	-0.780732	0.00456651
LOC_Os03g58170	-0.106605	0.387073	0.725004	1.12495	1.17696	1.35369	-0.796051	0.00337579
LOC_Os03g58940	0.961084	0.900904	0.508794	1.77564	1.02117	0.708151	-0.699312	0.0166233
LOC_Os03g59360	-0.679857	0.336572	0.670489	1.33858	1.35491	2.28572	-0.700091	0.0164509
LOC_Os03g60560	1.65759	-1.3771	2.12011	2.69625	2.01536	3.71055	-0.691832	0.0183441
LOC_Os03g60580	2.2981	3.56239	3.3958	6.02718	5.4145	4.86646	-0.85109	0.000891875
LOC_Os03g61080	0.825823	0.649073	1.7588	0.308209	1.07991	0.307151	-0.633054	0.0365548
LOC_Os03g61090	0.46476	0.856188	0.357779	0.476019	0.2749	0.352343	-0.712668	0.013843
LOC_Os03g61890	0.471041	1.43794	1.15731	0.941584	0.789711	-0.222858	-0.773508	0.00522442
LOC_Os03g62670	0.227642	0.71821	0.443944	0.526204	0.330827	-0.0950586	-0.626973	0.0389664
LOC_Os04g02920	0.37548	0.838843	0.723131	0.359421	-0.215025	-0.143281	-0.629887	0.0377975
LOC_Os04g05570	2.05847	-0.0907136	0.504974	3.66218	2.70172	2.02505	-0.711065	0.0141576
LOC_Os04g10690	1.58619	0.657482	1.31135	1.56888	2.93186	1.58179	-0.763321	0.0062675
LOC_Os04g12530	1.36023	4.13967	0.244336	2.35484	1.07895	-0.324938	-0.620632	0.0415971
LOC_Os04g16450	-0.119465	0.276378	1.2827	0.827107	1.88751	1.95428	-0.688063	0.0192581
LOC_Os04g19740	0.472972	0.226568	1.14494	1.98228	2.78218	2.65626	-0.658306	0.0276472
LOC_Os04g21320	0.663545	0.578844	0.601117	0.425708	1.40131	1.05562	-0.662055	0.0264698
LOC_Os04g25490	1.87331	1.62717	2.62611	2.96057	3.64158	-0.224602	-0.77481	0.00510096
LOC_Os04g34250	0.660634	0.849558	0.857544	1.16325	0.719885	0.995243	-0.927597	3.89642e-05
LOC_Os04g38220	0.395014	0.110714	2.45913	1.37198	3.24643	0.86231	-0.630513	0.0375496
LOC_Os04g41970	0.868591	0.100798	0.499472	1.7886	2.41086	0.871869	-0.720717	0.0123394
LOC_Os04g44510	1.81506	-0.457654	0.452292	0.788293	0.397693	1.4383	-0.656294	0.028294
LOC_Os04g47110	1.88629	-1.39952	1.25944	13.2232	2.24322	1.33415	-0.772177	0.00535284
LOC_Os04g48070	0.738552	0.265766	0.263501	1.42058	1.5892	1.38392	-0.7478	0.00813984
LOC_Os04g48260	-0.25283	0.250443	0.98506	1.58513	1.76455	1.79094	-0.769173	0.00565127
LOC_Os04g48840	0.81535	1.10507	1.26137	0.931961	1.31961	1.56918	-0.83784	0.00128277
LOC_Os04g49900	-1.39722	-0.149416	1.68709	1.1318	1.39554	0.97332	-0.660215	0.0270431
LOC_Os04g51410	0.185582	0.615367	0.781882	1.46491	0.8785	1.36185	-0.812185	0.00238854
LOC_Os04g51660	-0.304687	0.611188	1.38845	2.7504	1.48929	1.27912	-0.709865	0.0143965
LOC_Os04g53370	2.08822	1.24722	1.51925	2.36326	2.30738	1.51938	-0.874299	0.000430912
LOC_Os04g53920	0.21313	-1.34473	-0.4069	-1.80101	-3.38883	10.825	0.617519	0.0429323
LOC_Os04g54240	-0.482984	1.19169	1.25885	1.52349	2.76297	2.38819	-0.741195	0.00904914
LOC_Os04g54310	-1.44637	0.20519	0.490798	0.910733	1.55655	2.9983	-0.607836	0.0472747
LOC_Os04g56710	1.13007	1.13768	0.683363	0.69829	0.675206	0.00450119	-0.690892	0.0185692
LOC_Os04g57739	1.15121	0.788529	1.92952	1.61453	2.2412	2.67213	-0.712981	0.0137823
LOC_Os05g01530	-0.237404	1.30562	0.890059	0.836871	0.639964	0.581551	-0.69365	0.0179146
LOC_Os05g02070	-1.05486	1.51169	2.64119	3.71107	4.11844	1.746	-0.789824	0.00382788
LOC_Os05g06780	-0.836536	0.236867	1.86934	1.2974	1.83716	4.13192	-0.60678	0.0477662
LOC_Os05g07880	0.753025	1.45119	0.828306	2.29194	1.99046	0.778713	-0.823323	0.00184538
LOC_Os05g07890	0.602239	0.538618	1.80758	2.60766	3.17098	2.81499	-0.759325	0.00671561
LOC_Os05g09380	0.401636	0.333006	0.784561	0.953495	0.739102	1.06581	-0.83171	0.00150178
LOC_Os05g10690	-0.0920033	0.362464	1.01987	0.961116	1.24128	1.5199	-0.874458	0.000428556
LOC_Os05g11010	0.546443	0.99293	1.52347	2.09784	1.57616	2.19776	-0.875119	0.000418919
LOC_Os05g11510	0.799207	0.761402	0.967232	0.507013	0.8931	-0.0602425	-0.783861	0.00430143
LOC_Os05g13370	0.358456	0.0706851	0.93495	1.4583	1.21449	1.40783	-0.822687	0.00187364
LOC_Os05g16680	0.910114	1.37851	0.432659	3.45708	1.96324	0.138279	-0.786404	0.0040945
LOC_Os05g32320	-0.189476	0.391923	0.815449	1.26157	1.16754	1.53034	-0.841573	0.00116172
LOC_Os05g32960	0.025091	-0.974347	1.2971	1.72527	4.39799	3.35325	-0.638672	0.0344211
LOC_Os05g33310	1.04163	0.440068	0.8688	1.06754	1.47219	1.00881	-0.694533	0.0177088
LOC_Os05g33940	1.12109	0.0971064	0.761313	1.08819	0.924922	1.11314	-0.807414	0.00265443
LOC_Os05g35140	0.209589	0.76457	0.641045	0.923983	0.981127	1.29378	-0.865622	0.00057433
LOC_Os05g38290	0.647703	0.913166	3.04454	2.81042	4.16257	3.93096	-0.60717	0.0475841
LOC_Os05g38490	1.12203	0.927159	1.04366	2.20284	1.38175	-0.170705	-0.783665	0.00431765
LOC_Os05g39250	1.55443	2.02228	2.75152	6.5974	4.91588	4.24732	-0.726612	0.0113157
LOC_Os05g41490	-2.18822	-0.789353	3.0561	3.38461	3.30109	15.1795	-0.708118	0.0147493
LOC_Os05g41950	1.44895	1.4098	1.61631	2.01455	3.11764	1.17186	-0.829096	0.00160325
LOC_Os05g43910	0.944927	3.10567	0.43355	3.49177	4.9348	3.55003	-0.839837	0.00121691
LOC_Os05g44300	2.11266	1.78102	1.04176	1.88171	2.22328	1.13698	-0.722054	0.0121016
LOC_Os05g44340	1.04384	0.695534	1.76257	1.68043	2.34965	1.55283	-0.837326	0.00130017
LOC_Os05g45710	0.459326	0.604962	1.04013	0.750621	0.873221	0.257688	-0.882308	0.000324291
LOC_Os05g46040	-0.173871	0.303354	0.762311	1.06569	1.20692	1.65314	-0.787569	0.00400219
LOC_Os05g46090	0.502074	-0.00877864	1.46352	0.506049	1.98988	1.63759	-0.655274	0.0286258
LOC_Os05g47790	-0.479386	1.15299	2.939	0.560206	0.428388	0.287592	-0.631211	0.0372746
LOC_Os05g48260	0.951444	1.31721	0.872364	1.20478	2.68901	1.11244	-0.900817	0.000154364
LOC_Os05g49170	-0.698887	0.587326	1.11641	1.38461	2.25059	2.03662	-0.821072	0.00194685
LOC_Os05g49350	0.81661	1.2128	1.65807	1.34602	1.06485	1.19959	-0.93891	1.84444e-05
LOC_Os05g50310	0.890976	0.537214	1.5122	0.589467	0.962387	-0.182903	-0.622724	0.040716
LOC_Os05g50510	0.775194	0.276972	0.278788	0.418737	0.798113	0.205062	-0.652354	0.0295913
LOC_Os05g50900	-0.349198	0.672918	0.212874	1.80559	0.928151	0.808694	-0.733034	0.0102722
LOC_Os05g51110	0.192812	0.566453	0.268933	0.567527	0.983767	1.35139	-0.619226	0.0421967
LOC_Os06g04090	-0.0406804	0.673661	2.60917	2.31226	4.04784	3.30181	-0.648018	0.0310665
LOC_Os06g04889	-1.09486	0.507045	1.57845	1.18818	1.6665	3.38632	-0.792232	0.00364805
LOC_Os06g09900	0.186241	0.878737	0.356861	0.767993	0.561249	0.845215	-0.775241	0.00506062
LOC_Os06g10170	-1.99129	-0.544822	0.760336	0.961402	2.4258	4.44949	-0.641453	0.0333978
LOC_Os06g10280	0.122807	0.565173	0.569815	1.08821	0.851438	1.36661	-0.810336	0.00248909
LOC_Os06g11090	1.31621	-0.613665	1.01367	3.15668	4.66342	2.49301	-0.741204	0.00904782
LOC_Os06g11310	0.806941	0.869933	1.48594	0.728439	1.49884	1.18081	-0.627949	0.0385725
LOC_Os06g12740	1.55553	-0.16331	0.973514	1.25891	1.99128	-0.246668	-0.609899	0.0463253
LOC_Os06g13720	0.444371	0.321643	2.22808	2.92195	3.26779	3.73193	-0.632407	0.0368065
LOC_Os06g14370	-0.612547	0.364762	0.894977	1.61309	2.30991	3.07575	-0.670353	0.0239909
LOC_Os06g14670	0.968988	0.486577	3.84818	5.25222	4.51547	5.2471	-0.836011	0.00134545
LOC_Os06g15810	1.49104	0.479505	-0.147155	0.70908	0.459597	0.858364	-0.614795	0.044125
LOC_Os06g19630	0.324962	2.86899	2.5608	3.83817	2.00251	1.97759	-0.898417	0.000171285
LOC_Os06g21140	1.13542	1.43818	1.77567	2.48835	1.67837	0.733334	-0.918331	6.60855e-05
LOC_Os06g22060	-0.583468	0.370253	0.9469	1.08532	1.38224	2.06938	-0.758938	0.00676021
LOC_Os06g23684	0.0754218	1.59381	1.12698	1.76707	1.86248	1.30729	-0.901772	0.000147995
LOC_Os06g24404	0.397485	-0.0309812	1.33203	1.71694	3.4894	1.23113	-0.618188	0.0426429
LOC_Os06g35490	-0.573732	0.617328	1.20645	2.36392	2.789	2.14541	-0.688324	0.0191937
LOC_Os06g36070	0.956657	0.611719	0.964435	1.36469	1.50393	0.590108	-0.788213	0.00395181
LOC_Os06g44190	3.16053	1.68673	1.59321	3.73246	3.17069	19.6646	-0.778161	0.00479319
LOC_Os06g44250	-0.0935491	-0.358757	2.22309	13.392	0.761196	0.764586	-0.750908	0.00773598
LOC_Os06g45040	2.40351	1.66146	2.43146	3.36562	1.59757	-0.413439	-0.753387	0.00742444
LOC_Os06g45050	0.873751	1.16365	0.863954	1.03438	0.794494	0.0410142	-0.694613	0.0176902
LOC_Os06g45060	-0.483979	0.51258	0.537941	1.28063	1.21572	1.06258	-0.824207	0.00180663
LOC_Os06g45710	0.682974	1.31026	1.78828	2.79912	2.75957	3.26674	-0.74086	0.00909716
LOC_Os06g46670	1.03343	0.653543	0.915669	0.638602	0.691758	-0.100003	-0.785054	0.00420342
LOC_Os06g47650	0.984068	1.12178	1.0093	0.982443	0.594081	-0.309175	-0.734257	0.0100817
LOC_Os06g48210	0.358377	0.562803	1.63037	2.17383	3.80855	1.72467	-0.658007	0.0277425
LOC_Os06g48300	0.218331	0.270468	1.85373	2.17498	3.27317	3.77766	-0.680837	0.0211001
LOC_Os06g48800	1.11943	1.20871	1.11953	1.07119	0.808083	0.915343	-0.907086	0.000116137
LOC_Os06g48810	2.751	10.6874	1.28895	1.56691	4.53011	3.30432	-0.644305	0.0323705
LOC_Os07g01810	1.57119	0.830005	2.06193	4.53913	1.55743	2.93011	-0.864676	0.000591912
LOC_Os07g02810	2.46675	1.36508	3.40193	2.89489	2.18718	0.195627	-0.659046	0.0274119
LOC_Os07g03730	0.561311	-0.86461	0.971864	2.25402	0.946872	1.21124	-0.623704	0.040308
LOC_Os07g03900	0.790361	0.351211	1.12271	1.76558	0.845543	0.853305	-0.805382	0.00277408
LOC_Os07g05940	-0.504645	-0.38604	1.51234	5.30795	3.97065	14.5443	-0.83193	0.00149348
LOC_Os07g07040	0.755951	0.942586	1.57943	2.22157	2.15213	2.87577	-0.721763	0.0121531
LOC_Os07g09310	0.675874	0.56459	1.17387	1.86492	1.66817	1.11742	-0.860264	0.000679301
LOC_Os07g11330	0.676108	1.84096	1.13502	2.38156	3.19348	0.794406	-0.714875	0.0134184
LOC_Os07g16970	-0.0200239	0.349311	0.539625	1.32046	1.53988	1.17046	-0.756638	0.00702987
LOC_Os07g19550	-0.222761	1.04443	0.336466	0.618222	1.33967	0.398368	-0.719677	0.0125267
LOC_Os07g27970	2.81492	2.63031	1.7431	2.02248	2.55531	0.698178	-0.653965	0.029056
LOC_Os07g28040	1.40329	2.45414	2.06778	1.8182	1.68343	0.171981	-0.75011	0.00783819
LOC_Os07g28160	2.2376	0.0922792	0.411162	2.26127	1.51952	1.38839	-0.647918	0.0311013
LOC_Os07g36400	0.339689	0.5738	0.567896	1.35676	1.05594	0.70169	-0.817049	0.00213847
LOC_Os07g37310	1.03987	1.24128	0.774297	0.985841	1.86795	0.735009	-0.615987	0.0436003
LOC_Os07g37620	0.894552	1.74333	0.938628	4.24163	4.00298	1.46249	-0.619136	0.0422351
LOC_Os07g38290	3.2452	1.48253	0.300344	3.22084	3.41695	2.91144	-0.758442	0.00681778
LOC_Os07g41310	1.69201	0.957839	1.17041	1.73345	0.864901	0.714447	-0.881057	0.00033946
LOC_Os07g43925	1.31889	1.94013	1.87022	4.04376	3.80901	1.0721	-0.927634	3.88773e-05
LOC_Os07g43940	0.0584537	0.504698	0.856821	1.18932	1.08674	1.01999	-0.91185	9.22952e-05
LOC_Os07g45620	2.78136	2.75311	2.78043	0.930683	2.48738	1.0098	-0.645907	0.0318034
LOC_Os07g46060	0.479641	-0.132775	0.330034	0.991233	0.55816	0.864579	-0.634151	0.0361311
LOC_Os07g46420	2.25463	2.01415	1.92191	2.34726	2.17475	-0.0164697	-0.801667	0.00300316
LOC_Os07g47140	2.76883	0.703334	0.787525	3.78041	2.7835	1.98304	-0.719939	0.0124793
LOC_Os07g47250	0.237747	0.674372	1.17518	0.945268	0.436947	0.941981	-0.836351	0.00133363
LOC_Os07g47590	-0.0632673	1.78538	1.18953	1.09481	0.731485	0.373679	-0.838572	0.00125833
LOC_Os07g48630	0.407771	0.887664	0.354973	0.443806	0.718211	0.175962	-0.778603	0.00475369
LOC_Os07g48770	1.33284	0.463468	2.13712	1.20092	2.97602	2.02764	-0.716629	0.0130875
LOC_Os08g01490	0.0884838	0.506414	0.573378	1.04657	0.988339	1.10271	-0.846721	0.00100913
LOC_Os08g02540	1.45073	0.769542	0.613391	0.953225	0.484789	0.361835	-0.719839	0.0124973
LOC_Os08g04560	0.816899	1.058	0.762565	2.53275	2.20097	1.25691	-0.734335	0.0100696
LOC_Os08g06380	1.21901	0.155672	0.458847	1.62303	1.40675	1.04639	-0.632834	0.0366405
LOC_Os08g08120	1.30437	1.61579	1.34183	1.14677	0.494083	-0.737878	-0.654609	0.0288438
LOC_Os08g08850	4.6791	4.01942	3.51318	3.30443	1.0848	-0.686141	-0.769448	0.00562351
LOC_Os08g09310	1.13041	0.560407	1.98831	2.80251	2.31428	2.70557	-0.812164	0.00238969
LOC_Os08g10500	-0.296275	0.464599	0.00606563	2.54826	1.60063	3.69778	-0.631076	0.0373276
LOC_Os08g13930	0.596198	2.2858	1.11005	1.30853	1.38558	0.640044	-0.792037	0.00366242
LOC_Os08g17784	-0.463106	-0.00290854	1.66293	1.11274	0.898514	1.50912	-0.789438	0.0038573
LOC_Os08g19420	0.570207	0.644793	3.48529	5.94391	5.33853	5.9868	-0.694188	0.017789
LOC_Os08g20020	1.35693	1.53569	1.63559	1.33841	1.18818	0.673251	-0.901473	0.000149969
LOC_Os08g20410	1.84927	2.16039	1.79415	2.23783	1.17568	0.118244	-0.606329	0.0479768
LOC_Os08g29600	0.656145	2.88796	1.72915	2.5114	2.31524	5.62196	-0.908612	0.000108045
LOC_Os08g29760	0.2172	0.616042	0.647488	1.15615	-0.0135838	0.344492	-0.625598	0.0395271
LOC_Os08g29920	1.42427	1.50382	2.62217	1.14402	2.70114	-0.352154	-0.639956	0.0339457
LOC_Os08g30080	0.932404	-0.884899	1.8973	2.78348	3.91372	2.92748	-0.652781	0.0294486
LOC_Os08g30210	2.533	0.4752	1.09596	2.2489	1.62135	0.543537	-0.718821	0.0126823
LOC_Os08g31200	2.8834	1.85901	1.13651	3.33019	2.37557	0.513673	-0.804016	0.00285673
LOC_Os08g31580	-0.38834	0.339722	0.486544	1.06018	1.01019	1.51931	-0.717195	0.012982
LOC_Os08g32980	0.0349095	0.758545	1.19798	1.59708	1.90752	2.59603	-0.79282	0.00360514
LOC_Os08g34240	1.41759	0.000556977	1.81966	2.92889	3.90211	2.44422	-0.637665	0.034797
LOC_Os08g36440	0.237376	0.0957161	0.974865	2.15778	1.92204	2.65884	-0.755218	0.0072003
LOC_Os08g37040	0.854823	1.1016	2.45365	1.74174	2.07439	0.633843	-0.801934	0.00298626
LOC_Os08g37130	0.634055	0.300855	0.579267	1.86239	2.6279	1.35205	-0.752452	0.00754079
LOC_Os08g37930	0.30259	0.923571	2.86702	3.7558	1.30453	0.148088	-0.722917	0.0119498
LOC_Os08g41960	1.15152	3.35766	1.54095	3.37312	1.73001	1.55107	-0.641899	0.0332356
LOC_Os08g42960	0.40981	0.406308	1.03187	1.24124	1.75669	2.17266	-0.796722	0.00332958
LOC_Os08g44300	0.768253	1.05949	1.2652	0.89171	1.64061	0.26196	-0.728226	0.0110465
LOC_Os09g14670	0.960006	0.191237	0.860037	1.02748	1.08762	0.624198	-0.769704	0.00559768
LOC_Os09g15670	1.83527	1.27201	2.4553	4.45934	4.72346	3.85491	-0.777054	0.00489335
LOC_Os09g20910	0.433588	0.733865	1.56212	0.900119	1.28318	-0.265153	-0.681252	0.0209909
LOC_Os09g21120	0	0	0	11.9951	1.9367	11.3734	-0.625577	0.0395354
LOC_Os09g21340	0.0426373	0.392137	0.9787	1.04586	1.61692	1.76143	-0.775216	0.00506292
LOC_Os09g23620	-1.75376	-0.390013	1.97602	4.68459	14.5236	5.2757	-0.762018	0.00641114
LOC_Os09g24800	0.993492	1.75535	0.960845	0.619369	2.01785	1.11596	-0.612561	0.0451197
LOC_Os09g25090	1.68316	1.20464	0.861917	2.43911	3.62103	1.64585	-0.75122	0.00769627
LOC_Os09g25650	-0.330824	0.842667	2.65466	1.55073	2.69119	1.62412	-0.694386	0.0177429
LOC_Os09g26570	1.57637	0.346729	2.03531	1.70596	1.0646	0.653664	-0.836724	0.00132076
LOC_Os09g28340	-0.142174	-0.314858	1.32902	1.77475	2.81914	1.30148	-0.647208	0.031348
LOC_Os09g28660	1.81517	0.632909	2.11987	2.12992	3.63364	1.3633	-0.783434	0.00433693
LOC_Os09g28690	4.8117	3.06722	2.25574	4.13177	14.0726	1.59656	-0.702274	0.015975
LOC_Os09g30120	-0.714586	1.4809	0.741988	2.28024	2.61433	0.695597	-0.627385	0.0388
LOC_Os09g31502	0.000698805	0.85119	0.538635	0.439427	0.390059	0.50406	-0.749975	0.00785557
LOC_Os09g32440	0.770518	-1.40663	1.26793	9.85019	2.78883	0.540907	-0.609364	0.0465701
LOC_Os09g33460	-0.0410892	1.59508	2.5103	12.5753	3.84567	2.51333	-0.629633	0.0378985
LOC_Os09g36350	-0.0330212	-0.0671898	1.29924	0.645465	2.30566	2.68664	-0.666353	0.0251644
LOC_Os09g36800	0.901976	0.712097	0.621738	0.654614	0.638327	0.300414	-0.730588	0.0106611
LOC_Os09g38070	0.35245	0.988495	0.505382	0.792461	1.21422	0.112423	-0.657492	0.0279075
LOC_Os09g38320	1.03032	-0.477898	1.92157	3.12591	2.50491	3.14973	-0.79486	0.00345904
LOC_Os09g38620	0.860608	1.11353	1.56511	1.8441	1.66486	1.41969	-0.924993	4.55051e-05
LOC_Os09g39730	-1.47404	0.1664	1.07829	2.33918	2.28971	2.23229	-0.616515	0.0433691
LOC_Os09g39910	0.37434	0.553438	0.501323	1.1394	1.3291	1.11451	-0.744165	0.00863154
LOC_Os09g39940	1.00744	-0.365988	0.472962	1.74549	0.971586	0.709226	-0.632202	0.0368865
LOC_Os10g04316	-0.160792	0.0491244	0.293803	0.141263	0.389927	0.627352	-0.647457	0.0312612
LOC_Os10g06910	-0.374624	2.59194	1.36939	2.08962	2.81842	0.511544	-0.904856	0.000128795
LOC_Os10g09240	1.16741	2.76855	3.76408	5.12615	4.67638	4.00641	-0.813665	0.00231028
LOC_Os10g11310	1.16491	1.09806	0.929791	1.70184	0.796467	0.0645467	-0.818369	0.00207413
LOC_Os10g13810	1.65411	0.811162	1.05866	1.35592	0.847463	0.571474	-0.86675	0.000553905
LOC_Os10g13850	2.30713	1.57451	0.336564	2.43797	3.34639	0.817404	-0.748395	0.00806141
LOC_Os10g16974	-0.142782	0.354313	1.13587	0.689043	2.01759	0.999104	-0.644228	0.0323979
LOC_Os10g18370	1.29916	2.31331	2.16062	2.27339	2.09864	1.5098	-0.796964	0.00331299
LOC_Os10g21810	0.242237	0.69253	0.723204	1.03562	0.94958	0.5118	-0.864728	0.000590944
LOC_Os10g26620	1.01381	0.525773	0.938954	1.19573	0.482401	0.190124	-0.807276	0.00266241
LOC_Os10g28080	-0.308655	-0.203791	1.01048	3.19627	1.64126	0.835272	-0.662068	0.0264658
LOC_Os10g28680	0.864286	0.341817	1.82598	3.05908	2.45846	3.49817	-0.77704	0.00489459
LOC_Os10g33190	0.364018	0.589719	2.44424	0.300678	2.9827	1.65593	-0.69616	0.0173337
LOC_Os10g33862	0.288816	0.230199	1.35677	1.04603	1.19538	2.0763	-0.72184	0.0121394
LOC_Os10g35070	0.88203	1.58923	2.44232	4.29509	2.98577	3.4492	-0.848608	0.000957139
LOC_Os10g36170	0.568588	3.41336	1.88387	3.75044	3.60267	1.86283	-0.614876	0.044089
LOC_Os10g36200	0.154665	1.29066	0.98683	1.41428	-0.203552	-0.00430659	-0.735137	0.00994624
LOC_Os10g37260	1.31158	1.81294	2.45593	2.50718	3.49138	1.45495	-0.779358	0.00468663
LOC_Os10g37660	1.75606	1.5256	1.98326	1.71234	0.294653	-0.56166	-0.785609	0.00415838
LOC_Os10g40040	2.39583	0.100889	2.53646	2.928	3.50673	3.29114	-0.700417	0.0163793
LOC_Os11g01610	0.64248	-0.438862	0.282027	1.92045	3.71118	14.1089	-0.62266	0.0407426
LOC_Os11g02090	0.051087	-0.0733418	1.2242	0.978594	1.25174	1.41634	-0.771778	0.00539183
LOC_Os11g03300	1.58557	3.35961	1.0276	4.11127	4.21519	2.74914	-0.846217	0.00102336
LOC_Os11g03484	1.36034	-0.117256	0.599166	1.41721	1.2079	1.5802	-0.723097	0.0119184
LOC_Os11g05190	-1.75285	0.0301668	1.38078	0.379219	1.40335	1.91802	-0.660376	0.0269925
LOC_Os11g05980	1.35906	1.85068	1.88228	1.60297	1.64782	1.209	-0.895174	0.000196355
LOC_Os11g10870	0.213961	-0.159737	1.05481	0.670023	1.89793	1.69122	-0.628284	0.0384376
LOC_Os11g12530	0.948592	0.970006	1.43714	1.01152	2.45598	0.976292	-0.670668	0.0239002
LOC_Os11g17970	0.234878	0.215197	1.73961	0.469063	1.44704	1.07702	-0.640959	0.0335779
LOC_Os11g19730	-1.22641	0.566651	2.48359	9.19476	10.774	2.59904	-0.670466	0.0239584
LOC_Os11g22449	0.273096	0.590748	0.332987	0.980673	0.729577	0.843587	-0.624316	0.0400545
LOC_Os11g26760	-0.501227	0.631571	2.19508	4.69868	4.07295	5.83184	-0.655679	0.0284938
LOC_Os11g29810	1.77995	1.11419	0.925988	1.13697	0.990865	0.215803	-0.811045	0.00245018
LOC_Os11g30500	0.325952	0.202283	1.77948	1.49165	1.31426	1.7878	-0.828985	0.00160765
LOC_Os11g36500	1.81691	0	0.294319	3.76499	3.15578	13.6656	-0.610911	0.0458643
LOC_Os11g37560	4.57202	2.72031	1.98564	3.7431	3.70704	1.08927	-0.807815	0.00263127
LOC_Os11g37950	0.368374	0.843365	5.28585	4.39391	6.51461	1.1858	-0.742172	0.00891015
LOC_Os11g38810	1.8218	0.26114	1.24434	1.00367	0.664807	0.809117	-0.681862	0.0208314
LOC_Os11g39780	0.16396	0.921385	0.699096	1.36178	0.754519	0.901581	-0.81576	0.00220272
LOC_Os11g42510	0.889973	0.829472	1.03867	1.18978	0.760673	0.301811	-0.684534	0.0201426
LOC_Os12g02050	-0.241264	0.345327	1.04418	1.10766	1.67186	0.945341	-0.785152	0.00419542
LOC_Os12g02320	0.593161	1.28678	1.45883	1.82573	2.44454	2.10722	-0.722675	0.0119923
LOC_Os12g02589	-1.67278	0.00220427	0.731091	1.35008	0.673391	0.583365	-0.61419	0.0443928
LOC_Os12g02800	-0.0184348	0.690093	0.868852	1.78566	1.14127	1.25976	-0.844265	0.00107992
LOC_Os12g03040	0.834067	2.98968	1.95154	3.07596	4.3363	3.36846	-0.913929	8.31518e-05
LOC_Os12g03230	1.54899	0.416836	0.695914	0.944294	0.980889	1.19337	-0.735537	0.00988498
LOC_Os12g03860	1.09326	1.83694	1.66446	1.67548	1.65476	0.385406	-0.923302	5.01819e-05
LOC_Os12g04424	0.117417	1.68988	1.45915	2.79879	1.6622	2.13557	-0.671403	0.0236895
LOC_Os12g05180	0.948176	1.15932	1.13944	0.939467	2.06676	1.09298	-0.847986	0.000974069
LOC_Os12g05420	0.00709662	0.434412	0.861704	0.810098	0.55378	0.718293	-0.771858	0.00538402
LOC_Os12g07810	1.23963	1.46242	1.45566	2.11868	2.69444	2.01051	-0.75949	0.00669666
LOC_Os12g12260	0.0186813	-0.492622	1.49249	2.41373	2.63593	3.06336	-0.739975	0.00922481
LOC_Os12g13910	1.29869	0.374666	2.07161	4.4476	3.4634	2.85153	-0.808432	0.00259592
LOC_Os12g21940	0.330062	0.101639	0.737771	0.921658	0.9632	0.557871	-0.792328	0.00364105
LOC_Os12g29400	-0.231876	1.1768	1.97599	3.09173	2.82439	2.57491	-0.787344	0.0040199
LOC_Os12g31410	1.83197	0.88814	0.760825	1.46534	0.25512	0.00647217	-0.707008	0.0149767
LOC_Os12g34092	0.333989	0.379347	0.569704	1.02344	1.4813	0.536324	-0.630397	0.0375954
LOC_Os12g43940	-0.627903	-0.0432856	0.668775	1.71016	1.27696	0.234959	-0.705197	0.0153532
LOC_Os12g44040	0.0977397	0.330608	0.354813	0.15851	0.173821	-0.0312789	-0.647213	0.031346
LOC_Os12g44370	1.47116	0.594798	0.230326	0.545283	0.536902	0.151827	-0.68014	0.0212842
LOC_Os01g08860	14.2636	1.91525	1.70909	5.56965	3.57469	2.19764	-0.76545	0.00603788
LOC_Os01g16750	0	12.6182	12.0014	13.2397	10.6457	-0.0373362	-0.706443	0.0150934
LOC_Os01g24810	10.5527	9.46352	13.2291	13.5992	4.94081	2.75741	-0.716838	0.0130485
LOC_Os01g55090	7.49985	7.21917	8.55459	7.27612	0	-7.3837	-0.611965	0.0453876
LOC_Os01g60450	13.3482	0.615311	3.71193	3.0614	3.15472	1.488	-0.881736	0.000331158
LOC_Os03g01550	2.33921	7.97728	10.4115	2.32926	1.35326	1.7275	-0.801641	0.00300481
LOC_Os03g15970	0.787647	0	11.8494	10.7125	2.37039	2.66964	-0.800041	0.00310777
LOC_Os03g44250	12.7104	1.60206	12.6145	2.94698	11.9495	1.61743	-0.813236	0.00233273
LOC_Os04g01740	11.4273	4.40033	4.95507	6.82375	6.08672	3.76365	-0.75893	0.00676121
LOC_Os04g49270	8.61102	0	9.27845	10.3026	8.62936	8.62936	-0.836851	0.0013164
LOC_Os05g50730	9.56415	1.17549	11.1427	12.0109	9.5812	-0.93154	-0.682456	0.0206769
LOC_Os09g25700	11.0715	-2.01625	12.7398	3.36316	2.88446	3.1968	-0.710301	0.0143094
LOC_Os10g21130	2.22004	11.2444	11.1693	13.2822	1.50571	0.577297	-0.758374	0.00682569
LOC_Os10g38090	1.96385	1.18332	12.7814	1.09786	2.49167	2.02612	-0.659264	0.0273428
LOC_Os02g51510	0	-11.268	14.7744	12.7686	14.8775	1.26472	-0.607301	0.0475231
LOC_Os10g36620	0.237962	0.617973	13.5553	0.804077	14.0764	1.0223	-0.705985	0.0151885
LOC_Os11g26790	3.26659	1.93804	16.9112	9.30969	19.7299	8.67938	-0.636529	0.0352245
LOC_Os02g43330	5.4046	15.2635	3.79593	6.15281	17.3113	17.3113	-0.885518	0.000287722
LOC_Os03g04700	-0.248037	12.647	3.23929	1.19332	13.6209	-0.180397	-0.656612	0.0281911
LOC_Os06g15250	1.50362	12.1624	2.55778	2.78644	13.514	1.3322	-0.782252	0.00443625
LOC_Os06g35960	2.23644	12.4795	1.98497	3.82389	15.657	15.657	-0.711641	0.0140441
LOC_Os09g25710	1.84396	13.0944	2.21156	12.4223	14.823	1.51676	-0.65621	0.0283213
LOC_Os09g26920	9.9571	9.87498	12.4724	4.83001	13.9843	13.9843	-0.779519	0.00467249
LOC_Os09g31190	2.56029	13.3946	3.23751	13.6503	15.0182	1.11946	-0.753202	0.00744741
LOC_Os10g04230	1.71481	7.65821	1.27432	10.2527	9.39446	-0.613966	-0.61608	0.0435594
LOC_Os11g08918	11.403	10.3083	2.25579	2.57776	13.3939	2.06245	-0.805423	0.00277163
LOC_Os11g40400	0	9.69349	0.225933	1.77273	10.9174	10.9174	-0.693017	0.0180633
LOC_Os11g41770	8.03892	7.8392	1.46154	0.486912	11.8114	2.33564	-0.643768	0.032562
LOC_Os03g05860	1.44173	2.81499	2.03686	14.8926	15.1006	1.62945	-0.81197	0.0024001
LOC_Os03g58850	12.6713	1.62054	-0.525147	16.5102	14.9457	3.87757	-0.657843	0.0277951
LOC_Os04g36750	10.5821	1.65533	3.69123	13.481	14.2257	3.70308	-0.807969	0.00262241
LOC_Os04g41640	0	0	12.8031	13.9193	14.6438	1.40674	-0.636384	0.0352794
LOC_Os05g27350	2.33877	0.572534	3.19132	12.2458	13.5948	3.83158	-0.734611	0.0100269
LOC_Os05g42070	10.9374	11.8269	2.59096	14.1252	15.2046	4.28952	-0.770784	0.00548974
LOC_Os08g01910	0.15761	3.43731	1.22458	14.9336	15.3291	3.52013	-0.75927	0.00672202
LOC_Os08g28790	-0.392819	-1.36858	2.81275	13.1312	14.3254	3.30933	-0.650059	0.030366
LOC_Os09g27590	12.9769	0.840426	2.95604	12.5428	12.1328	0.044364	-0.623187	0.0405228
LOC_Os11g26780	2.0653	1.63014	9.05016	19.6717	19.1831	6.86285	-0.804562	0.00282351
LOC_Os01g45659	0	0	11.2503	13.7617	12.9181	12.9181	-0.733696	0.0101688
LOC_Os01g50910	0.646594	3.07095	2.71548	16.104	16.0162	16.0162	-0.715214	0.0133539
LOC_Os02g49986	-0.312682	9.57365	12.3907	13.5018	12.6766	12.6766	-0.858141	0.000724671
LOC_Os02g51040	0	0	12.1908	13.6619	12.0765	12.0765	-0.778984	0.0047198
LOC_Os02g52490	0.727616	10.1799	3.58975	11.9766	4.83404	13.8199	-0.633736	0.036291
LOC_Os03g15340	-0.93022	1.92373	1.82275	13.0137	14.3027	14.3027	-0.736713	0.0097069
LOC_Os09g02180	0	0	17.2171	17.6883	18.767	18.767	-0.694265	0.0177712
LOC_Os09g10620	-11.5053	11.8742	0.27944	15.1269	15.9402	15.9402	-0.620043	0.0418473
LOC_Os10g04380	0.84022	3.37446	13.8872	15.3144	6.74334	15.3691	-0.77979	0.00464864
LOC_Os12g08700	0	0	0	14.2402	12.6883	12.6883	-0.625777	0.0394535
LOC_Os12g22489	0	10.1331	0.853699	12.4344	13.7285	13.7285	-0.630478	0.0375636
LOC_Os01g58850	0	-10.8788	0.821839	14.0523	12.1592	12.1592	-0.642932	0.0328621
LOC_Os09g28580	-10.2574	-12.2656	3.05299	13.3509	14.7895	14.7895	-0.602402	0.0498395
LOC_Os03g51350	11.0369	-12.6117	14.4735	17.0048	5.04821	16.1723	-0.715767	0.0132494

## Sheet: DEGs of AOC in IAC1246
Table S7. Differentially expressed genes correlated with the osmolality and AOC in IRAT109 and IAC1246 and their fold changes at the six time points
Gene	B	C	D	E	F	Cor	Pvalue
LOC_Os01g04370	-0.398461	1.70678	13.6353	3.50101	4.60762	0.630251	0.0376531
LOC_Os01g11550	0.34295	0.761911	12.0403	0.963613	1.1296	0.78611	0.00411801
LOC_Os01g21490	-0.414452	2.25032	11.2656	2.80735	1.52834	0.610361	0.0461145
LOC_Os01g49360	-12.1137	1.23522	12.2609	1.74575	0.63862	0.620241	0.041763
LOC_Os01g61110	-10.275	-0.875446	-1.25634	-1.82051	-0.854149	-0.609234	0.0466298
LOC_Os02g36070	-1.96689	1.81491	12.3671	0.906891	-0.687308	0.645271	0.0320278
LOC_Os03g42240	0.572007	-1.3176	10.4848	3.00717	1.59453	0.697519	0.0170246
LOC_Os03g57460	-9.45121	1.55766	1.77761	4.63705	1.18191	0.789726	0.00383539
LOC_Os04g48490	-11.0231	1.25205	2.09534	3.60048	3.1794	0.64552	0.0319395
LOC_Os06g19590	-1.95398	0.239283	12.5248	1.08372	1.44717	0.619081	0.0422588
LOC_Os06g21360	-1.98772	2.26196	10.2479	4.60022	3.32565	0.63664	0.0351825
LOC_Os07g01340	0.809964	-0.465241	13.2639	4.8078	1.85902	0.612449	0.0451702
LOC_Os09g32440	-1.40663	1.26793	9.85019	2.78883	0.540907	0.739969	0.00922567
LOC_Os09g33460	1.59508	2.5103	12.5753	3.84567	2.51333	0.695516	0.0174815
LOC_Os12g32970	-0.378417	2.77491	13.0053	2.8804	2.46366	0.694398	0.0177402
LOC_Os01g72600	0.213785	13.0696	12.0782	1.29629	-1.02122	0.732055	0.0104265
LOC_Os02g40100	1.16516	10.0224	8.27612	1.79957	1.39694	0.736166	0.00978937
LOC_Os10g32980	-8.53138	13.6231	8.99435	7.89902	4.15833	0.644263	0.0323855
LOC_Os02g51550	-0.370138	2.23612	0.209701	13.4404	0.884802	0.65679	0.0281335
LOC_Os03g17850	0.6208	0.225044	10.6644	14.0258	2.17799	0.688481	0.0191551
LOC_Os04g36610	-10.3848	0.533254	11.4455	13.8568	2.25551	0.629781	0.0378397
LOC_Os07g07450	-11.7142	1.81401	0.783753	15.0725	2.66577	0.674179	0.0229054
LOC_Os02g34430	-0.985285	3.25404	0.502411	12.9213	2.48041	0.660155	0.027062
LOC_Os02g53690	-0.727041	2.8896	2.36609	13.3529	0.755051	0.682781	0.0205927
LOC_Os03g08540	0	10.6475	0	13.1779	4.30444	0.635022	0.035797
LOC_Os03g43650	0	2.60548	0	13.57	2.80925	0.684346	0.0201907
LOC_Os04g33450	0.0158435	5.86464	-1.21558	15.9143	2.73039	0.662003	0.0264859
LOC_Os04g43290	-0.412902	12.5889	3.03598	14.6776	2.95608	0.694678	0.017675
LOC_Os05g04500	-1.98913	15.0143	-9.67243	7.70031	4.55016	0.627539	0.0387376
LOC_Os09g20880	1.0425	12.5906	2.3233	13.9971	1.60263	0.768961	0.00567278
LOC_Os09g25490	0	6.56251	-8.0607	16.0302	3.99095	0.637929	0.0346981
LOC_Os10g20450	0	0	0	10.1137	1.0396	0.736443	0.00974748
LOC_Os10g36620	0.617973	13.5553	0.804077	14.0764	1.0223	0.695247	0.0175435
LOC_Os10g40620	0	11.1402	-8.94837	13.3401	0.695596	0.833296	0.00144265
LOC_Os11g31320	0	9.13443	0	9.10066	0.129119	0.657734	0.0278298
LOC_Os12g08200	-0.398804	12.6911	1.36377	14.7487	5.11028	0.61007	0.0462473
LOC_Os01g01360	0.0543089	1.57781	0.806161	2.65898	0.945132	0.692281	0.0182375
LOC_Os01g07420	1.46173	1.25282	0.377042	2.71826	1.81005	0.657088	0.0280375
LOC_Os01g08780	-0.0296493	0.841649	1.64537	1.95016	0.884483	0.656228	0.0283153
LOC_Os01g12660	2.152	3.95567	3.07017	4.429	3.07159	0.665533	0.0254099
LOC_Os01g15270	0.683373	0.269044	0.68455	1.23344	1.46004	0.611577	0.0455628
LOC_Os01g18050	-1.10308	1.9213	0.674337	4.80471	3.89174	0.607178	0.0475803
LOC_Os01g21960	-1.14346	2.1575	3.29445	3.74317	2.78573	0.609866	0.0463405
LOC_Os01g27160	0.259616	1.21299	1.3644	2.13313	0.727262	0.624254	0.0400801
LOC_Os01g28184	0.326774	0.994996	3.57328	1.13869	-0.815508	0.718681	0.012708
LOC_Os01g34560	1.60533	2.13234	0.312546	2.92113	-0.166738	0.740911	0.00908978
LOC_Os01g42110	0.0211581	1.47835	2.28921	3.66148	2.32556	0.637836	0.034733
LOC_Os01g51400	1.14095	0.912744	1.76455	3.12436	1.2231	0.704658	0.0154665
LOC_Os01g53900	0.0824849	0.597551	1.13141	2.52131	1.39754	0.725189	0.011557
LOC_Os01g54620	-0.335818	4.35049	1.25984	4.53197	2.51508	0.663052	0.0261628
LOC_Os01g55660	0.71606	1.17593	1.29584	1.01223	-0.0964383	0.811536	0.00242351
LOC_Os01g58194	1.08066	1.86466	2.14653	3.3037	2.69329	0.628008	0.0385487
LOC_Os01g67090	-1.71414	11.1124	-0.790966	5.34694	2.65242	0.669056	0.0243669
LOC_Os01g67240	0.914213	3.0623	-0.399921	2.44514	1.15866	0.698251	0.01686
LOC_Os02g06530	1.2977	0.9052	1.47384	2.20729	0.912712	0.686094	0.0197482
LOC_Os02g12750	-0.358436	1.00533	1.38502	1.33264	1.07624	0.732134	0.0104141
LOC_Os02g14980	0.107657	0.309816	1.09231	1.10734	0.853507	0.608088	0.047158
LOC_Os02g43540	1.4848	1.27093	2.28479	2.69093	1.21877	0.707763	0.0148217
LOC_Os02g43560	0.69453	0.859387	2.92571	2.83985	2.35152	0.616555	0.0433519
LOC_Os02g43820	1.63897	1.35011	1.12109	2.24431	0.740197	0.670056	0.0240766
LOC_Os02g50340	-1.12736	10.8122	-0.219057	1.79314	2.37168	0.636311	0.0353068
LOC_Os02g53020	-0.412694	0.274362	-8.56605	0	0	-0.713129	0.0137536
LOC_Os02g53720	0.116377	1.69983	0.6031	0.484894	0.508648	0.643156	0.0327817
LOC_Os02g53850	0.769307	0.672828	1.90561	1.0881	-0.45045	0.604153	0.0490031
LOC_Os03g03810	0.720356	1.84315	3.42833	6.82101	5.47589	0.607985	0.0472058
LOC_Os03g09850	0.407255	0.974101	0.465647	2.37561	1.46389	0.641014	0.0335578
LOC_Os03g10320	0.955194	2.41919	3.02839	5.07174	2.89671	0.60558	0.0483282
LOC_Os03g12250	0.0209725	1.14063	1.37048	3.36918	2.77984	0.680319	0.0212368
LOC_Os03g12730	-0.810163	1.07856	3.68485	1.8947	1.04224	0.831622	0.00150512
LOC_Os03g12860	0.195099	2.19635	0.584389	1.79318	1.47975	0.638177	0.0346054
LOC_Os03g14250	0.222227	1.26212	0.653325	2.40526	1.34821	0.613316	0.044782
LOC_Os03g18300	-0.0810512	1.00757	1.10242	1.85707	1.6549	0.616246	0.0434869
LOC_Os03g19090	-0.825881	1.28	1.36093	0.910824	-0.175837	0.625751	0.0394644
LOC_Os03g19290	0.854719	2.06774	2.76493	4.95215	5.58521	0.609361	0.0465719
LOC_Os03g20090	-0.702986	0.654114	0.631542	1.86261	1.7006	0.637615	0.0348156
LOC_Os03g25150	0.290397	2.38205	1.20205	3.2729	2.46294	0.660852	0.0268436
LOC_Os03g48430	0.645582	1.16184	1.24931	2.64222	0.824708	0.664041	0.0258609
LOC_Os03g48626	0.066894	0.99445	0.659337	1.98389	0.83047	0.646299	0.0316656
LOC_Os03g51240	0.467278	3.64069	1.59447	3.6176	1.99793	0.609354	0.046575
LOC_Os03g56430	-0.423837	1.96135	1.01145	1.65843	1.31212	0.806474	0.00270931
LOC_Os03g58940	0.900904	0.508794	1.77564	1.02117	0.708151	0.608022	0.0471886
LOC_Os03g60340	-0.389857	1.51374	1.18017	3.57012	2.60049	0.659122	0.0273877
LOC_Os04g10690	0.657482	1.31135	1.56888	2.93186	1.58179	0.604307	0.0489299
LOC_Os04g14680	-0.296154	2.07749	3.66531	3.58518	3.86565	0.652753	0.029458
LOC_Os04g19260	0.602966	-0.401119	1.508	3.02972	0.656905	0.731891	0.0104525
LOC_Os04g36600	0.200839	0.487005	1.48573	2.70022	1.40265	0.651328	0.0299359
LOC_Os04g38220	0.110714	2.45913	1.37198	3.24643	0.86231	0.747517	0.00817743
LOC_Os04g43760	0.013852	1.23916	0.29903	2.26978	1.73771	0.631744	0.0370654
LOC_Os04g54560	-0.0894779	0.520538	1.23443	1.9672	0.445899	0.677634	0.0219553
LOC_Os05g18294	-0.074797	0.554194	0.267956	1.41018	1.26919	0.636915	0.0350788
LOC_Os05g20450	0.465943	2.17187	0.622408	1.36731	-0.530293	0.684576	0.020132
LOC_Os05g20460	-0.239789	1.5144	0.475329	1.18243	-0.386844	0.611969	0.045386
LOC_Os05g33310	0.440068	0.8688	1.06754	1.47219	1.00881	0.626316	0.0392335
LOC_Os05g35010	0.362917	2.92322	1.81226	2.87602	1.3643	0.768905	0.0056785
LOC_Os05g38290	0.913166	3.04454	2.81042	4.16257	3.93096	0.617365	0.0429991
LOC_Os05g39000	-0.0606669	2.02332	0.426362	1.18426	0.834588	0.686998	0.019522
LOC_Os05g42190	-0.568103	3.07651	3.13566	3.22636	3.0519	0.647244	0.0313352
LOC_Os05g46610	0	2.41856	-1.19627	5.05921	5.22424	0.62997	0.0377647
LOC_Os05g48270	-3.38366	4.49605	2.36652	5.79496	2.95028	0.638652	0.0344285
LOC_Os05g48900	-0.665311	3.01483	1.36344	3.67724	2.12792	0.669676	0.0241866
LOC_Os06g10350	-0.394417	1.12217	0.766529	2.20495	0.482876	0.606981	0.0476723
LOC_Os06g11135	0.150822	1.1176	1.62661	2.36447	0.836411	0.651435	0.0298996
LOC_Os06g11490	-0.0711483	1.66033	0.444512	3.06109	2.50069	0.639165	0.0342381
LOC_Os06g30950	0.257861	1.46064	0.136263	3.65252	2.5383	0.660724	0.0268836
LOC_Os06g48210	0.562803	1.63037	2.17383	3.80855	1.72467	0.6426	0.0329819
LOC_Os07g09010	0.102878	1.34531	0.370161	2.32023	1.12454	0.687206	0.0194702
LOC_Os07g10840	0.371572	2.552	2.50161	5.08546	3.07377	0.663965	0.025884
LOC_Os07g27810	0.241191	1.11079	0.361919	2.36594	1.67324	0.693611	0.0179239
LOC_Os07g35480	-1.40359	2.4323	-0.0400194	3.98871	4.53705	0.606826	0.0477444
LOC_Os07g37310	1.24128	0.774297	0.985841	1.86795	0.735009	0.630488	0.0375596
LOC_Os07g37620	1.74333	0.938628	4.24163	4.00298	1.46249	0.677054	0.0221128
LOC_Os07g42626	0.232059	3.37385	3.24296	4.58858	3.06137	0.659681	0.0272111
LOC_Os07g45620	2.75311	2.78043	0.930683	2.48738	1.0098	0.687911	0.0192955
LOC_Os08g01150	0.444713	0.667114	1.10995	2.11678	0.927371	0.708393	0.0146934
LOC_Os08g29760	0.616042	0.647488	1.15615	-0.0135838	0.344492	0.695617	0.0174583
LOC_Os08g32310	0.0130359	1.38076	3.46913	0.55154	0.175311	0.736925	0.00967497
LOC_Os08g36490	0.437718	0.568399	1.18309	3.80569	1.03751	0.633435	0.0364075
LOC_Os08g37040	1.1016	2.45365	1.74174	2.07439	0.633843	0.692771	0.0181214
LOC_Os08g43160	-0.584292	0.841843	0.982234	1.92794	0.570427	0.618086	0.0426868
LOC_Os08g43270	-2.00894	4.64934	-10.9894	4.02968	4.02236	0.623519	0.0403847
LOC_Os09g16380	0.388672	0.532149	1.11374	2.17164	0.488954	0.702056	0.016022
LOC_Os09g25650	0.842667	2.65466	1.55073	2.69119	1.62412	0.608343	0.0470401
LOC_Os09g28340	-0.314858	1.32902	1.77475	2.81914	1.30148	0.620327	0.0417264
LOC_Os09g28600	-0.0572464	1.93208	1.05769	2.5877	2.60161	0.608354	0.0470352
LOC_Os09g30120	1.4809	0.741988	2.28024	2.61433	0.695597	0.641538	0.0333668
LOC_Os09g30458	-1.06455	1.70924	0.643069	1.79358	0.962302	0.713099	0.0137595
LOC_Os09g32025	1.63755	1.8127	0.789773	3.58231	-0.145644	0.674477	0.0228224
LOC_Os09g32470	0.129692	2.41169	1.62646	4.3586	3.4223	0.628245	0.0384532
LOC_Os09g32540	-8.08746	3.35651	-6.98868	5.67427	3.44964	0.631276	0.0372489
LOC_Os09g39730	0.1664	1.07829	2.33918	2.28971	2.23229	0.610902	0.0458685
LOC_Os10g04370	1.18038	3.04198	1.62711	3.39388	4.46642	0.609116	0.046684
LOC_Os10g16974	0.354313	1.13587	0.689043	2.01759	0.999104	0.612724	0.0450468
LOC_Os10g30560	1.11168	-0.019208	2.23642	3.36378	0.868929	0.79282	0.00360511
LOC_Os10g32070	1.13777	1.16188	0.717436	3.40958	0.197188	0.658044	0.0277308
LOC_Os10g33190	0.589719	2.44424	0.300678	2.9827	1.65593	0.616413	0.0434137
LOC_Os10g33240	1.60442	2.44196	2.59592	2.83887	1.00832	0.67775	0.0219239
LOC_Os10g36170	3.41336	1.88387	3.75044	3.60267	1.86283	0.628172	0.0384825
LOC_Os10g38080	-0.863679	1.30151	0.370093	1.89917	1.48399	0.664142	0.0258301
LOC_Os10g38090	1.18332	12.7814	1.09786	2.49167	2.02612	0.681584	0.020904
LOC_Os10g42610	-0.226103	0.435787	1.3093	2.06198	0.229364	0.758101	0.00685756
LOC_Os11g12530	0.970006	1.43714	1.01152	2.45598	0.976292	0.608419	0.047005
LOC_Os11g13870	1.93763	12.5957	1.58744	4.15131	2.19232	0.685681	0.019852
LOC_Os11g17970	0.215197	1.73961	0.469063	1.44704	1.07702	0.651806	0.029775
LOC_Os11g18570	-0.746099	1.95472	1.97069	5.30898	1.98502	0.73141	0.0105292
LOC_Os12g07640	0	11.5211	0	3.58486	2.71266	0.702043	0.0160248
LOC_Os01g04360	11.8967	1.55151	12.4273	1.56242	2.13956	0.609394	0.0465567
LOC_Os01g36240	10.5038	1.05777	-0.233608	4.26038	7.06746	0.620255	0.0417572
LOC_Os03g64230	10.1137	6.17205	3.06428	5.80053	3.55134	0.643934	0.032503
LOC_Os05g07810	10.1059	3.25671	2.95995	2.97341	2.64573	0.704133	0.0155773
LOC_Os06g15250	12.1624	2.55778	2.78644	13.514	1.3322	0.611447	0.0456216
LOC_Os06g51060	13.0011	1.84028	0.46641	2.49873	1.58365	0.70592	0.0152021
LOC_Os07g03710	10.3772	14.516	4.28708	3.83589	2.3572	0.626268	0.0392534
LOC_Os12g32610	12.059	0.831665	0.615162	0.682536	3.43574	0.647381	0.0312876
LOC_Os01g06580	0	15.3927	10.9787	17.3857	5.21486	0.621829	0.0410914
LOC_Os01g58230	0	9.8857	11.4651	13.7655	2.10105	0.750482	0.00779046
LOC_Os01g62490	-2.3819	16.1707	11.2258	18.2502	8.20716	0.606766	0.0477726
LOC_Os03g16610	0	14.1481	8.78463	16.667	7.77216	0.612945	0.0449477
LOC_Os04g41640	0	12.8031	13.9193	14.6438	1.40674	0.723297	0.0118836
LOC_Os05g05930	0	13.4061	14.2183	16.1213	16.1213	0.621722	0.0411365
LOC_Os05g47730	0	14.2723	13.3385	19.0079	8.09579	0.617202	0.0430699
LOC_Os06g51440	10.8719	16.94	16.156	20.0795	8.66272	0.619535	0.0420642
LOC_Os08g34390	4.6627	7.62181	19.6531	22.1317	8.42649	0.622228	0.0409236
LOC_Os09g33580	0	9.43879	11.0444	11.9091	1.69119	0.718488	0.0127434
LOC_Os10g21060	0	12.5765	10.988	14.7588	1.98545	0.727881	0.0111037
LOC_Os01g10370	0	12.0526	9.99435	14.5056	14.5056	0.61289	0.0449724
LOC_Os01g62600	0	13.3236	9.55842	15.1937	15.1937	0.608036	0.0471822
LOC_Os04g52110	0	9.8009	12.8244	14.73	14.73	0.620267	0.0417521
LOC_Os04g59420	0	10.3977	9.27845	12.8364	12.8364	0.629079	0.0381191
LOC_Os07g01370	0	9.61655	9.55075	13.2982	13.2982	0.619851	0.0419293
LOC_Os07g33280	0	9.79928	10.7194	13.0783	13.0783	0.62304	0.0405842
LOC_Os08g01370	0	13.2671	13.9242	16.7737	16.7737	0.622745	0.0407072
LOC_Os10g12750	-9.84862	12.8599	10.3509	15.0051	15.0051	0.615428	0.0438456
LOC_Os11g26570	0	9.27612	9.25739	13.7532	13.7532	0.617598	0.0428983
LOC_Os11g32890	0	13.565	13.5372	16.2725	16.2725	0.620944	0.041465
LOC_Os11g43790	0	12.2764	11.6027	17.422	17.422	0.614969	0.0440478
LOC_Os02g33550	0	12.253	0	13.922	13.922	0.624243	0.0400847
LOC_Os02g43640	0	0	0	13.4002	13.4002	0.61244	0.0451741
LOC_Os03g07180	0	4.36621	4.13004	15.8483	15.8483	0.617831	0.042797
LOC_Os04g33920	11.6312	0	0	16.2655	16.2655	0.60391	0.0491184
LOC_Os05g28830	0	10.7524	0	13.6337	13.6337	0.611328	0.0456755
LOC_Os05g31670	0	10.6865	0	14.7952	14.7952	0.613352	0.0447656
LOC_Os05g38420	0	0	0	12.7074	12.7074	0.61244	0.0451741
LOC_Os11g43030	0	0	0	12.4213	12.4213	0.61244	0.0451741
LOC_Os02g52490	10.1799	3.58975	11.9766	4.83404	13.8199	0.606594	0.0478529
LOC_Os03g30950	9.84078	11.7181	1.80048	4.52156	14.4917	0.620667	0.0415822
LOC_Os04g16970	10.5068	12.58	0	3.55776	14.3001	0.610697	0.0459615
LOC_Os05g23398	10.6221	11.5732	11.5299	14.188	14.188	0.60308	0.0495147
LOC_Os07g41320	9.27612	14.9109	10.1911	6.82268	6.93631	0.619432	0.0421081
LOC_Os01g68290	2.78758	5.30333	9.21227	22.8606	2.53692	0.706157	0.0151527
LOC_Os03g30470	-0.801618	3.71726	0.777166	14.7535	0.470225	0.630465	0.0375685
LOC_Os09g20330	1.60745	1.23884	2.96221	13.8475	-0.205276	0.722912	0.0119507
LOC_Os09g30486	0	12.6902	9.77808	15.0404	4.12379	0.642306	0.0330882
LOC_Os10g31320	4.47882	0.0210721	3.46036	5.3593	3.59869	0.623497	0.0403937
LOC_Os12g12470	0	11.4221	0	12.0021	1.83219	0.638002	0.034671
LOC_Os01g50750	0	0	9.12153	12.8632	12.8632	0.63132	0.0372317
LOC_Os01g60080	0	4.14819	11.978	13.5605	1.36109	0.736273	0.00977331
LOC_Os02g37480	0	0.219313	13.4529	14.3082	3.43706	0.606191	0.0480412
LOC_Os05g02820	-1.15573	2.60015	7.81378	12.1173	2.98546	0.617031	0.0431444
LOC_Os06g18790	-0.359826	-0.744552	10.4553	14.3659	1.09401	0.707853	0.0148033
LOC_Os06g23350	0	0	10.2515	14.1545	14.1545	0.618206	0.0426351
LOC_Os06g32600	0	0	9.37938	13.2323	13.2323	0.619746	0.0419743
LOC_Os11g26750	0	0	11.7989	13.6454	13.6454	0.618299	0.042595
LOC_Os01g06310	14.4901	3.62855	16.7502	9.06351	2.05828	0.726837	0.0112779
LOC_Os01g24810	9.46352	13.2291	13.5992	4.94081	2.75741	0.650801	0.030114
LOC_Os02g13620	12.1765	1.81588	14.4726	2.28993	2.6331	0.634562	0.0359735
LOC_Os04g58840	9.33985	9.36194	11.2592	13.138	1.71852	0.739218	0.00933518
LOC_Os05g49730	9.61655	2.82473	13.0715	15.2346	5.54459	0.624272	0.0400725
LOC_Os06g46740	12.5906	12.9522	14.0586	15.8603	5.46687	0.616191	0.0435107
LOC_Os09g25690	14.878	6.08776	16.1153	18.0951	5.16654	0.611169	0.0457476
LOC_Os09g31190	13.3946	3.23751	13.6503	15.0182	1.11946	0.62513	0.039719
LOC_Os10g33250	7.78136	3.94951	12.344	14.1964	3.36514	0.664267	0.0257923
LOC_Os10g36180	11.8704	4.40912	14.4288	6.55797	5.03706	0.629122	0.038102
LOC_Os01g09050	0.201033	0.0151872	0.544743	1.02098	-0.0523886	0.810788	0.00246425
LOC_Os01g11860	-0.697127	0.233621	0.0252244	-0.466856	0.283637	-0.619378	0.0421314
LOC_Os01g14670	-1.41815	1.33393	0.589483	2.48775	3.418	0.65068	0.0301549
LOC_Os01g16850	-0.326641	-0.310863	-0.129587	0.317829	-0.327469	0.60526	0.048479
LOC_Os01g22620	-0.409785	0.646344	-0.442387	0.0122521	-0.652779	0.654107	0.029009
LOC_Os01g37410	-0.133474	0.385269	0.304906	1.91102	0.0522408	0.741269	0.00903851
LOC_Os01g37630	0.567793	-0.624201	-1.20987	-1.47614	-0.795611	-0.658999	0.0274269
LOC_Os01g52160	-0.989716	-0.235071	-0.652423	-1.42786	-0.851245	-0.638801	0.0343732
LOC_Os01g64110	-0.126393	-1.34572	-1.7141	-2.69055	-0.943912	-0.665288	0.0254835
LOC_Os01g66820	-0.690739	-0.573501	-1.07638	-2.80481	-0.594503	-0.667441	0.0248414
LOC_Os01g69960	-1.1874	-0.700538	-1.64927	-2.27632	-0.234342	-0.662521	0.0263261
LOC_Os02g03740	0.139902	-0.352134	-0.363664	-1.11402	-0.430966	-0.739399	0.0093087
LOC_Os02g06230	-0.0366248	0.297927	0.0801143	0.140013	0.201616	0.61405	0.044455
LOC_Os02g12320	-0.150017	0.105492	0.172769	0.3841	0.21649	0.609613	0.0464562
LOC_Os02g18540	-1.24725	0.222208	-2.26993	-1.30789	-0.620089	-0.667275	0.0248904
LOC_Os02g22580	-0.0585495	0.451125	-0.31905	0.902207	-0.263915	0.762511	0.00635645
LOC_Os02g22590	-0.125887	0.466657	0.105328	0.333459	-0.295461	0.660627	0.0269139
LOC_Os02g29620	-0.35552	0.127433	-0.0800448	0.346099	-0.112336	0.72016	0.0124395
LOC_Os02g35970	1.47304	1.99214	-0.785838	1.09389	-0.550463	0.703573	0.0156965
LOC_Os02g37770	-0.293357	0.607888	0.164231	0.594608	0.42412	0.686267	0.0197047
LOC_Os02g38840	-0.800651	-1.98969	-1.04969	-1.07919	-0.322318	-0.659292	0.0273341
LOC_Os02g47190	-0.202576	-0.571832	-0.219877	-1.41531	-1.25207	-0.732973	0.0102818
LOC_Os02g48080	-0.88667	-0.742337	-1.47891	-1.87559	-0.850911	-0.640819	0.033629
LOC_Os02g49140	-0.953752	0.00781421	-0.206091	2.85091	0.992405	0.640825	0.0336269
LOC_Os02g51370	-0.693989	-3.73672	-2.19118	-1.07333	0.0132469	-0.611298	0.0456889
LOC_Os02g53510	0.258007	-0.869539	-0.465109	-1.50264	-0.802512	-0.611636	0.0455364
LOC_Os02g55890	1.40854	2.28429	0.141579	0.992789	0.780219	0.653788	0.0291141
LOC_Os03g05300	-0.733921	-1.6247	-0.365025	-1.24277	-0.269985	-0.613545	0.0446796
LOC_Os03g05530	0.16543	-0.969052	-0.98429	-1.91931	-0.823473	-0.630118	0.0377059
LOC_Os03g08600	-0.909349	3.40322	0.902339	2.9314	1.00909	0.768647	0.00570472
LOC_Os03g11650	-1.30856	1.29386	-0.223608	1.07236	0.438507	0.795927	0.0033844
LOC_Os03g12030	0.133111	0.521277	0.443244	1.18748	0.0582685	0.658417	0.0276118
LOC_Os03g14050	-0.184745	0.951913	0.0571625	1.96623	0.456725	0.863668	0.000611087
LOC_Os03g18980	-0.0557878	0.71179	1.03401	3.81912	3.18389	0.617674	0.0428651
LOC_Os03g27120	0.295605	-0.812086	-1.02152	-2.2893	-1.58499	-0.661202	0.0267345
LOC_Os03g29920	-1.39722	1.51238	-0.21044	3.00266	1.35152	0.758906	0.00676395
LOC_Os03g52720	-0.252367	-2.46885	-0.589159	-13.8067	0	-0.801383	0.00302126
LOC_Os04g21880	2.4096	-1.43361	0.499109	0.472122	0.0199123	0.613512	0.0446946
LOC_Os04g34590	-0.708719	-0.816433	0.377797	1.89676	1.06714	0.720905	0.0123058
LOC_Os04g41229	-0.393253	-11.6371	-2.13218	-0.157979	9.63481	-0.636386	0.0352784
LOC_Os04g43550	-0.534932	-1.12081	-1.3183	-1.81914	0.624797	-0.676212	0.022343
LOC_Os04g47310	0.0852786	-0.362432	-0.374934	-1.2839	-0.814522	-0.684697	0.0201011
LOC_Os04g52164	-0.0701513	0.347359	0.390193	2.01691	0.05315	0.643082	0.0328081
LOC_Os04g52370	0.933464	2.12689	-0.864968	2.77631	2.76217	0.678339	0.021765
LOC_Os04g53920	-1.34473	-0.4069	-1.80101	-3.38883	10.825	-0.717066	0.0130061
LOC_Os05g13520	-0.383149	0.428855	0.381036	1.10621	0.719921	0.666909	0.0249988
LOC_Os05g43390	-0.557682	-1.67502	-0.316098	-0.77629	-0.432612	-0.686457	0.0196571
LOC_Os05g50340	-0.0921017	-0.480525	-1.05204	-1.71658	-0.65169	-0.800772	0.00306042
LOC_Os06g29220	1.114	-4.12478	0.908062	-1.50833	-1.21544	-0.614141	0.0444146
LOC_Os06g35160	0.131262	0.790345	0.248252	1.50339	-0.348873	0.688822	0.0190715
LOC_Os06g36650	-1.78718	1.15725	-0.908161	0.515448	0.565789	0.68445	0.020164
LOC_Os06g48330	-0.0326504	0.60686	0.505017	1.02355	0.211294	0.769103	0.00565839
LOC_Os07g34830	0.0253352	0.637336	-0.12086	1.47531	0.236314	0.699696	0.0165381
LOC_Os07g37730	-0.0440758	-4.46671	-2.45631	-1.64606	0.412104	-0.755452	0.00717197
LOC_Os07g46820	0.570994	0.289626	0.274578	0.686424	0.158929	0.631673	0.0370932
LOC_Os07g47370	-2.83597	-0.125968	-1.7856	2.69478	0.860638	0.623377	0.0404439
LOC_Os08g03880	0.494874	0.536535	0.293382	0.638139	-0.252553	0.625053	0.0397507
LOC_Os08g06550	0.293787	0.100166	-0.186258	-0.851495	-0.162956	-0.623547	0.040373
LOC_Os08g14190	-2.13405	0.722456	-1.02997	3.89291	2.1413	0.618074	0.042692
LOC_Os08g39550	-0.799101	1.7655	0.246961	0.737264	-0.218326	0.713555	0.0136712
LOC_Os08g39830	0.961278	-1.70739	-1.21135	-0.770728	0.387845	-0.722092	0.0120949
LOC_Os09g10274	-0.744572	-1.5077	-1.44166	-1.58555	0.157687	-0.639154	0.0342422
LOC_Os09g28180	-0.914086	-0.210336	-0.379307	4.56821	0.222165	0.643975	0.0324881
LOC_Os09g34320	2.15698	2.73781	-2.13309	1.34181	-0.0855869	0.620149	0.0418023
LOC_Os09g34890	0.237957	0.192405	-0.483749	-1.93053	-0.970731	-0.671376	0.023697
LOC_Os10g07480	-1.84461	2.84677	0.127112	1.02398	1.68915	0.674004	0.0229542
LOC_Os10g17610	-0.143662	0.581126	0.448179	0.421767	-1.28753	0.605798	0.048226
LOC_Os10g26650	1.90115	0.92673	-1.07961	0.363279	0.232242	0.641169	0.0335011
LOC_Os10g33010	-0.416738	0.679911	-0.561269	-0.030894	-1.31667	0.612602	0.0451012
LOC_Os10g38740	-0.957353	-0.921927	-0.893198	-1.64384	-0.324966	-0.639525	0.0341049
LOC_Os10g39520	0.0327308	0.0581536	0.116687	-0.629172	-0.126043	-0.627773	0.038643
LOC_Os11g17440	-1.13921	-1.25341	-2.8861	-1.0696	-1.0184	-0.616946	0.0431812
LOC_Os11g25330	-0.390583	0.955123	0.622021	0.955353	0.696666	0.762123	0.0063995
LOC_Os11g32590	-0.644846	-1.52612	-3.12619	-2.99369	-1.74862	-0.74598	0.00838342
LOC_Os11g38300	3	-0.308219	0.154833	1.10729	-0.264036	0.614137	0.0444165
LOC_Os12g03530	0.943318	1.38512	0.173674	0.397864	0.945901	0.642698	0.0329467
LOC_Os12g13270	-0.434734	0.255214	-0.319293	0.166318	0.564417	0.670359	0.0239891
LOC_Os12g18260	0	0	0	0.795104	10.1215	0.624681	0.0399037
LOC_Os06g05000	-0.403882	-12.7534	-12.8763	0	0	-0.641204	0.0334882
LOC_Os03g22210	0.936112	-2.65933	-14.5311	-12.8842	-13.6564	-0.605838	0.0482071
LOC_Os05g08910	-0.401849	-13.3973	-12.5459	-12.0196	-10.8329	-0.698589	0.0167844
