# Supplementary material for: Transcriptomic and Metabolomic Studies Disclose Key Metabolism Pathways Contributing to Well-maintained Photosynthesis under the Drought and the Consequent Drought-Tolerance in Rice
Source: Front Plant Sci. 2016 Dec 21;7:1886. doi: 10.3389/fpls.2016.01886 (PMC5174129; doi:10.3389/fpls.2016.01886)
Supplement: Supplementary file 8 [file Table8.xlsx]

## Sheet: Table S8
Table S8. Common osmolality- and AOC-correlated DEGs between IRAT109 and IAC1246 in the same order as displayed in Figure 7a and Figure 7b.
Common osmolality-correlated DEGs between IRAT109 and IAC1246 in the order of Figure 7a	Common AOC-correlated DEGs between IRAT109 and IAC1246 in the order of Figure 7b
LOC_Os09g28690	LOC_Os10g42610
LOC_Os01g52710	LOC_Os02g43540
LOC_Os08g01910	LOC_Os02g55890
LOC_Os05g39250	LOC_Os07g09010
LOC_Os03g60580	LOC_Os03g14050
LOC_Os03g17790	LOC_Os01g53900
LOC_Os01g28840	LOC_Os11g18570
LOC_Os11g03300	LOC_Os10g30560
LOC_Os07g01810	LOC_Os03g27120
LOC_Os07g43925	LOC_Os06g51060
LOC_Os07g37620	LOC_Os12g32970
LOC_Os03g22790	LOC_Os01g68290
LOC_Os02g26470
LOC_Os10g36170
LOC_Os07g27970
LOC_Os01g45460
LOC_Os04g12530
LOC_Os02g41954
LOC_Os10g18370
LOC_Os01g67320
LOC_Os12g03860
LOC_Os07g28040
LOC_Os01g17396
LOC_Os05g44300
LOC_Os01g15900
LOC_Os02g46030
LOC_Os06g45040
LOC_Os08g08850
LOC_Os10g09240
LOC_Os02g57840
LOC_Os02g13800
LOC_Os08g31200
LOC_Os04g25490
LOC_Os08g34240
LOC_Os04g10690
LOC_Os05g38290
LOC_Os01g12000
LOC_Os09g24800
LOC_Os06g23684
LOC_Os12g05180
LOC_Os12g07810
LOC_Os03g11910
LOC_Os10g37260
LOC_Os07g11330
LOC_Os01g49710
LOC_Os01g32780
LOC_Os11g30500
LOC_Os01g43580
LOC_Os07g07040
LOC_Os04g57739
LOC_Os09g28340
LOC_Os08g37130
LOC_Os09g25650
LOC_Os09g38620
LOC_Os01g14510
LOC_Os05g07880
LOC_Os06g21140
LOC_Os08g37040
LOC_Os03g54050
LOC_Os06g11310
LOC_Os05g49350
LOC_Os11g05980
LOC_Os01g49280
LOC_Os05g41950
LOC_Os02g07930
LOC_Os09g28660
LOC_Os02g19470
LOC_Os02g43540
LOC_Os01g36790
LOC_Os08g04560
LOC_Os02g47980
LOC_Os06g12740
LOC_Os05g38490
LOC_Os08g30210
LOC_Os07g38290
LOC_Os01g66650
LOC_Os06g04889
LOC_Os02g44090
LOC_Os05g07890
LOC_Os03g22200
LOC_Os01g58194
LOC_Os01g42110
LOC_Os02g04369
LOC_Os09g38320
LOC_Os08g09310
LOC_Os10g28680
LOC_Os04g19740
LOC_Os03g26490
LOC_Os08g42960
LOC_Os08g32980
LOC_Os05g49170
LOC_Os06g22060
LOC_Os03g59360
LOC_Os08g36440
LOC_Os03g49350
LOC_Os03g08960
LOC_Os02g48900
LOC_Os03g12860
LOC_Os03g54930
LOC_Os09g36350
LOC_Os03g45920
LOC_Os12g12260
LOC_Os06g48300
LOC_Os03g03370
LOC_Os08g10500
LOC_Os03g60560
LOC_Os12g02800
LOC_Os11g22449
LOC_Os11g17970
LOC_Os10g21810
LOC_Os07g43940
LOC_Os02g14980
LOC_Os07g36400
LOC_Os02g49310
LOC_Os05g46040
LOC_Os05g10690
LOC_Os06g36070
LOC_Os05g33310
LOC_Os05g35140
LOC_Os01g51040
LOC_Os01g20860
LOC_Os04g44510
LOC_Os11g10870
LOC_Os03g18300
LOC_Os01g67420
LOC_Os08g06380
LOC_Os02g44870
LOC_Os05g13370
LOC_Os04g51410
LOC_Os03g58170
LOC_Os03g55850
LOC_Os08g31580
LOC_Os05g32320
LOC_Os09g39910
LOC_Os08g01490
LOC_Os06g09900
LOC_Os05g09380
LOC_Os03g05280
LOC_Os06g10280
LOC_Os04g48070
LOC_Os04g21320
LOC_Os04g48260
LOC_Os01g44250
LOC_Os01g08780
LOC_Os10g26620
LOC_Os10g13810
LOC_Os08g20020
LOC_Os10g11310
LOC_Os03g58940
LOC_Os09g14670
LOC_Os01g52260
LOC_Os05g45710
LOC_Os07g41310
LOC_Os03g06330
LOC_Os06g48800
LOC_Os03g17800
LOC_Os06g45050
LOC_Os05g11510
LOC_Os02g45660
LOC_Os01g73310
LOC_Os06g47650
LOC_Os03g49630
LOC_Os03g21890
LOC_Os09g38070
LOC_Os03g08110
LOC_Os06g10170
LOC_Os05g32960
LOC_Os08g17784
LOC_Os12g13910
LOC_Os06g13720
LOC_Os06g14670
LOC_Os09g15670
LOC_Os01g10320
LOC_Os10g40040
LOC_Os02g04780
LOC_Os11g26760
LOC_Os08g29600
LOC_Os03g50160
LOC_Os11g36500
LOC_Os05g41490
LOC_Os01g53860
LOC_Os06g44190
LOC_Os07g05940
LOC_Os10g38090
LOC_Os09g25700
LOC_Os03g44250
LOC_Os02g51510
LOC_Os01g06230
LOC_Os01g16620
LOC_Os01g01350
LOC_Os05g40020
LOC_Os09g31380
LOC_Os04g43840
LOC_Os04g29680
LOC_Os06g10050
LOC_Os03g18600
LOC_Os07g43540
LOC_Os01g11450
LOC_Os04g48290
LOC_Os07g17390
LOC_Os01g71710
LOC_Os03g59240
LOC_Os12g37840
LOC_Os06g03570
LOC_Os02g53860
LOC_Os08g10330
LOC_Os07g15940
LOC_Os04g41530
LOC_Os04g38920
LOC_Os01g64170
LOC_Os04g46220
LOC_Os01g71280
LOC_Os07g03820
LOC_Os08g26820
LOC_Os01g69960
LOC_Os08g35160
LOC_Os11g05550
LOC_Os04g45690
LOC_Os11g04860
LOC_Os02g42430
LOC_Os03g27120
LOC_Os01g52750
LOC_Os12g13730
LOC_Os01g12440
LOC_Os08g04310
LOC_Os07g49080
LOC_Os01g04550
LOC_Os09g32670
LOC_Os08g41800
LOC_Os01g65140
LOC_Os11g26780
LOC_Os02g51040
LOC_Os11g26790
LOC_Os09g02180
LOC_Os03g51350
LOC_Os09g25710
LOC_Os06g48810
LOC_Os02g13620
LOC_Os08g19420
LOC_Os02g52490
LOC_Os02g43330
