# Supplementary material for: Transcriptomic and Metabolomic Studies Disclose Key Metabolism Pathways Contributing to Well-maintained Photosynthesis under the Drought and the Consequent Drought-Tolerance in Rice
Source: Front Plant Sci. 2016 Dec 21;7:1886. doi: 10.3389/fpls.2016.01886 (PMC5174129; doi:10.3389/fpls.2016.01886)
Supplement: Supplementary file 9 [file Table9.XLSX]

## Sheet: DM in IRAT109 at period I 
Table S9. Differential Metabolites detected in IRAT109 and IAC1246 and their basic information.
Differential metablisms were detected in IRAT109 at period I
Metabolites	Similarity	Quant Mass	Retention Time(min)	VIP value	p value	Fold change(D/W)
stearic acid	0.871	145	32.5898	4.01394	6.32613e-35	3.09858e+06
palatinitol	0.865	205	42.8234	3.79962	2.6413e-10	4.56378e-07
Monostearin	0.775	203	41.6365	3.07097	3.99914e-07	3.27753
1,5-Anhydroglucitol	0.706	160	41.4815	3.07624	5.00408e-07	9.18481
Myristic Acid	0.938	133	24.2599	2.67054	0.000112553	8.13313e-07
2-keto-isovaleric acid	0.793	84	9.76924	2.47175	0.000649249	1.99439
Carbobenzyloxy-L-leucine degr4	0.72	133	23.7626	2.34282	0.000759434	2.57595e-07
Lactamide	0.771	58	17.5342	2.66866	0.00148031	0.0524918
Dithioerythritol	0.718	221	8.44553	2.10384	0.00349429	0.349279
xylitol	0.908	394	27.7177	2.50292	0.00496292	1.81656e+06
1-Hydroxy-2-naphthoic acid	0.756	317	39.8807	2.12589	0.0104914	1.46259
flavin adenine degrad product	0.859	231	18.7568	2.0527	0.0110021	0.47263
4-Hydroxymandelic acid	0.736	267	34.5136	2.25128	0.0111475	2.71307
succinate semialdehyde	0.842	113	8.27552	1.86416	0.0114968	13.9484
2-ketoadipate	0.798	128	6.47837	2.19153	0.0146837	2.59365
N-Acetyltryptophan	0.859	174	8.8733	2.36389	0.0165504	0.433823
5,6-dihydrouracil	0.776	99	6.41372	1.80534	0.0184433	0.589712
Indolelactate	0.835	203	31.9952	2.20771	0.0218634	2.61432
glucose-6-phosphate	0.864	299	30.7299	2.08316	0.0221234	0.433652
linolenic acid	0.751	173	22.5611	2.28282	0.0233498	9.38523
asparagine	0.842	231	8.46941	1.41426	0.0285228	1.70481e-05
3-hydroxybutyric acid	0.764	174	19.6348	1.62824	0.0305224	0.510072
kyotorphin	0.708	160	32.2568	1.96346	0.0341073	4.02182
4-Acetylbutyric acid	0.706	129	6.26973	1.96717	0.0436753	1.4803
ascorbate	0.819	303	26.2266	1.76181	0.0446675	6.92745
4-hydroxycinnamic acid	0.89	219	26.0624	2.09315	0.0489219	0.516778

## Sheet: DM in IRAT109 at period II 
Table S9. Differential Metabolites detected in IRAT109 and IAC1246 and their basic information.
Differential metablisms were detected in IRAT109 at period II
Metabolites	Similarity	Quant Mass	Retention Time(min)	VIP value	p value	Fold change(D/W)
Carnitine	0.815	117	5.76608	1.10304	0.0423615	2.02941
Maleamate	0.859	244	6.84866	1.96044	0.000362023	3.52678
cyclohexane-1,2-diol	0.791	142	7.59662	2.08417	3.60368e-05	3.19437
1-Indanone	0.781	129	7.65744	1.0507	0.0428613	1.1037
naphthalene	0.783	128	7.99896	1.2288	0.0125784	2.6453
caprylic acid	0.75	169	8.09949	2.13131	8.95834e-05	3.71544
Isoleucine	0.894	146	8.14713	1.94901	2.70011e-05	6.75652
succinate semialdehyde	0.842	113	8.27552	1.87313	5.54941e-05	505466
asparagine	0.842	231	8.46941	2.35263	9.18371e-11	4.88107e-06
D-erythronolactone	0.929	103	9.00114	1.9811	3.28514e-05	3.19683
2-keto-isovaleric acid	0.793	84	9.76924	1.27506	0.00744831	2.63742
2,2-Dimethylsuccinic Acid	0.782	231	9.79885	1.71479	0.000317771	2.31028
4-Vinylphenol dimer	0.736	192	9.85781	1.90748	0.000134259	37.3525
nicotinic acid	0.931	231	10.3562	1.87719	0.00015754	3.10804
Dodecanol	0.778	243	11.3061	1.71822	0.0122334	1.11525
uracil	0.879	99	11.401	2.03792	1.05307e-05	3.0844
lauric acid	0.767	142	12.4234	1.58693	0.00377388	9.82462
L-dopa	0.781	160	13.3342	1.33653	0.0168179	0.587612
Bis(2-hydroxypropyl)amine	0.768	70	14.0636	2.88004	1.01416e-17	7.99246e+06
2-hydroxybutanoic acid	0.807	113	14.4769	1.85323	0.000259419	2.92537
5-Methoxyindole-3-acetic acid	0.811	70	14.6187	2.5115	2.98784e-10	13.9404
4-hydroxybutyrate	0.89	143	15.5245	1.65737	9.88212e-05	5.60581
phenylalanine	0.906	146	16.2486	2.23085	1.45027e-06	2.49736e+06
Lactamide	0.771	58	17.5342	1.83321	2.93721e-05	0.0166866
4-Hydroxybenzoic acid	0.838	193	18.2921	1.67348	0.000443276	4.56165
glutamic acid	0.924	128	18.3485	1.9646	0.00864013	1.16298
3-hydroxybutyric acid	0.764	174	19.6348	1.31	0.00274733	0.275874
saccharopine	0.846	361	22.2733	1.31753	0.00536172	0.144448
3,6-Anhydro-D-galactose	0.834	89	22.3595	1.09353	0.037004	0.655693
D-Arabitol	0.918	217	24.3767	1.90886	0.000144741	7.07082
allose	0.87	157	24.5979	1.1955	0.0433865	1.75152
Melezitose	0.916	361	24.9298	1.1703	0.0251492	0.921564
DL-dihydrosphingosine	0.832	132	25.3018	1.66639	0.00359407	8.50978
5'-methylthioadenosine	0.75	175	27.214	1.45471	0.0108725	4.80373
pentadecanoic acid	0.747	103	27.3162	1.51312	0.000531835	2.56452
xylitol	0.908	394	27.7177	1.02072	3.40894e-17	1.07495e+06
palmitic acid	0.876	145	28.4019	1.12423	0.0161133	1.58379
Saccharic acid	0.846	143	29.4331	1.98211	0.00142785	2.21797
ferulic acid	0.919	175	29.5916	1.07262	0.0213623	2.03378
2,3-Dimethylsuccinic acid	0.76	191	30.5408	1.59241	0.000260862	7.81827
caffeic acid	0.777	219	30.6568	2.12191	7.81467e-07	4.59427
Indolelactate	0.835	203	31.9952	2.41368	5.80429e-09	556181
kyotorphin	0.708	160	32.2568	1.41881	0.00234855	71261
stearic acid	0.871	145	32.5898	2.26792	3.38826e-07	137290
1,3-diaminopropane	0.756	174	33.4157	1.37293	0.00981275	5.55953
4-Hydroxymandelic acid	0.736	267	34.5136	1.67776	0.00100322	3.82945
d-Glucoheptose	0.874	192	36.14	1.00614	9.74989e-10	4.78279
cytidine-monophosphate degr prod	0.873	169	36.6704	1.64334	0.00329894	1.74013
1-Monopalmitin	0.847	203	38.7691	1.20129	0.0310145	1.48488
5-Hydroxyindole-2-carboxylic acid	0.783	231	39.077	1.97608	0.000121887	3.60301
1,5-Anhydroglucitol	0.706	160	41.4815	1.61688	0.00139521	0.309298
palatinitol	0.865	205	42.8234	2.65771	8.74726e-13	0.092269
pyridoxine	0.768	280	43.6905	2.08011	2.89253e-06	51.7229
5-Aminoimidazole-4-carboxamide	0.738	327	44.8174	1.90917	0.000421595	3.71974
Sedoheptulose	0.867	91	46.4777	2.06798	0.000123969	3.14808

## Sheet: DM in IAC1246 at period I 
Table S9. Differential Metabolites detected in IRAT109 and IAC1246 and their basic information.
Differential metablisms were detected in IAC1246 at period I
Metabolites	Similarity	Quant Mass	Retention Time(min)	VIP value	p value	Fold change(D/W)
N-Methyl-DL-alanine	0.856	130	5.37129	1.90012	0.00421842	0.16159
2-aminoethanethiol	0.898	100	5.47175	1.32227	0.020641	0.197124
Benzyl thiocyanate	0.709	77	6.12326	1.69144	0.0183998	0.18202
2,2-Dimethylsuccinic Acid	0.734	69	11.1065	1.42144	0.0204753	0.490694
serine	0.938	204	13.4331	1.71233	0.00619452	0.58183
threonine	0.892	218	14.1067	1.37278	0.01774	0.328907
Cumic Acid	0.909	221	14.3801	2.26676	1.04126e-05	0.270986
L-Threose	0.804	205	15.5535	1.66948	0.00625559	51.4573
Aminomalonic acid	0.86	218	16.1916	1.83161	0.00592952	1.58057
Acetol	0.862	219	18.52	1.08928	0.0330801	2.76093
cuminic alcohol	0.725	133	19.2412	2.82267	1.24074e-10	0.0555591
2-Deoxyerythritol	0.852	73	21.0108	1.21016	0.0388522	3.59975e-06
ribitol	0.919	217	23.0545	1.00618	2.16825e-06	8.61088
3,4-Dihydroxymandelic acid	0.869	355	23.767	1.98112	0.0268888	3.5298
mannose	0.917	157	26.3421	1.94191	0.00273089	3.8518
4-hydroxycinnamic acid	0.852	219	27.9259	1.85851	0.00314091	1.08868e+06
Gluconic lactone	0.85	219	28.4794	1.32032	0.0332974	2.13949
ferulic acid	0.858	219	31.3673	1.27542	0.0285737	135110
glucose	0.85	89	31.8356	1.73396	0.00343591	0.376557
Sedoheptulose	0.875	204	34.5199	2.70277	3.93131e-07	5.34391
alpha-Ecdysone	0.767	171	41.2173	1.85785	0.0339254	0.428268
palatinitol	0.876	217	43.9685	2.51086	2.43542e-07	2.63561e-06
raffinose	0.93	217	45.0782	3.18244	2.53394e-10	6.43824e-08
Octadecanol	0.786	327	45.2286	2.33207	0.000301805	8.32789

## Sheet: DM in IAC1246 at period II
Table S9. Differential Metabolites detected in IRAT109 and IAC1246 and their basic information.
Differential metablisms were detected in IAC1246 at period II
Metabolites	Similarity	Quant Mass	Retention Time(min)	VIP value	p value	Fold change(D/W)
Phytol	0.838	143	5.1805	2.0663	1.276e-07	138325
N-Methyl-DL-alanine	0.856	130	5.37129	1.97581	4.61757e-05	1.94622
N-methyltryptophan	0.836	102	5.58414	2.22387	5.51106e-08	2.82498
Benzyl thiocyanate	0.709	77	6.12326	1.893	6.32977e-05	1.70727
5-Methoxytryptamine	0.87	100	6.61392	2.08697	2.21025e-08	2.40296
3-Aminoisobutyric acid	0.797	102	6.70741	2.14753	7.63088e-07	1.52711
2-hydroxypyridine	0.911	78	6.83662	1.73435	0.000544473	1.28396
Pyruvic acid	0.878	89	7.07849	1.66212	0.00157942	1.08928
malonic acid	0.91	221	7.38313	1.9109	0.000210575	1.08856
fucose	0.826	117	8.15093	1.32998	0.00217699	1.79943
Dihydroxyacetone	0.826	191	10.9174	1.64863	0.000190684	15.3019
2,2-Dimethylsuccinic Acid	0.734	69	11.1065	1.75794	0.000425122	2.6684
D-alanyl-D-alanine	0.842	189	13.3594	1.78943	1.10071e-05	53382.2
threonine	0.892	218	14.1067	1.00098	0.0176917	0.258905
Cumic Acid	0.909	221	14.3801	1.34809	0.024497	1.26351
2-Monoolein	0.778	103	14.675	1.49528	0.00418633	1.16222
L-dopa	0.836	218	14.9155	1.87173	7.55574e-05	0.215759
D-erythronolactone	0.881	189	15.2106	1.68093	0.00022892	183220
L-Threose	0.804	205	15.5535	1.47327	0.000796764	91108.7
Aminomalonic acid	0.86	218	16.1916	2.29617	3.64382e-08	4.43044
iminodiacetic acid	0.854	70	16.2416	1.12841	0.0152003	147180
Acetol	0.862	219	18.52	1.74061	0.00264041	2.15555
Lyxose	0.762	189	20.5044	2.17654	4.12227e-10	9.32205
2-Deoxyerythritol	0.852	73	21.0108	2.45103	1.0566e-10	4.01052e-07
N-Methyl-L-glutamic acid	0.712	55	21.9077	1.69195	0.00345945	1.03405
3-hydroxybutyric acid	0.758	191	22.6328	1.48041	0.004074	7.79433
putrescine	0.876	130	25.8412	1.12668	0.0440139	2.58867
D-Talose	0.943	205	27.712	1.18418	9.46105e-27	8.0236
4-hydroxycinnamic acid	0.852	219	27.9259	1.98963	1.04453e-05	1.29609e+06
Saccharic acid	0.897	333	30.6876	2.0576	1.878e-05	1.83338
ferulic acid	0.858	219	31.3673	1.74812	0.000143519	15.9272
Methyl-beta-D-galactopyranoside	0.876	204	36.0907	1.12174	0.0235639	1.78282
sorbitol	0.87	191	37.6603	1.70423	0.00061114	2.52282
D-Fructose,6-bisphosphate	0.766	191	38.0855	1.52321	0.000751079	0.234959
palatinitol	0.876	217	43.9685	1.98653	9.09973e-07	0.152022
raffinose	0.93	217	45.0782	1.85574	9.71425e-05	0.0116133
Octadecanol	0.786	327	45.2286	1.28559	0.00559823	0.924777
