# Supplementary material for: Transcriptomic and Metabolomic Studies Disclose Key Metabolism Pathways Contributing to Well-maintained Photosynthesis under the Drought and the Consequent Drought-Tolerance in Rice
Source: Front Plant Sci. 2016 Dec 21;7:1886. doi: 10.3389/fpls.2016.01886 (PMC5174129; doi:10.3389/fpls.2016.01886)
Supplement: Supplementary file 10 [file Table10.XLSX]

## Sheet: Sheet1
Table S10. Differential Metabolites in IRAT109 and IAC1246 correlated with osmolality or AOC. The metabolites in red are detected in both IRAT109 and IAC1246.
Differential Metabolites correlated with osmolality in IRAT109	Metabolite ID	Cor.	p value
3-hydroxybutyric acid	*	0.655116	0.0286775
4-Hydroxybenzoic acid	C00156	-0.756033	0.00710213
4-Hydroxymandelic acid	C11527	-0.970263	7.56254e-07
4-Vinylphenol dimer	*	-0.803848	0.00286707
5'-methylthioadenosine	C00170	-0.656564	0.0282065
5-Aminoimidazole-4-carboxamide	*	-0.633211	0.0364942
asparagine	C16438	0.605884	0.0481854
Bis(2-hydroxypropyl)amine	*	-0.715281	0.0133413
D-Arabitol	C01904	-0.724808	0.0116223
Indolelactate	C02043	-0.746186	0.00835565
kyotorphin	C02993	-0.716906	0.0130358
Lactamide	*	0.729075	0.0109068
palatinitol	*	0.803483	0.00288953
pyridoxine	C00314	-0.725091	0.0115736
stearic acid	C01530	-0.705307	0.01533
succinate semialdehyde	C00232	-0.665024	0.025563
xylitol	C00379	-0.879297	0.000361702
Differential Metabolites correlated with T-AOC in IRAT109
4-Vinylphenol dimer	*	0.628479	0.0383592
5-Aminoimidazole-4-carboxamide	*	0.741668	0.00898172
linolenic acid	*	0.769166	0.00565198
succinate semialdehyde	C00232	0.604196	0.0489825
Metabolites correlated with osmolality in IAC1246
2-Deoxyerythritol	*	0.620838	0.0415097
3-Aminoisobutyric acid	C05145	-0.63301	0.0365718
4-hydroxycinnamic acid	C00811	-0.794426	0.00348978
Aminomalonic acid	C00872	-0.78192	0.00446444
ferulic acid	C01494	-0.792755	0.00360988
L-Threose	*	-0.65935	0.0273157
mannose	C00159	-0.679141	0.0215498
Octadecanol	*	-0.657155	0.0280157
palatinitol	*	0.764184	0.00617358
Phytol	C01389	-0.616258	0.0434818
Differential Metabolites correlated with T-AOC in IAC1246
hexadecane	*	0.644337	0.0323592
The red colour indcates common detectable metabolities in both IRAT109 and IAC1246
