# Supplementary material for: Transcriptomic and Metabolomic Studies Disclose Key Metabolism Pathways Contributing to Well-maintained Photosynthesis under the Drought and the Consequent Drought-Tolerance in Rice
Source: Front Plant Sci. 2016 Dec 21;7:1886. doi: 10.3389/fpls.2016.01886 (PMC5174129; doi:10.3389/fpls.2016.01886)
Supplement: Supplementary file 11 [file Table11.XLSX]

## Sheet: IAC1246
Table S11. Correlations between DEGs and DMs in IAC1246. The value indicates person's correlation coefficient.
Gene_ID	cuminic alcohol	raffinose	palatinitol	Sedoheptulose	ribitol	Cumic Acid	Octadecanol	mannose	4-hydroxycinnamic acid	glucose	N-Methyl-DL-alanine	Aminomalonic acid	serine	L-Threose	threonine	Benzyl thiocyanate	2,2-Dimethylsuccinic Acid	2-aminoethanethiol	3,4-Dihydroxymandelic acid	ferulic acid	Acetol	Gluconic lactone	alpha-Ecdysone	2-Deoxyerythritol	Lyxose	proline	phytosphingosine	leucine	5-Methoxytryptamine	Vanillylmandelic acid	D-Arabitol	putrescine	palmitic acid	2-hydroxypyridine	Lactamide	maleic acid	D-Fructose,6-bisphosphate	N-methyltryptophan	Glucoheptonic acid	cycloleucine	2-hydroxybutanoic acid	Diglycerol	Dihydroxyacetone	3-hydroxybutyric acid	D-erythronolactone	resveratrol	iminodiacetic acid	N-Methyl-L-glutamic acid	D-Talose
LOC_Os01g01290	NS	NS	NS	NS	NS	NS	NS	NS	0.608483	NS	NS	NS	NS	NS	NS	NS	NS	NS	NS	0.778682	NS	NS	NS	NS	NS	NS	NS	NS	NS	NS	NS	NS	NS	NS	NS	NS	NS	NS	NS	NS	NS	NS	NS	NS	NS	NS	NS	NS	NS
LOC_Os01g01330	NS	-0.642056	NS	NS	0.750573	NS	NS	NS	NS	NS	NS	NS	NS	NS	NS	NS	NS	-0.758125	NS	NS	NS	NS	NS	NS	NS	NS	NS	NS	NS	NS	NS	NS	NS	NS	NS	NS	NS	NS	NS	NS	NS	NS	NS	NS	NS	NS	NS	NS	NS
LOC_Os01g01350	0.821886	0.897267	0.935836	-0.86152	NS	NS	-0.755273	NS	-0.6957	NS	NS	-0.703876	NS	-0.782989	NS	NS	NS	NS	NS	-0.761128	-0.748711	NS	NS	0.64672	NS	NS	-0.680476	NS	NS	NS	NS	NS	-0.670401	-0.736134	NS	NS	NS	NS	NS	NS	NS	NS	NS	NS	NS	NS	NS	NS	NS
LOC_Os01g01360	NS	NS	NS	NS	NS	NS	NS	NS	NS	NS	NS	NS	NS	0.660886	NS	0.616551	NS	NS	NS	0.87852	NS	NS	NS	NS	NS	NS	NS	NS	NS	NS	NS	NS	NS	NS	NS	NS	NS	NS	NS	NS	NS	NS	NS	NS	NS	NS	NS	NS	NS
LOC_Os01g01600	NS	NS	NS	NS	NS	NS	0.710818	NS	NS	NS	0.613361	NS	NS	NS	NS	0.661602	NS	NS	NS	0.812902	NS	NS	NS	NS	NS	NS	0.728622	NS	NS	NS	NS	NS	NS	NS	NS	NS	NS	0.635508	NS	NS	NS	NS	NS	NS	NS	NS	NS	0.65563	NS
LOC_Os01g01890	NS	NS	NS	NS	NS	NS	NS	NS	NS	-0.641465	NS	NS	NS	NS	NS	NS	NS	NS	NS	NS	NS	NS	-0.666315	NS	NS	NS	NS	NS	NS	NS	0.694392	NS	NS	NS	NS	NS	NS	NS	NS	NS	NS	NS	NS	NS	NS	NS	NS	NS	NS
LOC_Os01g02080	NS	NS	NS	-0.808454	NS	NS	-0.939145	NS	NS	NS	NS	NS	NS	NS	NS	NS	NS	NS	-0.844948	-0.711082	NS	NS	NS	NS	NS	NS	-0.967978	NS	NS	NS	NS	0.727507	NS	NS	NS	NS	NS	NS	NS	0.748854	NS	NS	NS	NS	NS	NS	NS	NS	NS
LOC_Os01g02390	NS	NS	NS	NS	NS	NS	NS	NS	NS	NS	NS	NS	-0.83942	NS	-0.840759	NS	NS	NS	NS	NS	NS	NS	NS	NS	NS	NS	NS	NS	NS	NS	NS	NS	NS	NS	NS	NS	NS	NS	-0.710925	NS	NS	NS	NS	NS	NS	NS	NS	NS	NS
LOC_Os01g02400	NS	NS	NS	NS	NS	NS	NS	NS	NS	NS	NS	NS	-0.623646	NS	NS	NS	NS	NS	NS	NS	NS	NS	NS	NS	NS	NS	NS	NS	NS	NS	NS	NS	NS	NS	NS	NS	NS	NS	NS	NS	NS	NS	NS	NS	NS	NS	NS	NS	NS
LOC_Os01g02430	NS	NS	NS	NS	NS	NS	NS	NS	-0.673776	NS	NS	-0.711897	NS	-0.608009	NS	NS	-0.765206	NS	NS	NS	-0.639628	NS	NS	0.865968	-0.692354	NS	NS	NS	-0.6268	NS	NS	NS	NS	NS	NS	NS	NS	NS	NS	NS	NS	NS	-0.613462	NS	-0.80118	NS	NS	NS	-0.840521
LOC_Os01g02440	NS	NS	NS	NS	NS	NS	NS	NS	NS	NS	NS	NS	NS	NS	NS	NS	-0.660426	NS	NS	NS	NS	NS	NS	NS	NS	NS	NS	NS	-0.612335	NS	NS	-0.605828	NS	NS	NS	NS	0.633307	NS	NS	NS	NS	NS	NS	NS	-0.813186	NS	NS	NS	-0.606398
LOC_Os01g02590	NS	NS	NS	NS	NS	NS	NS	NS	NS	NS	NS	-0.763605	NS	NS	NS	NS	NS	NS	NS	NS	NS	NS	NS	NS	NS	NS	NS	NS	-0.615724	NS	NS	-0.615407	NS	NS	NS	NS	0.623102	NS	NS	NS	NS	NS	-0.779772	NS	NS	NS	-0.683151	NS	NS
LOC_Os01g02610	NS	NS	NS	NS	NS	NS	NS	NS	NS	NS	NS	NS	-0.922854	0.62696	-0.932906	NS	NS	NS	NS	NS	NS	NS	NS	NS	NS	NS	NS	NS	NS	NS	NS	NS	NS	NS	NS	NS	NS	NS	NS	NS	NS	-0.652976	NS	NS	NS	NS	NS	NS	NS
LOC_Os01g02830	NS	0.762148	0.823914	NS	NS	NS	NS	NS	NS	NS	NS	-0.843576	NS	-0.753185	NS	NS	NS	NS	NS	NS	-0.768272	NS	NS	0.686849	NS	NS	NS	NS	-0.681013	NS	NS	NS	NS	NS	NS	NS	NS	NS	NS	NS	NS	NS	-0.816255	-0.668803	NS	NS	NS	NS	-0.660163
LOC_Os01g02900	NS	NS	0.676256	NS	NS	NS	NS	-0.616573	NS	NS	NS	-0.702915	NS	-0.670511	NS	NS	NS	NS	NS	-0.652708	NS	NS	NS	NS	NS	NS	NS	NS	NS	NS	NS	NS	NS	NS	NS	NS	NS	NS	NS	NS	NS	NS	NS	NS	NS	NS	NS	NS	NS
LOC_Os01g02960	NS	NS	NS	NS	NS	NS	NS	NS	NS	NS	NS	-0.668988	NS	NS	NS	NS	NS	0.680539	NS	NS	NS	-0.607776	NS	NS	NS	NS	NS	NS	NS	NS	NS	NS	NS	NS	NS	NS	NS	NS	NS	NS	NS	NS	NS	NS	NS	NS	NS	NS	NS
LOC_Os01g03330	NS	NS	0.715882	NS	NS	NS	NS	NS	NS	NS	NS	-0.750271	NS	-0.62835	NS	NS	NS	NS	NS	-0.629702	-0.700434	NS	NS	0.890791	-0.887499	NS	NS	-0.659199	-0.928086	NS	NS	NS	NS	-0.743669	NS	NS	NS	-0.665804	NS	NS	NS	NS	-0.749132	-0.735096	NS	NS	NS	NS	-0.903113
LOC_Os01g03340	NS	NS	NS	-0.609152	NS	NS	NS	NS	NS	0.658372	NS	NS	NS	NS	NS	NS	NS	NS	-0.639019	NS	NS	NS	NS	NS	NS	NS	NS	NS	NS	NS	NS	NS	NS	NS	NS	NS	NS	NS	NS	0.689993	NS	NS	NS	NS	NS	NS	NS	NS	NS
LOC_Os01g03530	NS	NS	NS	NS	NS	NS	NS	NS	NS	NS	-0.725107	NS	NS	NS	NS	NS	NS	NS	NS	NS	NS	NS	NS	NS	NS	NS	NS	NS	NS	NS	NS	NS	NS	NS	NS	NS	NS	NS	NS	NS	NS	NS	NS	-0.62243	NS	NS	NS	NS	NS
LOC_Os01g03680	NS	NS	NS	NS	NS	NS	NS	NS	NS	NS	NS	NS	NS	NS	NS	NS	NS	NS	NS	NS	NS	NS	NS	NS	NS	NS	NS	NS	NS	NS	NS	NS	NS	NS	NS	NS	NS	NS	NS	0.617303	NS	NS	NS	NS	NS	NS	NS	NS	NS
LOC_Os01g03710	NS	NS	NS	NS	NS	NS	NS	NS	NS	NS	NS	NS	NS	NS	NS	NS	NS	NS	NS	NS	NS	NS	NS	NS	NS	NS	NS	NS	NS	NS	NS	NS	NS	NS	NS	NS	NS	NS	NS	NS	NS	NS	NS	NS	NS	NS	NS	NS	NS
LOC_Os01g03750	NS	NS	NS	NS	NS	NS	NS	NS	NS	NS	NS	NS	NS	NS	NS	NS	NS	NS	NS	0.725219	NS	NS	NS	NS	NS	NS	NS	NS	NS	NS	NS	NS	NS	NS	NS	NS	NS	NS	NS	NS	NS	NS	NS	NS	NS	NS	NS	NS	NS
LOC_Os01g03830	NS	NS	NS	NS	NS	NS	NS	NS	NS	-0.635184	NS	NS	NS	NS	NS	NS	NS	NS	NS	NS	NS	NS	NS	0.717796	-0.700047	NS	NS	NS	NS	NS	NS	NS	NS	NS	NS	NS	NS	NS	NS	NS	NS	NS	NS	NS	NS	NS	NS	NS	-0.774741
LOC_Os01g03870	NS	0.643793	0.780019	NS	NS	NS	-0.714023	NS	-0.84332	NS	NS	-0.631243	NS	-0.620906	0.65688	NS	NS	NS	NS	-0.787192	-0.62356	NS	NS	0.669013	NS	NS	NS	NS	NS	NS	NS	NS	-0.732237	-0.765226	NS	NS	NS	-0.6496	NS	NS	NS	NS	NS	NS	NS	NS	NS	-0.635083	NS
LOC_Os01g04280	NS	NS	0.618702	NS	NS	NS	NS	NS	NS	NS	NS	-0.644862	NS	NS	NS	NS	NS	NS	NS	NS	NS	NS	NS	NS	-0.617632	NS	NS	NS	-0.771128	NS	NS	NS	NS	NS	NS	NS	NS	NS	NS	NS	NS	NS	-0.605579	-0.73067	NS	NS	NS	NS	NS
LOC_Os01g04330	NS	NS	NS	NS	NS	NS	NS	NS	NS	0.696158	NS	NS	NS	NS	NS	NS	NS	NS	NS	NS	NS	NS	0.665336	NS	NS	NS	NS	NS	NS	NS	NS	NS	NS	NS	NS	NS	NS	NS	NS	NS	NS	NS	NS	NS	NS	NS	NS	NS	NS
LOC_Os01g04360	NS	NS	NS	NS	NS	NS	NS	NS	NS	NS	NS	NS	NS	NS	NS	NS	NS	NS	NS	0.779337	NS	NS	NS	NS	NS	NS	NS	NS	NS	NS	NS	NS	NS	NS	NS	NS	NS	NS	NS	NS	NS	NS	NS	NS	NS	NS	NS	NS	NS
LOC_Os01g04370	NS	NS	NS	NS	NS	NS	NS	NS	NS	NS	NS	NS	NS	NS	NS	NS	NS	NS	NS	0.729949	NS	NS	NS	NS	NS	NS	NS	NS	NS	NS	NS	NS	NS	NS	NS	NS	NS	NS	NS	NS	NS	NS	NS	NS	NS	NS	NS	NS	NS
LOC_Os01g04380	NS	NS	NS	NS	NS	NS	0.635531	NS	NS	NS	NS	NS	NS	NS	NS	NS	NS	NS	NS	0.876574	NS	NS	NS	NS	NS	NS	0.620461	NS	NS	NS	NS	NS	NS	NS	NS	NS	NS	NS	NS	NS	NS	NS	NS	NS	NS	NS	NS	NS	NS
LOC_Os01g04409	NS	NS	NS	NS	NS	NS	NS	NS	NS	NS	NS	NS	NS	NS	NS	NS	NS	0.878862	NS	NS	NS	NS	NS	NS	NS	NS	NS	NS	NS	NS	NS	NS	NS	NS	NS	NS	NS	NS	NS	NS	NS	NS	NS	NS	NS	NS	NS	NS	NS
LOC_Os01g04520	NS	NS	NS	NS	NS	NS	NS	NS	NS	NS	0.670907	NS	NS	NS	NS	0.663842	NS	0.643647	NS	0.613367	NS	NS	NS	NS	NS	NS	0.655551	NS	NS	NS	NS	NS	NS	NS	NS	NS	NS	0.618546	0.636426	-0.644814	NS	NS	NS	NS	NS	0.748155	-0.614847	NS	NS
LOC_Os01g04540	0.615307	NS	0.680817	NS	NS	NS	NS	NS	NS	NS	NS	NS	NS	-0.655484	NS	NS	NS	NS	NS	-0.709502	-0.71605	-0.774864	NS	NS	-0.603302	NS	NS	NS	NS	NS	NS	NS	-0.774485	-0.881988	NS	NS	NS	NS	NS	NS	NS	NS	NS	-0.632992	NS	-0.625994	NS	-0.663357	NS
LOC_Os01g04550	0.759996	NS	0.690378	-0.608814	NS	NS	NS	NS	NS	NS	NS	-0.615049	NS	NS	NS	NS	NS	NS	NS	NS	NS	-0.67596	NS	NS	NS	NS	NS	NS	NS	NS	NS	NS	NS	NS	NS	NS	NS	NS	NS	NS	NS	NS	NS	NS	NS	NS	NS	NS	NS
LOC_Os01g04580	NS	NS	0.641	NS	NS	NS	NS	NS	NS	NS	NS	-0.890244	NS	-0.706628	NS	NS	-0.723716	NS	NS	NS	-0.713286	NS	NS	0.755851	-0.719977	NS	NS	-0.697598	-0.79409	NS	NS	-0.74875	NS	NS	NS	NS	0.622759	NS	NS	NS	NS	NS	-0.878614	NS	-0.838345	NS	-0.667763	NS	-0.860576
LOC_Os01g04790	NS	NS	NS	NS	NS	NS	NS	NS	NS	NS	NS	NS	NS	NS	NS	NS	NS	NS	NS	NS	NS	NS	NS	NS	NS	NS	NS	-0.750878	NS	NS	NS	NS	NS	NS	NS	NS	NS	NS	NS	NS	NS	NS	NS	NS	NS	NS	NS	NS	NS
LOC_Os01g04950	NS	0.73489	0.867284	NS	NS	NS	NS	NS	-0.729667	NS	NS	-0.793344	NS	NS	NS	NS	NS	NS	NS	NS	-0.603693	NS	NS	0.759718	NS	NS	NS	NS	-0.675213	NS	NS	NS	NS	NS	NS	NS	0.647909	NS	NS	NS	NS	NS	-0.785203	NS	NS	NS	NS	NS	-0.628807
LOC_Os01g05030	NS	NS	NS	NS	NS	NS	NS	NS	NS	-0.716895	-0.664222	NS	NS	NS	NS	NS	NS	NS	NS	NS	NS	NS	NS	NS	-0.668654	NS	NS	NS	NS	NS	NS	NS	NS	NS	NS	NS	NS	NS	NS	NS	NS	NS	NS	NS	NS	NS	NS	NS	-0.620994
LOC_Os01g05130	NS	NS	NS	NS	NS	NS	NS	NS	NS	NS	NS	NS	NS	NS	NS	NS	-0.728589	NS	NS	NS	NS	NS	NS	0.636677	-0.773815	NS	NS	NS	-0.70456	NS	NS	-0.793464	NS	NS	NS	NS	NS	NS	NS	NS	NS	NS	-0.721655	NS	-0.81051	NS	NS	NS	-0.797385
LOC_Os01g05320	NS	NS	0.619565	NS	NS	NS	NS	NS	NS	NS	NS	-0.704003	NS	NS	NS	NS	NS	NS	NS	NS	-0.709492	-0.644591	NS	0.678623	-0.811255	NS	NS	-0.696958	-0.828992	NS	NS	-0.612633	NS	-0.696687	NS	NS	NS	NS	NS	NS	NS	NS	-0.833409	-0.752245	-0.625376	NS	NS	NS	-0.829964
LOC_Os01g05530	NS	NS	NS	NS	NS	NS	NS	NS	NS	NS	NS	NS	NS	NS	NS	NS	NS	0.624364	NS	NS	NS	NS	NS	NS	NS	NS	NS	NS	NS	NS	NS	NS	NS	NS	NS	NS	NS	NS	0.621316	NS	NS	NS	NS	NS	NS	NS	NS	NS	NS
LOC_Os01g05560	NS	NS	NS	NS	NS	NS	NS	NS	NS	NS	NS	NS	NS	NS	NS	NS	NS	NS	NS	NS	NS	NS	NS	NS	NS	NS	NS	NS	NS	NS	NS	-0.704585	NS	NS	NS	NS	0.729288	NS	NS	-0.686513	NS	NS	-0.751121	NS	-0.71921	NS	-0.65768	NS	-0.608289
LOC_Os01g05620	NS	NS	NS	NS	NS	-0.621387	NS	NS	NS	NS	NS	NS	NS	NS	NS	NS	NS	NS	NS	NS	NS	-0.638642	NS	NS	NS	NS	NS	NS	-0.663842	NS	NS	NS	NS	-0.686033	NS	NS	NS	NS	NS	NS	NS	NS	NS	-0.689712	NS	NS	NS	NS	NS
LOC_Os01g05730	NS	NS	NS	NS	NS	NS	NS	NS	NS	NS	NS	NS	NS	NS	NS	NS	NS	NS	NS	NS	NS	NS	NS	NS	NS	NS	NS	NS	NS	NS	NS	NS	NS	NS	NS	NS	NS	NS	NS	NS	NS	NS	NS	NS	NS	NS	NS	NS	NS
LOC_Os01g05960	-0.675132	-0.63321	NS	0.790302	NS	NS	0.826611	0.746106	NS	NS	NS	NS	-0.656805	0.675949	-0.644566	NS	NS	NS	NS	0.63463	NS	NS	NS	NS	NS	-0.609248	0.632804	NS	NS	NS	NS	NS	NS	NS	NS	NS	NS	NS	NS	NS	NS	NS	NS	NS	NS	NS	NS	NS	NS
LOC_Os01g06220	NS	NS	NS	NS	NS	NS	NS	NS	NS	NS	NS	NS	NS	NS	NS	NS	NS	NS	NS	NS	NS	NS	NS	NS	NS	NS	NS	NS	NS	NS	NS	NS	NS	NS	0.814247	NS	NS	NS	NS	NS	NS	NS	NS	NS	NS	NS	NS	NS	NS
LOC_Os01g06230	NS	NS	NS	NS	NS	NS	NS	NS	0.738153	NS	NS	NS	NS	NS	NS	NS	NS	NS	NS	NS	NS	NS	NS	NS	NS	NS	NS	NS	NS	NS	NS	NS	NS	NS	NS	NS	NS	NS	NS	NS	NS	NS	NS	NS	NS	NS	NS	NS	NS
LOC_Os01g06240	NS	NS	0.64864	NS	NS	NS	NS	NS	NS	NS	NS	-0.616894	NS	NS	NS	NS	NS	NS	NS	NS	NS	-0.621341	NS	NS	NS	NS	NS	NS	NS	NS	NS	NS	NS	NS	NS	NS	NS	NS	NS	NS	NS	NS	NS	-0.728814	NS	NS	NS	NS	NS
LOC_Os01g06300	NS	NS	NS	0.644934	NS	NS	NS	NS	NS	NS	NS	NS	NS	NS	NS	NS	NS	NS	NS	NS	NS	NS	NS	NS	NS	NS	0.64057	NS	NS	NS	NS	NS	NS	NS	NS	NS	NS	NS	NS	NS	0.607155	NS	NS	NS	NS	NS	NS	NS	NS
LOC_Os01g06310	NS	NS	NS	NS	NS	NS	NS	NS	NS	NS	NS	NS	NS	NS	NS	NS	NS	NS	NS	0.755223	NS	NS	NS	NS	NS	NS	NS	NS	NS	NS	NS	NS	NS	NS	NS	NS	NS	NS	NS	NS	NS	NS	NS	NS	NS	NS	NS	NS	NS
LOC_Os01g06450	NS	NS	NS	-0.645167	NS	0.652194	NS	NS	NS	0.675468	NS	NS	NS	NS	NS	NS	NS	NS	-0.649901	NS	NS	NS	NS	NS	0.70611	NS	NS	NS	NS	NS	-0.67571	NS	NS	NS	NS	-0.616882	NS	NS	NS	NS	NS	NS	NS	NS	NS	NS	NS	NS	0.604037
LOC_Os01g06520	NS	NS	NS	NS	NS	NS	NS	NS	NS	NS	NS	NS	-0.816799	NS	-0.823981	NS	NS	NS	NS	NS	NS	NS	NS	NS	NS	NS	NS	NS	NS	NS	NS	NS	NS	NS	NS	NS	NS	NS	-0.663693	NS	NS	NS	NS	NS	NS	NS	NS	NS	NS
LOC_Os01g06550	0.718541	0.90594	0.886366	-0.695728	-0.72838	NS	-0.643001	NS	-0.794201	NS	NS	-0.817304	NS	-0.826499	0.670763	NS	NS	NS	NS	-0.701558	-0.789115	NS	NS	0.725713	NS	NS	NS	NS	NS	NS	NS	NS	NS	NS	NS	NS	NS	NS	NS	NS	NS	NS	NS	NS	NS	NS	NS	NS	NS
LOC_Os01g06580	NS	NS	NS	NS	NS	NS	NS	NS	NS	NS	NS	NS	NS	NS	NS	NS	NS	NS	NS	0.756195	NS	NS	NS	NS	NS	NS	NS	NS	NS	NS	NS	NS	NS	NS	NS	NS	NS	NS	NS	NS	NS	NS	NS	NS	NS	NS	NS	NS	NS
LOC_Os01g06600	0.713544	0.789742	0.804801	-0.751488	NS	NS	NS	NS	NS	NS	NS	NS	NS	NS	NS	NS	NS	NS	NS	NS	NS	NS	NS	NS	NS	NS	NS	NS	NS	NS	NS	NS	NS	NS	NS	NS	NS	NS	NS	NS	NS	NS	NS	NS	NS	NS	NS	NS	NS
LOC_Os01g06760	NS	NS	NS	NS	NS	NS	NS	NS	NS	NS	NS	NS	NS	NS	NS	NS	-0.639592	NS	NS	NS	NS	NS	NS	NS	NS	NS	NS	-0.777293	-0.640463	NS	NS	-0.62849	NS	NS	NS	NS	NS	NS	NS	NS	NS	NS	-0.602382	NS	-0.748065	NS	NS	NS	NS
LOC_Os01g06790	NS	NS	NS	NS	NS	NS	NS	NS	NS	NS	NS	NS	-0.836632	NS	-0.840346	NS	NS	NS	NS	NS	NS	NS	NS	NS	NS	NS	NS	NS	NS	NS	NS	NS	NS	NS	NS	NS	NS	NS	-0.706695	NS	NS	NS	NS	NS	NS	NS	NS	NS	NS
LOC_Os01g06810	NS	NS	NS	NS	NS	NS	NS	NS	NS	NS	NS	NS	NS	NS	NS	NS	NS	NS	NS	NS	NS	NS	NS	NS	NS	NS	NS	NS	NS	NS	NS	NS	NS	NS	NS	NS	NS	NS	NS	NS	NS	NS	NS	NS	NS	NS	NS	NS	NS
LOC_Os01g07110	NS	NS	NS	NS	NS	NS	NS	NS	NS	-0.671426	NS	NS	NS	NS	NS	NS	NS	NS	NS	NS	NS	NS	NS	NS	NS	NS	NS	NS	NS	NS	NS	NS	NS	NS	NS	NS	NS	NS	NS	NS	NS	NS	NS	NS	NS	NS	NS	NS	NS
LOC_Os01g07250	0.724018	0.86551	0.799571	-0.818253	NS	NS	NS	NS	NS	NS	NS	NS	NS	-0.667545	NS	NS	NS	NS	NS	NS	-0.704425	NS	NS	NS	NS	0.626008	NS	NS	NS	NS	NS	NS	NS	NS	NS	NS	NS	NS	NS	NS	NS	NS	NS	NS	NS	NS	NS	NS	NS
LOC_Os01g07420	NS	NS	NS	NS	NS	NS	NS	NS	NS	NS	NS	NS	NS	0.628377	NS	NS	NS	NS	NS	0.799204	NS	NS	NS	NS	NS	NS	NS	NS	NS	NS	NS	NS	NS	NS	NS	NS	NS	NS	NS	NS	NS	NS	NS	NS	NS	NS	NS	NS	NS
LOC_Os01g07570	NS	NS	0.63254	NS	NS	NS	NS	NS	-0.653021	NS	NS	NS	0.707778	NS	0.66634	NS	NS	NS	NS	NS	NS	NS	NS	0.707904	NS	NS	NS	NS	NS	NS	NS	NS	NS	NS	NS	NS	NS	NS	NS	NS	NS	NS	NS	NS	NS	NS	NS	NS	NS
LOC_Os01g07880	NS	NS	NS	NS	NS	NS	0.72936	NS	NS	NS	NS	NS	NS	NS	NS	NS	NS	NS	0.666993	0.698368	NS	NS	NS	NS	NS	NS	0.788192	NS	NS	NS	NS	NS	NS	NS	NS	NS	NS	NS	0.603844	-0.615238	NS	NS	NS	NS	NS	0.608215	NS	NS	NS
LOC_Os01g08090	NS	NS	0.748238	NS	NS	NS	NS	NS	NS	NS	NS	-0.797766	NS	NS	NS	NS	NS	NS	NS	NS	NS	NS	NS	0.61468	NS	NS	NS	NS	-0.784247	NS	NS	NS	NS	NS	NS	NS	NS	NS	NS	NS	NS	NS	-0.741881	-0.753764	NS	NS	NS	NS	NS
LOC_Os01g08270	0.641543	0.874479	0.92554	-0.650709	-0.65943	NS	NS	NS	-0.696935	NS	NS	-0.805495	NS	-0.72873	NS	NS	NS	NS	NS	NS	-0.686632	NS	NS	0.734124	NS	NS	NS	NS	NS	NS	NS	NS	NS	NS	NS	NS	NS	NS	NS	NS	NS	NS	-0.656316	NS	NS	NS	NS	NS	NS
LOC_Os01g08470	NS	NS	NS	NS	NS	NS	NS	NS	NS	NS	NS	NS	NS	NS	NS	NS	NS	-0.792877	NS	NS	NS	NS	NS	NS	NS	NS	NS	NS	NS	NS	NS	NS	NS	NS	NS	NS	NS	NS	NS	NS	NS	NS	NS	NS	NS	NS	NS	NS	NS
LOC_Os01g08480	NS	NS	0.607408	NS	-0.679059	NS	NS	NS	NS	NS	NS	-0.634684	NS	-0.648363	NS	NS	NS	NS	NS	NS	-0.840649	NS	NS	0.687136	-0.811424	NS	NS	NS	-0.657056	NS	NS	NS	-0.622367	-0.696148	NS	NS	NS	NS	NS	NS	NS	NS	-0.755216	-0.73932	NS	NS	NS	NS	-0.821065
LOC_Os01g08650	NS	0.604451	0.625642	NS	-0.670985	NS	NS	NS	NS	NS	NS	-0.764115	NS	NS	NS	NS	NS	NS	NS	NS	-0.627112	NS	NS	NS	NS	NS	NS	NS	NS	NS	NS	-0.651285	NS	NS	NS	NS	NS	NS	NS	NS	NS	NS	-0.810593	NS	-0.64954	NS	-0.693466	NS	NS
LOC_Os01g08670	NS	NS	NS	NS	NS	NS	NS	NS	NS	NS	NS	NS	NS	NS	NS	NS	-0.661808	NS	NS	NS	NS	NS	NS	NS	NS	NS	NS	-0.722469	-0.668856	NS	NS	NS	NS	NS	NS	NS	NS	NS	NS	NS	NS	NS	NS	NS	NS	NS	NS	NS	NS
LOC_Os01g08730	NS	NS	-0.688633	NS	NS	NS	NS	NS	NS	NS	NS	0.702914	NS	NS	NS	NS	NS	NS	NS	0.783456	0.639393	NS	NS	NS	NS	NS	NS	NS	NS	NS	NS	NS	NS	NS	NS	NS	NS	NS	NS	NS	NS	NS	0.615649	NS	NS	NS	NS	NS	NS
LOC_Os01g08780	NS	NS	NS	NS	NS	NS	NS	NS	NS	NS	NS	0.607307	NS	NS	NS	NS	NS	NS	NS	0.814721	NS	NS	NS	-0.631541	0.744032	NS	NS	NS	0.655409	NS	NS	NS	NS	NS	NS	NS	NS	NS	NS	NS	NS	NS	NS	0.740384	NS	NS	NS	NS	0.687574
LOC_Os01g08860	NS	NS	NS	NS	NS	NS	0.714805	NS	NS	NS	NS	NS	NS	NS	NS	NS	NS	NS	NS	0.912673	NS	NS	NS	NS	NS	NS	0.660298	NS	NS	NS	NS	NS	NS	NS	NS	NS	NS	NS	NS	NS	NS	NS	NS	NS	NS	NS	NS	NS	NS
LOC_Os01g09050	NS	NS	NS	NS	NS	NS	NS	NS	NS	NS	NS	NS	NS	NS	NS	NS	NS	NS	NS	0.611988	NS	NS	NS	NS	NS	NS	NS	NS	NS	NS	NS	NS	NS	NS	NS	NS	NS	NS	NS	NS	NS	NS	NS	NS	NS	NS	NS	NS	NS
LOC_Os01g09060	NS	NS	NS	NS	NS	NS	NS	NS	NS	NS	NS	NS	NS	NS	NS	NS	NS	NS	NS	NS	NS	NS	NS	NS	NS	NS	0.616994	NS	NS	NS	NS	-0.668717	NS	NS	NS	NS	NS	NS	NS	-0.628318	NS	NS	NS	NS	-0.678376	NS	NS	NS	NS
LOC_Os01g09170	NS	NS	NS	0.633012	NS	NS	NS	NS	NS	NS	NS	NS	NS	NS	NS	NS	NS	NS	NS	NS	NS	NS	NS	NS	NS	-0.680915	NS	NS	NS	NS	NS	NS	NS	NS	NS	NS	NS	NS	NS	NS	NS	NS	NS	NS	NS	NS	NS	NS	NS
LOC_Os01g09190	0.628272	NS	0.640095	-0.736822	NS	NS	-0.800582	-0.823322	NS	NS	NS	NS	NS	-0.605004	NS	NS	NS	NS	NS	-0.662368	NS	NS	NS	NS	NS	NS	-0.651047	NS	NS	NS	NS	NS	NS	NS	NS	NS	NS	NS	NS	NS	NS	NS	NS	NS	NS	NS	NS	NS	NS
LOC_Os01g09206	NS	NS	NS	NS	NS	NS	NS	NS	NS	NS	NS	NS	NS	NS	NS	NS	NS	NS	NS	NS	NS	NS	NS	NS	NS	NS	NS	NS	NS	NS	NS	NS	NS	NS	NS	NS	NS	NS	NS	0.650443	NS	NS	NS	NS	NS	NS	NS	NS	NS
LOC_Os01g09620	NS	NS	NS	NS	NS	NS	NS	NS	NS	NS	NS	NS	NS	NS	NS	NS	NS	NS	NS	0.649958	NS	NS	NS	NS	NS	NS	NS	NS	NS	NS	NS	NS	NS	NS	NS	NS	NS	0.667089	NS	NS	NS	NS	NS	NS	NS	NS	NS	NS	NS
LOC_Os01g09880	NS	NS	NS	NS	NS	NS	NS	NS	NS	NS	NS	NS	NS	0.614432	NS	NS	NS	NS	NS	0.808779	NS	NS	NS	NS	NS	NS	NS	NS	NS	NS	NS	NS	NS	NS	NS	NS	NS	NS	NS	NS	NS	NS	NS	NS	NS	NS	NS	NS	NS
LOC_Os01g10260	NS	NS	NS	NS	0.616258	NS	NS	NS	NS	NS	NS	NS	NS	NS	NS	NS	NS	-0.766675	NS	NS	NS	NS	NS	NS	NS	NS	NS	NS	NS	NS	NS	NS	NS	NS	NS	NS	NS	NS	NS	NS	NS	NS	NS	NS	NS	NS	NS	NS	NS
LOC_Os01g10320	NS	NS	NS	NS	NS	NS	0.637512	NS	NS	NS	NS	NS	NS	NS	NS	NS	NS	NS	NS	0.905937	NS	NS	NS	NS	NS	NS	NS	NS	NS	NS	NS	NS	NS	NS	NS	NS	NS	NS	NS	NS	NS	NS	NS	NS	NS	NS	NS	NS	NS
LOC_Os01g10370	NS	NS	NS	NS	NS	NS	NS	NS	NS	NS	NS	NS	NS	NS	NS	NS	NS	NS	NS	0.747822	NS	NS	NS	NS	NS	NS	NS	NS	NS	NS	NS	NS	NS	NS	NS	NS	NS	NS	NS	NS	NS	NS	NS	NS	NS	NS	NS	NS	NS
LOC_Os01g10640	NS	NS	NS	NS	NS	NS	NS	NS	NS	NS	NS	-0.750937	NS	NS	NS	NS	NS	NS	NS	NS	NS	NS	NS	0.70481	-0.756504	NS	NS	-0.69895	-0.910374	NS	NS	NS	NS	NS	NS	NS	NS	NS	NS	NS	NS	NS	-0.700985	-0.728282	NS	NS	NS	NS	-0.734627
LOC_Os01g11160	NS	NS	0.644703	-0.605494	NS	NS	-0.839524	-0.780729	-0.746633	NS	NS	NS	NS	NS	NS	NS	NS	NS	NS	-0.710092	NS	NS	NS	NS	NS	NS	-0.675894	NS	NS	NS	NS	NS	NS	NS	NS	NS	NS	NS	NS	NS	NS	NS	NS	NS	NS	NS	NS	NS	NS
LOC_Os01g11450	NS	NS	NS	NS	NS	NS	NS	NS	-0.602363	NS	NS	-0.667671	NS	NS	NS	NS	NS	NS	NS	NS	NS	-0.726636	NS	NS	NS	NS	NS	-0.675262	-0.610814	NS	NS	NS	NS	NS	NS	NS	NS	NS	NS	NS	NS	NS	-0.683191	NS	-0.635197	NS	NS	NS	-0.693929
LOC_Os01g11520	0.744563	0.846179	0.953898	-0.773181	NS	NS	-0.747813	NS	-0.788221	NS	NS	-0.798731	NS	-0.764739	NS	NS	NS	NS	NS	-0.801227	-0.754492	NS	NS	0.665954	NS	NS	-0.641573	NS	NS	NS	NS	NS	NS	-0.656474	NS	NS	NS	NS	NS	NS	NS	NS	-0.604589	NS	NS	NS	NS	NS	NS
LOC_Os01g11550	NS	NS	NS	NS	NS	NS	NS	NS	NS	NS	NS	NS	NS	NS	NS	NS	NS	NS	NS	NS	NS	NS	0.63932	NS	NS	NS	NS	NS	NS	NS	NS	NS	NS	NS	NS	-0.643194	NS	NS	NS	NS	NS	NS	NS	NS	NS	NS	NS	NS	NS
LOC_Os01g12000	NS	NS	NS	NS	NS	NS	0.607171	NS	NS	NS	NS	NS	NS	NS	NS	NS	NS	NS	NS	0.846826	NS	NS	NS	NS	NS	NS	NS	NS	NS	NS	NS	NS	NS	NS	NS	NS	NS	NS	NS	NS	NS	NS	NS	NS	NS	0.651719	NS	NS	NS
LOC_Os01g12040	NS	NS	NS	NS	NS	NS	NS	NS	NS	-0.69351	NS	NS	NS	NS	NS	NS	NS	NS	NS	NS	NS	NS	NS	NS	NS	NS	NS	NS	NS	NS	NS	NS	NS	NS	NS	NS	NS	NS	NS	NS	NS	NS	NS	NS	NS	NS	NS	NS	NS
LOC_Os01g12270	NS	NS	0.6704	-0.656712	NS	NS	NS	NS	NS	NS	NS	NS	NS	NS	NS	NS	NS	NS	NS	NS	NS	NS	NS	NS	NS	NS	-0.712457	NS	NS	NS	-0.684784	NS	-0.691661	-0.721971	NS	NS	NS	-0.709107	NS	NS	NS	NS	NS	NS	NS	NS	NS	-0.693157	NS
LOC_Os01g12340	NS	NS	NS	NS	NS	NS	NS	NS	NS	NS	NS	NS	-0.837685	NS	-0.839116	NS	NS	NS	NS	NS	NS	NS	NS	NS	NS	NS	NS	NS	NS	NS	NS	NS	NS	NS	NS	NS	NS	NS	-0.707492	NS	NS	NS	NS	NS	NS	NS	NS	NS	NS
LOC_Os01g12420	0.612496	NS	NS	-0.897945	NS	NS	-0.809233	NS	NS	0.660224	NS	NS	NS	NS	NS	NS	NS	NS	-0.844114	NS	NS	NS	0.65419	NS	NS	NS	-0.817607	NS	NS	NS	-0.728826	0.708842	NS	NS	NS	-0.671185	NS	NS	NS	0.616124	NS	NS	NS	NS	NS	NS	NS	NS	NS
LOC_Os01g12440	0.635554	NS	0.682883	NS	NS	NS	-0.612497	NS	NS	NS	NS	NS	NS	NS	NS	NS	NS	NS	NS	-0.785	-0.648004	-0.752638	NS	NS	NS	NS	NS	NS	NS	NS	NS	NS	-0.787701	-0.812951	NS	NS	NS	-0.623461	NS	NS	NS	NS	NS	NS	NS	-0.681237	NS	-0.796248	NS
LOC_Os01g12520	NS	NS	NS	NS	NS	NS	0.628864	NS	NS	NS	NS	NS	NS	NS	NS	NS	NS	NS	NS	0.790874	NS	NS	NS	NS	NS	NS	0.739418	NS	NS	NS	NS	NS	NS	0.618902	NS	NS	NS	NS	NS	NS	NS	-0.610929	NS	NS	NS	0.645776	NS	NS	NS
LOC_Os01g12660	NS	NS	NS	NS	NS	NS	NS	NS	NS	NS	NS	NS	NS	NS	NS	NS	NS	NS	NS	0.782078	NS	NS	NS	NS	NS	NS	NS	NS	NS	NS	NS	NS	NS	NS	NS	NS	NS	NS	NS	NS	NS	NS	NS	NS	NS	NS	NS	NS	NS
LOC_Os01g12720	NS	NS	-0.623379	NS	NS	NS	0.79287	NS	0.668172	NS	NS	NS	NS	NS	NS	NS	NS	NS	NS	0.893719	NS	NS	NS	NS	NS	NS	0.739418	NS	NS	NS	NS	NS	NS	NS	NS	NS	NS	0.609952	NS	NS	NS	NS	NS	NS	NS	NS	NS	NS	NS
LOC_Os01g12810	-0.654462	-0.88349	-0.950249	0.695692	NS	NS	0.613667	0.612855	0.67441	NS	NS	0.84172	NS	0.872314	NS	NS	NS	NS	NS	0.732301	0.70559	0.647297	NS	-0.747856	NS	NS	NS	NS	NS	NS	NS	NS	NS	NS	NS	NS	NS	NS	NS	NS	NS	NS	NS	NS	NS	NS	NS	NS	NS
LOC_Os01g12870	NS	NS	NS	NS	NS	NS	NS	NS	NS	NS	NS	NS	NS	NS	NS	NS	NS	NS	NS	NS	NS	NS	NS	NS	NS	NS	NS	NS	NS	NS	NS	NS	NS	NS	NS	NS	NS	NS	NS	NS	NS	NS	NS	NS	NS	NS	NS	NS	NS
LOC_Os01g13610	NS	NS	NS	NS	NS	NS	NS	NS	NS	NS	NS	NS	NS	NS	NS	NS	NS	NS	NS	NS	NS	NS	NS	NS	NS	NS	NS	NS	NS	NS	NS	NS	NS	NS	NS	NS	NS	NS	NS	NS	NS	-0.609189	NS	NS	NS	NS	NS	NS	NS
LOC_Os01g13780	0.733525	0.871636	0.847637	-0.865068	NS	NS	-0.82183	-0.746174	-0.61319	NS	NS	-0.665616	NS	-0.849458	NS	NS	NS	NS	NS	-0.7941	-0.723042	NS	NS	NS	NS	NS	-0.671973	NS	NS	NS	NS	NS	NS	NS	NS	NS	NS	NS	NS	NS	NS	NS	NS	NS	NS	NS	NS	NS	NS
LOC_Os01g13930	NS	NS	NS	NS	NS	NS	NS	NS	NS	NS	NS	NS	NS	0.679073	NS	NS	NS	NS	NS	0.880007	NS	0.609884	NS	NS	NS	NS	NS	NS	NS	NS	NS	NS	NS	NS	NS	NS	NS	NS	NS	NS	NS	NS	NS	NS	NS	NS	NS	NS	NS
LOC_Os01g14510	NS	NS	NS	NS	NS	NS	0.771223	NS	0.626741	NS	0.610893	NS	NS	NS	NS	NS	NS	NS	NS	0.884565	NS	NS	NS	NS	NS	NS	0.713475	NS	NS	NS	NS	NS	NS	NS	NS	NS	NS	0.645637	NS	NS	NS	NS	NS	NS	NS	NS	NS	NS	NS
LOC_Os01g14550	NS	NS	0.617535	NS	NS	NS	NS	NS	NS	NS	NS	NS	NS	NS	NS	NS	NS	NS	NS	NS	NS	-0.805944	NS	NS	NS	NS	NS	NS	NS	NS	NS	NS	-0.636082	-0.801069	NS	NS	NS	NS	NS	NS	NS	NS	NS	NS	NS	NS	NS	NS	NS
LOC_Os01g14630	NS	NS	NS	NS	NS	NS	NS	NS	NS	NS	NS	NS	NS	NS	NS	NS	NS	NS	NS	NS	NS	NS	NS	NS	NS	NS	NS	NS	NS	NS	NS	NS	NS	NS	NS	NS	NS	NS	NS	0.732811	NS	NS	NS	NS	NS	NS	NS	NS	NS
LOC_Os01g14670	NS	NS	NS	NS	NS	NS	NS	NS	NS	NS	NS	NS	NS	NS	NS	NS	NS	NS	NS	NS	NS	NS	0.698908	NS	NS	NS	NS	NS	NS	NS	NS	NS	NS	NS	NS	NS	NS	NS	NS	NS	NS	NS	NS	NS	NS	NS	NS	NS	NS
LOC_Os01g14720	NS	NS	NS	NS	NS	NS	NS	NS	NS	NS	NS	NS	-0.858065	NS	-0.840776	NS	NS	NS	NS	NS	NS	NS	NS	NS	NS	NS	NS	NS	NS	NS	NS	NS	NS	NS	NS	NS	NS	NS	-0.625005	NS	NS	NS	NS	NS	NS	NS	NS	NS	NS
LOC_Os01g14770	NS	NS	NS	NS	NS	NS	NS	NS	NS	NS	NS	NS	-0.854359	NS	-0.849296	NS	NS	NS	NS	NS	NS	NS	NS	NS	NS	NS	NS	NS	NS	NS	NS	NS	NS	NS	NS	NS	NS	NS	-0.702914	NS	NS	NS	NS	NS	NS	NS	NS	NS	NS
LOC_Os01g15130	NS	0.697691	0.744102	NS	NS	NS	NS	-0.76445	NS	NS	NS	-0.774632	NS	-0.734781	NS	NS	NS	NS	NS	NS	NS	NS	NS	NS	NS	NS	NS	NS	NS	NS	NS	NS	NS	NS	NS	NS	NS	NS	NS	NS	0.63417	NS	NS	NS	NS	NS	NS	NS	NS
LOC_Os01g15229	NS	0.664336	0.72541	NS	NS	NS	NS	NS	NS	NS	NS	-0.795744	NS	-0.679387	NS	NS	NS	NS	NS	NS	NS	NS	NS	0.899946	-0.635987	NS	NS	NS	-0.775244	NS	NS	NS	NS	NS	NS	NS	NS	NS	NS	NS	NS	NS	NS	NS	NS	NS	NS	NS	-0.763776
LOC_Os01g15270	NS	NS	NS	NS	NS	NS	NS	NS	NS	NS	NS	NS	NS	NS	NS	NS	NS	NS	NS	0.72374	NS	NS	NS	NS	NS	NS	NS	NS	NS	NS	NS	NS	NS	NS	NS	NS	NS	NS	NS	NS	NS	NS	NS	NS	NS	NS	NS	NS	NS
LOC_Os01g15530	NS	NS	NS	NS	NS	NS	NS	NS	NS	NS	NS	-0.609001	NS	-0.61121	NS	NS	NS	NS	NS	NS	NS	NS	NS	NS	NS	NS	NS	NS	NS	NS	NS	NS	NS	NS	NS	NS	NS	NS	NS	NS	NS	0.622611	NS	NS	NS	NS	NS	NS	NS
LOC_Os01g15880	NS	NS	NS	NS	NS	NS	NS	NS	NS	NS	NS	NS	NS	NS	NS	NS	NS	NS	NS	NS	NS	NS	NS	NS	NS	NS	0.659488	NS	NS	NS	NS	NS	NS	NS	NS	NS	NS	NS	NS	NS	NS	-0.602488	NS	NS	NS	NS	NS	NS	NS
LOC_Os01g15890	NS	NS	NS	0.672394	NS	NS	NS	NS	NS	NS	NS	NS	NS	NS	NS	NS	NS	NS	NS	NS	NS	NS	NS	NS	NS	-0.771324	NS	NS	NS	0.659758	NS	NS	NS	NS	NS	NS	NS	NS	NS	NS	NS	NS	NS	NS	NS	NS	NS	NS	NS
LOC_Os01g15900	NS	-0.758701	-0.909949	NS	NS	NS	NS	NS	0.804725	NS	NS	0.793721	-0.740977	0.791369	-0.773359	NS	NS	NS	NS	0.632147	NS	0.64781	NS	-0.742248	NS	NS	NS	NS	NS	NS	NS	NS	NS	NS	NS	NS	NS	NS	NS	NS	NS	NS	NS	NS	NS	NS	NS	NS	NS
LOC_Os01g16020	NS	NS	NS	NS	NS	NS	NS	NS	NS	NS	0.69582	NS	NS	NS	NS	0.618664	NS	NS	NS	0.675246	0.850796	NS	NS	NS	NS	NS	NS	NS	NS	NS	NS	NS	0.624961	0.627895	0.688784	NS	NS	0.637521	NS	NS	NS	NS	NS	NS	NS	NS	NS	0.690332	NS
LOC_Os01g16030	NS	NS	NS	NS	NS	NS	NS	NS	NS	NS	NS	NS	NS	NS	NS	NS	NS	NS	NS	0.737857	NS	NS	NS	NS	NS	NS	NS	NS	NS	NS	NS	NS	NS	NS	NS	NS	NS	NS	NS	NS	NS	NS	NS	NS	NS	NS	NS	NS	NS
LOC_Os01g16124	NS	NS	NS	NS	NS	NS	NS	NS	NS	NS	NS	NS	-0.920924	NS	-0.87904	NS	NS	NS	NS	NS	NS	NS	NS	NS	NS	NS	NS	NS	NS	NS	NS	NS	NS	NS	NS	NS	NS	NS	NS	NS	NS	-0.723752	NS	NS	NS	NS	NS	NS	NS
LOC_Os01g16130	NS	NS	NS	NS	NS	NS	NS	NS	NS	NS	NS	NS	-0.88016	NS	-0.845237	NS	NS	NS	NS	NS	NS	NS	NS	NS	NS	NS	NS	NS	NS	NS	NS	NS	NS	NS	NS	NS	NS	NS	-0.61516	NS	NS	NS	NS	NS	NS	NS	NS	NS	NS
LOC_Os01g16310	NS	0.810883	0.820894	-0.78163	NS	NS	-0.753766	NS	-0.62995	NS	NS	-0.612524	NS	-0.721678	NS	NS	NS	NS	NS	-0.7859	-0.645619	NS	NS	0.781749	NS	0.602472	-0.744629	NS	NS	NS	NS	NS	NS	-0.642411	NS	NS	NS	-0.61382	NS	0.612105	NS	NS	NS	NS	NS	NS	NS	NS	NS
LOC_Os01g16620	0.671637	0.809722	0.891356	NS	NS	NS	NS	NS	-0.715663	NS	NS	-0.825049	NS	-0.69107	0.625709	NS	NS	NS	NS	NS	-0.633705	NS	NS	0.62607	NS	NS	NS	NS	NS	NS	NS	NS	NS	NS	NS	NS	NS	NS	NS	NS	NS	NS	-0.729524	NS	NS	NS	NS	NS	NS
LOC_Os01g16750	NS	NS	-0.699937	NS	NS	NS	NS	NS	0.771897	NS	NS	NS	-0.790174	NS	-0.782733	NS	NS	NS	NS	NS	NS	NS	NS	NS	NS	NS	NS	NS	NS	NS	NS	NS	NS	NS	NS	NS	NS	NS	NS	NS	NS	-0.70916	NS	NS	NS	NS	NS	NS	NS
LOC_Os01g16790	NS	NS	NS	NS	NS	NS	NS	NS	NS	NS	NS	NS	NS	NS	NS	NS	NS	NS	NS	NS	NS	NS	NS	NS	NS	NS	NS	NS	NS	NS	NS	NS	NS	NS	NS	NS	NS	NS	NS	NS	NS	NS	NS	NS	NS	NS	NS	NS	NS
LOC_Os01g16820	NS	NS	0.68521	NS	NS	NS	NS	NS	NS	NS	NS	-0.691793	NS	NS	NS	NS	NS	NS	NS	NS	-0.746847	-0.640967	NS	0.701756	-0.777625	NS	NS	-0.621485	-0.752503	NS	NS	NS	-0.646259	-0.758527	NS	NS	NS	NS	NS	NS	NS	NS	-0.790117	-0.736532	NS	NS	NS	NS	-0.80309
LOC_Os01g16850	NS	NS	NS	NS	NS	NS	NS	NS	NS	NS	NS	NS	NS	NS	NS	NS	NS	NS	NS	NS	NS	NS	NS	NS	NS	NS	NS	NS	NS	NS	NS	NS	NS	NS	NS	NS	NS	NS	NS	NS	NS	NS	NS	NS	-0.677713	NS	NS	NS	NS
LOC_Os01g16950	NS	NS	NS	NS	NS	NS	NS	NS	NS	NS	NS	0.701044	NS	0.855891	NS	NS	NS	NS	NS	0.661768	0.703784	0.632178	NS	NS	NS	NS	NS	NS	NS	NS	NS	NS	NS	NS	NS	NS	NS	NS	NS	NS	NS	NS	NS	NS	NS	NS	NS	NS	NS
LOC_Os01g17000	NS	NS	0.642935	NS	-0.770433	NS	NS	NS	-0.661973	NS	NS	-0.602785	NS	NS	NS	NS	NS	NS	NS	NS	-0.712557	NS	NS	0.681389	NS	NS	NS	NS	NS	NS	NS	NS	-0.6448	NS	NS	NS	NS	NS	NS	NS	NS	NS	-0.616647	NS	NS	NS	NS	NS	-0.693477
LOC_Os01g17214	NS	NS	NS	-0.848111	NS	NS	-0.898289	NS	NS	NS	NS	NS	NS	NS	NS	NS	NS	NS	-0.73297	-0.790568	NS	NS	NS	NS	NS	NS	-0.970252	NS	NS	NS	NS	NS	NS	NS	NS	NS	NS	NS	NS	0.700852	NS	NS	NS	NS	NS	NS	NS	NS	NS
LOC_Os01g17390	-0.761802	-0.952165	-0.955293	0.753287	0.658758	NS	NS	NS	0.70107	NS	NS	0.813516	NS	0.83781	-0.616226	NS	NS	NS	NS	0.659782	0.810842	NS	NS	-0.752194	NS	NS	NS	NS	NS	NS	NS	NS	NS	NS	NS	NS	NS	NS	NS	NS	NS	NS	0.637462	NS	NS	NS	NS	NS	NS
LOC_Os01g17396	NS	-0.791493	-0.891472	NS	0.619198	NS	NS	NS	0.843962	NS	NS	0.823923	-0.749048	0.757581	-0.796153	NS	NS	NS	NS	NS	0.617421	NS	NS	-0.737703	NS	NS	NS	NS	NS	NS	NS	NS	NS	NS	NS	NS	NS	NS	NS	NS	NS	NS	0.63478	NS	NS	NS	NS	NS	NS
LOC_Os01g18050	NS	NS	NS	NS	NS	NS	NS	NS	NS	NS	NS	NS	NS	NS	NS	NS	NS	NS	NS	0.74991	NS	NS	NS	NS	NS	NS	NS	NS	NS	NS	NS	NS	NS	NS	NS	NS	NS	NS	NS	NS	NS	NS	NS	NS	NS	NS	NS	NS	NS
LOC_Os01g18220	NS	NS	NS	NS	NS	NS	0.617556	NS	NS	NS	NS	NS	NS	NS	NS	NS	NS	NS	NS	0.739497	NS	NS	NS	NS	NS	NS	NS	NS	NS	NS	NS	NS	NS	NS	NS	NS	NS	NS	NS	NS	NS	NS	NS	NS	NS	NS	NS	NS	NS
LOC_Os01g18230	NS	NS	NS	NS	NS	NS	NS	NS	NS	NS	NS	NS	NS	NS	NS	NS	NS	NS	NS	0.684939	NS	NS	NS	NS	NS	NS	NS	NS	NS	NS	NS	NS	NS	NS	NS	NS	NS	NS	NS	NS	NS	NS	NS	NS	NS	NS	NS	NS	NS
LOC_Os01g18744	NS	NS	NS	NS	NS	NS	NS	NS	NS	NS	NS	NS	NS	NS	NS	NS	NS	-0.69236	NS	NS	NS	NS	NS	NS	NS	NS	NS	NS	NS	NS	NS	NS	NS	NS	NS	NS	NS	NS	NS	NS	NS	NS	NS	NS	NS	NS	NS	NS	NS
LOC_Os01g19100	NS	NS	NS	NS	NS	NS	NS	NS	NS	NS	NS	NS	NS	NS	NS	NS	NS	NS	NS	NS	NS	NS	NS	NS	NS	NS	NS	NS	NS	NS	NS	NS	NS	NS	NS	NS	NS	NS	NS	NS	NS	NS	NS	NS	NS	NS	NS	NS	NS
LOC_Os01g19170	NS	NS	NS	NS	NS	NS	NS	NS	NS	NS	NS	NS	NS	NS	NS	NS	NS	-0.696879	NS	NS	NS	NS	NS	NS	NS	NS	NS	NS	NS	NS	NS	NS	NS	NS	NS	NS	NS	NS	NS	NS	NS	NS	NS	NS	NS	NS	NS	NS	NS
LOC_Os01g19600	NS	NS	NS	NS	NS	NS	NS	NS	NS	NS	NS	NS	NS	NS	NS	NS	NS	NS	NS	NS	NS	NS	NS	NS	NS	NS	NS	NS	NS	NS	NS	NS	NS	NS	NS	NS	NS	NS	NS	NS	NS	NS	NS	NS	NS	NS	NS	NS	NS
LOC_Os01g19894	NS	NS	NS	NS	NS	NS	NS	NS	NS	NS	NS	NS	NS	NS	NS	NS	NS	NS	NS	NS	NS	NS	NS	NS	NS	NS	NS	-0.797012	NS	NS	NS	-0.605928	NS	NS	NS	NS	NS	NS	NS	-0.624721	NS	NS	NS	NS	-0.678368	NS	NS	NS	NS
LOC_Os01g19970	NS	NS	NS	NS	NS	NS	NS	NS	NS	NS	NS	NS	NS	NS	NS	NS	NS	NS	NS	NS	NS	0.658771	NS	NS	NS	NS	NS	NS	NS	NS	NS	NS	0.631504	NS	NS	NS	NS	NS	NS	NS	NS	NS	NS	NS	NS	NS	NS	NS	NS
LOC_Os01g20206	NS	NS	NS	NS	NS	NS	NS	NS	NS	NS	NS	NS	NS	NS	NS	NS	NS	NS	NS	-0.759849	NS	NS	NS	NS	NS	NS	-0.611922	NS	NS	NS	NS	NS	NS	NS	NS	NS	NS	NS	-0.614026	NS	NS	NS	NS	NS	NS	-0.617397	NS	NS	NS
LOC_Os01g20860	NS	NS	-0.63565	NS	NS	NS	NS	NS	0.804898	NS	NS	NS	NS	NS	NS	NS	NS	NS	NS	0.602699	NS	NS	NS	NS	NS	NS	NS	NS	NS	NS	NS	NS	NS	NS	NS	NS	NS	NS	NS	NS	NS	NS	NS	NS	NS	NS	NS	NS	NS
LOC_Os01g21120	NS	NS	0.614409	-0.646147	NS	NS	-0.769255	-0.778558	NS	NS	NS	NS	NS	-0.639641	NS	NS	NS	NS	NS	-0.749575	NS	NS	NS	NS	NS	NS	NS	NS	NS	NS	NS	NS	NS	NS	NS	NS	NS	NS	NS	NS	NS	NS	NS	NS	NS	NS	NS	NS	NS
LOC_Os01g21490	NS	NS	NS	NS	NS	NS	NS	NS	NS	NS	NS	NS	NS	NS	NS	NS	NS	NS	NS	0.856028	NS	NS	NS	-0.651463	0.639222	NS	NS	NS	NS	NS	NS	NS	NS	NS	NS	NS	NS	0.642498	NS	NS	NS	NS	NS	NS	NS	NS	NS	NS	NS
LOC_Os01g21960	NS	NS	NS	NS	NS	NS	NS	NS	NS	NS	NS	NS	NS	NS	NS	NS	NS	NS	NS	0.836504	NS	NS	NS	NS	NS	NS	NS	NS	NS	NS	NS	NS	NS	NS	NS	NS	NS	NS	NS	NS	NS	NS	NS	NS	NS	NS	NS	NS	NS
LOC_Os01g21970	NS	NS	NS	NS	-0.622867	NS	NS	NS	NS	NS	NS	NS	NS	NS	NS	NS	NS	NS	NS	NS	-0.764964	NS	NS	NS	-0.732879	NS	NS	NS	-0.605184	NS	NS	-0.614095	-0.623624	-0.656792	NS	NS	NS	NS	NS	NS	NS	NS	-0.77168	-0.63191	NS	NS	NS	NS	-0.730661
LOC_Os01g22620	NS	NS	NS	NS	NS	NS	NS	NS	NS	NS	NS	NS	NS	NS	NS	NS	NS	NS	NS	NS	NS	NS	NS	NS	NS	NS	NS	NS	NS	NS	NS	NS	NS	NS	NS	NS	NS	NS	NS	NS	NS	NS	NS	NS	NS	NS	NS	NS	NS
LOC_Os01g22890	NS	NS	0.701671	NS	NS	NS	NS	NS	NS	NS	NS	-0.671186	NS	NS	NS	NS	NS	NS	NS	NS	-0.781774	NS	NS	0.752958	-0.795773	NS	NS	NS	-0.767417	NS	NS	NS	-0.668208	-0.782909	NS	NS	NS	NS	NS	NS	NS	NS	-0.810352	-0.691888	NS	NS	NS	NS	-0.827837
LOC_Os01g23230	NS	NS	NS	NS	NS	NS	NS	NS	NS	NS	NS	NS	NS	NS	NS	NS	NS	NS	NS	NS	NS	NS	NS	NS	NS	-0.706047	NS	NS	NS	NS	NS	NS	NS	NS	NS	NS	NS	NS	NS	NS	NS	NS	NS	NS	NS	NS	NS	NS	NS
LOC_Os01g23520	NS	NS	NS	NS	NS	NS	NS	NS	NS	NS	NS	NS	NS	NS	NS	NS	NS	NS	NS	NS	NS	NS	NS	NS	NS	NS	NS	NS	NS	NS	NS	NS	NS	NS	NS	NS	NS	NS	NS	NS	0.714377	NS	NS	NS	-0.825927	NS	NS	NS	NS
LOC_Os01g23970	NS	NS	NS	NS	NS	NS	NS	NS	NS	NS	NS	-0.624229	NS	NS	NS	NS	NS	NS	NS	NS	NS	NS	NS	NS	NS	NS	NS	-0.789207	NS	NS	NS	NS	NS	NS	NS	NS	0.673953	NS	NS	NS	NS	NS	-0.633615	NS	NS	NS	NS	NS	NS
LOC_Os01g23990	NS	NS	NS	NS	NS	NS	NS	NS	NS	NS	NS	NS	NS	NS	NS	NS	-0.654419	NS	NS	NS	NS	NS	NS	0.660969	-0.879935	NS	NS	NS	-0.853581	NS	NS	-0.721081	NS	NS	NS	NS	NS	NS	NS	NS	NS	NS	-0.671686	-0.684558	NS	NS	NS	NS	-0.809834
LOC_Os01g24420	NS	NS	NS	NS	NS	NS	NS	NS	NS	NS	NS	NS	NS	NS	NS	NS	NS	NS	NS	NS	NS	NS	NS	NS	-0.685711	NS	NS	NS	-0.73417	NS	NS	NS	NS	NS	NS	NS	NS	-0.66994	NS	NS	NS	NS	-0.712703	-0.642526	NS	NS	NS	-0.629272	-0.641367
LOC_Os01g24810	NS	NS	NS	NS	NS	NS	0.620307	NS	NS	NS	NS	NS	NS	NS	NS	NS	NS	NS	NS	0.8967	NS	NS	NS	NS	NS	NS	0.609075	NS	NS	NS	NS	NS	NS	NS	NS	NS	NS	NS	NS	NS	NS	NS	NS	NS	NS	NS	NS	NS	NS
LOC_Os01g24820	NS	NS	NS	NS	NS	NS	0.646988	NS	NS	NS	NS	NS	NS	NS	NS	NS	NS	NS	NS	0.89623	NS	NS	NS	NS	NS	NS	0.603573	NS	NS	NS	NS	NS	NS	NS	NS	NS	NS	NS	NS	NS	NS	NS	NS	NS	NS	NS	NS	NS	NS
LOC_Os01g25520	NS	-0.727814	-0.639486	0.611888	NS	NS	NS	NS	NS	NS	NS	NS	NS	0.699493	NS	NS	NS	NS	NS	NS	0.675626	NS	NS	NS	NS	NS	NS	NS	NS	NS	NS	NS	NS	NS	NS	NS	NS	NS	NS	NS	NS	NS	NS	NS	NS	NS	NS	NS	NS
LOC_Os01g25720	NS	NS	NS	NS	NS	NS	-0.69093	-0.664363	NS	NS	NS	NS	NS	-0.686014	NS	NS	NS	NS	NS	-0.641342	NS	-0.622338	NS	NS	NS	NS	NS	NS	NS	NS	NS	NS	NS	NS	NS	NS	NS	NS	NS	NS	NS	NS	NS	NS	NS	NS	NS	NS	NS
LOC_Os01g25740	NS	NS	NS	NS	NS	NS	NS	NS	NS	NS	NS	NS	-0.853339	NS	-0.851396	NS	NS	NS	NS	NS	NS	NS	NS	NS	NS	NS	NS	NS	NS	NS	NS	NS	NS	NS	NS	NS	NS	NS	-0.700281	NS	NS	NS	NS	NS	NS	NS	NS	NS	NS
LOC_Os01g25760	NS	NS	NS	NS	NS	NS	NS	NS	NS	NS	NS	NS	-0.862299	NS	-0.857787	NS	NS	NS	NS	NS	NS	NS	NS	NS	NS	NS	NS	NS	NS	NS	NS	NS	NS	NS	NS	NS	NS	NS	-0.69255	NS	NS	NS	NS	NS	NS	NS	NS	NS	NS
LOC_Os01g26210	NS	NS	NS	NS	NS	NS	NS	NS	NS	NS	NS	NS	-0.835437	NS	-0.837419	NS	NS	NS	NS	NS	NS	NS	NS	NS	NS	NS	NS	NS	NS	NS	NS	NS	NS	NS	NS	NS	NS	NS	-0.707272	NS	NS	NS	NS	NS	NS	NS	NS	NS	NS
LOC_Os01g26340	NS	NS	NS	NS	NS	NS	NS	NS	NS	NS	NS	NS	NS	NS	NS	NS	NS	NS	NS	NS	NS	NS	NS	NS	NS	NS	NS	NS	NS	NS	NS	-0.609898	NS	NS	NS	NS	NS	NS	NS	NS	NS	NS	NS	NS	-0.737019	NS	NS	NS	NS
LOC_Os01g27160	NS	NS	NS	NS	NS	NS	0.754467	NS	NS	NS	NS	NS	NS	NS	NS	0.639731	NS	NS	NS	0.870344	NS	NS	NS	NS	NS	NS	0.830492	NS	NS	NS	NS	NS	NS	NS	NS	NS	NS	0.656709	NS	-0.714815	NS	NS	NS	NS	NS	0.6191	NS	NS	NS
LOC_Os01g27320	NS	NS	NS	NS	NS	NS	NS	NS	NS	NS	NS	NS	NS	NS	NS	NS	NS	NS	NS	NS	NS	NS	NS	NS	NS	NS	NS	NS	NS	NS	NS	NS	NS	NS	NS	NS	NS	NS	NS	NS	NS	NS	NS	NS	NS	NS	NS	NS	NS
LOC_Os01g27880	NS	-0.632065	-0.674017	NS	NS	NS	NS	NS	0.891193	NS	NS	0.690739	NS	NS	-0.635011	NS	NS	NS	NS	NS	NS	NS	NS	NS	NS	NS	NS	NS	NS	NS	NS	NS	NS	NS	NS	NS	NS	NS	NS	NS	NS	NS	0.626963	NS	0.721325	NS	NS	NS	NS
LOC_Os01g28140	NS	NS	NS	NS	NS	NS	NS	NS	NS	NS	NS	NS	NS	NS	NS	NS	NS	NS	NS	NS	NS	NS	NS	NS	NS	NS	NS	NS	NS	NS	0.632097	NS	NS	NS	NS	NS	NS	NS	NS	NS	NS	NS	NS	NS	NS	NS	NS	NS	NS
LOC_Os01g28184	NS	NS	NS	NS	NS	NS	NS	NS	NS	NS	0.625957	NS	NS	NS	NS	NS	NS	NS	NS	NS	0.621965	NS	NS	NS	NS	-0.622668	NS	NS	NS	NS	NS	NS	NS	NS	NS	NS	NS	0.63736	NS	NS	NS	NS	NS	0.732101	NS	NS	NS	NS	NS
LOC_Os01g28270	NS	NS	NS	NS	0.62592	NS	NS	NS	NS	NS	NS	NS	NS	NS	NS	NS	NS	-0.872153	NS	NS	NS	NS	NS	NS	NS	NS	NS	NS	NS	NS	NS	NS	NS	NS	NS	NS	NS	NS	NS	NS	NS	NS	NS	NS	NS	NS	NS	NS	NS
LOC_Os01g28450	NS	NS	-0.614442	NS	NS	NS	0.630912	0.740456	0.704637	NS	NS	NS	-0.902309	NS	-0.82043	NS	NS	NS	NS	NS	NS	NS	NS	NS	NS	NS	NS	NS	NS	NS	NS	NS	NS	NS	NS	NS	NS	NS	NS	NS	NS	-0.642404	NS	NS	NS	NS	NS	NS	NS
LOC_Os01g28840	NS	NS	NS	NS	NS	NS	0.637085	NS	NS	NS	0.616351	NS	NS	NS	NS	NS	NS	NS	NS	0.852336	NS	NS	NS	NS	NS	NS	NS	NS	NS	NS	NS	NS	NS	NS	NS	NS	NS	NS	NS	NS	NS	NS	NS	NS	NS	0.657336	NS	NS	NS
LOC_Os01g31350	NS	NS	NS	NS	NS	NS	NS	NS	NS	NS	NS	-0.624554	NS	NS	NS	NS	-0.747767	NS	NS	NS	NS	NS	NS	0.662521	-0.718773	NS	NS	-0.648061	-0.754516	NS	NS	-0.797184	NS	NS	NS	NS	0.660581	NS	NS	NS	NS	NS	-0.83736	NS	-0.835104	NS	-0.657221	NS	-0.822141
LOC_Os01g32364	NS	NS	NS	NS	NS	NS	NS	NS	NS	NS	NS	0.637103	NS	NS	NS	NS	NS	NS	NS	0.695042	NS	NS	NS	NS	NS	NS	NS	0.697953	NS	NS	NS	NS	NS	NS	NS	NS	NS	NS	NS	NS	NS	NS	NS	NS	NS	NS	NS	NS	0.602369
LOC_Os01g32780	NS	NS	NS	NS	NS	NS	NS	NS	NS	NS	NS	NS	NS	0.66809	NS	NS	NS	NS	NS	0.848955	NS	0.608617	NS	NS	NS	NS	NS	NS	NS	NS	NS	NS	NS	NS	NS	NS	NS	NS	NS	NS	NS	NS	NS	NS	NS	NS	NS	NS	NS
LOC_Os01g32864	NS	NS	NS	NS	NS	NS	NS	NS	NS	NS	NS	NS	NS	0.613806	NS	NS	NS	NS	NS	0.777129	NS	0.604007	NS	NS	NS	NS	NS	NS	NS	NS	NS	NS	NS	NS	NS	NS	NS	NS	NS	NS	NS	NS	NS	NS	NS	0.654181	NS	NS	NS
LOC_Os01g33869	NS	NS	NS	NS	NS	NS	NS	NS	NS	NS	NS	NS	NS	NS	NS	NS	NS	NS	NS	NS	NS	NS	NS	NS	NS	NS	NS	NS	NS	-0.665658	NS	NS	NS	NS	NS	NS	NS	NS	NS	NS	NS	NS	NS	NS	NS	NS	NS	NS	NS
LOC_Os01g33960	NS	NS	NS	NS	NS	NS	NS	NS	NS	-0.637049	NS	NS	NS	NS	NS	NS	NS	NS	NS	NS	NS	NS	NS	NS	NS	NS	NS	NS	NS	NS	NS	NS	NS	NS	NS	NS	NS	NS	NS	NS	NS	NS	NS	NS	NS	NS	NS	NS	NS
LOC_Os01g34050	0.642227	0.682416	0.603971	-0.614051	NS	NS	-0.695095	NS	NS	NS	NS	NS	0.607293	-0.780261	0.73451	NS	NS	NS	NS	-0.74441	-0.725417	NS	NS	NS	NS	0.627739	NS	NS	NS	NS	NS	NS	NS	NS	-0.655315	NS	NS	NS	NS	NS	NS	NS	NS	NS	NS	NS	NS	NS	NS
LOC_Os01g34450	NS	NS	NS	NS	NS	NS	0.703459	NS	0.666549	NS	NS	NS	NS	NS	NS	NS	NS	NS	NS	0.756601	NS	NS	NS	NS	NS	NS	NS	NS	NS	NS	NS	NS	NS	NS	NS	NS	NS	NS	NS	NS	NS	NS	NS	NS	NS	NS	NS	NS	NS
LOC_Os01g34490	NS	NS	NS	0.697535	NS	NS	NS	NS	NS	NS	NS	NS	NS	NS	NS	NS	NS	NS	NS	NS	NS	NS	NS	NS	NS	NS	0.76464	NS	NS	NS	NS	NS	NS	NS	NS	NS	NS	NS	NS	NS	NS	NS	NS	NS	NS	NS	NS	NS	NS
LOC_Os01g34560	NS	NS	NS	0.626413	NS	NS	NS	NS	NS	NS	NS	NS	NS	0.637959	NS	NS	NS	NS	NS	0.737763	0.6204	NS	NS	NS	NS	NS	0.685211	NS	NS	NS	NS	NS	NS	NS	NS	NS	NS	NS	NS	NS	NS	NS	NS	NS	NS	NS	NS	NS	NS
LOC_Os01g34690	NS	NS	NS	NS	NS	NS	NS	0.645581	NS	NS	NS	NS	-0.703625	0.612755	-0.713375	NS	NS	NS	NS	NS	NS	NS	NS	NS	NS	NS	NS	NS	NS	NS	NS	NS	NS	NS	NS	NS	NS	NS	NS	NS	NS	-0.881454	NS	NS	NS	NS	NS	NS	NS
LOC_Os01g34810	NS	NS	NS	NS	NS	NS	NS	NS	NS	NS	NS	NS	NS	NS	NS	NS	NS	NS	NS	NS	NS	NS	NS	NS	NS	NS	NS	NS	NS	NS	NS	NS	NS	NS	NS	NS	NS	NS	NS	NS	NS	NS	NS	NS	NS	NS	NS	NS	NS
LOC_Os01g35030	NS	NS	NS	NS	NS	NS	NS	NS	NS	NS	NS	NS	NS	NS	NS	NS	NS	NS	NS	NS	NS	NS	0.604588	NS	NS	NS	NS	NS	NS	NS	NS	NS	NS	NS	NS	NS	NS	NS	0.607272	NS	NS	NS	NS	NS	NS	NS	NS	NS	NS
LOC_Os01g35480	NS	NS	NS	NS	NS	NS	NS	NS	NS	NS	NS	NS	NS	NS	NS	NS	NS	NS	NS	NS	NS	NS	NS	NS	NS	NS	NS	NS	NS	NS	NS	NS	NS	NS	NS	NS	NS	NS	NS	NS	NS	NS	NS	NS	NS	NS	NS	NS	NS
LOC_Os01g35580	NS	NS	NS	NS	NS	NS	NS	NS	NS	NS	NS	NS	NS	NS	NS	NS	NS	NS	NS	NS	NS	NS	NS	NS	NS	NS	0.624919	NS	NS	NS	NS	NS	NS	NS	NS	NS	NS	0.640379	NS	-0.613243	NS	NS	NS	NS	NS	NS	NS	0.623771	NS
LOC_Os01g35690	NS	NS	NS	NS	NS	NS	NS	NS	NS	NS	NS	NS	NS	NS	NS	NS	NS	NS	NS	NS	NS	NS	NS	NS	NS	-0.683344	NS	NS	NS	NS	NS	NS	NS	NS	NS	NS	NS	NS	NS	NS	NS	NS	NS	NS	NS	NS	NS	NS	NS
LOC_Os01g35740	NS	NS	NS	NS	NS	NS	NS	NS	NS	NS	NS	NS	NS	NS	NS	NS	NS	NS	NS	NS	NS	NS	NS	NS	NS	-0.618261	NS	-0.693132	NS	NS	NS	NS	NS	NS	NS	NS	NS	NS	NS	NS	NS	NS	NS	NS	NS	NS	NS	NS	NS
LOC_Os01g35830	0.70778	NS	NS	NS	NS	NS	NS	NS	NS	NS	NS	NS	NS	NS	NS	NS	NS	NS	NS	NS	NS	NS	NS	NS	NS	NS	NS	NS	NS	NS	NS	NS	NS	NS	NS	NS	NS	NS	NS	NS	NS	NS	NS	NS	NS	NS	NS	NS	NS
LOC_Os01g36140	NS	NS	NS	NS	NS	-0.621387	NS	NS	NS	NS	NS	NS	NS	NS	NS	NS	NS	NS	NS	NS	NS	-0.638642	NS	NS	NS	NS	NS	NS	-0.663842	NS	NS	NS	NS	-0.686033	NS	NS	NS	NS	NS	NS	NS	NS	NS	-0.689712	NS	NS	NS	NS	NS
LOC_Os01g36220	NS	NS	-0.754548	0.708359	NS	NS	0.827331	NS	0.764507	NS	NS	NS	NS	NS	-0.7215	NS	NS	NS	0.646234	0.730161	NS	NS	NS	NS	NS	NS	0.757864	NS	NS	NS	NS	NS	NS	NS	NS	NS	NS	NS	NS	NS	NS	-0.69641	NS	NS	NS	NS	NS	NS	NS
LOC_Os01g36240	NS	NS	NS	NS	NS	NS	NS	NS	NS	NS	NS	NS	NS	NS	NS	NS	NS	NS	NS	0.676159	NS	NS	NS	NS	NS	NS	NS	NS	NS	NS	NS	NS	NS	NS	NS	NS	NS	NS	NS	NS	NS	NS	NS	NS	NS	NS	NS	NS	NS
LOC_Os01g36294	NS	0.651945	0.708911	NS	NS	NS	NS	NS	NS	NS	NS	-0.860675	NS	-0.607517	NS	NS	-0.773236	NS	NS	NS	-0.678715	NS	NS	0.897386	-0.784616	NS	NS	-0.657247	-0.92813	NS	NS	-0.673949	NS	NS	NS	NS	0.636565	NS	NS	NS	NS	NS	-0.877834	NS	-0.722708	NS	-0.686646	NS	-0.898063
LOC_Os01g36790	NS	NS	NS	NS	NS	NS	0.61567	NS	NS	NS	NS	NS	NS	0.713652	NS	NS	NS	NS	NS	0.875189	NS	NS	NS	NS	NS	NS	NS	NS	NS	NS	NS	NS	NS	NS	NS	NS	NS	NS	NS	NS	NS	-0.61289	NS	NS	NS	NS	NS	NS	NS
LOC_Os01g37410	NS	NS	NS	NS	NS	NS	NS	NS	NS	NS	NS	NS	NS	NS	NS	NS	NS	NS	NS	0.701947	NS	NS	NS	NS	NS	NS	0.685779	NS	NS	NS	NS	NS	NS	NS	NS	NS	NS	NS	NS	NS	NS	NS	NS	NS	NS	NS	NS	NS	NS
LOC_Os01g37460	NS	NS	NS	-0.796707	NS	NS	-0.741093	NS	NS	NS	NS	NS	NS	NS	NS	NS	NS	NS	-0.779673	NS	NS	NS	NS	NS	NS	NS	-0.796982	NS	NS	NS	NS	0.72945	NS	NS	NS	NS	NS	NS	NS	0.825096	NS	NS	NS	NS	NS	NS	NS	NS	NS
LOC_Os01g37590	-0.675431	-0.845711	-0.883265	0.702752	NS	NS	NS	NS	NS	NS	NS	0.697014	NS	0.697195	NS	NS	NS	NS	NS	NS	0.635009	NS	NS	-0.645756	NS	NS	NS	NS	NS	NS	NS	NS	NS	NS	NS	NS	NS	NS	NS	NS	NS	NS	NS	NS	NS	NS	NS	NS	NS
LOC_Os01g37630	NS	NS	NS	NS	NS	NS	NS	NS	NS	-0.625104	NS	NS	NS	NS	NS	NS	NS	NS	NS	-0.623173	NS	NS	NS	0.732904	-0.86361	NS	NS	NS	-0.80609	NS	NS	NS	NS	NS	NS	NS	NS	NS	NS	NS	NS	NS	-0.605009	-0.7775	NS	NS	NS	NS	-0.807278
LOC_Os01g37690	-0.651988	-0.771378	-0.842289	0.624127	NS	NS	NS	NS	0.748419	NS	NS	0.652944	NS	NS	-0.623834	NS	NS	NS	NS	NS	NS	NS	NS	NS	NS	NS	NS	NS	NS	NS	NS	NS	NS	NS	NS	NS	NS	NS	NS	NS	NS	NS	NS	NS	NS	NS	NS	NS	NS
LOC_Os01g38058	NS	NS	NS	NS	NS	NS	NS	NS	NS	NS	NS	NS	NS	NS	NS	NS	NS	NS	NS	NS	NS	NS	NS	NS	NS	-0.654033	NS	-0.613661	NS	NS	NS	NS	NS	NS	NS	NS	NS	NS	NS	NS	NS	NS	NS	NS	NS	NS	NS	NS	NS
LOC_Os01g38229	NS	0.792393	0.861676	NS	NS	NS	NS	NS	-0.693761	NS	NS	-0.854669	NS	-0.817576	NS	NS	NS	NS	NS	-0.694808	-0.914518	NS	NS	0.88529	-0.827341	NS	NS	NS	-0.757947	NS	NS	NS	NS	-0.678643	NS	NS	NS	NS	NS	NS	NS	NS	-0.81602	-0.754383	-0.611473	NS	NS	NS	-0.868694
LOC_Os01g38359	NS	NS	NS	NS	NS	NS	NS	NS	NS	NS	NS	-0.608888	NS	NS	NS	NS	NS	NS	NS	NS	-0.647654	NS	NS	0.686823	-0.830506	NS	NS	NS	-0.706115	NS	NS	NS	NS	NS	NS	NS	NS	NS	NS	NS	NS	NS	-0.617692	-0.654656	-0.774222	NS	NS	NS	-0.799094
LOC_Os01g38490	NS	NS	NS	NS	NS	NS	NS	NS	NS	NS	NS	NS	NS	NS	NS	NS	-0.636023	NS	NS	NS	NS	NS	NS	NS	NS	NS	NS	NS	NS	NS	NS	NS	NS	NS	NS	NS	0.628333	NS	NS	NS	0.65827	NS	NS	NS	-0.753362	NS	NS	NS	NS
LOC_Os01g39040	NS	NS	NS	NS	-0.650241	NS	NS	NS	NS	NS	NS	-0.669377	NS	NS	NS	NS	NS	NS	NS	NS	NS	NS	NS	0.701241	-0.641675	NS	NS	NS	-0.61633	NS	NS	NS	NS	NS	NS	NS	0.653306	NS	NS	NS	NS	NS	-0.721737	-0.602468	NS	NS	NS	NS	-0.793029
LOC_Os01g39110	NS	NS	NS	NS	NS	NS	NS	NS	NS	NS	NS	NS	NS	NS	NS	NS	NS	NS	NS	NS	NS	NS	NS	NS	NS	NS	NS	NS	NS	NS	NS	NS	NS	NS	NS	NS	NS	NS	NS	NS	NS	NS	NS	NS	NS	NS	NS	NS	NS
LOC_Os01g39200	NS	NS	NS	NS	NS	NS	NS	NS	NS	NS	NS	NS	NS	NS	NS	NS	NS	NS	NS	NS	NS	NS	NS	NS	NS	NS	NS	NS	NS	NS	NS	NS	NS	NS	NS	NS	NS	NS	NS	NS	NS	NS	NS	NS	NS	NS	NS	NS	NS
LOC_Os01g39330	NS	0.684709	0.828222	NS	NS	NS	NS	NS	NS	NS	NS	-0.782918	NS	-0.79812	NS	NS	NS	NS	NS	-0.727263	-0.752237	NS	NS	0.679245	-0.67687	NS	NS	NS	-0.680525	NS	NS	NS	NS	-0.611728	NS	NS	NS	NS	NS	NS	NS	0.672576	-0.671982	-0.828224	NS	NS	NS	NS	-0.652474
LOC_Os01g39464	NS	NS	NS	0.663376	NS	NS	0.675085	0.843621	NS	NS	NS	NS	NS	NS	NS	NS	NS	NS	NS	NS	NS	NS	NS	NS	NS	-0.625378	NS	NS	NS	NS	NS	NS	NS	NS	NS	NS	NS	NS	NS	NS	NS	-0.605961	NS	NS	NS	NS	NS	NS	NS
LOC_Os01g39860	NS	NS	NS	NS	NS	NS	NS	NS	NS	NS	NS	NS	NS	NS	NS	NS	NS	NS	NS	0.822315	NS	NS	NS	NS	0.624518	NS	NS	NS	NS	NS	NS	NS	NS	NS	NS	NS	NS	NS	NS	NS	NS	NS	NS	NS	NS	NS	NS	NS	NS
LOC_Os01g40870	NS	0.727707	0.826444	NS	NS	NS	NS	NS	NS	NS	NS	-0.917229	NS	-0.782681	NS	NS	NS	NS	NS	-0.70608	-0.785462	-0.605419	NS	0.720519	-0.651391	NS	NS	NS	-0.75923	NS	NS	NS	NS	NS	NS	NS	NS	NS	NS	NS	NS	NS	-0.823149	-0.696862	NS	NS	NS	NS	-0.699105
LOC_Os01g41145	NS	NS	NS	NS	NS	NS	NS	NS	NS	NS	NS	NS	NS	NS	NS	NS	-0.603204	NS	NS	NS	NS	NS	NS	NS	-0.639638	NS	NS	NS	-0.632971	NS	NS	-0.622521	NS	NS	NS	NS	NS	NS	NS	NS	NS	NS	NS	NS	-0.806499	NS	NS	NS	-0.62414
LOC_Os01g41420	NS	NS	NS	-0.818233	NS	NS	-0.760503	NS	NS	0.622648	NS	NS	NS	NS	NS	NS	NS	NS	-0.877805	NS	NS	NS	NS	NS	NS	NS	-0.784839	NS	NS	NS	NS	NS	NS	NS	NS	-0.70128	NS	NS	NS	0.663946	NS	NS	NS	NS	NS	NS	NS	NS	NS
LOC_Os01g41740	NS	NS	NS	NS	NS	NS	NS	NS	NS	NS	NS	NS	NS	NS	NS	NS	NS	NS	NS	NS	NS	-0.692443	NS	NS	NS	NS	NS	NS	NS	NS	NS	NS	NS	NS	NS	NS	NS	NS	NS	NS	NS	NS	NS	NS	NS	NS	NS	NS	NS
LOC_Os01g41800	NS	NS	NS	NS	NS	NS	NS	NS	NS	NS	NS	-0.662032	NS	NS	NS	NS	-0.610842	NS	NS	NS	NS	NS	NS	0.634425	-0.619976	NS	NS	NS	-0.712255	NS	NS	-0.768474	NS	NS	NS	NS	NS	NS	0.634651	NS	NS	NS	-0.798981	NS	-0.759736	NS	-0.627397	NS	-0.737548
LOC_Os01g42090	NS	NS	NS	NS	NS	NS	0.644085	NS	NS	NS	NS	NS	NS	NS	NS	NS	NS	NS	NS	0.865644	NS	NS	NS	NS	NS	NS	0.603277	NS	NS	NS	NS	NS	NS	NS	NS	NS	NS	NS	NS	NS	NS	NS	NS	NS	NS	NS	NS	NS	NS
LOC_Os01g42110	NS	NS	NS	NS	NS	NS	NS	NS	NS	NS	NS	NS	NS	0.609394	NS	NS	NS	NS	NS	0.828792	NS	NS	NS	NS	NS	NS	NS	NS	NS	NS	NS	NS	NS	NS	NS	NS	NS	NS	NS	NS	NS	NS	NS	NS	NS	NS	NS	NS	NS
LOC_Os01g42520	NS	NS	NS	NS	NS	NS	NS	NS	0.677343	NS	NS	NS	NS	NS	NS	NS	NS	NS	NS	NS	NS	NS	NS	NS	NS	NS	NS	NS	NS	NS	NS	NS	NS	NS	NS	NS	-0.693189	NS	NS	NS	-0.754482	NS	NS	NS	0.829222	NS	NS	NS	NS
LOC_Os01g42610	0.774281	0.687772	0.765822	-0.655329	NS	NS	NS	NS	NS	NS	NS	NS	NS	-0.669232	NS	NS	NS	NS	NS	-0.683029	NS	-0.759829	NS	NS	NS	NS	NS	NS	NS	NS	-0.631077	NS	-0.687985	-0.818163	NS	NS	NS	NS	NS	NS	NS	NS	NS	NS	NS	NS	NS	NS	NS
LOC_Os01g42860	NS	NS	NS	NS	NS	NS	NS	NS	NS	NS	NS	NS	NS	0.624022	NS	NS	NS	NS	NS	0.678768	NS	0.71894	NS	NS	NS	NS	NS	NS	NS	NS	NS	NS	NS	NS	NS	NS	NS	NS	NS	NS	NS	NS	NS	NS	NS	NS	NS	NS	NS
LOC_Os01g43110	-0.752397	-0.825484	-0.677517	0.843095	NS	NS	0.6852	0.65658	NS	NS	NS	NS	NS	0.765926	NS	NS	NS	NS	NS	NS	0.687365	NS	NS	NS	NS	-0.826485	0.620582	NS	NS	NS	NS	NS	NS	NS	NS	NS	NS	NS	NS	NS	NS	NS	NS	NS	NS	NS	NS	NS	NS
LOC_Os01g43230	NS	0.646854	0.69854	-0.634405	NS	NS	-0.66235	NS	NS	NS	NS	NS	NS	-0.639218	NS	-0.603873	NS	NS	NS	-0.835187	-0.692788	NS	NS	0.738067	-0.632494	NS	-0.719965	NS	NS	NS	NS	NS	-0.743684	-0.798765	NS	NS	NS	-0.824506	NS	NS	NS	NS	NS	NS	NS	NS	NS	-0.65279	NS
LOC_Os01g43370	NS	-0.70429	-0.683889	NS	0.757643	NS	NS	NS	NS	NS	NS	NS	NS	NS	NS	NS	NS	-0.691548	NS	NS	NS	NS	NS	NS	NS	NS	NS	NS	NS	NS	NS	NS	NS	NS	NS	NS	NS	NS	NS	NS	NS	NS	NS	NS	NS	NS	NS	NS	NS
LOC_Os01g43410	0.658348	0.799347	0.900467	-0.7929	NS	NS	-0.847541	-0.652837	-0.799355	NS	NS	-0.741787	NS	-0.76661	0.618035	NS	NS	NS	NS	-0.878043	-0.678905	NS	NS	0.651952	NS	NS	-0.748275	NS	NS	NS	NS	NS	NS	-0.637423	NS	NS	NS	NS	NS	NS	NS	NS	NS	NS	NS	NS	NS	NS	NS
LOC_Os01g43460	NS	NS	NS	0.671229	NS	NS	NS	NS	NS	NS	NS	NS	NS	NS	-0.611516	NS	NS	NS	NS	NS	NS	NS	NS	NS	NS	-0.610826	NS	NS	NS	NS	NS	NS	NS	NS	0.697225	NS	NS	NS	NS	NS	NS	NS	NS	NS	NS	NS	NS	NS	NS
LOC_Os01g43580	NS	NS	-0.687956	NS	NS	NS	NS	NS	0.71977	NS	NS	0.721494	NS	NS	NS	NS	NS	NS	NS	0.696095	NS	NS	NS	-0.760924	NS	NS	NS	0.647555	0.68633	NS	NS	NS	NS	NS	NS	NS	NS	NS	NS	NS	NS	NS	NS	NS	NS	NS	NS	NS	0.690356
LOC_Os01g43590	-0.638464	-0.642719	-0.72141	0.733104	NS	NS	NS	NS	NS	NS	NS	NS	NS	NS	NS	NS	NS	NS	0.619103	NS	NS	NS	-0.637478	NS	NS	NS	0.605469	NS	NS	NS	0.706074	NS	0.754031	0.737482	NS	0.691307	NS	NS	NS	NS	NS	NS	NS	NS	NS	NS	NS	NS	NS
LOC_Os01g43610	NS	NS	NS	NS	NS	NS	NS	NS	NS	NS	-0.669866	NS	NS	NS	NS	-0.633833	NS	-0.659921	NS	NS	NS	NS	NS	NS	NS	NS	NS	NS	NS	NS	NS	NS	NS	NS	NS	NS	NS	NS	NS	NS	NS	NS	NS	NS	NS	-0.699418	NS	NS	NS
LOC_Os01g43700	NS	NS	NS	0.738362	NS	NS	0.818672	NS	NS	NS	NS	NS	NS	NS	NS	NS	NS	NS	0.710018	0.657806	NS	NS	NS	NS	NS	-0.659244	0.898721	NS	NS	NS	NS	-0.660113	NS	NS	NS	NS	NS	NS	NS	-0.743059	NS	NS	NS	NS	NS	NS	-0.650517	NS	NS
LOC_Os01g43740	NS	NS	NS	NS	NS	NS	NS	NS	NS	NS	NS	NS	-0.745231	0.686551	-0.774459	NS	NS	NS	NS	NS	NS	NS	NS	NS	NS	NS	NS	NS	NS	NS	NS	NS	NS	NS	NS	NS	NS	NS	-0.616059	NS	NS	NS	NS	NS	NS	NS	NS	NS	NS
LOC_Os01g44050	NS	NS	NS	NS	NS	NS	NS	NS	NS	NS	NS	NS	NS	NS	NS	NS	NS	NS	NS	NS	NS	NS	NS	NS	NS	NS	NS	NS	NS	NS	0.718441	NS	NS	NS	NS	NS	NS	NS	NS	NS	NS	NS	NS	NS	NS	NS	NS	NS	NS
LOC_Os01g44200	NS	-0.669998	-0.623013	NS	NS	NS	NS	NS	0.624257	NS	NS	NS	-0.695538	0.7577	-0.777671	NS	NS	NS	NS	0.638055	NS	NS	NS	-0.73601	NS	NS	NS	NS	NS	NS	NS	NS	NS	0.617953	NS	NS	NS	NS	NS	NS	NS	NS	NS	NS	NS	NS	NS	NS	0.623518
LOC_Os01g44250	NS	NS	NS	NS	NS	NS	0.639087	NS	NS	NS	NS	NS	NS	NS	NS	NS	NS	NS	NS	0.833545	NS	NS	NS	NS	NS	NS	0.647058	NS	NS	NS	NS	NS	NS	NS	NS	NS	NS	NS	NS	NS	NS	NS	NS	NS	NS	0.681998	NS	NS	NS
LOC_Os01g45050	NS	-0.651395	NS	NS	0.633461	NS	NS	NS	NS	NS	NS	NS	-0.716033	0.653882	-0.711957	NS	NS	NS	NS	NS	NS	NS	NS	NS	NS	NS	NS	NS	NS	NS	NS	NS	NS	NS	NS	NS	NS	NS	-0.702779	NS	NS	NS	NS	NS	NS	NS	NS	NS	NS
LOC_Os01g45110	NS	NS	NS	NS	NS	-0.622901	NS	NS	NS	NS	NS	NS	NS	NS	NS	NS	NS	NS	NS	NS	NS	NS	NS	NS	NS	NS	NS	-0.735757	-0.80872	NS	NS	NS	NS	NS	NS	NS	NS	NS	NS	NS	NS	NS	NS	-0.611426	NS	NS	NS	NS	NS
LOC_Os01g45460	NS	-0.682208	-0.888522	NS	NS	NS	0.608512	NS	0.922901	NS	NS	0.759827	NS	NS	-0.62458	NS	NS	NS	NS	NS	NS	NS	NS	-0.644911	NS	NS	NS	NS	NS	NS	NS	NS	NS	NS	NS	NS	NS	NS	NS	NS	NS	NS	0.631939	NS	NS	NS	NS	NS	NS
LOC_Os01g45490	NS	NS	NS	NS	NS	NS	NS	NS	NS	NS	NS	NS	NS	NS	NS	NS	NS	-0.645895	NS	NS	NS	NS	NS	NS	NS	NS	NS	NS	NS	NS	NS	NS	NS	NS	NS	NS	NS	NS	NS	NS	NS	NS	NS	NS	NS	NS	NS	NS	NS
LOC_Os01g45640	NS	NS	NS	NS	NS	NS	NS	NS	NS	NS	NS	NS	NS	NS	NS	NS	NS	NS	NS	0.747668	NS	NS	NS	NS	NS	NS	NS	NS	NS	NS	NS	NS	NS	NS	NS	NS	NS	NS	NS	NS	NS	NS	NS	NS	NS	NS	NS	NS	NS
LOC_Os01g45659	NS	NS	NS	NS	NS	NS	NS	NS	NS	NS	NS	NS	NS	NS	NS	NS	NS	NS	NS	0.665313	NS	NS	NS	NS	NS	NS	NS	NS	NS	-0.62623	NS	NS	NS	NS	NS	NS	NS	NS	NS	NS	NS	NS	NS	NS	NS	NS	NS	NS	NS
LOC_Os01g46040	NS	NS	NS	NS	NS	NS	NS	NS	NS	NS	NS	NS	NS	NS	NS	NS	NS	NS	NS	NS	NS	NS	0.698814	NS	NS	NS	NS	NS	NS	NS	NS	NS	NS	NS	NS	NS	NS	NS	NS	NS	NS	NS	NS	NS	NS	NS	NS	NS	NS
LOC_Os01g46240	NS	0.688161	0.664209	NS	NS	NS	NS	NS	-0.66037	NS	NS	-0.63337	0.758703	-0.612999	0.790311	NS	NS	NS	NS	NS	NS	NS	NS	NS	NS	NS	NS	NS	NS	NS	NS	NS	NS	NS	NS	NS	NS	NS	NS	NS	0.680837	NS	NS	NS	NS	NS	NS	NS	NS
LOC_Os01g46260	NS	NS	-0.688372	NS	NS	NS	NS	NS	NS	NS	NS	NS	NS	NS	NS	NS	NS	NS	NS	0.603625	0.664986	NS	NS	NS	NS	NS	NS	NS	NS	NS	NS	NS	NS	NS	NS	NS	NS	NS	NS	NS	NS	NS	NS	0.71343	NS	NS	NS	NS	NS
LOC_Os01g46340	NS	NS	NS	NS	NS	NS	NS	NS	NS	NS	NS	NS	NS	NS	NS	NS	NS	NS	NS	0.789369	NS	NS	NS	NS	NS	NS	NS	NS	NS	NS	NS	NS	NS	NS	NS	NS	NS	NS	NS	NS	NS	NS	NS	NS	NS	NS	NS	NS	NS
LOC_Os01g46810	NS	0.699785	0.813807	NS	NS	NS	NS	NS	NS	NS	NS	-0.867893	NS	-0.888747	NS	NS	NS	NS	NS	-0.838841	-0.773035	-0.684606	NS	0.772931	-0.680375	NS	NS	NS	-0.695778	NS	NS	NS	NS	NS	NS	NS	NS	NS	NS	NS	NS	NS	-0.676826	-0.713458	NS	NS	NS	NS	-0.732629
LOC_Os01g47150	NS	NS	NS	NS	NS	NS	NS	NS	NS	NS	NS	NS	NS	NS	NS	NS	NS	-0.62425	NS	NS	NS	NS	NS	NS	NS	NS	NS	NS	NS	NS	NS	NS	NS	NS	NS	NS	NS	NS	NS	NS	NS	NS	NS	NS	NS	NS	NS	NS	NS
LOC_Os01g47370	NS	NS	0.635932	NS	-0.637488	NS	NS	NS	NS	NS	NS	-0.738484	NS	-0.677926	NS	NS	NS	NS	NS	-0.64228	-0.849495	NS	NS	0.661672	-0.771644	NS	NS	NS	-0.662905	NS	NS	NS	NS	NS	NS	NS	NS	NS	NS	NS	NS	NS	-0.813562	-0.755522	NS	NS	NS	NS	-0.793117
LOC_Os01g47890	NS	NS	NS	NS	NS	NS	NS	NS	NS	NS	NS	NS	NS	NS	NS	NS	NS	NS	NS	NS	NS	NS	NS	NS	NS	NS	NS	NS	NS	NS	NS	NS	NS	NS	NS	NS	NS	NS	NS	NS	NS	NS	NS	NS	NS	NS	NS	NS	NS
LOC_Os01g47900	NS	NS	NS	NS	NS	NS	NS	NS	NS	NS	-0.736923	NS	NS	NS	NS	NS	NS	NS	NS	-0.65407	-0.642845	NS	NS	NS	-0.604638	NS	NS	NS	NS	NS	NS	NS	NS	NS	NS	NS	NS	NS	NS	NS	NS	NS	NS	-0.603978	NS	NS	NS	NS	NS
LOC_Os01g47980	NS	NS	NS	NS	NS	NS	NS	NS	NS	NS	NS	NS	NS	NS	NS	NS	NS	NS	NS	NS	NS	NS	NS	NS	NS	NS	NS	NS	NS	NS	NS	NS	NS	NS	NS	NS	NS	NS	NS	NS	NS	NS	NS	NS	NS	NS	NS	NS	NS
LOC_Os01g48000	NS	0.684935	0.822226	NS	NS	NS	NS	NS	NS	NS	NS	-0.88758	NS	-0.847924	NS	NS	NS	NS	NS	-0.754114	-0.791248	-0.722377	NS	0.663541	NS	NS	NS	NS	-0.628344	NS	NS	NS	NS	NS	NS	NS	NS	NS	NS	NS	NS	NS	-0.760622	-0.68993	NS	NS	NS	NS	-0.668626
LOC_Os01g48120	NS	NS	NS	NS	NS	NS	NS	NS	NS	NS	NS	NS	NS	NS	NS	NS	NS	NS	NS	NS	NS	NS	NS	NS	NS	NS	NS	NS	NS	NS	NS	NS	NS	NS	NS	NS	NS	NS	NS	NS	NS	NS	NS	NS	NS	NS	NS	NS	NS
LOC_Os01g48390	NS	0.750471	0.832343	-0.727673	NS	NS	-0.806017	NS	-0.690843	NS	NS	-0.693053	NS	-0.767327	NS	NS	NS	NS	NS	-0.93984	-0.689049	NS	NS	0.732199	NS	NS	-0.754884	NS	NS	NS	NS	NS	-0.662146	-0.746159	NS	NS	NS	-0.655095	NS	NS	NS	NS	NS	NS	NS	NS	NS	NS	NS
LOC_Os01g48610	NS	NS	0.750614	NS	NS	NS	NS	NS	-0.71434	NS	NS	-0.769572	NS	NS	NS	NS	NS	NS	NS	NS	-0.756291	NS	NS	0.627206	-0.659623	NS	NS	NS	-0.667361	NS	NS	NS	NS	NS	NS	NS	0.720327	NS	NS	NS	NS	NS	-0.870014	-0.733296	NS	NS	NS	NS	-0.707089
LOC_Os01g49230	NS	NS	NS	NS	NS	NS	0.631095	NS	NS	NS	NS	NS	NS	0.677538	NS	0.665567	NS	NS	NS	0.907205	NS	NS	NS	NS	NS	NS	0.696752	NS	NS	NS	NS	NS	NS	0.712044	NS	NS	NS	0.670844	NS	NS	NS	NS	NS	NS	NS	0.652952	NS	NS	NS
LOC_Os01g49280	NS	NS	-0.731013	NS	NS	NS	0.779781	NS	0.709292	NS	NS	0.622636	NS	0.633586	NS	NS	NS	NS	NS	0.896935	NS	NS	NS	-0.634352	NS	NS	0.7076	NS	NS	NS	NS	NS	NS	NS	NS	NS	NS	NS	NS	NS	NS	NS	NS	NS	NS	NS	NS	NS	NS
LOC_Os01g49360	NS	NS	NS	NS	NS	NS	NS	NS	NS	NS	NS	NS	NS	NS	NS	NS	NS	NS	NS	NS	NS	NS	NS	NS	NS	NS	NS	NS	NS	NS	NS	NS	NS	NS	NS	NS	NS	NS	NS	NS	NS	NS	NS	NS	NS	NS	NS	NS	NS
LOC_Os01g49710	NS	NS	NS	NS	NS	NS	NS	NS	NS	NS	NS	NS	NS	0.60825	NS	NS	NS	NS	NS	0.846904	NS	NS	NS	NS	NS	NS	NS	NS	NS	NS	NS	NS	NS	NS	NS	NS	NS	NS	NS	NS	NS	NS	NS	NS	NS	NS	NS	NS	NS
LOC_Os01g49720	NS	NS	NS	NS	NS	NS	NS	NS	NS	NS	NS	NS	NS	NS	NS	NS	NS	NS	NS	0.771936	NS	NS	NS	NS	NS	NS	NS	NS	NS	NS	NS	NS	NS	NS	NS	NS	NS	NS	NS	NS	NS	NS	NS	NS	NS	NS	NS	NS	NS
LOC_Os01g49820	NS	NS	0.676156	NS	NS	NS	NS	NS	NS	NS	NS	NS	NS	NS	NS	NS	NS	NS	NS	NS	NS	NS	NS	0.618999	NS	NS	NS	NS	-0.71479	NS	NS	NS	NS	NS	NS	NS	NS	NS	NS	NS	NS	NS	NS	-0.672489	NS	NS	NS	NS	NS
LOC_Os01g49830	0.62266	0.746903	0.81825	-0.774713	NS	NS	-0.813946	NS	-0.74314	NS	NS	-0.622717	NS	-0.657655	NS	NS	NS	NS	NS	-0.77249	-0.626326	NS	NS	NS	NS	NS	-0.675343	NS	NS	NS	NS	NS	-0.700274	-0.639282	NS	NS	NS	NS	NS	NS	NS	NS	NS	NS	NS	NS	NS	NS	NS
LOC_Os01g50080	NS	NS	NS	NS	NS	NS	-0.697983	NS	NS	NS	-0.669197	NS	NS	NS	NS	-0.693652	NS	NS	NS	-0.833466	NS	NS	NS	NS	NS	NS	-0.785981	NS	NS	NS	NS	NS	-0.604743	-0.606269	NS	NS	NS	-0.749611	NS	0.682611	NS	NS	NS	NS	NS	-0.775138	NS	-0.667159	NS
LOC_Os01g50090	NS	NS	NS	NS	NS	NS	NS	NS	NS	NS	NS	NS	NS	NS	NS	NS	NS	NS	NS	NS	NS	NS	NS	NS	NS	NS	NS	NS	NS	NS	NS	NS	NS	NS	NS	NS	NS	NS	NS	NS	NS	NS	NS	NS	-0.603545	NS	NS	NS	NS
LOC_Os01g50100	NS	0.713002	0.839869	NS	NS	NS	NS	NS	NS	NS	NS	-0.89904	NS	-0.777975	NS	NS	NS	NS	NS	-0.655956	-0.770414	NS	NS	0.831533	-0.785003	NS	NS	NS	-0.871471	NS	NS	NS	NS	NS	NS	NS	NS	NS	NS	NS	NS	NS	-0.834453	-0.801634	NS	NS	NS	NS	-0.820822
LOC_Os01g50370	NS	NS	-0.775646	NS	NS	NS	NS	NS	0.667529	NS	NS	0.656128	NS	NS	NS	NS	NS	NS	NS	NS	NS	NS	NS	-0.659982	NS	NS	NS	NS	0.610026	NS	NS	NS	NS	NS	NS	NS	NS	NS	NS	NS	NS	NS	0.636007	NS	NS	NS	NS	NS	NS
LOC_Os01g50400	NS	NS	NS	NS	NS	NS	NS	NS	NS	0.815476	NS	NS	NS	NS	NS	NS	NS	NS	NS	NS	NS	NS	NS	NS	NS	NS	NS	0.67497	NS	NS	NS	NS	NS	NS	NS	NS	NS	NS	NS	NS	NS	NS	NS	NS	NS	NS	NS	NS	NS
LOC_Os01g50610	NS	NS	NS	NS	NS	NS	NS	NS	NS	-0.643826	NS	-0.635376	NS	NS	NS	NS	NS	NS	NS	-0.654473	-0.720853	NS	NS	0.794105	-0.913308	NS	NS	-0.612486	-0.810305	NS	NS	NS	NS	-0.602432	NS	NS	NS	-0.695474	NS	NS	NS	NS	-0.696379	-0.755641	NS	NS	NS	NS	-0.877372
LOC_Os01g50720	NS	NS	NS	NS	NS	NS	NS	NS	NS	NS	NS	NS	NS	NS	NS	NS	NS	NS	NS	NS	NS	NS	NS	NS	NS	NS	NS	NS	NS	NS	NS	NS	NS	NS	NS	NS	NS	NS	NS	NS	NS	NS	NS	NS	NS	NS	NS	NS	NS
LOC_Os01g50750	NS	NS	NS	NS	NS	NS	NS	NS	NS	NS	NS	NS	NS	NS	NS	NS	NS	NS	NS	0.699046	NS	NS	NS	NS	NS	NS	NS	NS	NS	NS	NS	NS	NS	NS	NS	NS	NS	NS	NS	NS	NS	NS	NS	NS	NS	NS	NS	NS	NS
LOC_Os01g50820	-0.658781	-0.636672	NS	0.71643	NS	NS	NS	NS	NS	NS	NS	NS	NS	NS	NS	NS	NS	NS	NS	NS	0.607433	NS	NS	NS	NS	-0.847789	NS	NS	NS	NS	NS	NS	NS	NS	NS	NS	NS	NS	NS	NS	NS	NS	NS	NS	NS	NS	NS	NS	NS
LOC_Os01g50910	NS	NS	NS	NS	NS	NS	NS	NS	NS	NS	NS	NS	NS	NS	NS	NS	NS	NS	NS	0.771189	NS	NS	NS	NS	NS	NS	NS	NS	NS	NS	NS	NS	NS	NS	NS	NS	NS	NS	NS	NS	NS	NS	NS	NS	NS	NS	NS	NS	NS
LOC_Os01g51040	NS	NS	-0.740724	NS	NS	NS	0.791869	0.662916	0.769596	NS	NS	0.648377	NS	0.639013	NS	NS	NS	NS	NS	0.864467	NS	NS	NS	-0.603398	NS	NS	0.68779	NS	NS	NS	NS	NS	NS	NS	NS	NS	NS	NS	NS	NS	NS	NS	NS	NS	NS	NS	NS	NS	NS
LOC_Os01g51250	0.700351	0.911932	0.930185	-0.709549	NS	NS	NS	-0.619418	-0.614177	NS	NS	-0.791555	NS	-0.835565	NS	NS	NS	NS	NS	-0.60853	-0.735338	NS	NS	0.723286	NS	NS	NS	NS	NS	NS	NS	NS	NS	NS	NS	NS	NS	NS	NS	NS	NS	NS	NS	NS	NS	NS	NS	NS	NS
LOC_Os01g51400	NS	NS	NS	NS	NS	NS	0.634759	NS	NS	NS	NS	NS	NS	0.669137	NS	NS	NS	NS	NS	0.904106	NS	NS	NS	NS	NS	NS	0.657203	NS	NS	NS	NS	NS	NS	NS	NS	NS	NS	NS	NS	NS	NS	NS	NS	NS	NS	NS	NS	NS	NS
LOC_Os01g51800	NS	NS	NS	NS	NS	NS	NS	NS	NS	NS	NS	NS	NS	NS	NS	NS	NS	NS	NS	NS	NS	NS	NS	NS	NS	NS	NS	NS	NS	NS	NS	NS	NS	NS	NS	NS	NS	NS	NS	NS	NS	NS	NS	NS	NS	NS	-0.649087	NS	NS
LOC_Os01g52160	NS	NS	NS	NS	NS	NS	NS	NS	NS	NS	NS	NS	NS	-0.760187	NS	NS	NS	NS	NS	-0.73648	-0.66719	NS	NS	NS	-0.606765	NS	NS	NS	NS	NS	NS	NS	NS	NS	NS	NS	NS	NS	NS	NS	NS	NS	NS	NS	NS	NS	NS	NS	NS
LOC_Os01g52230	NS	-0.730504	-0.763839	NS	0.606059	NS	NS	NS	0.787788	NS	NS	0.714039	NS	NS	NS	NS	NS	-0.613346	NS	NS	NS	NS	NS	NS	NS	NS	NS	NS	NS	NS	NS	NS	NS	NS	NS	NS	NS	NS	NS	NS	NS	NS	NS	NS	NS	NS	NS	NS	NS
LOC_Os01g52260	NS	-0.836069	-0.872731	NS	0.716472	NS	NS	NS	0.64356	NS	NS	0.869386	NS	0.761421	NS	NS	NS	-0.687028	NS	NS	0.711674	0.603295	NS	-0.753197	NS	NS	NS	NS	NS	NS	NS	NS	NS	NS	NS	NS	NS	NS	NS	NS	NS	NS	0.736118	NS	NS	NS	NS	NS	0.620119
LOC_Os01g52330	NS	NS	NS	NS	NS	NS	0.657432	NS	NS	NS	NS	NS	NS	NS	NS	0.605212	NS	NS	NS	0.887902	NS	NS	NS	NS	NS	NS	0.622105	NS	NS	NS	NS	NS	NS	NS	NS	NS	NS	NS	NS	NS	NS	NS	NS	NS	NS	NS	NS	NS	NS
LOC_Os01g52530	NS	NS	NS	NS	NS	NS	NS	NS	NS	NS	NS	NS	NS	NS	NS	NS	NS	NS	NS	NS	NS	NS	NS	0.61391	NS	0.602462	NS	NS	NS	NS	NS	NS	NS	NS	NS	NS	NS	NS	NS	NS	NS	NS	NS	NS	NS	NS	NS	NS	NS
LOC_Os01g52594	0.620357	NS	0.669332	NS	NS	NS	NS	NS	NS	NS	NS	NS	NS	NS	NS	NS	NS	NS	NS	NS	NS	NS	0.701807	NS	NS	NS	NS	NS	NS	NS	NS	NS	NS	NS	NS	NS	NS	NS	NS	NS	NS	NS	NS	NS	NS	NS	NS	NS	NS
LOC_Os01g52710	NS	NS	NS	NS	NS	NS	NS	NS	NS	NS	0.605241	NS	NS	NS	NS	0.60642	NS	NS	NS	0.886612	NS	NS	NS	NS	NS	NS	NS	NS	NS	NS	NS	NS	NS	NS	NS	NS	NS	0.630056	NS	NS	NS	NS	NS	NS	NS	NS	NS	NS	NS
LOC_Os01g52750	NS	NS	NS	NS	NS	NS	NS	NS	NS	NS	NS	NS	NS	NS	NS	NS	NS	NS	NS	-0.679238	NS	-0.631492	NS	NS	NS	NS	NS	NS	NS	NS	NS	NS	NS	NS	NS	NS	NS	NS	NS	NS	NS	NS	NS	NS	NS	NS	NS	NS	NS
LOC_Os01g52790	NS	0.622472	0.666864	NS	NS	NS	NS	NS	NS	NS	NS	-0.76388	NS	-0.605471	NS	NS	NS	NS	NS	NS	-0.658687	NS	NS	0.712219	-0.725999	NS	NS	NS	-0.833545	NS	NS	NS	NS	NS	NS	NS	NS	NS	NS	NS	NS	NS	-0.776033	-0.743992	NS	NS	NS	NS	-0.716636
LOC_Os01g52920	NS	NS	NS	-0.824628	NS	NS	-0.712687	NS	NS	NS	NS	NS	NS	NS	NS	NS	NS	NS	-0.731816	NS	NS	NS	NS	NS	NS	NS	-0.813529	NS	NS	NS	-0.715623	NS	-0.686828	NS	NS	-0.73159	NS	NS	NS	NS	NS	NS	NS	NS	NS	NS	NS	NS	NS
LOC_Os01g53220	0.660654	0.731232	0.873358	NS	NS	NS	NS	NS	-0.69063	NS	NS	-0.761842	NS	-0.604826	NS	NS	NS	NS	NS	NS	-0.647271	NS	NS	0.61406	NS	NS	NS	NS	NS	NS	NS	NS	NS	NS	NS	NS	NS	NS	NS	NS	NS	NS	-0.775364	NS	NS	NS	NS	NS	NS
LOC_Os01g53294	NS	NS	NS	NS	NS	NS	0.655106	NS	NS	NS	NS	NS	NS	NS	NS	NS	NS	NS	NS	0.895342	NS	NS	NS	NS	NS	NS	NS	NS	NS	NS	NS	NS	NS	NS	NS	NS	NS	NS	NS	NS	NS	NS	NS	NS	NS	NS	NS	NS	NS
LOC_Os01g53330	NS	-0.699008	-0.804879	NS	NS	NS	NS	NS	NS	NS	NS	NS	NS	NS	NS	NS	NS	NS	NS	NS	NS	NS	NS	NS	NS	NS	NS	NS	NS	NS	NS	NS	NS	NS	NS	NS	NS	NS	NS	NS	NS	NS	NS	NS	NS	NS	NS	NS	NS
LOC_Os01g53370	NS	NS	-0.616812	NS	NS	NS	NS	NS	0.653767	NS	NS	0.657632	NS	NS	NS	NS	NS	NS	NS	0.733651	NS	NS	NS	NS	NS	NS	NS	NS	NS	NS	NS	NS	NS	NS	NS	NS	NS	NS	NS	NS	NS	NS	NS	NS	NS	NS	NS	0.679228	NS
LOC_Os01g53390	NS	0.68203	0.830562	NS	NS	NS	NS	NS	-0.643166	NS	NS	-0.904368	NS	-0.646158	NS	NS	NS	NS	NS	NS	-0.742262	NS	NS	0.7538	-0.650647	NS	NS	NS	-0.788451	NS	NS	NS	NS	NS	NS	NS	0.719797	NS	NS	NS	NS	NS	-0.905274	-0.689435	NS	NS	-0.632123	NS	-0.734432
LOC_Os01g53570	NS	NS	NS	NS	NS	NS	NS	-0.718995	NS	NS	NS	NS	NS	NS	NS	NS	NS	NS	NS	NS	NS	NS	NS	NS	NS	NS	NS	NS	NS	NS	NS	NS	NS	NS	NS	NS	NS	NS	NS	NS	NS	NS	NS	NS	NS	NS	NS	NS	NS
LOC_Os01g53840	NS	NS	NS	NS	NS	NS	NS	NS	NS	NS	NS	NS	NS	NS	NS	NS	NS	NS	NS	NS	NS	NS	NS	NS	NS	NS	NS	NS	NS	NS	-0.732056	NS	NS	NS	NS	-0.617557	NS	NS	NS	NS	NS	NS	NS	NS	NS	NS	NS	NS	NS
LOC_Os01g53860	NS	NS	NS	NS	NS	NS	NS	NS	0.627384	NS	NS	NS	NS	NS	NS	NS	NS	NS	NS	NS	NS	NS	NS	NS	NS	NS	NS	NS	NS	NS	NS	NS	NS	NS	NS	NS	NS	NS	NS	NS	NS	NS	NS	NS	NS	NS	NS	NS	NS
LOC_Os01g53900	NS	NS	NS	NS	NS	NS	NS	NS	NS	NS	NS	NS	NS	NS	NS	NS	NS	NS	NS	0.783133	NS	NS	NS	NS	NS	NS	NS	NS	NS	NS	NS	NS	NS	NS	NS	NS	NS	NS	NS	NS	NS	NS	NS	NS	NS	NS	NS	NS	NS
LOC_Os01g54050	NS	0.680647	0.624907	-0.832219	NS	NS	-0.765046	NS	NS	NS	NS	NS	NS	NS	NS	NS	NS	NS	-0.621944	-0.724694	NS	NS	NS	NS	NS	NS	-0.791704	NS	NS	NS	NS	NS	-0.744796	-0.653818	NS	NS	NS	NS	NS	NS	NS	NS	NS	NS	NS	NS	NS	NS	NS
LOC_Os01g54270	-0.700875	-0.779048	-0.728805	NS	NS	NS	NS	NS	NS	NS	NS	0.69084	NS	NS	NS	NS	NS	-0.660981	NS	NS	0.636756	NS	NS	NS	NS	NS	NS	NS	NS	NS	NS	NS	NS	NS	NS	NS	NS	NS	NS	NS	NS	NS	0.733232	NS	NS	NS	0.617356	NS	NS
LOC_Os01g54424	0.678491	NS	NS	NS	NS	NS	NS	NS	NS	NS	NS	NS	NS	NS	NS	NS	NS	NS	NS	NS	-0.627158	NS	NS	NS	NS	NS	NS	NS	NS	-0.605867	NS	NS	NS	NS	NS	NS	NS	NS	0.708473	NS	NS	NS	-0.617704	NS	NS	NS	NS	NS	NS
LOC_Os01g54590	NS	NS	NS	NS	NS	NS	NS	NS	NS	NS	NS	NS	NS	NS	NS	NS	NS	NS	NS	0.718862	NS	NS	NS	NS	NS	NS	NS	NS	NS	NS	NS	NS	NS	NS	NS	NS	NS	NS	NS	NS	NS	NS	NS	NS	NS	NS	NS	NS	NS
LOC_Os01g54620	NS	NS	NS	NS	NS	NS	NS	NS	NS	NS	NS	NS	NS	NS	NS	NS	NS	NS	NS	0.805435	NS	NS	NS	NS	NS	NS	NS	NS	NS	NS	NS	NS	NS	NS	NS	NS	NS	NS	NS	NS	NS	NS	NS	NS	NS	NS	NS	NS	NS
LOC_Os01g54890	-0.660371	NS	NS	NS	NS	NS	NS	NS	NS	NS	NS	NS	NS	NS	NS	NS	NS	NS	NS	NS	NS	NS	NS	NS	NS	-0.722324	NS	NS	NS	0.648408	NS	NS	NS	NS	0.817628	NS	NS	NS	NS	NS	NS	NS	NS	NS	NS	NS	NS	NS	NS
LOC_Os01g55090	-0.689499	-0.762378	-0.796187	0.632768	NS	NS	NS	NS	0.840938	NS	NS	0.673177	NS	NS	NS	NS	NS	NS	NS	NS	0.680509	NS	NS	NS	NS	-0.62608	NS	NS	NS	NS	NS	NS	NS	NS	NS	NS	NS	NS	NS	NS	NS	NS	0.656199	NS	NS	NS	NS	NS	NS
LOC_Os01g55100	NS	NS	NS	NS	NS	NS	NS	NS	NS	NS	NS	NS	NS	0.669896	NS	NS	NS	NS	NS	0.779191	NS	NS	NS	NS	NS	NS	NS	NS	NS	NS	NS	NS	NS	NS	NS	NS	NS	NS	NS	NS	NS	NS	NS	NS	NS	NS	NS	NS	NS
LOC_Os01g55240	NS	NS	NS	NS	NS	NS	NS	NS	NS	NS	NS	NS	NS	NS	NS	NS	-0.761144	NS	NS	NS	NS	NS	NS	NS	NS	NS	NS	-0.790685	NS	NS	NS	NS	NS	NS	NS	NS	NS	NS	NS	NS	NS	NS	NS	NS	-0.653427	NS	NS	NS	NS
LOC_Os01g55350	NS	NS	-0.733413	NS	NS	NS	0.659639	NS	0.734976	NS	NS	NS	NS	NS	NS	NS	NS	NS	NS	NS	NS	NS	NS	NS	NS	NS	NS	NS	NS	NS	NS	NS	NS	NS	NS	NS	NS	NS	NS	NS	NS	NS	NS	NS	NS	NS	NS	NS	NS
LOC_Os01g55660	NS	NS	NS	NS	NS	NS	NS	NS	NS	NS	NS	NS	NS	NS	NS	NS	NS	NS	NS	NS	0.603639	NS	NS	NS	0.631224	NS	NS	NS	NS	NS	NS	NS	NS	NS	NS	-0.6085	NS	NS	NS	NS	NS	NS	NS	0.73757	NS	NS	NS	NS	NS
LOC_Os01g55670	NS	-0.619705	-0.690324	NS	NS	NS	NS	NS	0.697823	NS	NS	0.835722	NS	0.848715	-0.677689	NS	NS	NS	NS	0.722987	0.722238	NS	NS	-0.742155	0.62028	NS	NS	NS	NS	NS	NS	NS	NS	NS	NS	NS	NS	NS	NS	NS	NS	NS	0.626387	NS	0.680334	NS	NS	NS	0.744648
LOC_Os01g55940	-0.687881	NS	NS	0.659001	NS	NS	NS	NS	NS	NS	NS	NS	NS	NS	NS	NS	NS	NS	NS	NS	NS	NS	NS	NS	NS	-0.603093	0.688103	NS	NS	NS	NS	NS	0.60597	NS	NS	NS	NS	NS	NS	NS	NS	NS	NS	NS	NS	NS	NS	0.651663	NS
LOC_Os01g56270	NS	NS	NS	NS	NS	NS	NS	NS	NS	NS	0.628907	NS	NS	NS	NS	NS	NS	NS	NS	NS	NS	NS	NS	NS	NS	NS	NS	NS	NS	NS	NS	NS	NS	NS	NS	NS	NS	NS	NS	NS	NS	NS	NS	NS	NS	0.655251	NS	NS	NS
LOC_Os01g56380	NS	NS	NS	NS	NS	NS	NS	NS	NS	NS	NS	NS	NS	NS	NS	0.617905	NS	NS	NS	0.611138	0.696381	NS	NS	NS	0.650052	NS	NS	NS	NS	NS	NS	NS	NS	0.624406	NS	NS	NS	NS	NS	NS	NS	NS	NS	NS	NS	NS	NS	NS	NS
LOC_Os01g56420	0.714031	0.913291	0.924093	-0.773243	NS	NS	-0.677502	NS	-0.667426	NS	NS	-0.792654	NS	-0.833309	NS	NS	NS	NS	NS	-0.808382	-0.846255	NS	NS	0.773797	NS	0.602781	-0.631314	NS	NS	NS	NS	NS	NS	-0.695807	NS	NS	NS	NS	NS	NS	NS	NS	-0.604265	NS	NS	NS	NS	NS	NS
LOC_Os01g57280	NS	NS	NS	NS	NS	NS	NS	0.714375	NS	NS	NS	NS	NS	NS	NS	NS	NS	NS	NS	NS	NS	NS	NS	NS	NS	NS	NS	NS	NS	NS	NS	NS	NS	NS	NS	NS	NS	NS	NS	NS	NS	-0.783696	NS	NS	NS	NS	NS	NS	NS
LOC_Os01g57310	NS	NS	NS	NS	NS	NS	NS	NS	NS	NS	NS	NS	-0.806802	NS	-0.747198	NS	NS	NS	NS	NS	NS	NS	NS	NS	NS	-0.625436	NS	-0.615534	NS	NS	NS	NS	NS	NS	NS	NS	NS	NS	NS	NS	NS	NS	NS	NS	NS	NS	NS	NS	NS
LOC_Os01g57940	NS	NS	NS	NS	NS	-0.615264	NS	NS	NS	NS	NS	NS	NS	NS	NS	NS	NS	NS	NS	NS	NS	-0.671259	NS	NS	-0.637086	NS	NS	NS	-0.703431	NS	NS	NS	NS	-0.709759	NS	NS	NS	NS	NS	NS	NS	NS	-0.663416	-0.68176	NS	NS	NS	NS	NS
LOC_Os01g57945	NS	NS	NS	NS	NS	NS	NS	NS	NS	NS	NS	NS	NS	NS	NS	NS	NS	-0.697419	NS	NS	NS	NS	NS	NS	NS	NS	NS	NS	NS	NS	NS	NS	NS	NS	NS	NS	NS	NS	NS	NS	NS	NS	NS	NS	NS	NS	NS	NS	NS
LOC_Os01g57962	NS	NS	NS	NS	NS	NS	NS	NS	NS	NS	NS	NS	NS	NS	NS	NS	NS	-0.712638	NS	NS	NS	NS	NS	NS	NS	NS	NS	NS	NS	NS	NS	NS	NS	NS	NS	NS	NS	NS	NS	NS	NS	NS	NS	NS	NS	NS	NS	NS	NS
LOC_Os01g58000	NS	NS	NS	NS	NS	NS	NS	NS	NS	NS	NS	NS	NS	NS	NS	NS	NS	-0.740904	NS	NS	NS	NS	NS	NS	NS	NS	NS	NS	NS	NS	NS	NS	NS	NS	NS	NS	NS	NS	NS	NS	NS	NS	NS	NS	NS	NS	NS	NS	NS
LOC_Os01g58194	NS	NS	NS	NS	NS	NS	NS	NS	NS	NS	NS	NS	NS	NS	NS	NS	NS	NS	NS	0.86749	NS	NS	NS	NS	NS	NS	NS	NS	NS	NS	NS	NS	NS	NS	NS	NS	NS	NS	NS	NS	NS	NS	NS	NS	NS	NS	NS	NS	NS
LOC_Os01g58230	NS	NS	NS	NS	NS	NS	NS	NS	NS	NS	NS	NS	NS	NS	NS	NS	NS	NS	NS	0.784404	NS	NS	NS	NS	NS	NS	NS	NS	NS	NS	NS	NS	NS	NS	NS	NS	NS	NS	NS	NS	NS	NS	NS	NS	NS	NS	NS	NS	NS
LOC_Os01g58420	NS	NS	NS	NS	NS	NS	NS	NS	0.65374	NS	NS	NS	NS	NS	NS	NS	NS	NS	NS	NS	NS	NS	NS	NS	NS	NS	NS	NS	NS	NS	NS	NS	NS	NS	NS	NS	NS	NS	NS	NS	NS	NS	NS	NS	NS	NS	NS	NS	NS
LOC_Os01g58500	NS	0.701976	0.741937	NS	NS	NS	NS	NS	NS	NS	NS	-0.628261	NS	-0.648947	NS	NS	NS	NS	NS	-0.641769	-0.83575	NS	NS	0.847486	-0.803175	NS	NS	NS	-0.646672	NS	NS	NS	-0.613224	-0.708584	NS	NS	NS	-0.731117	NS	NS	NS	NS	-0.633237	-0.702523	NS	NS	NS	NS	-0.786777
LOC_Os01g58830	NS	NS	NS	NS	-0.800443	NS	NS	NS	NS	NS	NS	NS	NS	NS	NS	NS	NS	NS	NS	NS	NS	NS	NS	NS	NS	NS	NS	NS	NS	NS	NS	NS	-0.646072	NS	NS	NS	NS	NS	0.604802	NS	NS	NS	NS	NS	NS	NS	NS	NS	NS
LOC_Os01g58850	NS	NS	NS	NS	NS	NS	NS	NS	NS	NS	NS	NS	NS	NS	NS	NS	NS	NS	NS	NS	NS	NS	NS	NS	NS	NS	NS	NS	NS	-0.628368	NS	NS	NS	NS	NS	NS	NS	NS	NS	NS	NS	NS	NS	NS	NS	NS	NS	NS	NS
LOC_Os01g59000	NS	NS	NS	NS	NS	NS	NS	NS	NS	NS	NS	NS	NS	NS	NS	NS	NS	0.618539	NS	NS	NS	NS	NS	NS	NS	NS	NS	NS	NS	NS	NS	NS	NS	NS	NS	NS	0.666794	NS	NS	-0.644089	NS	NS	-0.605517	NS	NS	NS	-0.730034	NS	NS
LOC_Os01g59250	0.682283	0.717194	0.673857	-0.898723	NS	NS	-0.905695	NS	NS	NS	NS	NS	NS	-0.605869	NS	NS	NS	NS	-0.716236	-0.783854	-0.604936	NS	NS	NS	NS	NS	-0.843048	NS	NS	NS	NS	NS	-0.778791	-0.676571	NS	NS	NS	NS	NS	NS	NS	NS	NS	NS	NS	NS	NS	-0.641399	NS
LOC_Os01g59265	NS	NS	NS	NS	NS	NS	NS	NS	NS	NS	NS	NS	NS	NS	NS	NS	NS	NS	NS	NS	NS	0.672353	NS	NS	NS	NS	NS	NS	NS	NS	NS	0.610657	NS	NS	NS	NS	NS	NS	NS	0.731967	NS	NS	0.637719	NS	NS	NS	0.606885	NS	NS
LOC_Os01g59360	NS	NS	NS	NS	NS	NS	NS	NS	NS	NS	NS	NS	NS	NS	NS	NS	NS	NS	NS	NS	NS	NS	NS	NS	NS	NS	NS	NS	NS	NS	NS	NS	NS	NS	NS	NS	NS	NS	NS	-0.669313	NS	NS	-0.724992	NS	NS	NS	NS	NS	NS
LOC_Os01g59420	NS	NS	NS	NS	NS	NS	NS	NS	NS	NS	NS	NS	NS	NS	NS	NS	NS	NS	NS	NS	NS	NS	NS	NS	NS	NS	NS	NS	NS	NS	NS	NS	NS	NS	NS	NS	NS	NS	NS	NS	NS	NS	NS	NS	NS	NS	NS	NS	NS
LOC_Os01g60080	NS	NS	NS	NS	NS	NS	0.611067	NS	NS	NS	NS	NS	NS	NS	NS	0.616472	NS	NS	NS	0.878547	NS	NS	NS	NS	NS	NS	0.661619	NS	NS	NS	NS	NS	NS	NS	NS	NS	NS	NS	NS	NS	NS	NS	NS	NS	NS	NS	NS	NS	NS
LOC_Os01g60100	NS	NS	NS	NS	NS	NS	NS	NS	NS	NS	NS	NS	NS	NS	NS	NS	NS	NS	NS	NS	NS	NS	NS	NS	NS	NS	NS	NS	NS	NS	NS	NS	NS	NS	NS	NS	NS	NS	NS	NS	NS	NS	NS	NS	NS	NS	NS	NS	NS
LOC_Os01g60110	NS	-0.772442	-0.920709	NS	NS	NS	NS	NS	0.86615	NS	NS	0.806858	-0.653951	0.759109	-0.774567	NS	NS	NS	NS	0.687162	0.781494	NS	NS	-0.82085	0.643004	NS	NS	NS	0.640651	NS	NS	NS	NS	0.720362	NS	NS	NS	NS	NS	NS	NS	NS	0.710421	0.614099	NS	NS	NS	NS	0.736605
LOC_Os01g60170	NS	NS	NS	NS	NS	NS	NS	NS	NS	NS	NS	NS	NS	NS	NS	NS	NS	NS	NS	0.737612	NS	NS	NS	NS	NS	NS	NS	NS	NS	NS	NS	NS	NS	NS	NS	NS	NS	NS	NS	NS	NS	NS	NS	NS	NS	NS	NS	NS	NS
LOC_Os01g60450	NS	NS	-0.763939	NS	NS	NS	0.690063	NS	0.822048	NS	NS	0.697409	NS	NS	NS	NS	NS	NS	NS	0.792365	NS	NS	NS	-0.68028	NS	NS	0.6169	NS	NS	NS	NS	NS	NS	NS	NS	NS	NS	0.615178	NS	NS	NS	NS	NS	NS	NS	NS	NS	NS	NS
LOC_Os01g60770	NS	NS	NS	NS	NS	-0.820626	NS	NS	NS	NS	-0.91844	NS	NS	NS	NS	-0.899136	NS	-0.827678	NS	NS	NS	NS	NS	NS	NS	NS	NS	NS	NS	NS	NS	NS	NS	NS	NS	NS	NS	-0.679278	NS	NS	NS	NS	NS	NS	NS	NS	NS	NS	NS
LOC_Os01g60810	NS	NS	NS	NS	NS	NS	NS	NS	NS	NS	NS	NS	NS	NS	NS	NS	NS	-0.697391	NS	NS	NS	NS	NS	NS	NS	NS	NS	NS	NS	NS	NS	NS	NS	NS	NS	NS	NS	NS	NS	0.690963	NS	NS	NS	NS	NS	NS	0.735319	NS	NS
LOC_Os01g60860	NS	NS	NS	NS	NS	NS	NS	NS	NS	NS	NS	NS	NS	NS	NS	NS	NS	NS	NS	NS	NS	NS	NS	NS	0.68148	NS	NS	NS	0.693408	NS	NS	NS	NS	NS	NS	NS	NS	NS	NS	NS	NS	NS	NS	NS	NS	NS	NS	NS	NS
LOC_Os01g60920	NS	NS	NS	NS	NS	NS	0.66728	NS	NS	NS	NS	NS	NS	NS	NS	NS	NS	NS	0.616105	0.653789	NS	NS	NS	NS	NS	NS	NS	NS	NS	NS	NS	NS	NS	NS	NS	NS	NS	NS	NS	NS	NS	NS	NS	NS	NS	NS	NS	NS	NS
LOC_Os01g61110	NS	0.61279	0.610283	NS	NS	NS	NS	-0.851614	NS	NS	NS	NS	NS	-0.785278	NS	NS	NS	NS	NS	NS	NS	NS	NS	NS	NS	NS	NS	NS	NS	NS	NS	NS	NS	NS	NS	NS	NS	NS	NS	NS	NS	0.76102	NS	NS	NS	NS	NS	NS	NS
LOC_Os01g61460	NS	0.652635	0.734928	NS	NS	NS	NS	-0.719781	NS	NS	NS	-0.804435	NS	-0.719199	NS	NS	NS	NS	NS	-0.605416	-0.605699	NS	NS	NS	NS	NS	NS	NS	NS	NS	NS	NS	NS	NS	NS	NS	NS	NS	NS	NS	NS	0.602276	NS	NS	NS	NS	NS	NS	NS
LOC_Os01g61690	NS	NS	NS	NS	NS	NS	NS	NS	NS	NS	NS	NS	NS	NS	NS	NS	NS	NS	NS	NS	NS	NS	NS	-0.679078	NS	NS	NS	NS	0.604014	NS	NS	NS	0.640178	0.682265	NS	NS	NS	0.678291	NS	NS	NS	NS	NS	NS	NS	NS	NS	NS	NS
LOC_Os01g61700	NS	-0.635278	-0.767819	NS	NS	NS	0.723167	NS	0.840669	NS	NS	0.730832	NS	0.663787	NS	NS	NS	NS	NS	0.867885	0.635928	NS	NS	-0.686698	NS	NS	NS	NS	NS	NS	NS	NS	NS	0.631945	NS	NS	NS	NS	NS	NS	NS	NS	NS	NS	NS	NS	NS	NS	NS
LOC_Os01g62100	NS	NS	NS	NS	NS	NS	NS	NS	NS	NS	NS	NS	NS	NS	NS	NS	NS	NS	NS	NS	NS	NS	NS	NS	NS	NS	NS	NS	NS	NS	NS	NS	NS	NS	NS	NS	NS	NS	NS	NS	NS	NS	NS	NS	NS	NS	NS	NS	NS
LOC_Os01g62370	NS	NS	NS	NS	NS	NS	NS	NS	NS	NS	NS	NS	NS	NS	NS	NS	NS	NS	NS	0.861049	NS	NS	NS	NS	NS	NS	NS	NS	NS	NS	NS	NS	NS	NS	NS	NS	NS	NS	NS	NS	NS	NS	NS	NS	NS	NS	NS	NS	NS
LOC_Os01g62490	NS	NS	NS	NS	NS	NS	NS	NS	NS	NS	NS	NS	NS	NS	NS	NS	NS	NS	NS	0.744138	NS	NS	NS	NS	NS	NS	NS	NS	NS	NS	NS	NS	NS	NS	NS	NS	NS	NS	NS	NS	NS	NS	NS	NS	NS	NS	NS	NS	NS
LOC_Os01g62600	NS	NS	NS	NS	NS	NS	NS	NS	NS	NS	NS	NS	NS	NS	NS	NS	NS	NS	NS	0.748224	NS	NS	NS	NS	NS	NS	NS	NS	NS	NS	NS	NS	NS	NS	NS	NS	NS	NS	NS	NS	NS	NS	NS	NS	NS	NS	NS	NS	NS
LOC_Os01g62610	NS	NS	NS	NS	NS	NS	NS	NS	NS	NS	NS	0.604895	NS	NS	NS	NS	NS	NS	NS	0.7177	NS	NS	NS	NS	NS	NS	NS	NS	NS	NS	NS	NS	NS	NS	NS	NS	NS	NS	NS	NS	NS	NS	NS	NS	NS	NS	NS	NS	NS
LOC_Os01g62630	NS	NS	NS	NS	NS	NS	NS	NS	NS	NS	NS	NS	NS	NS	NS	0.710731	NS	NS	NS	NS	NS	NS	NS	NS	0.671923	NS	NS	NS	0.688631	NS	NS	NS	NS	0.731536	NS	NS	NS	0.704544	NS	NS	NS	NS	NS	0.630376	NS	NS	NS	NS	NS
LOC_Os01g62770	NS	NS	-0.762926	NS	NS	NS	0.755963	NS	0.693567	NS	NS	0.668666	NS	0.639483	NS	NS	NS	NS	NS	0.904678	NS	NS	NS	-0.675094	NS	NS	0.699126	NS	NS	NS	NS	NS	NS	NS	NS	NS	NS	0.617903	NS	NS	NS	NS	NS	NS	NS	NS	NS	NS	NS
LOC_Os01g62900	NS	NS	NS	NS	-0.691675	NS	NS	NS	NS	NS	NS	NS	NS	NS	NS	NS	NS	NS	NS	NS	NS	NS	NS	NS	NS	NS	NS	NS	NS	NS	NS	NS	NS	NS	NS	NS	NS	NS	NS	NS	NS	NS	NS	NS	NS	NS	NS	NS	NS
LOC_Os01g62980	NS	NS	NS	NS	NS	NS	NS	NS	NS	NS	NS	NS	NS	NS	NS	NS	NS	NS	NS	0.680337	NS	NS	NS	NS	NS	NS	NS	NS	NS	NS	NS	NS	NS	NS	NS	NS	NS	NS	NS	NS	NS	NS	NS	NS	NS	NS	NS	NS	NS
LOC_Os01g63080	-0.631148	NS	NS	NS	NS	NS	NS	NS	NS	NS	NS	NS	NS	NS	NS	NS	NS	NS	NS	NS	NS	NS	NS	NS	NS	-0.678496	NS	NS	NS	NS	NS	NS	NS	NS	NS	NS	NS	NS	NS	NS	NS	NS	NS	NS	NS	NS	NS	NS	NS
LOC_Os01g63190	0.664993	NS	NS	-0.815963	NS	NS	-0.864979	NS	NS	NS	NS	NS	NS	NS	NS	NS	NS	NS	-0.909748	-0.621743	NS	NS	0.697501	NS	NS	NS	-0.883328	NS	NS	NS	-0.710486	0.639315	-0.647004	-0.642236	NS	-0.664268	NS	NS	NS	NS	NS	NS	NS	NS	NS	NS	NS	NS	NS
LOC_Os01g63690	0.627402	0.629409	0.752101	-0.75265	NS	NS	-0.727859	NS	NS	NS	NS	NS	NS	NS	NS	NS	NS	NS	-0.623866	-0.78119	NS	NS	NS	NS	NS	NS	-0.806694	NS	NS	NS	-0.608894	NS	-0.619692	-0.760467	NS	NS	NS	-0.647734	NS	NS	NS	NS	NS	NS	NS	NS	NS	-0.617689	NS
LOC_Os01g63710	NS	NS	NS	NS	NS	NS	NS	NS	NS	NS	NS	NS	NS	NS	NS	NS	NS	-0.66815	NS	NS	NS	NS	NS	NS	NS	NS	NS	NS	NS	NS	NS	NS	NS	NS	NS	NS	NS	NS	NS	NS	NS	NS	NS	NS	NS	NS	NS	NS	NS
LOC_Os01g63980	NS	NS	NS	NS	NS	NS	NS	NS	NS	NS	NS	NS	NS	NS	NS	NS	NS	NS	NS	NS	NS	0.611363	NS	NS	NS	NS	NS	NS	NS	NS	NS	NS	NS	NS	NS	NS	NS	NS	NS	NS	NS	NS	NS	NS	NS	NS	NS	NS	NS
LOC_Os01g64110	NS	NS	0.637776	NS	NS	NS	NS	NS	NS	NS	NS	-0.695898	NS	-0.616591	NS	NS	NS	NS	NS	-0.708468	-0.610299	NS	NS	0.667915	-0.755456	NS	NS	NS	-0.764756	NS	NS	NS	NS	NS	NS	NS	NS	NS	NS	NS	NS	NS	-0.623179	-0.866655	NS	NS	NS	NS	-0.681798
LOC_Os01g64120	-0.708921	-0.892185	-0.930895	0.750572	NS	NS	0.722711	0.6872	0.781253	NS	NS	0.754065	-0.756525	0.880372	-0.823777	NS	NS	NS	NS	0.738836	0.738322	NS	NS	-0.735415	NS	NS	NS	NS	NS	NS	NS	NS	NS	NS	NS	NS	NS	NS	NS	NS	NS	NS	NS	NS	NS	NS	NS	NS	NS
LOC_Os01g64170	0.759193	0.885177	0.93091	-0.792818	NS	NS	-0.711712	NS	-0.812558	NS	NS	-0.730607	NS	-0.698263	0.621102	NS	NS	NS	NS	-0.692381	-0.794095	NS	NS	0.704547	NS	0.629823	-0.609971	NS	NS	NS	NS	NS	-0.641817	-0.674036	NS	NS	NS	NS	NS	NS	NS	NS	-0.60372	NS	NS	NS	NS	NS	NS
LOC_Os01g64350	NS	NS	NS	NS	NS	NS	0.705682	NS	NS	NS	NS	NS	NS	NS	NS	NS	NS	NS	NS	NS	NS	NS	NS	NS	NS	NS	NS	NS	NS	NS	NS	NS	NS	NS	NS	NS	NS	NS	NS	NS	NS	NS	NS	NS	NS	NS	NS	NS	NS
LOC_Os01g64440	0.608937	0.689479	0.814589	NS	NS	NS	NS	NS	NS	NS	NS	-0.768407	NS	-0.769494	NS	NS	NS	NS	NS	-0.696176	-0.6812	NS	NS	NS	NS	NS	NS	NS	NS	NS	NS	NS	NS	NS	NS	NS	NS	NS	NS	NS	NS	0.657729	-0.613493	-0.724413	NS	NS	NS	NS	NS
LOC_Os01g64520	0.71742	0.871416	0.921964	-0.801215	NS	NS	-0.719339	NS	-0.686343	NS	NS	-0.767044	NS	-0.750435	NS	NS	NS	NS	NS	-0.773063	-0.77912	NS	NS	0.684652	NS	NS	-0.654705	NS	NS	NS	NS	NS	NS	-0.622244	NS	NS	NS	NS	NS	NS	NS	NS	NS	NS	NS	NS	NS	NS	NS
LOC_Os01g64640	NS	NS	-0.657853	0.697582	NS	NS	0.642217	NS	NS	NS	NS	NS	NS	NS	NS	NS	NS	NS	NS	0.69983	NS	NS	NS	NS	NS	NS	0.740162	NS	NS	NS	0.608187	NS	NS	0.644162	NS	NS	NS	NS	NS	NS	NS	NS	NS	NS	NS	NS	NS	NS	NS
LOC_Os01g64660	NS	NS	-0.757515	0.620261	NS	NS	0.793209	0.622221	0.739844	NS	NS	NS	NS	NS	NS	NS	NS	NS	NS	0.745732	NS	NS	NS	NS	NS	NS	0.726967	NS	NS	NS	NS	NS	NS	NS	NS	NS	NS	NS	NS	NS	NS	-0.613145	NS	NS	NS	NS	NS	NS	NS
LOC_Os01g65130	0.695426	0.680888	0.830572	NS	NS	NS	NS	NS	-0.665694	NS	NS	-0.804704	NS	-0.775846	NS	NS	NS	NS	NS	-0.710801	-0.803965	-0.729774	NS	NS	NS	NS	NS	NS	NS	NS	NS	NS	NS	-0.611387	NS	NS	NS	NS	NS	NS	NS	NS	-0.738929	-0.643302	NS	NS	NS	NS	NS
LOC_Os01g65140	0.628849	0.713608	0.84055	NS	-0.653951	NS	NS	NS	-0.72498	NS	NS	-0.824081	NS	-0.775912	NS	NS	NS	NS	NS	-0.689368	-0.871256	-0.64196	NS	0.717424	-0.646579	NS	NS	NS	-0.602358	NS	NS	NS	NS	-0.662501	NS	NS	NS	NS	NS	NS	NS	NS	-0.802899	-0.651614	NS	NS	NS	NS	-0.733774
LOC_Os01g65200	0.671101	0.876408	0.93377	NS	-0.733231	NS	NS	NS	-0.784538	NS	NS	-0.874547	NS	-0.809597	0.652854	NS	NS	NS	NS	NS	-0.791444	NS	NS	0.759453	NS	NS	NS	NS	NS	NS	NS	NS	NS	NS	NS	NS	NS	NS	NS	NS	NS	NS	-0.739356	NS	NS	NS	NS	NS	-0.627974
LOC_Os01g65260	NS	-0.637176	NS	NS	0.632413	NS	NS	NS	NS	NS	NS	NS	NS	NS	NS	NS	NS	-0.806838	NS	NS	NS	NS	NS	NS	NS	NS	NS	NS	NS	NS	NS	NS	NS	NS	NS	NS	NS	NS	NS	NS	NS	NS	NS	NS	NS	NS	NS	NS	NS
LOC_Os01g65420	NS	NS	NS	NS	NS	NS	-0.642956	-0.68318	NS	NS	NS	NS	NS	NS	NS	NS	NS	NS	NS	NS	NS	NS	NS	NS	NS	NS	NS	NS	NS	NS	NS	NS	NS	NS	NS	NS	NS	NS	NS	NS	NS	NS	NS	NS	NS	NS	NS	NS	NS
LOC_Os01g65790	NS	NS	NS	NS	0.624656	-0.618778	NS	0.735215	NS	NS	NS	NS	NS	0.707053	NS	NS	NS	NS	NS	NS	NS	NS	NS	NS	NS	NS	NS	NS	NS	NS	NS	NS	NS	NS	NS	NS	NS	NS	NS	NS	NS	NS	NS	NS	NS	NS	NS	NS	NS
LOC_Os01g65850	NS	NS	NS	NS	NS	NS	NS	NS	NS	NS	NS	NS	NS	NS	NS	NS	NS	NS	NS	NS	-0.628723	NS	NS	NS	-0.694151	NS	NS	NS	-0.674223	NS	NS	NS	NS	-0.723447	NS	NS	NS	NS	NS	NS	NS	NS	NS	-0.617031	NS	NS	NS	NS	-0.61601
LOC_Os01g65902	NS	NS	NS	NS	NS	NS	NS	NS	NS	NS	NS	NS	NS	NS	NS	NS	NS	-0.695823	NS	NS	NS	NS	NS	NS	NS	NS	NS	NS	NS	NS	NS	NS	NS	NS	NS	NS	NS	NS	NS	NS	NS	NS	NS	NS	NS	NS	NS	NS	NS
LOC_Os01g66590	NS	NS	NS	NS	NS	NS	NS	NS	NS	NS	NS	NS	NS	0.650664	NS	NS	NS	NS	NS	0.613384	NS	NS	NS	NS	NS	NS	NS	NS	NS	NS	NS	NS	NS	NS	NS	NS	NS	NS	NS	NS	NS	NS	NS	NS	NS	NS	NS	NS	NS
LOC_Os01g66650	NS	NS	NS	NS	NS	NS	0.754325	NS	NS	NS	NS	NS	NS	NS	NS	NS	NS	NS	NS	0.817079	NS	NS	NS	NS	NS	NS	0.832216	NS	NS	NS	NS	NS	NS	NS	NS	NS	NS	0.617792	0.618994	-0.665694	NS	NS	NS	NS	NS	0.70841	NS	NS	NS
LOC_Os01g66720	NS	NS	-0.673194	NS	NS	NS	0.627205	NS	0.82086	NS	NS	0.73562	NS	NS	NS	NS	NS	NS	NS	0.774272	NS	0.612816	NS	NS	NS	NS	NS	NS	NS	NS	NS	NS	NS	NS	NS	NS	NS	NS	NS	NS	NS	NS	NS	NS	NS	NS	NS	NS	NS
LOC_Os01g66820	NS	NS	NS	-0.722838	NS	NS	-0.816101	NS	NS	NS	NS	NS	NS	-0.63225	NS	NS	NS	NS	NS	-0.875855	-0.672743	NS	NS	NS	NS	NS	-0.810654	NS	NS	NS	NS	NS	NS	NS	NS	NS	NS	NS	NS	NS	NS	NS	NS	NS	NS	NS	NS	NS	NS
LOC_Os01g66840	0.604351	0.720017	0.743592	-0.704193	NS	NS	-0.698938	NS	-0.665446	NS	NS	NS	NS	-0.667011	0.708368	NS	NS	NS	NS	-0.68136	-0.618833	NS	NS	NS	NS	0.75252	-0.67265	NS	NS	NS	NS	NS	NS	NS	NS	NS	NS	NS	NS	NS	NS	0.686582	NS	NS	NS	NS	NS	NS	NS
LOC_Os01g66930	NS	NS	NS	NS	NS	NS	NS	NS	NS	NS	NS	NS	-0.840043	NS	-0.841715	NS	NS	NS	NS	NS	NS	NS	NS	NS	NS	NS	NS	NS	NS	NS	NS	NS	NS	NS	NS	NS	NS	NS	-0.710575	NS	NS	NS	NS	NS	NS	NS	NS	NS	NS
LOC_Os01g67090	NS	NS	NS	NS	NS	NS	NS	NS	NS	NS	NS	NS	NS	NS	NS	NS	NS	NS	NS	0.671123	NS	NS	NS	NS	NS	NS	NS	NS	NS	NS	NS	NS	NS	NS	NS	NS	NS	NS	NS	NS	NS	NS	NS	NS	NS	NS	NS	NS	NS
LOC_Os01g67120	NS	-0.750358	-0.796596	NS	NS	NS	NS	NS	NS	NS	NS	0.868986	NS	0.732038	NS	NS	NS	NS	NS	NS	0.759825	NS	NS	-0.815924	0.699559	NS	NS	NS	0.772014	NS	NS	NS	NS	NS	NS	NS	-0.633333	NS	NS	NS	NS	NS	0.87666	0.667059	0.633939	NS	0.61529	NS	0.816483
LOC_Os01g67240	NS	NS	NS	NS	NS	NS	NS	NS	NS	NS	NS	NS	NS	NS	NS	NS	NS	NS	NS	0.790963	NS	NS	NS	NS	NS	NS	NS	NS	NS	NS	NS	NS	NS	NS	NS	NS	NS	NS	NS	NS	NS	NS	NS	NS	NS	NS	NS	NS	NS
LOC_Os01g67320	NS	-0.732235	-0.883199	NS	NS	NS	NS	NS	0.874614	NS	NS	0.832895	-0.692802	0.72023	-0.765996	NS	NS	NS	NS	NS	NS	0.6701	NS	-0.729349	NS	NS	NS	NS	NS	NS	NS	NS	NS	NS	NS	NS	NS	NS	NS	NS	NS	NS	0.652512	NS	NS	NS	NS	NS	NS
LOC_Os01g67420	NS	NS	-0.669236	NS	NS	NS	0.667657	NS	0.718549	NS	NS	0.668905	NS	0.63284	NS	NS	NS	NS	NS	0.876746	0.602365	NS	NS	-0.616502	NS	NS	NS	NS	NS	NS	NS	NS	NS	0.66709	NS	NS	NS	0.613532	NS	NS	NS	NS	NS	NS	NS	NS	NS	NS	NS
LOC_Os01g67540	NS	NS	NS	NS	NS	NS	NS	NS	NS	NS	NS	NS	NS	NS	NS	NS	NS	NS	NS	NS	NS	0.692148	NS	NS	NS	NS	NS	NS	NS	NS	NS	NS	NS	NS	NS	NS	NS	NS	NS	NS	NS	NS	NS	NS	NS	NS	NS	NS	NS
LOC_Os01g67580	NS	NS	NS	NS	NS	NS	NS	NS	NS	NS	NS	0.712841	NS	NS	NS	NS	NS	NS	NS	NS	0.664257	NS	NS	NS	0.695273	NS	NS	NS	0.639563	NS	NS	0.688965	NS	NS	NS	NS	-0.781706	NS	NS	NS	NS	NS	0.811748	0.654805	0.763494	NS	0.640352	NS	0.74468
LOC_Os01g68020	NS	0.617876	0.767438	NS	-0.61807	NS	NS	NS	-0.826363	NS	NS	-0.672278	0.615649	NS	0.652066	NS	NS	NS	NS	NS	NS	NS	NS	NS	NS	NS	NS	NS	NS	NS	NS	NS	NS	NS	NS	NS	NS	NS	NS	NS	NS	NS	-0.629027	NS	NS	NS	NS	NS	NS
LOC_Os01g68140	0.620433	NS	NS	-0.854205	NS	NS	-0.826049	NS	NS	NS	NS	NS	NS	NS	NS	NS	NS	NS	-0.848227	NS	NS	NS	NS	NS	NS	NS	-0.776108	NS	NS	NS	-0.614127	NS	-0.700978	NS	NS	-0.789859	NS	NS	NS	NS	NS	NS	NS	NS	NS	NS	NS	NS	NS
LOC_Os01g68290	NS	NS	NS	NS	NS	NS	NS	NS	NS	NS	NS	NS	NS	NS	NS	NS	NS	NS	NS	0.787253	NS	NS	NS	NS	NS	NS	NS	NS	NS	NS	NS	NS	NS	NS	NS	NS	NS	NS	NS	NS	NS	NS	NS	NS	NS	NS	NS	NS	NS
LOC_Os01g68540	NS	NS	NS	NS	NS	NS	NS	NS	NS	NS	NS	NS	NS	NS	NS	NS	NS	NS	NS	0.686299	NS	NS	NS	NS	NS	NS	NS	NS	NS	NS	NS	NS	NS	NS	NS	NS	NS	NS	NS	NS	NS	NS	NS	NS	NS	NS	NS	NS	NS
LOC_Os01g68650	NS	NS	NS	NS	NS	NS	NS	NS	NS	NS	NS	NS	NS	0.650153	NS	NS	NS	NS	NS	0.765851	NS	NS	NS	NS	NS	NS	NS	NS	NS	NS	NS	NS	NS	NS	NS	NS	NS	NS	NS	NS	NS	NS	NS	NS	NS	NS	NS	NS	NS
LOC_Os01g68740	NS	NS	NS	NS	NS	-0.648282	NS	NS	NS	NS	-0.725347	NS	NS	NS	NS	-0.705615	NS	NS	NS	-0.607348	-0.768089	NS	NS	0.690458	-0.927364	NS	NS	NS	-0.770372	NS	NS	NS	NS	-0.74527	NS	NS	NS	-0.749644	NS	NS	NS	NS	-0.703745	-0.89084	NS	NS	NS	-0.615982	-0.823478
LOC_Os01g68960	NS	NS	-0.653436	NS	NS	NS	0.750199	NS	0.76661	NS	NS	0.667232	NS	0.648785	NS	NS	NS	NS	NS	0.85674	0.650009	NS	NS	NS	NS	NS	NS	NS	NS	NS	NS	NS	NS	NS	NS	NS	NS	NS	NS	NS	NS	NS	NS	NS	NS	NS	NS	NS	NS
LOC_Os01g69200	-0.63674	-0.840453	-0.684015	0.653641	NS	NS	NS	NS	NS	NS	NS	0.686862	NS	0.794663	NS	NS	NS	NS	NS	0.713284	0.787503	NS	NS	-0.660298	NS	-0.615671	NS	NS	NS	0.663904	NS	NS	NS	NS	NS	NS	NS	NS	NS	NS	NS	NS	NS	NS	NS	NS	NS	NS	NS
LOC_Os01g69870	NS	NS	NS	NS	NS	NS	-0.699812	NS	NS	NS	-0.640667	NS	NS	NS	NS	-0.645616	NS	NS	-0.640313	-0.640171	NS	NS	NS	NS	NS	NS	-0.717985	NS	NS	NS	NS	NS	-0.874712	-0.778984	NS	-0.624617	NS	-0.850927	NS	NS	NS	NS	NS	NS	NS	-0.672135	NS	-0.830338	NS
LOC_Os01g69960	NS	0.712996	0.758597	-0.614634	NS	NS	-0.648524	-0.62122	NS	NS	NS	-0.687526	NS	-0.847102	NS	NS	NS	NS	NS	-0.863479	-0.84619	NS	NS	0.653601	-0.611307	NS	NS	NS	NS	NS	NS	NS	NS	NS	NS	NS	NS	NS	NS	NS	NS	NS	NS	-0.693854	NS	NS	NS	NS	NS
LOC_Os01g70080	NS	NS	NS	NS	NS	NS	NS	NS	-0.691512	NS	NS	NS	NS	NS	NS	NS	NS	NS	NS	NS	NS	NS	NS	NS	NS	NS	NS	NS	NS	NS	NS	NS	NS	NS	NS	NS	NS	NS	NS	NS	NS	NS	NS	NS	NS	NS	NS	NS	NS
LOC_Os01g70200	NS	NS	NS	NS	NS	NS	NS	NS	NS	NS	NS	NS	NS	NS	NS	NS	NS	NS	NS	0.752851	NS	NS	NS	NS	NS	NS	NS	NS	NS	NS	NS	NS	NS	NS	NS	NS	NS	NS	NS	NS	NS	NS	NS	NS	NS	NS	NS	NS	NS
LOC_Os01g70500	NS	NS	NS	NS	NS	NS	NS	NS	NS	NS	NS	NS	NS	0.605386	NS	NS	NS	NS	NS	0.866064	NS	NS	NS	NS	NS	NS	0.608634	NS	NS	NS	NS	NS	NS	NS	NS	NS	NS	NS	NS	NS	NS	NS	NS	NS	NS	0.668089	NS	NS	NS
LOC_Os01g70720	NS	NS	NS	NS	NS	NS	NS	NS	NS	NS	NS	NS	NS	NS	NS	NS	NS	0.621099	NS	NS	NS	NS	NS	NS	NS	NS	NS	NS	NS	NS	NS	-0.684326	NS	NS	NS	NS	NS	NS	0.647272	-0.652678	NS	NS	NS	NS	NS	NS	-0.602687	NS	NS
LOC_Os01g70820	NS	-0.630424	NS	NS	0.737791	NS	NS	NS	NS	NS	NS	0.681578	NS	NS	NS	NS	NS	-0.896342	NS	NS	NS	NS	NS	NS	NS	NS	NS	NS	NS	NS	NS	NS	NS	NS	NS	NS	NS	NS	NS	NS	NS	NS	0.650338	NS	NS	NS	0.636243	NS	NS
LOC_Os01g71180	NS	-0.703073	-0.828784	NS	NS	NS	NS	NS	0.804313	NS	NS	0.712754	NS	NS	NS	NS	NS	NS	NS	NS	NS	NS	NS	-0.670046	NS	NS	NS	NS	NS	NS	NS	NS	NS	NS	NS	NS	NS	NS	NS	NS	NS	NS	0.649191	NS	NS	NS	NS	NS	NS
LOC_Os01g71280	0.694306	NS	0.699992	NS	NS	NS	NS	-0.609502	NS	NS	NS	-0.607522	NS	-0.633957	NS	NS	NS	NS	NS	NS	-0.63367	NS	NS	NS	NS	NS	NS	NS	NS	NS	NS	NS	NS	NS	NS	NS	NS	NS	NS	NS	NS	NS	NS	NS	NS	NS	NS	NS	NS
LOC_Os01g71310	NS	NS	NS	NS	NS	NS	NS	NS	NS	NS	NS	NS	NS	NS	NS	NS	NS	NS	NS	0.740885	NS	NS	NS	-0.639544	NS	NS	NS	NS	NS	NS	NS	NS	NS	0.645358	NS	NS	NS	0.690648	NS	NS	NS	NS	NS	NS	NS	0.626227	NS	NS	NS
LOC_Os01g71710	0.802934	0.892525	0.854635	-0.838561	NS	NS	-0.730705	-0.759527	-0.727849	NS	NS	-0.682866	0.652225	-0.770394	0.752451	NS	NS	NS	NS	NS	-0.610562	NS	NS	NS	NS	0.634606	NS	NS	NS	NS	NS	NS	NS	NS	NS	NS	NS	NS	NS	NS	NS	NS	NS	NS	NS	NS	NS	NS	NS
LOC_Os01g71720	0.713224	0.888837	0.860731	-0.820684	-0.671645	NS	-0.8032	-0.699017	-0.696154	NS	NS	-0.718058	NS	-0.84325	0.609077	NS	NS	NS	NS	-0.819386	-0.826542	NS	NS	0.689441	NS	0.630343	-0.647361	NS	NS	NS	NS	NS	-0.607663	NS	NS	NS	NS	NS	NS	NS	NS	NS	NS	NS	NS	NS	NS	NS	NS
LOC_Os01g71740	NS	NS	NS	NS	NS	NS	0.712886	NS	NS	NS	NS	NS	NS	NS	NS	NS	NS	NS	NS	0.698172	NS	NS	NS	NS	NS	NS	0.757372	NS	NS	NS	NS	NS	NS	NS	NS	NS	NS	NS	NS	NS	NS	-0.68554	NS	NS	NS	NS	NS	NS	NS
LOC_Os01g72370	NS	NS	NS	NS	NS	NS	NS	NS	0.61521	NS	NS	0.715352	NS	NS	NS	NS	NS	NS	NS	NS	0.607794	NS	NS	NS	NS	NS	NS	NS	NS	NS	NS	0.696746	NS	NS	NS	NS	NS	NS	NS	NS	NS	NS	0.733792	NS	0.851673	NS	0.671587	NS	NS
LOC_Os01g72460	NS	NS	-0.787178	NS	NS	NS	0.628622	NS	0.817953	NS	NS	NS	-0.6347	NS	-0.64338	NS	NS	NS	NS	NS	NS	NS	NS	NS	NS	NS	NS	NS	NS	NS	NS	NS	NS	NS	NS	NS	NS	NS	NS	NS	NS	NS	NS	NS	NS	NS	NS	NS	NS
LOC_Os01g72520	NS	NS	-0.645831	NS	NS	NS	NS	NS	0.656208	NS	NS	0.783878	NS	0.731186	NS	NS	NS	NS	NS	0.851809	0.603083	NS	NS	-0.714146	NS	NS	NS	NS	NS	NS	NS	NS	NS	NS	NS	NS	NS	NS	NS	NS	NS	NS	NS	NS	NS	NS	NS	NS	0.627341
LOC_Os01g72600	NS	NS	NS	NS	NS	NS	NS	NS	NS	NS	NS	NS	NS	NS	NS	NS	NS	NS	NS	NS	0.715131	NS	NS	NS	0.620649	-0.713383	NS	NS	NS	NS	NS	NS	NS	NS	NS	NS	NS	NS	NS	NS	NS	NS	NS	NS	NS	NS	NS	NS	NS
LOC_Os01g72630	NS	NS	NS	NS	NS	NS	NS	NS	NS	-0.646223	NS	NS	NS	NS	NS	NS	-0.655866	NS	NS	NS	NS	NS	NS	0.755406	-0.699332	NS	NS	-0.647789	-0.617707	NS	NS	NS	NS	NS	NS	NS	NS	NS	NS	NS	NS	NS	NS	NS	NS	NS	NS	NS	-0.825849
LOC_Os01g73110	NS	NS	NS	NS	NS	NS	0.607128	0.641189	NS	NS	NS	NS	-0.76677	0.727871	-0.667626	NS	NS	NS	NS	0.65824	NS	NS	NS	NS	NS	NS	NS	NS	NS	NS	NS	NS	NS	NS	NS	NS	NS	NS	NS	NS	NS	-0.632886	NS	NS	NS	NS	NS	NS	NS
LOC_Os01g73280	NS	NS	NS	NS	NS	NS	NS	NS	NS	NS	NS	NS	NS	NS	NS	NS	-0.71701	NS	NS	NS	NS	NS	NS	NS	NS	NS	NS	NS	NS	NS	0.759522	-0.69594	NS	NS	NS	NS	NS	NS	NS	NS	NS	NS	NS	NS	-0.828759	NS	NS	NS	NS
LOC_Os01g73310	NS	-0.655182	-0.78396	0.673492	NS	NS	0.671553	NS	NS	NS	NS	NS	NS	0.66865	NS	NS	NS	NS	NS	0.703009	NS	0.606892	NS	NS	NS	NS	0.637701	NS	NS	NS	NS	NS	NS	NS	NS	NS	NS	NS	NS	NS	NS	-0.60785	NS	NS	NS	NS	NS	NS	NS
LOC_Os01g73656	0.633172	0.773648	0.651579	NS	-0.705686	NS	NS	NS	NS	NS	NS	NS	NS	NS	NS	NS	NS	0.675976	NS	NS	-0.661433	NS	NS	NS	NS	NS	NS	NS	NS	NS	NS	NS	NS	NS	NS	NS	NS	NS	NS	NS	NS	NS	-0.659325	NS	NS	NS	NS	NS	NS
LOC_Os01g73670	NS	NS	NS	NS	NS	NS	NS	NS	NS	NS	NS	NS	NS	NS	NS	NS	NS	0.653901	NS	NS	NS	NS	NS	NS	NS	NS	NS	NS	NS	NS	NS	NS	NS	NS	NS	NS	NS	NS	NS	NS	NS	NS	NS	NS	NS	NS	NS	NS	NS
LOC_Os01g74110	NS	NS	NS	NS	-0.687676	NS	NS	NS	NS	NS	NS	NS	NS	NS	NS	NS	NS	NS	NS	NS	-0.737155	NS	NS	0.609618	-0.634413	NS	NS	NS	NS	NS	NS	NS	NS	NS	NS	NS	NS	NS	NS	NS	NS	NS	NS	NS	NS	NS	NS	NS	-0.644855
LOC_Os01g74600	NS	NS	0.636315	NS	NS	NS	NS	NS	-0.622331	NS	NS	NS	NS	NS	NS	NS	NS	NS	NS	NS	NS	NS	NS	NS	NS	NS	NS	NS	NS	NS	NS	NS	NS	NS	NS	NS	NS	NS	NS	NS	NS	NS	-0.610802	NS	NS	NS	NS	NS	NS
LOC_Os02g01380	NS	NS	NS	NS	NS	NS	NS	NS	NS	NS	NS	NS	NS	NS	NS	NS	0.717756	NS	NS	NS	NS	NS	NS	NS	NS	NS	NS	NS	NS	NS	NS	0.62857	NS	NS	NS	NS	NS	NS	NS	NS	NS	NS	NS	NS	NS	NS	0.653077	NS	NS
LOC_Os02g01580	NS	NS	NS	NS	NS	NS	NS	NS	NS	NS	0.639347	NS	NS	NS	NS	NS	NS	NS	NS	0.707722	NS	NS	NS	NS	NS	NS	0.653113	NS	NS	NS	NS	NS	NS	NS	NS	NS	NS	0.624315	NS	NS	NS	NS	NS	0.621369	NS	0.730331	NS	0.724668	NS
LOC_Os02g01870	NS	NS	NS	NS	NS	NS	NS	NS	NS	NS	NS	NS	NS	NS	NS	NS	NS	0.679394	NS	NS	NS	NS	NS	NS	NS	NS	NS	NS	NS	NS	NS	-0.615165	NS	NS	NS	NS	NS	NS	0.785124	-0.714067	NS	NS	NS	NS	NS	NS	-0.633125	NS	NS
LOC_Os02g02120	0.739611	0.675007	0.833646	-0.669321	NS	NS	-0.666792	NS	NS	NS	NS	-0.678464	NS	-0.73803	NS	NS	NS	NS	NS	-0.746217	-0.623131	-0.681974	NS	NS	NS	NS	NS	NS	NS	NS	NS	NS	NS	NS	NS	NS	NS	NS	NS	NS	NS	NS	NS	NS	NS	NS	NS	NS	NS
LOC_Os02g02340	-0.705828	-0.862905	-0.88016	0.726268	NS	NS	NS	NS	NS	NS	NS	0.721089	NS	0.849555	NS	NS	NS	NS	NS	0.72998	0.781746	NS	NS	-0.701041	NS	NS	NS	NS	NS	NS	NS	NS	NS	0.671738	NS	NS	NS	NS	NS	NS	NS	NS	NS	NS	NS	NS	NS	NS	NS
LOC_Os02g02660	NS	NS	NS	NS	NS	NS	NS	NS	NS	NS	NS	NS	NS	NS	NS	NS	NS	NS	NS	NS	NS	NS	NS	NS	NS	NS	NS	NS	NS	NS	NS	NS	NS	NS	NS	NS	NS	NS	NS	NS	NS	NS	NS	NS	NS	NS	NS	NS	NS
LOC_Os02g03020	NS	NS	0.62761	NS	NS	NS	NS	NS	NS	NS	NS	-0.634453	NS	NS	NS	NS	NS	NS	NS	NS	NS	NS	NS	NS	NS	NS	NS	NS	-0.619372	NS	NS	NS	NS	NS	NS	NS	NS	NS	NS	NS	NS	0.617578	NS	NS	NS	NS	NS	NS	NS
LOC_Os02g03740	NS	NS	NS	NS	NS	NS	NS	NS	NS	NS	-0.645052	NS	NS	NS	NS	-0.645662	NS	NS	NS	-0.678334	NS	NS	NS	NS	NS	NS	-0.68863	NS	NS	NS	NS	NS	NS	NS	NS	NS	NS	-0.622538	NS	0.665129	NS	NS	NS	NS	NS	NS	NS	NS	NS
LOC_Os02g04369	NS	NS	NS	NS	NS	NS	0.641047	NS	NS	NS	NS	NS	NS	NS	NS	NS	NS	NS	NS	0.866504	NS	0.64273	NS	NS	NS	NS	NS	NS	NS	NS	NS	NS	NS	NS	NS	NS	NS	NS	NS	NS	NS	NS	NS	NS	NS	NS	NS	NS	NS
LOC_Os02g04630	NS	NS	NS	NS	NS	NS	NS	NS	NS	NS	NS	NS	NS	NS	NS	NS	NS	NS	NS	0.828825	NS	NS	NS	NS	NS	NS	NS	NS	NS	NS	NS	NS	NS	NS	NS	NS	NS	NS	NS	NS	NS	NS	NS	NS	NS	NS	NS	NS	NS
LOC_Os02g04640	0.667501	0.790845	0.813331	NS	NS	NS	NS	NS	NS	NS	NS	-0.706897	NS	-0.679882	NS	NS	NS	0.60649	NS	NS	-0.624079	NS	NS	NS	NS	NS	NS	NS	NS	NS	NS	NS	NS	NS	NS	NS	NS	NS	NS	NS	NS	NS	-0.628969	NS	NS	NS	NS	NS	NS
LOC_Os02g04730	NS	NS	NS	NS	NS	NS	NS	NS	NS	NS	NS	NS	NS	NS	NS	NS	NS	NS	NS	NS	NS	NS	NS	NS	NS	NS	NS	NS	NS	NS	NS	NS	NS	NS	NS	NS	NS	NS	NS	-0.710289	NS	NS	NS	NS	NS	NS	NS	NS	NS
LOC_Os02g04760	NS	NS	NS	NS	NS	NS	NS	NS	NS	NS	NS	NS	NS	NS	NS	NS	NS	NS	NS	0.804335	NS	0.626749	NS	NS	NS	NS	NS	NS	NS	NS	NS	NS	NS	NS	NS	NS	NS	NS	NS	NS	NS	NS	NS	NS	NS	0.668365	NS	NS	NS
LOC_Os02g04780	NS	NS	NS	NS	NS	NS	NS	NS	NS	NS	NS	NS	NS	NS	NS	NS	NS	NS	NS	0.857616	NS	NS	NS	NS	NS	NS	NS	NS	NS	NS	NS	NS	NS	NS	NS	NS	NS	NS	NS	NS	NS	NS	NS	NS	NS	NS	NS	NS	NS
LOC_Os02g05000	NS	NS	NS	NS	NS	NS	NS	NS	NS	NS	NS	NS	NS	NS	NS	NS	NS	NS	NS	NS	NS	NS	NS	NS	NS	NS	NS	NS	NS	NS	NS	NS	NS	NS	NS	NS	NS	-0.732561	NS	NS	NS	NS	NS	NS	NS	NS	NS	NS	NS
LOC_Os02g05410	NS	NS	NS	NS	NS	NS	NS	NS	NS	NS	NS	NS	NS	NS	NS	NS	NS	NS	NS	NS	NS	NS	NS	NS	NS	NS	NS	NS	NS	NS	NS	NS	NS	NS	NS	NS	NS	NS	NS	-0.67838	NS	NS	NS	NS	NS	NS	NS	NS	NS
LOC_Os02g05980	NS	0.743821	0.756499	NS	-0.693368	NS	-0.627305	-0.662535	NS	NS	NS	-0.769168	NS	-0.819607	NS	NS	NS	NS	NS	-0.785204	-0.814536	NS	NS	0.60306	NS	NS	NS	NS	NS	NS	NS	NS	NS	NS	NS	NS	NS	NS	NS	NS	NS	NS	NS	NS	NS	NS	NS	NS	NS
LOC_Os02g06070	NS	NS	NS	NS	-0.682403	NS	NS	NS	NS	-0.669384	NS	NS	NS	NS	NS	NS	NS	NS	NS	NS	NS	NS	NS	NS	NS	NS	NS	NS	NS	NS	NS	NS	NS	NS	NS	NS	NS	NS	NS	NS	NS	NS	NS	NS	NS	NS	NS	NS	-0.606824
LOC_Os02g06150	NS	NS	NS	NS	NS	NS	NS	NS	NS	NS	NS	NS	NS	NS	NS	NS	NS	NS	NS	NS	NS	NS	NS	NS	NS	NS	NS	NS	NS	NS	NS	NS	NS	NS	NS	NS	NS	NS	NS	NS	-0.673549	NS	NS	NS	NS	-0.630717	NS	NS	NS
LOC_Os02g06200	0.653511	0.667754	0.801919	-0.633151	NS	NS	-0.626819	NS	NS	NS	NS	-0.713051	NS	-0.734192	NS	NS	NS	NS	NS	-0.757824	-0.642705	NS	NS	NS	NS	NS	NS	NS	NS	NS	NS	NS	NS	NS	NS	NS	NS	NS	NS	NS	NS	NS	NS	-0.617864	NS	NS	NS	NS	NS
LOC_Os02g06230	NS	NS	NS	NS	NS	NS	NS	NS	NS	NS	NS	NS	NS	NS	NS	NS	NS	NS	NS	NS	NS	NS	NS	NS	NS	NS	NS	NS	NS	NS	NS	NS	NS	NS	NS	NS	NS	NS	NS	-0.830499	NS	NS	NS	NS	NS	NS	NS	NS	NS
LOC_Os02g06330	-0.635468	-0.68169	NS	0.662548	NS	NS	NS	NS	NS	NS	NS	NS	NS	0.617274	NS	NS	NS	NS	NS	NS	NS	NS	NS	NS	NS	-0.763621	NS	-0.614934	NS	NS	NS	NS	NS	NS	NS	NS	NS	NS	NS	NS	NS	NS	NS	NS	NS	NS	NS	NS	NS
LOC_Os02g06400	0.609747	NS	NS	NS	NS	NS	NS	NS	NS	NS	NS	NS	NS	NS	NS	NS	NS	NS	NS	NS	NS	NS	NS	NS	NS	NS	NS	NS	NS	NS	NS	NS	NS	NS	NS	NS	NS	NS	NS	NS	NS	NS	NS	NS	NS	NS	NS	NS	NS
LOC_Os02g06530	NS	NS	NS	NS	NS	NS	NS	NS	NS	NS	NS	0.662756	NS	0.794217	NS	NS	NS	NS	NS	0.925597	0.714137	NS	NS	NS	0.630122	NS	NS	NS	NS	NS	NS	NS	NS	NS	NS	NS	NS	NS	NS	NS	NS	NS	NS	NS	NS	NS	NS	NS	NS
LOC_Os02g06770	NS	NS	NS	NS	NS	NS	NS	NS	NS	NS	NS	NS	-0.840043	NS	-0.841715	NS	NS	NS	NS	NS	NS	NS	NS	NS	NS	NS	NS	NS	NS	NS	NS	NS	NS	NS	NS	NS	NS	NS	-0.710575	NS	NS	NS	NS	NS	NS	NS	NS	NS	NS
LOC_Os02g06779	NS	NS	NS	NS	NS	NS	NS	NS	NS	NS	NS	NS	-0.850275	NS	-0.823147	NS	NS	NS	NS	NS	NS	NS	NS	NS	NS	NS	NS	NS	NS	NS	NS	NS	NS	NS	NS	NS	NS	NS	-0.69768	NS	NS	NS	NS	NS	NS	NS	NS	NS	NS
LOC_Os02g06790	NS	NS	NS	NS	NS	NS	NS	NS	NS	NS	NS	NS	-0.840043	NS	-0.841715	NS	NS	NS	NS	NS	NS	NS	NS	NS	NS	NS	NS	NS	NS	NS	NS	NS	NS	NS	NS	NS	NS	NS	-0.710575	NS	NS	NS	NS	NS	NS	NS	NS	NS	NS
LOC_Os02g06910	NS	NS	-0.742399	0.669598	NS	NS	0.768583	NS	0.715775	NS	NS	NS	NS	NS	NS	NS	NS	NS	NS	0.752583	NS	NS	NS	NS	NS	NS	0.790482	NS	NS	NS	NS	NS	NS	NS	NS	NS	NS	0.661236	NS	-0.604884	NS	NS	NS	NS	NS	NS	NS	NS	NS
LOC_Os02g07060	NS	NS	NS	NS	NS	NS	NS	NS	NS	NS	NS	NS	NS	NS	NS	NS	NS	NS	NS	0.679528	NS	NS	NS	NS	NS	NS	NS	NS	NS	NS	NS	NS	NS	NS	NS	NS	NS	NS	NS	NS	NS	NS	NS	NS	NS	NS	NS	NS	NS
LOC_Os02g07330	NS	NS	NS	NS	NS	NS	NS	NS	NS	NS	NS	NS	-0.829449	NS	-0.830318	NS	NS	NS	NS	NS	NS	NS	NS	NS	NS	NS	NS	NS	NS	NS	NS	NS	NS	NS	NS	NS	NS	NS	-0.717898	NS	NS	NS	NS	NS	NS	NS	NS	NS	NS
LOC_Os02g07400	NS	NS	NS	NS	NS	0.669355	NS	NS	NS	NS	NS	NS	NS	NS	NS	NS	0.701659	NS	NS	NS	NS	NS	NS	NS	0.616609	NS	NS	NS	0.624479	NS	NS	0.642525	NS	NS	NS	NS	NS	NS	NS	NS	NS	NS	NS	NS	0.659656	NS	NS	NS	NS
LOC_Os02g07690	NS	0.697062	0.846215	NS	NS	NS	NS	NS	NS	NS	NS	-0.817949	NS	-0.677081	NS	NS	NS	NS	NS	NS	NS	NS	NS	0.735233	NS	NS	NS	NS	-0.765132	NS	NS	NS	NS	NS	NS	NS	NS	NS	NS	NS	NS	NS	-0.699895	-0.690254	NS	NS	NS	NS	-0.631161
LOC_Os02g07930	NS	-0.643594	-0.758722	0.603288	NS	NS	0.709667	NS	NS	NS	NS	0.653028	NS	0.808692	NS	NS	NS	NS	NS	0.955247	0.679485	NS	NS	-0.705591	0.603702	NS	0.691468	NS	NS	NS	NS	NS	NS	0.704967	NS	NS	NS	0.606256	NS	NS	NS	NS	NS	0.640597	NS	NS	NS	NS	NS
LOC_Os02g08530	NS	NS	NS	NS	NS	NS	NS	NS	NS	-0.668755	NS	NS	NS	NS	NS	NS	NS	NS	NS	NS	NS	NS	NS	NS	-0.797117	NS	NS	NS	-0.736922	NS	NS	NS	NS	NS	NS	NS	NS	-0.604422	NS	NS	NS	NS	-0.61776	-0.749571	NS	NS	NS	NS	-0.678501
LOC_Os02g09220	NS	NS	NS	NS	NS	NS	NS	NS	NS	NS	0.621044	NS	NS	NS	NS	0.648548	NS	NS	NS	0.810928	NS	NS	NS	NS	NS	NS	0.669588	NS	NS	NS	NS	NS	NS	0.609218	NS	NS	NS	0.642804	NS	NS	NS	NS	NS	0.60848	NS	0.754424	NS	NS	NS
LOC_Os02g09380	NS	0.607993	0.728234	NS	NS	NS	NS	NS	NS	NS	NS	-0.665524	NS	-0.6135	NS	NS	NS	NS	NS	NS	-0.702397	NS	NS	NS	-0.674761	NS	NS	NS	-0.720323	NS	NS	NS	NS	-0.630023	NS	NS	NS	NS	NS	NS	NS	NS	-0.716915	-0.852274	NS	NS	NS	NS	-0.604551
LOC_Os02g09670	NS	NS	NS	NS	NS	NS	NS	NS	NS	NS	NS	NS	NS	NS	NS	NS	NS	0.617207	NS	NS	NS	NS	NS	NS	NS	NS	NS	NS	NS	NS	NS	NS	NS	NS	NS	NS	NS	NS	NS	NS	NS	NS	NS	NS	NS	NS	NS	NS	NS
LOC_Os02g09810	NS	NS	NS	-0.724122	NS	NS	-0.612027	NS	NS	NS	NS	NS	NS	NS	NS	NS	NS	NS	NS	NS	NS	NS	NS	NS	NS	NS	-0.7708	NS	NS	NS	-0.61132	NS	NS	NS	NS	NS	NS	NS	NS	NS	NS	NS	NS	NS	NS	NS	NS	NS	NS
LOC_Os02g09930	NS	NS	NS	NS	NS	NS	NS	NS	NS	NS	NS	NS	NS	NS	NS	NS	NS	NS	NS	NS	NS	NS	0.71029	NS	NS	0.608364	NS	NS	NS	NS	NS	NS	NS	NS	NS	NS	NS	NS	NS	NS	NS	NS	NS	NS	NS	NS	NS	NS	NS
LOC_Os02g10450	NS	NS	NS	-0.8112	NS	NS	-0.805758	NS	NS	NS	NS	NS	NS	NS	NS	NS	NS	NS	-0.82264	-0.632163	NS	NS	NS	NS	NS	NS	-0.895312	NS	NS	NS	NS	NS	-0.683585	-0.650428	NS	-0.651734	NS	-0.670148	NS	0.799365	NS	NS	NS	NS	NS	NS	NS	NS	NS
LOC_Os02g10630	0.612903	0.830074	0.800496	-0.604734	-0.82385	NS	NS	NS	NS	NS	NS	-0.733693	NS	-0.709681	NS	NS	NS	NS	NS	NS	-0.788793	NS	NS	0.723315	NS	NS	NS	NS	NS	NS	NS	NS	-0.638338	NS	NS	NS	NS	NS	NS	NS	NS	NS	-0.6446	NS	NS	NS	NS	NS	NS
LOC_Os02g10730	NS	NS	NS	NS	NS	NS	0.710345	NS	0.698673	NS	NS	NS	-0.690715	0.604449	-0.717773	NS	NS	NS	NS	0.769176	NS	NS	NS	NS	NS	NS	NS	NS	NS	NS	NS	NS	NS	NS	NS	NS	NS	NS	NS	NS	NS	-0.606248	NS	NS	NS	NS	NS	NS	NS
LOC_Os02g10860	NS	NS	NS	NS	NS	NS	NS	NS	NS	NS	NS	NS	NS	NS	NS	NS	NS	NS	0.654653	NS	NS	NS	NS	NS	NS	NS	NS	NS	NS	NS	NS	NS	NS	NS	NS	0.630615	NS	NS	NS	NS	NS	NS	NS	NS	NS	NS	NS	NS	NS
LOC_Os02g10990	NS	NS	-0.682568	NS	NS	NS	NS	NS	0.627173	NS	NS	NS	-0.695054	NS	-0.669309	NS	NS	NS	NS	NS	NS	NS	NS	NS	NS	NS	NS	NS	NS	NS	NS	NS	NS	NS	NS	NS	NS	NS	NS	NS	NS	-0.815494	NS	NS	NS	NS	NS	NS	NS
LOC_Os02g11070	NS	0.673904	0.78686	-0.605826	NS	NS	NS	-0.663567	NS	NS	NS	-0.690155	NS	-0.694252	NS	NS	NS	NS	NS	-0.657482	NS	NS	NS	NS	NS	NS	NS	NS	NS	NS	NS	NS	NS	NS	NS	NS	NS	NS	NS	NS	NS	0.727289	NS	NS	NS	NS	NS	NS	NS
LOC_Os02g11650	NS	NS	NS	NS	NS	NS	NS	NS	NS	NS	NS	NS	NS	NS	NS	NS	NS	NS	NS	NS	NS	-0.604208	NS	NS	NS	NS	NS	NS	NS	NS	NS	NS	NS	NS	NS	NS	NS	NS	NS	NS	NS	NS	NS	NS	NS	NS	NS	NS	NS
LOC_Os02g11660	NS	NS	NS	NS	NS	NS	NS	NS	NS	NS	NS	NS	NS	NS	NS	NS	NS	NS	NS	NS	NS	-0.610191	NS	NS	NS	NS	NS	NS	NS	0.673578	NS	NS	NS	NS	NS	NS	NS	NS	NS	NS	NS	NS	NS	NS	NS	NS	NS	NS	NS
LOC_Os02g11680	-0.671029	-0.695593	-0.639531	NS	NS	NS	NS	NS	NS	NS	NS	NS	-0.667839	0.855379	-0.773617	NS	NS	NS	NS	0.682134	0.66171	NS	NS	NS	NS	NS	NS	NS	NS	NS	NS	NS	NS	NS	NS	NS	NS	NS	NS	NS	NS	NS	NS	NS	NS	NS	NS	NS	NS
LOC_Os02g11700	NS	-0.603251	NS	NS	NS	NS	NS	NS	NS	NS	NS	NS	-0.836097	NS	-0.891272	NS	NS	NS	NS	NS	NS	NS	NS	NS	NS	NS	NS	NS	NS	NS	NS	NS	NS	NS	NS	NS	NS	NS	-0.710576	NS	NS	NS	NS	NS	NS	NS	NS	NS	NS
LOC_Os02g11859	NS	0.748019	0.878352	NS	NS	NS	NS	NS	NS	NS	NS	-0.791	NS	-0.755111	NS	NS	NS	NS	NS	-0.690565	-0.712191	NS	NS	0.755632	-0.667262	NS	NS	NS	-0.747578	NS	NS	NS	NS	-0.644552	NS	NS	NS	NS	NS	NS	NS	NS	-0.673662	-0.778102	NS	NS	NS	NS	-0.660774
LOC_Os02g11930	NS	NS	0.64984	NS	NS	NS	NS	NS	NS	NS	NS	NS	NS	NS	NS	NS	NS	NS	NS	NS	NS	NS	NS	NS	NS	NS	NS	NS	NS	NS	NS	NS	NS	NS	NS	NS	NS	NS	NS	NS	NS	0.617842	NS	NS	NS	NS	NS	NS	NS
LOC_Os02g12030	NS	NS	NS	NS	NS	NS	NS	NS	NS	NS	NS	NS	NS	NS	NS	NS	NS	NS	NS	NS	NS	-0.611045	NS	NS	NS	NS	NS	NS	NS	NS	NS	-0.609215	NS	NS	NS	NS	NS	NS	NS	-0.680319	NS	NS	NS	NS	NS	NS	NS	NS	NS
LOC_Os02g12070	NS	NS	NS	NS	NS	NS	NS	NS	NS	NS	NS	NS	NS	NS	NS	NS	NS	NS	NS	NS	NS	0.70132	NS	NS	NS	NS	NS	NS	NS	NS	NS	NS	NS	NS	NS	NS	NS	NS	NS	NS	NS	NS	NS	NS	NS	NS	NS	NS	NS
LOC_Os02g12090	NS	NS	NS	NS	NS	NS	NS	NS	NS	NS	NS	NS	NS	NS	NS	NS	NS	NS	NS	0.697383	NS	NS	NS	NS	NS	NS	NS	NS	NS	NS	NS	NS	NS	NS	NS	NS	NS	NS	0.620403	NS	NS	NS	NS	NS	NS	NS	NS	NS	NS
LOC_Os02g12130	NS	NS	NS	NS	NS	NS	NS	NS	NS	NS	0.606755	NS	NS	NS	NS	NS	NS	0.651059	NS	NS	NS	-0.683687	NS	NS	NS	NS	NS	NS	NS	NS	NS	NS	NS	NS	NS	NS	NS	NS	NS	NS	NS	NS	NS	NS	NS	NS	NS	NS	NS
LOC_Os02g12220	NS	NS	NS	0.704586	NS	NS	NS	NS	NS	NS	NS	NS	NS	NS	NS	NS	NS	NS	NS	NS	NS	NS	NS	NS	NS	NS	0.705691	NS	NS	NS	NS	NS	NS	NS	NS	NS	NS	NS	NS	NS	NS	NS	NS	NS	NS	NS	NS	NS	NS
LOC_Os02g12300	NS	NS	NS	NS	NS	NS	NS	NS	NS	NS	NS	NS	NS	NS	NS	NS	NS	NS	NS	0.65765	NS	0.867873	NS	NS	NS	NS	NS	0.72324	NS	NS	NS	NS	NS	NS	NS	NS	NS	NS	NS	NS	NS	NS	NS	NS	NS	NS	NS	NS	NS
LOC_Os02g12320	NS	NS	NS	NS	NS	NS	NS	NS	NS	NS	NS	NS	NS	NS	NS	NS	NS	NS	NS	NS	NS	NS	NS	NS	NS	NS	0.72803	NS	NS	NS	NS	NS	NS	NS	NS	NS	NS	NS	0.644636	-0.746799	NS	NS	NS	NS	NS	NS	NS	NS	NS
LOC_Os02g12400	NS	NS	NS	NS	NS	NS	0.723054	NS	NS	NS	NS	NS	NS	NS	NS	NS	NS	NS	NS	0.701569	NS	NS	NS	NS	NS	NS	0.705003	NS	NS	NS	NS	NS	NS	NS	NS	NS	NS	NS	NS	-0.643485	NS	NS	NS	NS	NS	NS	NS	NS	NS
LOC_Os02g12420	0.636552	NS	0.787037	NS	NS	NS	NS	NS	-0.616855	NS	NS	-0.740026	NS	NS	NS	NS	NS	NS	NS	NS	NS	-0.78755	NS	NS	NS	NS	NS	NS	NS	NS	NS	NS	NS	NS	NS	NS	NS	NS	NS	NS	NS	NS	-0.749276	NS	NS	NS	NS	NS	NS
LOC_Os02g12490	NS	NS	NS	NS	NS	NS	NS	NS	NS	NS	NS	NS	NS	NS	NS	NS	NS	0.617478	NS	NS	NS	NS	NS	NS	NS	NS	NS	NS	NS	NS	NS	NS	NS	NS	NS	NS	NS	NS	NS	NS	NS	NS	NS	NS	NS	NS	NS	NS	NS
LOC_Os02g12750	NS	NS	NS	NS	NS	NS	NS	NS	NS	NS	NS	NS	NS	NS	NS	NS	NS	NS	NS	0.817748	NS	NS	NS	NS	NS	NS	0.622081	NS	NS	NS	NS	NS	NS	NS	NS	NS	NS	NS	NS	-0.643725	NS	NS	NS	NS	NS	NS	NS	NS	NS
LOC_Os02g12760	0.708322	0.840009	0.909089	-0.769477	NS	NS	-0.656648	NS	NS	NS	NS	-0.743887	NS	-0.745879	NS	NS	NS	NS	NS	-0.730579	-0.743431	NS	NS	0.648395	NS	NS	-0.615383	NS	NS	NS	NS	NS	NS	NS	NS	NS	NS	NS	NS	NS	NS	NS	NS	NS	NS	NS	NS	NS	NS
LOC_Os02g12840	NS	NS	NS	0.647099	NS	NS	NS	NS	NS	NS	NS	NS	NS	NS	NS	NS	-0.677069	NS	NS	NS	NS	NS	NS	NS	NS	NS	NS	NS	NS	NS	0.781642	NS	NS	NS	NS	NS	NS	NS	NS	NS	NS	NS	NS	NS	-0.637898	NS	NS	NS	NS
LOC_Os02g12900	NS	NS	NS	NS	NS	NS	NS	NS	NS	NS	NS	NS	-0.724711	NS	-0.661351	NS	NS	NS	NS	NS	NS	NS	NS	NS	NS	NS	NS	NS	NS	NS	NS	NS	NS	NS	NS	NS	NS	NS	NS	NS	NS	NS	NS	NS	NS	NS	NS	NS	NS
LOC_Os02g13620	NS	NS	NS	NS	NS	NS	0.668489	NS	NS	NS	NS	NS	NS	NS	NS	NS	NS	NS	NS	0.885393	NS	NS	NS	NS	NS	NS	0.614045	NS	NS	NS	NS	NS	NS	NS	NS	NS	NS	NS	NS	NS	NS	NS	NS	NS	NS	NS	NS	NS	NS
LOC_Os02g13780	NS	NS	NS	NS	NS	NS	0.739504	NS	NS	NS	NS	NS	NS	NS	NS	NS	NS	NS	NS	0.814756	NS	NS	NS	NS	NS	NS	0.691173	NS	NS	NS	NS	NS	NS	NS	NS	NS	NS	NS	NS	NS	NS	NS	NS	NS	NS	NS	NS	NS	NS
LOC_Os02g13800	NS	NS	-0.637342	NS	NS	NS	0.670219	NS	0.670894	NS	NS	NS	NS	NS	NS	NS	NS	NS	NS	0.829553	NS	NS	NS	-0.611995	NS	NS	NS	NS	NS	NS	NS	NS	NS	NS	NS	NS	NS	NS	NS	NS	NS	NS	NS	NS	NS	NS	NS	NS	NS
LOC_Os02g14170	0.658732	0.719119	0.75327	-0.836643	NS	NS	-0.861542	-0.618034	-0.651324	NS	NS	NS	NS	-0.608719	NS	NS	NS	NS	NS	-0.769858	NS	NS	NS	NS	NS	NS	-0.742219	NS	NS	NS	NS	NS	NS	NS	NS	NS	NS	NS	NS	NS	NS	NS	NS	NS	NS	NS	NS	NS	NS
LOC_Os02g14440	NS	NS	NS	-0.922735	NS	NS	-0.92002	NS	NS	NS	NS	NS	NS	NS	NS	NS	NS	NS	-0.875138	NS	NS	NS	0.608394	NS	NS	NS	-0.89678	NS	NS	NS	-0.612653	0.701158	NS	NS	NS	-0.645437	NS	NS	NS	0.722414	NS	NS	NS	NS	NS	NS	NS	NS	NS
LOC_Os02g14980	NS	NS	NS	NS	NS	NS	NS	NS	NS	NS	NS	NS	NS	NS	NS	NS	NS	NS	NS	0.847833	NS	NS	NS	NS	NS	NS	NS	NS	NS	NS	NS	NS	NS	NS	NS	NS	NS	NS	NS	NS	NS	NS	NS	NS	NS	NS	NS	NS	NS
LOC_Os02g15110	NS	0.806385	0.873332	-0.645516	NS	NS	NS	NS	-0.742128	NS	NS	-0.651262	NS	NS	0.617275	NS	NS	NS	NS	NS	NS	NS	NS	0.730809	NS	NS	NS	NS	NS	NS	NS	NS	NS	NS	NS	NS	NS	NS	NS	NS	NS	NS	NS	NS	NS	NS	NS	NS	NS
LOC_Os02g15290	0.663835	0.60867	0.760119	NS	NS	NS	NS	NS	NS	NS	NS	-0.664466	NS	-0.710901	NS	NS	NS	NS	NS	-0.694158	NS	NS	NS	NS	NS	NS	NS	NS	NS	NS	NS	NS	NS	NS	NS	NS	NS	NS	NS	NS	NS	0.660956	NS	-0.615235	NS	NS	NS	NS	NS
LOC_Os02g15540	NS	0.858075	0.879377	NS	NS	NS	NS	NS	-0.642128	NS	NS	-0.852608	NS	-0.872182	NS	NS	NS	NS	NS	-0.789255	-0.889989	NS	NS	0.833267	-0.712939	NS	NS	NS	-0.661183	NS	NS	NS	NS	-0.615416	NS	NS	NS	NS	NS	NS	NS	NS	-0.699322	-0.685269	NS	NS	NS	NS	-0.735686
LOC_Os02g15820	NS	NS	-0.602141	NS	NS	NS	NS	NS	0.744846	NS	NS	0.679607	NS	NS	NS	NS	NS	NS	NS	0.774192	0.624809	NS	NS	-0.65213	NS	NS	NS	NS	NS	NS	NS	NS	NS	NS	NS	NS	NS	NS	NS	NS	NS	NS	NS	NS	0.642226	NS	NS	NS	NS
LOC_Os02g15860	NS	-0.675871	-0.675761	NS	NS	NS	0.675591	NS	0.682854	NS	NS	0.748695	NS	0.766043	NS	NS	NS	NS	NS	0.898334	0.706831	NS	NS	-0.664754	NS	NS	NS	NS	NS	NS	NS	NS	NS	NS	NS	NS	NS	NS	NS	NS	NS	NS	NS	NS	NS	NS	NS	NS	NS
LOC_Os02g16909	NS	NS	NS	NS	NS	NS	NS	NS	NS	NS	NS	NS	NS	NS	NS	NS	NS	NS	NS	NS	NS	NS	NS	NS	NS	NS	NS	NS	NS	NS	NS	NS	NS	NS	NS	NS	NS	NS	NS	NS	NS	NS	-0.634711	NS	NS	NS	NS	NS	NS
LOC_Os02g17000	NS	0.647377	0.738935	NS	NS	NS	NS	-0.723808	NS	NS	NS	-0.681764	NS	-0.619193	NS	NS	NS	NS	NS	NS	NS	NS	NS	NS	NS	NS	NS	NS	NS	NS	NS	NS	NS	NS	NS	NS	NS	NS	NS	NS	NS	0.652462	NS	NS	NS	NS	NS	NS	NS
LOC_Os02g17760	NS	NS	0.625483	NS	NS	NS	NS	NS	-0.654067	NS	NS	-0.78144	NS	NS	NS	NS	-0.722783	NS	NS	NS	NS	NS	NS	0.775537	-0.796701	NS	NS	-0.76876	-0.907283	NS	NS	-0.664129	NS	NS	NS	NS	0.754618	NS	NS	NS	NS	NS	-0.86758	-0.676741	-0.826142	NS	-0.605783	NS	-0.876853
LOC_Os02g17780	NS	NS	NS	-0.715259	NS	NS	-0.887779	NS	NS	NS	NS	NS	NS	NS	NS	NS	NS	NS	-0.872516	-0.665337	NS	NS	NS	NS	NS	NS	-0.881475	NS	NS	NS	NS	0.690668	NS	NS	NS	NS	NS	NS	NS	0.687571	NS	NS	NS	NS	NS	NS	0.661305	NS	NS
LOC_Os02g18115	NS	NS	NS	NS	NS	NS	NS	NS	NS	NS	NS	NS	NS	NS	NS	NS	NS	NS	NS	NS	NS	NS	NS	NS	-0.744433	NS	NS	NS	-0.70524	NS	NS	NS	NS	NS	NS	NS	NS	NS	NS	NS	NS	NS	NS	-0.627102	NS	NS	NS	NS	-0.699708
LOC_Os02g18180	NS	NS	NS	NS	NS	NS	NS	NS	NS	NS	NS	NS	NS	NS	NS	NS	NS	NS	NS	NS	NS	NS	NS	NS	NS	NS	NS	NS	NS	NS	NS	-0.815088	NS	NS	NS	NS	NS	NS	NS	-0.870806	NS	NS	-0.69367	NS	NS	NS	-0.690557	NS	NS
LOC_Os02g18515	NS	NS	NS	0.685492	NS	NS	0.839421	0.726515	NS	NS	NS	NS	NS	NS	NS	NS	NS	NS	0.626186	0.642985	NS	NS	NS	NS	NS	NS	0.858141	NS	NS	NS	NS	-0.683876	NS	NS	NS	NS	NS	NS	NS	-0.719035	NS	-0.632032	NS	NS	NS	NS	NS	NS	NS
LOC_Os02g18540	NS	NS	NS	NS	NS	NS	-0.626287	-0.744277	NS	NS	NS	NS	NS	-0.626209	NS	NS	NS	NS	NS	-0.697243	NS	NS	NS	NS	NS	NS	NS	NS	NS	NS	NS	NS	NS	NS	NS	NS	NS	NS	NS	NS	NS	NS	NS	NS	NS	NS	NS	NS	NS
LOC_Os02g19470	NS	-0.621434	-0.734446	NS	NS	NS	0.658902	NS	0.608076	NS	NS	0.705796	NS	0.70803	NS	NS	NS	NS	NS	0.939844	0.695668	NS	NS	-0.757637	0.651611	NS	0.638094	NS	0.62531	NS	NS	NS	NS	0.712864	NS	NS	NS	0.710373	NS	NS	NS	NS	NS	NS	NS	NS	NS	NS	0.647968
LOC_Os02g20630	NS	NS	NS	NS	NS	NS	NS	NS	NS	NS	NS	NS	NS	NS	NS	NS	NS	NS	NS	NS	NS	-0.722333	NS	NS	NS	NS	NS	NS	NS	NS	NS	NS	NS	NS	NS	NS	NS	NS	NS	NS	NS	NS	NS	NS	NS	NS	NS	NS	NS
LOC_Os02g21260	NS	NS	NS	NS	NS	NS	NS	NS	NS	NS	NS	NS	NS	NS	NS	NS	NS	NS	NS	NS	NS	NS	NS	NS	NS	NS	NS	NS	NS	NS	NS	NS	NS	NS	NS	NS	NS	NS	NS	NS	NS	NS	NS	NS	NS	NS	NS	NS	NS
LOC_Os02g21520	0.706475	0.701728	0.739524	-0.719419	NS	NS	NS	NS	NS	NS	NS	NS	NS	NS	NS	NS	NS	NS	NS	NS	NS	NS	NS	NS	NS	NS	NS	NS	NS	NS	-0.738159	NS	NS	NS	NS	NS	NS	NS	NS	NS	NS	NS	NS	NS	NS	NS	NS	NS	NS
LOC_Os02g22020	NS	-0.763182	-0.823948	NS	0.66686	NS	NS	NS	0.778991	NS	NS	0.843492	NS	NS	NS	NS	NS	-0.612792	NS	NS	0.639295	NS	NS	-0.709599	NS	NS	NS	NS	NS	NS	NS	NS	NS	NS	NS	NS	-0.677129	NS	NS	NS	NS	NS	0.81325	NS	NS	NS	0.656745	NS	NS
LOC_Os02g22590	NS	NS	NS	NS	NS	NS	0.604455	NS	NS	NS	NS	NS	NS	NS	NS	NS	NS	NS	NS	NS	NS	NS	NS	NS	NS	NS	0.796024	NS	NS	NS	NS	NS	NS	NS	NS	NS	NS	NS	NS	-0.792802	NS	NS	NS	NS	NS	NS	NS	NS	NS
LOC_Os02g22600	NS	NS	NS	NS	NS	NS	NS	NS	NS	NS	NS	NS	NS	NS	NS	NS	NS	NS	NS	NS	NS	NS	NS	NS	NS	NS	0.660854	NS	NS	NS	NS	NS	NS	NS	NS	NS	NS	NS	NS	-0.604704	NS	NS	NS	NS	NS	NS	NS	NS	NS
LOC_Os02g22810	NS	NS	NS	NS	NS	NS	NS	NS	NS	NS	NS	NS	NS	NS	NS	NS	NS	NS	NS	NS	NS	NS	NS	NS	NS	-0.60577	NS	NS	NS	NS	NS	NS	NS	NS	NS	NS	NS	NS	NS	NS	NS	NS	NS	NS	NS	NS	NS	NS	NS
LOC_Os02g23930	NS	NS	NS	NS	-0.642296	NS	NS	NS	NS	NS	NS	NS	NS	NS	NS	NS	NS	0.689834	NS	NS	NS	NS	NS	NS	NS	NS	NS	NS	NS	NS	NS	NS	NS	NS	NS	NS	NS	NS	0.722343	-0.610928	NS	NS	-0.603007	NS	NS	NS	NS	NS	NS
LOC_Os02g23960	NS	NS	NS	NS	NS	-0.638651	NS	NS	NS	NS	-0.609927	NS	NS	NS	NS	-0.741661	NS	NS	NS	-0.619138	NS	-0.64319	NS	NS	NS	NS	NS	NS	-0.630971	NS	NS	NS	-0.639158	-0.837701	NS	NS	NS	-0.691868	NS	NS	NS	NS	NS	-0.606245	NS	-0.675964	NS	-0.654417	NS
LOC_Os02g24574	NS	NS	NS	NS	NS	NS	NS	NS	NS	NS	-0.606833	NS	NS	NS	NS	NS	NS	-0.760797	NS	NS	NS	NS	NS	NS	NS	NS	NS	NS	NS	NS	NS	NS	NS	NS	NS	NS	NS	NS	NS	NS	NS	NS	NS	NS	NS	NS	NS	NS	NS
LOC_Os02g24596	NS	NS	NS	NS	NS	-0.694566	NS	NS	NS	NS	-0.77199	NS	NS	NS	NS	-0.653008	NS	-0.845952	NS	NS	NS	NS	NS	NS	NS	NS	NS	NS	NS	NS	NS	NS	NS	NS	NS	NS	NS	NS	NS	NS	NS	NS	NS	NS	NS	NS	NS	NS	NS
LOC_Os02g24632	NS	NS	NS	NS	NS	NS	NS	NS	NS	NS	NS	NS	NS	NS	NS	NS	NS	-0.695459	NS	NS	NS	NS	NS	NS	NS	NS	NS	NS	NS	NS	NS	NS	NS	NS	NS	NS	NS	NS	NS	NS	NS	NS	NS	NS	NS	NS	NS	NS	NS
LOC_Os02g24634	NS	NS	NS	NS	NS	NS	NS	NS	NS	NS	NS	NS	NS	NS	NS	NS	NS	-0.660639	NS	NS	NS	NS	NS	NS	NS	NS	NS	NS	NS	NS	NS	NS	NS	NS	NS	NS	NS	NS	NS	NS	NS	NS	NS	NS	NS	NS	NS	NS	NS
LOC_Os02g26470	NS	NS	NS	NS	NS	NS	0.693258	NS	NS	NS	NS	NS	NS	NS	NS	NS	NS	NS	NS	0.892035	NS	NS	NS	NS	NS	NS	0.641555	NS	NS	NS	NS	NS	NS	NS	NS	NS	NS	NS	NS	NS	NS	NS	NS	NS	NS	NS	NS	NS	NS
LOC_Os02g27220	NS	NS	-0.781912	NS	NS	NS	NS	NS	0.683336	NS	NS	NS	NS	NS	NS	NS	NS	NS	NS	NS	NS	NS	NS	NS	NS	NS	NS	NS	NS	NS	NS	NS	NS	NS	NS	NS	NS	NS	NS	NS	NS	NS	NS	NS	NS	NS	NS	NS	NS
LOC_Os02g27310	NS	NS	NS	NS	NS	NS	NS	NS	NS	NS	NS	NS	NS	NS	NS	NS	NS	NS	NS	NS	-0.662092	NS	NS	NS	NS	NS	NS	NS	NS	NS	NS	NS	NS	NS	NS	NS	NS	NS	NS	NS	NS	NS	NS	NS	NS	NS	NS	NS	NS
LOC_Os02g27592	NS	NS	NS	NS	NS	NS	NS	NS	NS	NS	NS	NS	NS	NS	NS	NS	NS	NS	NS	NS	NS	NS	NS	NS	NS	NS	0.63516	NS	NS	NS	NS	-0.61033	NS	NS	NS	NS	NS	NS	NS	-0.773475	NS	NS	NS	NS	NS	NS	NS	NS	NS
LOC_Os02g27769	NS	NS	NS	NS	NS	NS	NS	NS	NS	NS	NS	NS	NS	NS	NS	NS	-0.65766	NS	NS	NS	NS	NS	NS	NS	NS	NS	NS	NS	-0.669792	NS	NS	-0.676606	NS	NS	NS	NS	0.682523	NS	NS	NS	NS	NS	-0.668243	NS	-0.84785	NS	NS	NS	-0.618958
LOC_Os02g27830	NS	NS	NS	NS	NS	NS	NS	NS	NS	NS	NS	NS	NS	NS	NS	NS	NS	NS	NS	NS	NS	NS	NS	NS	NS	NS	0.654612	NS	NS	NS	NS	-0.625226	NS	NS	NS	NS	NS	NS	NS	NS	NS	NS	NS	NS	-0.730787	NS	NS	NS	NS
LOC_Os02g27920	NS	NS	NS	NS	NS	NS	NS	NS	NS	NS	NS	NS	NS	NS	NS	NS	NS	NS	NS	NS	NS	NS	NS	NS	NS	NS	0.681674	NS	NS	NS	NS	-0.650132	NS	NS	NS	NS	NS	NS	NS	NS	NS	NS	NS	NS	-0.710692	0.605809	NS	NS	NS
LOC_Os02g28470	NS	NS	-0.69599	NS	NS	NS	NS	NS	0.771806	NS	NS	0.675689	NS	NS	NS	NS	NS	NS	NS	0.6691	0.697171	NS	NS	NS	NS	NS	NS	NS	NS	NS	NS	NS	NS	NS	NS	NS	-0.63817	NS	NS	NS	NS	NS	0.636865	NS	NS	NS	NS	NS	NS
LOC_Os02g28660	NS	NS	NS	NS	NS	NS	NS	NS	NS	NS	NS	NS	-0.840043	NS	-0.841715	NS	NS	NS	NS	NS	NS	NS	NS	NS	NS	NS	NS	NS	NS	NS	NS	NS	NS	NS	NS	NS	NS	NS	-0.710575	NS	NS	NS	NS	NS	NS	NS	NS	NS	NS
LOC_Os02g28810	NS	NS	NS	NS	NS	NS	NS	NS	NS	NS	NS	NS	NS	NS	NS	NS	NS	NS	NS	NS	NS	NS	NS	NS	NS	NS	NS	NS	NS	NS	NS	NS	NS	NS	NS	NS	NS	NS	NS	NS	NS	0.734201	NS	-0.811887	NS	NS	NS	NS	NS
LOC_Os02g29140	NS	NS	NS	NS	NS	NS	NS	NS	NS	NS	NS	NS	-0.840043	NS	-0.841715	NS	NS	NS	NS	NS	NS	NS	NS	NS	NS	NS	NS	NS	NS	NS	NS	NS	NS	NS	NS	NS	NS	NS	-0.710575	NS	NS	NS	NS	NS	NS	NS	NS	NS	NS
LOC_Os02g29210	NS	NS	NS	NS	NS	NS	NS	NS	NS	NS	NS	-0.63103	NS	NS	NS	NS	NS	NS	NS	NS	-0.682838	NS	NS	NS	-0.664064	NS	NS	NS	-0.72266	NS	NS	NS	NS	NS	NS	NS	NS	NS	NS	NS	NS	NS	-0.815823	-0.808308	NS	NS	NS	NS	-0.605219
LOC_Os02g29300	0.794479	0.859938	0.890077	NS	-0.668319	NS	NS	NS	-0.669892	NS	NS	-0.814255	NS	-0.749458	0.60725	NS	NS	NS	NS	NS	-0.810849	NS	NS	0.654584	NS	NS	NS	NS	NS	NS	NS	NS	NS	NS	NS	NS	NS	NS	NS	NS	NS	NS	-0.788304	NS	NS	NS	NS	NS	NS
LOC_Os02g29620	NS	NS	NS	NS	NS	NS	NS	NS	NS	NS	NS	NS	NS	NS	NS	NS	NS	NS	NS	NS	NS	NS	NS	NS	NS	NS	NS	NS	NS	NS	NS	NS	NS	NS	NS	NS	NS	NS	NS	-0.654224	NS	NS	NS	NS	NS	NS	NS	NS	NS
LOC_Os02g30380	NS	NS	NS	NS	NS	NS	NS	NS	NS	NS	NS	-0.713454	NS	-0.657641	NS	NS	NS	NS	NS	NS	NS	-0.831355	NS	0.606566	NS	NS	NS	-0.661989	-0.615666	NS	NS	NS	NS	NS	NS	NS	NS	NS	NS	NS	NS	NS	-0.678124	NS	NS	NS	NS	NS	-0.711587
LOC_Os02g30910	NS	NS	NS	NS	NS	NS	NS	NS	NS	NS	NS	NS	NS	NS	NS	NS	NS	NS	NS	0.733418	NS	NS	NS	NS	NS	NS	NS	NS	NS	NS	NS	NS	NS	NS	NS	NS	NS	NS	NS	NS	NS	NS	NS	NS	NS	NS	NS	NS	NS
LOC_Os02g31030	NS	-0.65562	-0.750946	NS	NS	NS	NS	NS	0.789668	NS	NS	0.764654	NS	NS	NS	NS	NS	NS	NS	NS	NS	NS	NS	NS	NS	NS	NS	NS	NS	NS	NS	NS	NS	NS	NS	NS	-0.679796	NS	NS	NS	NS	NS	0.774292	NS	NS	NS	0.67397	NS	NS
LOC_Os02g31890	NS	NS	-0.658202	NS	NS	NS	NS	NS	0.630851	NS	NS	NS	NS	NS	NS	NS	NS	NS	NS	NS	NS	NS	-0.675427	NS	NS	NS	NS	NS	NS	NS	NS	NS	NS	NS	NS	NS	NS	NS	NS	NS	NS	NS	NS	NS	NS	NS	NS	NS	NS
LOC_Os02g32020	NS	0.741044	0.813015	-0.636849	NS	NS	NS	NS	NS	NS	NS	-0.654189	NS	-0.640897	NS	NS	NS	NS	NS	NS	NS	NS	NS	NS	NS	NS	NS	NS	NS	NS	NS	NS	NS	NS	NS	NS	NS	NS	NS	NS	NS	NS	NS	NS	NS	NS	NS	NS	NS
LOC_Os02g32230	NS	NS	NS	NS	NS	NS	NS	NS	NS	NS	NS	NS	NS	NS	NS	NS	NS	-0.857182	-0.621605	NS	NS	NS	NS	NS	NS	NS	NS	NS	NS	NS	NS	NS	NS	NS	NS	NS	NS	NS	NS	NS	NS	NS	NS	NS	NS	NS	0.696954	NS	NS
LOC_Os02g32690	NS	NS	NS	NS	NS	NS	NS	NS	NS	NS	NS	NS	NS	NS	NS	NS	-0.800983	NS	NS	NS	NS	NS	NS	NS	NS	NS	NS	-0.761317	NS	NS	NS	-0.683716	NS	NS	NS	NS	NS	NS	NS	NS	NS	NS	NS	NS	-0.737399	NS	-0.656438	NS	NS
LOC_Os02g33550	NS	NS	NS	NS	NS	NS	NS	NS	NS	NS	NS	NS	NS	NS	NS	NS	NS	NS	NS	0.723739	NS	NS	NS	NS	NS	NS	NS	NS	NS	NS	NS	NS	NS	NS	NS	NS	NS	NS	NS	NS	NS	NS	NS	NS	NS	NS	NS	NS	NS
LOC_Os02g33770	0.651038	0.740988	0.776623	NS	-0.681646	NS	NS	NS	-0.646741	NS	NS	-0.785049	NS	-0.635627	NS	NS	NS	NS	NS	NS	-0.698917	NS	NS	NS	NS	NS	NS	NS	NS	NS	NS	NS	NS	NS	NS	NS	0.614795	NS	NS	NS	NS	NS	-0.790489	NS	NS	NS	NS	NS	NS
LOC_Os02g33780	NS	NS	NS	NS	NS	NS	NS	NS	NS	NS	NS	NS	NS	NS	0.61627	NS	NS	NS	NS	NS	NS	-0.612544	NS	NS	NS	NS	NS	NS	NS	NS	NS	NS	NS	NS	NS	NS	NS	NS	NS	NS	NS	NS	NS	NS	NS	NS	NS	NS	NS
LOC_Os02g34120	NS	NS	NS	NS	NS	NS	NS	NS	NS	NS	NS	NS	-0.840043	NS	-0.841715	NS	NS	NS	NS	NS	NS	NS	NS	NS	NS	NS	NS	NS	NS	NS	NS	NS	NS	NS	NS	NS	NS	NS	-0.710575	NS	NS	NS	NS	NS	NS	NS	NS	NS	NS
LOC_Os02g34430	NS	NS	NS	NS	NS	NS	NS	NS	NS	NS	NS	NS	NS	NS	NS	NS	NS	NS	NS	0.769774	NS	NS	NS	NS	NS	NS	NS	NS	NS	NS	NS	NS	NS	NS	NS	NS	NS	NS	NS	NS	NS	NS	NS	NS	NS	NS	NS	NS	NS
LOC_Os02g34760	NS	NS	NS	NS	NS	NS	NS	NS	NS	NS	NS	NS	-0.840043	NS	-0.841715	NS	NS	NS	NS	NS	NS	NS	NS	NS	NS	NS	NS	NS	NS	NS	NS	NS	NS	NS	NS	NS	NS	NS	-0.710575	NS	NS	NS	NS	NS	NS	NS	NS	NS	NS
LOC_Os02g34960	0.612243	NS	0.645131	NS	NS	NS	NS	NS	NS	NS	NS	NS	NS	NS	NS	NS	NS	NS	NS	NS	NS	NS	NS	NS	NS	NS	NS	NS	NS	NS	NS	NS	NS	NS	NS	NS	NS	NS	NS	NS	NS	NS	NS	NS	NS	NS	NS	NS	NS
LOC_Os02g35100	NS	-0.620836	-0.834874	0.627294	NS	NS	0.660846	NS	0.850301	NS	NS	0.635131	NS	NS	NS	NS	NS	NS	NS	NS	NS	NS	NS	NS	NS	NS	NS	NS	NS	NS	NS	NS	NS	NS	NS	NS	NS	NS	NS	NS	NS	NS	NS	NS	NS	NS	NS	NS	NS
LOC_Os02g35329	NS	NS	0.615178	NS	NS	NS	NS	NS	NS	NS	NS	NS	NS	NS	NS	NS	NS	NS	NS	-0.648859	NS	NS	NS	NS	NS	NS	NS	NS	NS	NS	NS	NS	NS	NS	NS	NS	NS	NS	NS	NS	NS	NS	NS	NS	NS	NS	NS	NS	NS
LOC_Os02g35490	NS	NS	NS	NS	NS	NS	NS	NS	NS	NS	0.650252	-0.633416	NS	NS	NS	NS	NS	0.63889	NS	NS	NS	NS	NS	NS	NS	NS	NS	NS	NS	NS	NS	NS	NS	NS	NS	NS	NS	NS	NS	NS	0.754336	NS	NS	NS	NS	0.732775	NS	NS	NS
LOC_Os02g35970	NS	NS	NS	NS	NS	NS	NS	NS	NS	NS	NS	NS	NS	NS	NS	NS	NS	NS	NS	NS	0.655644	NS	NS	NS	NS	-0.666667	NS	NS	NS	NS	NS	NS	NS	NS	NS	NS	NS	NS	NS	NS	NS	NS	NS	NS	NS	NS	NS	NS	NS
LOC_Os02g36070	NS	NS	NS	NS	NS	NS	NS	NS	NS	NS	0.623755	NS	NS	NS	NS	0.650511	NS	NS	NS	NS	NS	NS	NS	NS	NS	NS	0.65448	NS	NS	NS	NS	NS	NS	NS	NS	NS	NS	0.736646	NS	-0.646758	NS	NS	NS	NS	NS	NS	NS	NS	NS
LOC_Os02g36140	NS	NS	NS	NS	NS	NS	NS	NS	0.629694	NS	NS	NS	-0.985106	NS	-0.93429	NS	NS	NS	NS	NS	NS	NS	NS	NS	NS	NS	NS	NS	NS	NS	NS	NS	NS	NS	NS	NS	NS	NS	NS	NS	NS	-0.708163	NS	NS	NS	NS	NS	NS	NS
LOC_Os02g36450	NS	NS	NS	NS	NS	NS	NS	NS	NS	NS	NS	NS	-0.840043	NS	-0.841715	NS	NS	NS	NS	NS	NS	NS	NS	NS	NS	NS	NS	NS	NS	NS	NS	NS	NS	NS	NS	NS	NS	NS	-0.710575	NS	NS	NS	NS	NS	NS	NS	NS	NS	NS
LOC_Os02g36830	NS	NS	NS	NS	NS	NS	-0.827126	-0.621227	NS	NS	NS	NS	NS	NS	NS	NS	NS	NS	-0.657313	-0.698894	NS	NS	NS	NS	NS	NS	-0.715281	NS	NS	NS	NS	0.614926	NS	NS	NS	NS	NS	NS	NS	NS	NS	NS	NS	NS	NS	NS	NS	NS	NS
LOC_Os02g36850	0.704657	0.646846	0.708919	NS	NS	NS	NS	NS	-0.622413	NS	NS	NS	NS	NS	NS	NS	NS	NS	NS	NS	NS	NS	NS	NS	NS	NS	NS	NS	NS	NS	NS	NS	NS	NS	NS	NS	NS	NS	NS	NS	NS	NS	NS	NS	NS	NS	NS	NS	NS
LOC_Os02g37150	NS	NS	NS	NS	NS	NS	NS	NS	NS	NS	NS	NS	NS	NS	NS	NS	NS	0.70901	NS	NS	NS	NS	NS	NS	NS	NS	NS	NS	NS	NS	NS	NS	NS	NS	NS	NS	NS	NS	NS	NS	NS	NS	NS	NS	NS	NS	NS	NS	NS
LOC_Os02g37160	0.616197	0.683563	0.813519	-0.664911	NS	NS	-0.748338	-0.611682	-0.793656	NS	NS	-0.652305	NS	-0.61318	NS	NS	NS	NS	NS	-0.729675	-0.751699	NS	NS	NS	NS	0.630633	-0.61755	NS	NS	NS	NS	NS	NS	NS	NS	NS	NS	NS	NS	NS	NS	NS	NS	NS	NS	NS	NS	NS	NS
LOC_Os02g37480	NS	NS	NS	NS	NS	NS	NS	NS	NS	NS	NS	NS	NS	NS	NS	NS	NS	NS	NS	0.810544	NS	NS	NS	NS	NS	NS	NS	NS	NS	NS	NS	NS	NS	NS	NS	NS	NS	NS	NS	NS	NS	NS	NS	NS	NS	0.629624	NS	NS	NS
LOC_Os02g37690	NS	NS	NS	NS	NS	NS	NS	NS	NS	NS	NS	0.782798	NS	NS	NS	NS	NS	-0.689326	NS	NS	NS	NS	NS	NS	NS	NS	NS	NS	NS	NS	NS	NS	NS	NS	NS	NS	NS	NS	NS	NS	NS	NS	0.745712	NS	NS	NS	0.768963	NS	NS
LOC_Os02g37770	NS	NS	NS	NS	NS	NS	NS	NS	NS	NS	NS	NS	NS	NS	NS	NS	NS	NS	NS	NS	NS	NS	NS	NS	NS	NS	0.693476	NS	NS	NS	NS	NS	NS	NS	NS	NS	NS	NS	0.66565	-0.802224	NS	NS	NS	NS	NS	NS	NS	NS	NS
LOC_Os02g37790	NS	NS	NS	NS	NS	NS	NS	NS	NS	NS	NS	NS	NS	NS	NS	NS	NS	NS	NS	NS	NS	NS	NS	NS	NS	NS	NS	NS	NS	NS	NS	NS	NS	NS	NS	NS	NS	NS	NS	NS	NS	NS	NS	NS	NS	NS	NS	NS	NS
LOC_Os02g38750	NS	NS	NS	NS	NS	NS	NS	NS	NS	NS	NS	NS	NS	NS	NS	NS	-0.657423	NS	NS	NS	NS	NS	NS	NS	NS	NS	NS	NS	NS	NS	NS	-0.699959	NS	NS	NS	NS	NS	NS	NS	NS	NS	NS	NS	NS	-0.759567	NS	NS	NS	NS
LOC_Os02g38840	NS	0.733522	0.677408	NS	-0.614419	NS	NS	NS	NS	NS	NS	-0.801291	NS	-0.776758	NS	NS	NS	NS	NS	-0.633326	-0.843806	NS	NS	0.869259	-0.754823	NS	NS	NS	-0.627813	NS	NS	NS	NS	NS	NS	NS	NS	NS	NS	NS	NS	NS	-0.690583	NS	NS	NS	NS	NS	-0.822896
LOC_Os02g39330	0.662702	0.646473	0.731037	-0.789307	NS	NS	-0.774804	-0.665217	NS	NS	NS	NS	NS	-0.655805	NS	NS	NS	NS	NS	-0.72247	NS	NS	NS	NS	NS	NS	-0.731393	NS	NS	NS	NS	NS	NS	NS	NS	NS	NS	NS	NS	NS	NS	NS	NS	NS	NS	NS	NS	NS	NS
LOC_Os02g39560	NS	0.707752	0.751012	-0.817101	NS	NS	-0.785943	NS	NS	NS	NS	NS	NS	NS	NS	NS	NS	NS	-0.637162	-0.715966	NS	NS	NS	NS	NS	NS	-0.788039	NS	NS	NS	NS	NS	-0.612316	-0.605298	NS	NS	NS	NS	NS	NS	NS	NS	NS	NS	NS	NS	NS	NS	NS
LOC_Os02g40100	NS	NS	NS	NS	NS	NS	0.604739	NS	NS	NS	NS	NS	NS	0.616861	NS	NS	NS	NS	NS	0.810756	NS	NS	NS	NS	NS	NS	NS	NS	NS	NS	NS	NS	NS	NS	NS	NS	NS	NS	NS	-0.636465	NS	NS	NS	NS	NS	NS	NS	NS	NS
LOC_Os02g40200	NS	NS	NS	NS	NS	NS	NS	NS	NS	NS	NS	NS	NS	NS	NS	NS	NS	NS	NS	NS	NS	NS	NS	NS	NS	-0.680127	NS	NS	NS	NS	NS	NS	NS	NS	NS	NS	NS	NS	NS	NS	NS	NS	NS	NS	NS	NS	NS	NS	NS
LOC_Os02g40340	NS	NS	NS	NS	NS	NS	NS	NS	NS	NS	NS	NS	-0.714714	NS	-0.604996	NS	NS	NS	NS	NS	NS	NS	NS	NS	NS	NS	NS	NS	NS	NS	NS	NS	NS	NS	NS	NS	NS	NS	NS	NS	NS	NS	NS	NS	NS	NS	NS	NS	NS
LOC_Os02g40664	-0.699551	-0.609536	-0.632673	NS	NS	NS	NS	NS	NS	NS	NS	NS	NS	NS	NS	NS	NS	-0.619135	NS	NS	NS	NS	NS	NS	NS	NS	NS	NS	NS	NS	0.650757	NS	NS	NS	NS	NS	NS	NS	NS	NS	NS	NS	NS	NS	NS	NS	NS	NS	NS
LOC_Os02g40690	NS	NS	NS	NS	NS	NS	NS	NS	NS	NS	NS	NS	NS	NS	NS	NS	NS	NS	NS	NS	NS	NS	NS	NS	NS	NS	NS	NS	NS	NS	0.622527	-0.692609	NS	NS	NS	0.63046	NS	NS	NS	NS	0.6511	NS	NS	NS	-0.772124	NS	NS	NS	NS
LOC_Os02g41760	NS	NS	NS	NS	NS	NS	NS	NS	NS	NS	NS	-0.620836	NS	-0.671087	NS	NS	NS	NS	NS	-0.637236	-0.738655	-0.689516	NS	NS	NS	NS	NS	NS	NS	NS	NS	NS	NS	NS	NS	NS	NS	NS	NS	NS	NS	NS	-0.616697	-0.608923	NS	NS	NS	NS	NS
LOC_Os02g41840	NS	NS	NS	NS	NS	NS	NS	NS	NS	NS	NS	NS	-0.709147	NS	-0.659346	NS	NS	NS	NS	NS	NS	NS	NS	NS	NS	NS	NS	NS	NS	NS	NS	NS	NS	NS	NS	NS	NS	NS	-0.635174	NS	-0.638116	NS	NS	NS	NS	NS	NS	NS	NS
LOC_Os02g41954	NS	NS	NS	NS	NS	NS	0.714375	NS	NS	NS	NS	NS	NS	NS	NS	NS	NS	NS	NS	0.751729	NS	NS	NS	NS	NS	NS	0.751881	NS	NS	NS	NS	NS	NS	NS	NS	NS	NS	0.669198	NS	NS	NS	NS	NS	0.602376	NS	NS	NS	NS	NS
LOC_Os02g42150	NS	NS	NS	NS	NS	NS	NS	NS	NS	NS	NS	NS	-0.8459	NS	-0.834377	NS	NS	NS	NS	NS	NS	NS	NS	NS	NS	NS	NS	NS	NS	NS	NS	NS	NS	NS	NS	NS	NS	NS	-0.721376	NS	NS	NS	NS	NS	NS	NS	NS	NS	NS
LOC_Os02g42430	NS	NS	0.668756	NS	NS	NS	NS	NS	-0.824071	NS	NS	-0.734594	NS	NS	NS	NS	NS	NS	NS	NS	NS	NS	NS	NS	NS	NS	NS	NS	NS	NS	NS	NS	NS	NS	NS	NS	NS	NS	NS	NS	NS	NS	NS	NS	NS	NS	NS	NS	NS
LOC_Os02g42585	NS	NS	NS	NS	NS	NS	NS	NS	NS	NS	NS	NS	NS	NS	NS	NS	NS	NS	NS	NS	NS	NS	NS	NS	NS	NS	NS	NS	NS	NS	NS	NS	NS	NS	NS	NS	NS	NS	NS	NS	NS	NS	NS	NS	NS	NS	NS	NS	NS
LOC_Os02g42620	0.688047	0.703672	0.73714	-0.918151	NS	NS	-0.844078	NS	NS	NS	NS	NS	NS	NS	NS	NS	NS	NS	-0.755768	-0.673309	NS	NS	NS	NS	NS	NS	-0.843698	NS	NS	NS	-0.694512	NS	NS	NS	NS	-0.623721	NS	NS	NS	NS	NS	NS	NS	NS	NS	NS	NS	NS	NS
LOC_Os02g43194	NS	NS	NS	NS	NS	NS	NS	NS	NS	NS	-0.612262	NS	NS	NS	NS	-0.690573	NS	-0.662928	NS	NS	NS	NS	NS	NS	NS	NS	-0.658055	NS	NS	NS	NS	NS	NS	NS	NS	NS	NS	-0.63118	NS	0.651937	NS	NS	NS	NS	NS	-0.707786	0.776835	NS	NS
LOC_Os02g43330	NS	NS	NS	NS	NS	NS	0.650383	NS	0.687334	NS	NS	NS	NS	NS	NS	NS	NS	NS	NS	0.765644	NS	NS	NS	NS	NS	NS	NS	NS	NS	NS	NS	NS	NS	NS	NS	NS	NS	NS	NS	NS	NS	NS	NS	NS	NS	NS	NS	NS	NS
LOC_Os02g43540	NS	NS	NS	NS	NS	NS	0.692288	NS	NS	NS	NS	NS	NS	0.657668	NS	NS	NS	NS	NS	0.932006	NS	NS	NS	NS	NS	NS	0.693706	NS	NS	NS	NS	NS	NS	NS	NS	NS	NS	NS	NS	-0.60766	NS	NS	NS	NS	NS	NS	NS	NS	NS
LOC_Os02g43560	NS	NS	NS	NS	NS	NS	NS	NS	NS	NS	NS	NS	NS	NS	NS	NS	NS	NS	NS	0.852162	NS	NS	NS	NS	NS	NS	NS	NS	NS	NS	NS	NS	NS	NS	NS	NS	NS	NS	NS	NS	NS	NS	NS	NS	NS	NS	NS	NS	NS
LOC_Os02g43640	NS	NS	NS	NS	NS	NS	NS	NS	NS	NS	NS	NS	NS	NS	NS	NS	NS	NS	NS	0.680044	NS	NS	NS	NS	NS	NS	NS	NS	NS	NS	NS	NS	NS	NS	NS	NS	NS	NS	NS	NS	NS	NS	NS	NS	NS	NS	NS	NS	NS
LOC_Os02g43770	NS	NS	NS	NS	NS	NS	NS	NS	NS	NS	NS	NS	NS	0.643134	NS	NS	NS	NS	NS	0.82098	NS	NS	NS	NS	NS	NS	NS	NS	NS	NS	NS	NS	NS	NS	NS	NS	NS	NS	NS	NS	NS	NS	NS	NS	NS	NS	NS	NS	NS
LOC_Os02g43790	0.675419	0.785015	0.895083	-0.757121	NS	NS	-0.787094	-0.723343	-0.691186	NS	NS	-0.758631	NS	-0.815452	NS	NS	NS	NS	NS	-0.849675	-0.706717	NS	NS	0.605893	NS	NS	-0.67746	NS	NS	NS	NS	NS	NS	NS	NS	NS	NS	NS	NS	NS	NS	NS	NS	NS	NS	NS	NS	NS	NS
LOC_Os02g43820	NS	NS	NS	NS	NS	NS	0.741938	NS	NS	NS	NS	NS	NS	0.635955	NS	NS	NS	NS	NS	0.89339	NS	NS	NS	NS	NS	NS	0.771761	NS	NS	NS	NS	NS	NS	NS	NS	NS	NS	NS	NS	-0.68009	NS	NS	NS	NS	NS	NS	NS	NS	NS
LOC_Os02g44040	NS	NS	NS	NS	NS	NS	NS	NS	NS	NS	NS	NS	NS	NS	NS	NS	NS	NS	NS	0.705445	NS	NS	NS	NS	NS	NS	NS	NS	NS	NS	NS	NS	NS	NS	NS	NS	NS	NS	NS	NS	NS	NS	NS	NS	NS	NS	NS	NS	NS
LOC_Os02g44090	NS	NS	NS	NS	NS	NS	NS	NS	0.644452	NS	NS	NS	NS	NS	NS	NS	NS	NS	NS	NS	NS	NS	NS	NS	NS	NS	NS	NS	NS	NS	NS	NS	NS	NS	NS	NS	NS	NS	NS	NS	NS	NS	NS	NS	NS	NS	NS	NS	NS
LOC_Os02g44230	NS	NS	NS	-0.89235	NS	NS	-0.964068	-0.646389	NS	NS	NS	NS	NS	NS	NS	NS	NS	NS	-0.807712	-0.773181	NS	NS	NS	NS	NS	NS	-0.972806	NS	NS	NS	NS	0.643759	NS	NS	NS	NS	NS	NS	NS	0.74848	NS	NS	NS	NS	NS	NS	NS	NS	NS
LOC_Os02g44300	0.770942	0.867718	0.891622	-0.665057	-0.687949	NS	-0.626054	-0.613367	-0.71131	NS	NS	-0.822789	NS	-0.87367	0.640316	NS	NS	NS	NS	-0.737353	-0.897333	NS	NS	0.677275	NS	NS	NS	NS	NS	NS	NS	NS	NS	NS	NS	NS	NS	NS	NS	NS	NS	NS	-0.678435	NS	NS	NS	NS	NS	NS
LOC_Os02g44530	NS	NS	NS	-0.651132	NS	NS	-0.84721	NS	NS	NS	NS	NS	NS	-0.628125	NS	NS	NS	NS	-0.606019	-0.883702	NS	NS	NS	NS	NS	NS	-0.772275	NS	NS	NS	NS	NS	-0.641939	NS	NS	NS	NS	NS	NS	0.608704	NS	NS	NS	NS	NS	-0.646213	NS	NS	NS
LOC_Os02g44710	NS	NS	0.683238	NS	NS	NS	NS	NS	NS	NS	NS	NS	NS	NS	NS	-0.668097	NS	NS	NS	-0.636157	NS	NS	NS	NS	NS	NS	NS	NS	NS	NS	-0.613165	NS	-0.706399	-0.878649	NS	NS	NS	-0.716167	NS	NS	NS	NS	NS	-0.648591	NS	-0.612641	NS	-0.71835	NS
LOC_Os02g44720	NS	NS	0.716348	NS	NS	NS	NS	NS	NS	NS	NS	NS	NS	NS	NS	-0.673347	NS	NS	NS	-0.733062	-0.653814	-0.669372	NS	NS	-0.61724	NS	NS	NS	-0.642313	NS	NS	NS	-0.790326	-0.933847	NS	NS	NS	-0.745545	NS	NS	NS	NS	NS	-0.666713	NS	-0.663342	NS	-0.731636	NS
LOC_Os02g44870	NS	NS	NS	NS	NS	NS	NS	NS	NS	NS	NS	NS	NS	NS	NS	NS	NS	NS	NS	NS	NS	NS	NS	NS	NS	NS	NS	NS	NS	-0.646738	NS	NS	NS	NS	NS	NS	NS	NS	NS	NS	NS	NS	NS	NS	NS	NS	NS	NS	NS
LOC_Os02g44970	NS	NS	NS	NS	NS	NS	NS	NS	NS	NS	NS	NS	-0.855501	NS	-0.736749	NS	NS	NS	NS	NS	NS	NS	NS	NS	NS	NS	NS	NS	NS	NS	NS	NS	NS	NS	NS	NS	NS	NS	NS	NS	NS	NS	NS	NS	NS	NS	NS	NS	NS
LOC_Os02g45420	NS	NS	NS	-0.716111	NS	NS	-0.666412	NS	NS	NS	NS	NS	NS	NS	NS	NS	NS	NS	-0.920901	NS	NS	NS	NS	NS	NS	NS	-0.763973	NS	NS	NS	-0.651477	0.66777	NS	NS	NS	-0.879821	-0.617609	NS	NS	0.699435	NS	NS	NS	NS	NS	NS	NS	NS	NS
LOC_Os02g45450	NS	NS	NS	-0.789342	NS	NS	-0.723595	NS	NS	NS	NS	NS	NS	NS	NS	NS	NS	NS	-0.929254	NS	NS	NS	NS	NS	NS	NS	-0.787771	NS	NS	NS	-0.69049	0.606387	-0.693939	NS	NS	-0.888845	NS	NS	NS	0.644818	NS	NS	NS	NS	NS	NS	NS	NS	NS
LOC_Os02g45660	-0.611275	-0.724	-0.851338	NS	NS	NS	NS	NS	0.805731	NS	NS	0.749184	-0.670656	0.638584	-0.739513	NS	NS	NS	NS	NS	NS	NS	NS	NS	NS	NS	NS	NS	NS	NS	NS	NS	NS	NS	NS	NS	NS	NS	NS	NS	NS	NS	NS	NS	NS	NS	NS	NS	NS
LOC_Os02g46030	NS	NS	-0.809726	NS	NS	NS	NS	NS	0.802252	NS	NS	0.694307	NS	NS	NS	NS	NS	NS	NS	NS	NS	NS	NS	-0.713504	NS	NS	NS	NS	NS	NS	NS	NS	NS	NS	NS	NS	NS	NS	NS	NS	NS	NS	NS	NS	NS	NS	NS	NS	NS
LOC_Os02g46340	NS	-0.712798	-0.671409	NS	NS	NS	NS	NS	NS	NS	NS	NS	NS	0.63713	NS	NS	NS	NS	NS	NS	0.735108	NS	NS	-0.65492	0.645305	-0.612814	NS	NS	NS	NS	NS	NS	NS	NS	NS	NS	NS	NS	NS	NS	NS	NS	NS	0.692172	NS	NS	NS	NS	NS
LOC_Os02g46360	NS	NS	NS	NS	NS	NS	NS	NS	NS	NS	NS	NS	NS	NS	NS	NS	NS	NS	NS	0.752048	NS	NS	NS	NS	NS	NS	NS	NS	NS	NS	NS	NS	NS	NS	NS	NS	NS	NS	NS	NS	NS	NS	NS	NS	NS	NS	NS	NS	NS
LOC_Os02g46620	NS	NS	NS	NS	NS	NS	NS	NS	NS	0.615883	NS	NS	NS	0.644243	NS	NS	NS	NS	NS	0.653559	NS	0.696787	NS	-0.633258	0.694287	NS	NS	0.604044	0.642512	NS	NS	NS	NS	0.609017	NS	NS	NS	NS	NS	NS	NS	NS	NS	NS	NS	NS	NS	NS	0.70005
LOC_Os02g46660	NS	-0.705946	-0.911671	NS	NS	NS	NS	NS	0.802759	NS	NS	0.719604	-0.666036	0.633906	-0.70762	NS	NS	NS	NS	NS	NS	NS	NS	-0.64907	NS	NS	NS	NS	NS	NS	NS	NS	NS	NS	NS	NS	NS	NS	NS	NS	NS	NS	NS	NS	NS	NS	NS	NS	NS
LOC_Os02g47090	NS	NS	NS	NS	NS	NS	NS	NS	NS	NS	NS	NS	-0.72625	NS	-0.688698	NS	NS	NS	NS	NS	NS	NS	NS	NS	NS	NS	NS	NS	NS	NS	NS	NS	NS	NS	NS	NS	NS	NS	NS	NS	NS	-0.66724	NS	NS	NS	NS	NS	NS	NS
LOC_Os02g47140	NS	NS	NS	NS	NS	NS	NS	NS	NS	NS	NS	NS	NS	NS	NS	NS	NS	NS	NS	NS	NS	NS	NS	NS	NS	NS	NS	NS	NS	NS	NS	NS	NS	NS	NS	NS	NS	NS	NS	NS	NS	0.713175	NS	-0.714038	NS	NS	NS	NS	NS
LOC_Os02g47190	NS	NS	NS	NS	NS	NS	-0.654854	NS	NS	NS	NS	NS	NS	-0.657517	NS	NS	NS	NS	NS	-0.870124	NS	NS	NS	NS	NS	NS	NS	NS	NS	NS	NS	NS	NS	NS	NS	NS	NS	NS	NS	NS	NS	NS	NS	NS	NS	NS	NS	NS	NS
LOC_Os02g47980	NS	NS	NS	NS	NS	NS	0.701007	NS	0.634186	NS	0.643077	NS	NS	NS	NS	0.650779	NS	NS	NS	0.874773	NS	NS	NS	NS	NS	NS	0.655101	NS	NS	NS	NS	NS	NS	0.60946	NS	NS	NS	0.690232	NS	NS	NS	NS	NS	NS	NS	NS	NS	NS	NS
LOC_Os02g48080	NS	0.692173	0.754901	NS	NS	NS	-0.697478	-0.6318	NS	NS	NS	-0.715662	NS	-0.846903	NS	NS	NS	NS	NS	-0.926256	-0.846805	NS	NS	0.689658	-0.625121	NS	NS	NS	NS	NS	NS	NS	NS	-0.606903	NS	NS	NS	NS	NS	NS	NS	NS	NS	-0.642896	NS	NS	NS	NS	-0.621765
LOC_Os02g48190	NS	NS	NS	NS	NS	NS	NS	NS	NS	NS	NS	NS	NS	NS	NS	NS	NS	NS	NS	NS	NS	NS	NS	NS	NS	NS	NS	NS	NS	NS	NS	NS	NS	NS	0.615885	NS	NS	NS	NS	NS	NS	NS	NS	NS	NS	NS	NS	NS	NS
LOC_Os02g48210	0.643271	NS	0.689509	NS	NS	NS	NS	NS	-0.706469	NS	NS	-0.656739	NS	NS	0.614094	NS	NS	NS	NS	NS	NS	-0.609594	NS	NS	NS	NS	NS	NS	NS	NS	NS	NS	NS	NS	NS	NS	NS	NS	NS	NS	NS	NS	NS	NS	NS	NS	NS	NS	NS
LOC_Os02g48350	NS	NS	NS	NS	NS	NS	0.631369	NS	NS	NS	NS	NS	NS	NS	NS	NS	NS	NS	NS	0.80237	NS	NS	NS	NS	NS	NS	NS	NS	NS	NS	NS	NS	NS	NS	NS	NS	NS	NS	NS	NS	NS	NS	NS	NS	NS	NS	NS	NS	NS
LOC_Os02g48390	0.684225	0.712109	0.867463	NS	NS	NS	NS	NS	-0.608565	NS	NS	-0.75993	NS	-0.647824	NS	NS	NS	NS	NS	NS	-0.613158	NS	NS	NS	NS	NS	NS	NS	NS	NS	NS	NS	NS	NS	NS	NS	NS	NS	NS	NS	NS	NS	-0.69613	-0.610087	NS	NS	NS	NS	NS
LOC_Os02g48900	NS	NS	NS	NS	NS	NS	NS	NS	NS	NS	NS	NS	NS	NS	NS	NS	NS	NS	NS	0.792847	NS	NS	NS	NS	NS	NS	NS	NS	NS	NS	NS	NS	NS	NS	NS	NS	NS	NS	NS	NS	NS	NS	NS	NS	NS	NS	NS	NS	NS
LOC_Os02g49030	NS	0.691325	0.684881	NS	NS	NS	NS	-0.762125	NS	NS	NS	-0.660615	NS	-0.695339	NS	NS	NS	NS	NS	NS	NS	NS	NS	NS	NS	NS	NS	NS	NS	NS	NS	NS	NS	NS	NS	NS	NS	NS	NS	NS	NS	NS	NS	NS	NS	NS	NS	NS	NS
LOC_Os02g49140	NS	NS	NS	NS	NS	NS	NS	NS	NS	NS	NS	NS	NS	NS	NS	NS	NS	NS	NS	0.638777	NS	NS	NS	NS	NS	NS	NS	NS	NS	NS	NS	NS	NS	NS	NS	NS	NS	NS	NS	NS	NS	NS	NS	NS	NS	NS	NS	NS	NS
LOC_Os02g49310	NS	NS	NS	NS	NS	NS	0.630807	NS	0.631392	NS	NS	NS	NS	NS	NS	NS	NS	NS	NS	0.850726	NS	NS	NS	NS	NS	NS	NS	NS	NS	NS	NS	NS	NS	NS	NS	NS	NS	NS	NS	NS	NS	NS	NS	NS	NS	NS	NS	NS	NS
LOC_Os02g49480	NS	NS	NS	NS	NS	NS	NS	NS	NS	-0.706192	NS	NS	-0.802367	NS	-0.766875	NS	NS	NS	NS	NS	NS	NS	-0.617153	NS	NS	NS	NS	NS	NS	NS	NS	NS	NS	NS	NS	NS	NS	NS	NS	NS	NS	NS	NS	NS	NS	NS	NS	NS	NS
LOC_Os02g49510	NS	NS	NS	NS	NS	NS	NS	NS	NS	NS	NS	NS	NS	NS	NS	0.681802	NS	NS	NS	NS	NS	NS	NS	NS	NS	NS	NS	NS	NS	NS	NS	NS	NS	NS	NS	NS	NS	0.707926	NS	NS	NS	NS	NS	NS	NS	NS	NS	NS	NS
LOC_Os02g49640	NS	NS	NS	NS	NS	NS	NS	NS	NS	NS	NS	NS	NS	NS	-0.648902	NS	NS	NS	NS	NS	NS	NS	NS	NS	NS	NS	NS	NS	NS	NS	NS	NS	NS	NS	NS	NS	NS	NS	NS	NS	NS	-0.725393	NS	NS	NS	NS	NS	NS	NS
LOC_Os02g49790	NS	NS	NS	NS	NS	NS	NS	NS	NS	NS	NS	NS	NS	NS	NS	NS	0.6896	NS	-0.757333	NS	NS	NS	NS	NS	NS	NS	-0.635711	NS	0.637197	NS	NS	0.7744	NS	NS	NS	NS	-0.760349	NS	NS	0.645048	NS	NS	0.710054	NS	0.61319	NS	0.694572	NS	0.71954
LOC_Os02g49860	0.607444	0.731057	0.662581	-0.858601	NS	NS	-0.715526	NS	NS	NS	NS	NS	NS	NS	NS	NS	NS	NS	NS	-0.618263	-0.611848	NS	NS	NS	NS	0.678931	-0.762455	NS	NS	NS	NS	NS	NS	NS	NS	NS	NS	NS	NS	NS	NS	NS	NS	NS	NS	NS	NS	NS	NS
LOC_Os02g49970	NS	NS	-0.677727	NS	NS	NS	0.602141	NS	0.659727	NS	0.609169	NS	NS	NS	NS	0.6316	NS	NS	NS	0.799871	NS	NS	NS	-0.686141	0.626756	NS	0.609839	NS	0.60539	NS	NS	NS	NS	0.636409	NS	NS	NS	0.747784	NS	NS	NS	NS	NS	0.635152	NS	NS	NS	NS	NS
LOC_Os02g49986	NS	NS	NS	NS	NS	NS	NS	NS	NS	NS	NS	NS	NS	NS	NS	NS	NS	NS	NS	0.717096	NS	NS	NS	NS	NS	NS	NS	NS	NS	NS	NS	NS	NS	NS	NS	NS	NS	NS	NS	NS	NS	NS	NS	NS	NS	NS	NS	NS	NS
LOC_Os02g50340	NS	NS	NS	NS	NS	NS	NS	NS	NS	NS	NS	NS	NS	NS	NS	NS	NS	NS	NS	NS	NS	NS	0.707805	NS	NS	NS	NS	NS	NS	NS	NS	NS	NS	NS	NS	NS	NS	NS	NS	NS	NS	NS	NS	NS	NS	NS	NS	NS	NS
LOC_Os02g50470	0.681485	0.613034	0.687328	-0.632521	NS	NS	NS	NS	NS	NS	NS	NS	NS	-0.632242	NS	NS	NS	NS	NS	-0.634294	NS	NS	NS	NS	NS	NS	NS	NS	NS	NS	NS	NS	NS	NS	NS	NS	NS	NS	NS	NS	NS	NS	NS	NS	NS	NS	NS	NS	NS
LOC_Os02g50740	NS	NS	NS	-0.777695	NS	NS	-0.808471	NS	NS	NS	NS	NS	NS	NS	NS	NS	NS	NS	-0.945912	NS	NS	NS	NS	NS	NS	NS	-0.850328	NS	NS	NS	-0.626351	0.748336	-0.602598	NS	NS	-0.787896	-0.620138	NS	NS	0.741533	NS	NS	NS	NS	NS	NS	0.666259	NS	NS
LOC_Os02g51040	NS	NS	NS	NS	NS	NS	NS	NS	NS	NS	NS	NS	NS	NS	NS	NS	NS	NS	NS	NS	NS	NS	NS	NS	NS	NS	NS	NS	NS	NS	NS	NS	NS	NS	NS	NS	NS	NS	NS	NS	NS	NS	NS	NS	NS	NS	NS	NS	NS
LOC_Os02g51370	NS	NS	NS	NS	NS	NS	NS	NS	NS	NS	NS	-0.769577	NS	-0.627905	NS	NS	-0.634296	NS	NS	NS	-0.76151	NS	NS	0.821723	-0.783171	NS	NS	NS	-0.689819	NS	NS	NS	NS	NS	NS	NS	0.743358	NS	NS	NS	NS	NS	-0.777075	-0.629263	-0.622959	NS	NS	NS	-0.851803
LOC_Os02g51510	NS	NS	NS	NS	NS	NS	NS	NS	NS	NS	NS	NS	NS	NS	NS	0.644519	NS	NS	NS	0.802512	NS	NS	NS	NS	NS	NS	0.608199	NS	NS	NS	NS	NS	NS	NS	NS	NS	NS	0.615555	NS	NS	NS	NS	NS	NS	NS	NS	NS	NS	NS
LOC_Os02g51550	NS	NS	NS	NS	NS	NS	NS	NS	NS	NS	NS	NS	NS	NS	NS	0.651265	NS	NS	NS	0.770107	NS	NS	NS	NS	NS	NS	0.668139	NS	NS	NS	NS	NS	NS	NS	NS	NS	NS	NS	NS	NS	NS	NS	NS	NS	NS	NS	NS	NS	NS
LOC_Os02g51750	NS	NS	NS	NS	NS	NS	NS	NS	NS	NS	NS	0.609348	NS	0.646427	NS	NS	NS	NS	NS	0.843749	NS	NS	NS	NS	NS	NS	NS	NS	NS	NS	NS	NS	NS	NS	NS	NS	NS	NS	NS	NS	NS	NS	NS	NS	NS	NS	NS	NS	NS
LOC_Os02g52170	NS	0.608904	0.734495	NS	NS	NS	NS	NS	NS	NS	NS	-0.690039	NS	NS	NS	NS	NS	NS	NS	NS	NS	NS	NS	0.797816	-0.75975	NS	NS	NS	-0.878055	NS	NS	NS	NS	-0.612084	NS	NS	NS	NS	NS	NS	NS	NS	-0.650064	-0.75339	NS	NS	NS	NS	-0.735981
LOC_Os02g52210	NS	NS	NS	NS	NS	NS	NS	NS	NS	NS	NS	NS	NS	NS	NS	NS	NS	NS	NS	0.663149	NS	NS	NS	-0.625293	0.606541	NS	NS	0.656258	NS	NS	NS	NS	NS	NS	NS	NS	NS	NS	NS	NS	NS	NS	NS	NS	NS	NS	NS	NS	0.63989
LOC_Os02g52490	NS	NS	NS	NS	NS	NS	NS	NS	NS	NS	NS	NS	NS	NS	NS	NS	NS	NS	NS	0.841722	NS	NS	NS	NS	NS	NS	NS	NS	NS	NS	NS	NS	NS	NS	NS	NS	NS	NS	NS	NS	NS	NS	NS	NS	NS	NS	NS	NS	NS
LOC_Os02g52730	-0.722316	-0.735199	-0.665958	0.700274	NS	NS	NS	NS	NS	NS	NS	NS	NS	NS	NS	NS	NS	NS	NS	NS	0.620236	NS	NS	NS	NS	-0.676166	NS	NS	NS	NS	NS	NS	NS	NS	NS	NS	NS	NS	NS	NS	NS	NS	NS	NS	NS	NS	NS	NS	NS
LOC_Os02g53020	NS	NS	NS	NS	-0.621722	NS	NS	NS	NS	NS	NS	NS	NS	NS	NS	NS	NS	NS	NS	NS	NS	NS	NS	NS	NS	NS	NS	NS	NS	NS	NS	NS	NS	NS	NS	NS	NS	NS	NS	NS	NS	NS	NS	NS	NS	NS	NS	NS	NS
LOC_Os02g53130	NS	NS	NS	0.650364	NS	NS	NS	NS	NS	NS	NS	NS	NS	NS	NS	NS	NS	NS	NS	NS	NS	NS	NS	NS	NS	-0.799474	NS	NS	NS	NS	NS	NS	NS	NS	NS	NS	NS	NS	NS	NS	NS	NS	NS	NS	NS	NS	NS	NS	NS
LOC_Os02g53510	NS	NS	NS	NS	NS	NS	NS	NS	NS	NS	NS	-0.667162	NS	NS	NS	NS	NS	NS	NS	-0.731917	NS	NS	NS	0.66748	-0.644918	NS	NS	NS	-0.749217	NS	NS	NS	NS	NS	NS	NS	NS	NS	NS	NS	NS	NS	NS	-0.65328	NS	NS	NS	NS	NS
LOC_Os02g53690	NS	NS	NS	NS	NS	NS	NS	NS	NS	NS	NS	NS	NS	0.636782	NS	0.637802	NS	NS	NS	0.80629	NS	NS	NS	-0.611936	0.670063	NS	NS	NS	NS	NS	NS	NS	NS	0.64688	NS	NS	NS	0.664102	NS	NS	NS	NS	NS	NS	NS	NS	NS	NS	NS
LOC_Os02g53720	NS	NS	NS	NS	NS	NS	NS	NS	NS	NS	NS	0.603189	NS	NS	NS	NS	NS	NS	NS	NS	NS	NS	NS	NS	NS	NS	NS	NS	NS	NS	NS	NS	NS	NS	NS	NS	-0.608585	NS	NS	NS	NS	NS	NS	NS	NS	NS	NS	NS	NS
LOC_Os02g53835	NS	NS	NS	NS	NS	NS	NS	NS	NS	NS	NS	NS	-0.848249	NS	-0.832196	NS	NS	NS	NS	NS	NS	NS	NS	NS	NS	NS	NS	NS	NS	NS	NS	NS	NS	NS	NS	NS	NS	NS	-0.704251	NS	NS	NS	NS	NS	NS	NS	NS	NS	NS
LOC_Os02g53850	NS	NS	NS	NS	NS	NS	0.640394	NS	NS	NS	NS	NS	NS	NS	NS	NS	NS	NS	NS	0.640339	NS	NS	NS	NS	NS	NS	0.752513	NS	NS	NS	NS	NS	NS	NS	NS	NS	NS	NS	NS	-0.61499	NS	NS	NS	NS	NS	NS	NS	NS	NS
LOC_Os02g53860	NS	NS	0.804686	NS	NS	NS	NS	NS	-0.870473	NS	NS	-0.706768	NS	NS	0.610624	NS	NS	NS	NS	-0.685984	NS	NS	NS	0.709838	NS	NS	NS	NS	NS	NS	NS	NS	NS	NS	NS	NS	NS	NS	NS	NS	NS	NS	NS	NS	NS	NS	NS	NS	NS
LOC_Os02g53960	NS	NS	NS	NS	NS	NS	NS	NS	NS	NS	NS	NS	NS	0.609578	NS	NS	NS	NS	NS	NS	NS	NS	NS	NS	NS	NS	NS	NS	NS	NS	NS	NS	NS	NS	NS	NS	NS	NS	NS	NS	NS	NS	NS	NS	NS	NS	NS	NS	NS
LOC_Os02g55070	NS	NS	NS	NS	NS	NS	0.720967	NS	NS	NS	NS	NS	NS	NS	NS	NS	NS	NS	NS	NS	NS	NS	NS	NS	NS	NS	0.616862	NS	NS	NS	NS	NS	NS	NS	NS	NS	NS	NS	NS	-0.680724	NS	NS	NS	NS	NS	NS	NS	NS	NS
LOC_Os02g55610	NS	NS	NS	NS	NS	NS	NS	NS	NS	NS	NS	NS	NS	NS	NS	NS	NS	NS	-0.613706	NS	NS	NS	NS	NS	NS	NS	NS	NS	NS	NS	-0.615076	NS	NS	NS	NS	-0.678141	NS	NS	NS	NS	NS	NS	NS	NS	NS	NS	NS	NS	NS
LOC_Os02g55670	NS	0.626982	NS	NS	NS	NS	NS	NS	NS	NS	NS	NS	NS	NS	NS	NS	-0.647601	NS	NS	NS	NS	NS	NS	0.763082	NS	NS	NS	NS	NS	NS	NS	NS	NS	NS	NS	NS	NS	NS	NS	NS	NS	NS	NS	NS	NS	NS	NS	NS	-0.671175
LOC_Os02g55870	NS	NS	NS	NS	NS	NS	NS	NS	NS	-0.622172	NS	NS	NS	NS	NS	NS	NS	NS	NS	NS	NS	NS	NS	NS	NS	NS	NS	NS	NS	NS	NS	NS	NS	NS	NS	NS	NS	NS	NS	NS	NS	NS	NS	NS	NS	NS	NS	NS	NS
LOC_Os02g55890	NS	NS	NS	NS	NS	NS	0.68455	NS	NS	NS	NS	NS	NS	NS	NS	NS	NS	NS	NS	0.718364	NS	NS	NS	NS	NS	NS	0.69272	NS	NS	NS	NS	NS	NS	NS	NS	NS	NS	NS	NS	-0.781215	NS	NS	NS	NS	NS	NS	NS	NS	NS
LOC_Os02g55920	NS	NS	NS	NS	NS	NS	NS	NS	NS	NS	NS	NS	NS	NS	NS	NS	NS	NS	NS	NS	NS	NS	NS	NS	NS	NS	NS	NS	NS	NS	NS	NS	NS	0.650233	NS	NS	NS	NS	NS	NS	NS	-0.608168	NS	0.626933	NS	NS	NS	NS	NS
LOC_Os02g56400	NS	NS	NS	NS	NS	NS	NS	NS	NS	NS	NS	NS	-0.823225	NS	-0.886187	NS	NS	NS	NS	NS	NS	NS	NS	NS	NS	NS	NS	NS	NS	NS	NS	NS	NS	NS	NS	NS	NS	NS	NS	NS	NS	NS	NS	NS	NS	NS	NS	NS	NS
LOC_Os02g56810	NS	NS	NS	NS	NS	NS	NS	-0.622881	NS	NS	NS	NS	0.753965	NS	0.772827	NS	NS	NS	NS	NS	NS	NS	NS	NS	NS	0.648283	NS	NS	NS	NS	NS	NS	NS	NS	NS	NS	NS	NS	NS	NS	NS	0.742203	NS	NS	NS	NS	NS	NS	NS
LOC_Os02g57050	NS	-0.734416	-0.659451	0.622977	0.723473	NS	NS	NS	NS	NS	NS	0.656783	NS	0.707697	NS	NS	NS	NS	NS	0.675193	0.644462	NS	NS	NS	NS	NS	NS	NS	NS	NS	NS	NS	NS	NS	NS	NS	NS	NS	NS	NS	NS	NS	NS	NS	NS	NS	NS	NS	NS
LOC_Os02g57305	NS	NS	NS	NS	NS	NS	NS	NS	NS	NS	NS	NS	NS	NS	NS	NS	-0.81466	NS	NS	NS	NS	NS	NS	0.64672	-0.614482	NS	NS	-0.668279	-0.768287	NS	NS	-0.753982	NS	NS	NS	NS	0.644718	NS	NS	NS	NS	NS	-0.669848	NS	-0.851623	NS	-0.618093	NS	-0.749192
LOC_Os02g57790	-0.734679	-0.899745	-0.864815	NS	0.693226	NS	NS	NS	0.766569	NS	NS	0.804773	NS	0.700791	-0.672246	NS	NS	NS	NS	NS	0.679242	NS	NS	-0.650177	NS	NS	NS	NS	NS	NS	NS	NS	NS	NS	NS	NS	NS	NS	NS	NS	NS	NS	0.672604	NS	NS	NS	NS	NS	NS
LOC_Os02g57840	NS	NS	NS	NS	NS	NS	0.617958	NS	NS	NS	NS	NS	NS	NS	NS	NS	NS	NS	NS	0.867895	NS	NS	NS	NS	NS	NS	NS	NS	NS	NS	NS	NS	NS	NS	NS	NS	NS	NS	NS	NS	NS	NS	NS	NS	NS	NS	NS	NS	NS
LOC_Os02g57910	NS	NS	NS	NS	NS	NS	NS	NS	NS	NS	NS	NS	-0.848745	NS	-0.870645	NS	NS	NS	NS	NS	NS	NS	NS	NS	NS	NS	NS	NS	NS	NS	NS	NS	NS	NS	NS	NS	NS	NS	-0.703113	NS	NS	NS	NS	NS	NS	NS	NS	NS	NS
LOC_Os02g57924	NS	NS	NS	NS	NS	NS	NS	NS	NS	NS	NS	NS	-0.840043	NS	-0.841715	NS	NS	NS	NS	NS	NS	NS	NS	NS	NS	NS	NS	NS	NS	NS	NS	NS	NS	NS	NS	NS	NS	NS	-0.710575	NS	NS	NS	NS	NS	NS	NS	NS	NS	NS
LOC_Os02g57980	0.768951	0.840824	0.955865	-0.679715	NS	NS	NS	NS	-0.674574	NS	NS	-0.798341	NS	-0.772376	NS	NS	NS	NS	NS	-0.651941	-0.734567	NS	NS	0.651834	NS	NS	NS	NS	NS	NS	NS	NS	NS	-0.62546	NS	NS	NS	NS	NS	NS	NS	NS	-0.666979	NS	NS	NS	NS	NS	NS
LOC_Os02g58100	-0.628258	-0.782736	-0.882029	NS	0.657564	NS	NS	NS	0.695707	NS	NS	0.750126	NS	0.645883	NS	NS	NS	NS	NS	NS	0.60574	NS	NS	-0.638707	NS	NS	NS	NS	NS	NS	NS	NS	NS	NS	NS	NS	NS	NS	NS	NS	NS	NS	0.650658	NS	NS	NS	NS	NS	NS
LOC_Os02g58270	NS	NS	-0.669805	NS	NS	NS	NS	NS	0.682965	NS	NS	NS	-0.652087	NS	-0.615474	NS	NS	NS	NS	NS	NS	NS	NS	NS	NS	NS	NS	NS	NS	NS	NS	NS	NS	NS	NS	NS	NS	NS	NS	NS	NS	-0.642237	NS	NS	NS	NS	NS	NS	NS
LOC_Os02g58740	NS	NS	NS	NS	NS	NS	NS	NS	NS	NS	NS	NS	NS	NS	NS	NS	NS	NS	NS	NS	NS	NS	NS	NS	NS	NS	NS	NS	NS	NS	NS	NS	NS	NS	NS	NS	NS	NS	NS	NS	NS	NS	NS	NS	NS	NS	NS	NS	NS
LOC_Os03g01550	NS	-0.674853	-0.719031	NS	NS	NS	NS	NS	0.681828	NS	NS	0.81319	NS	NS	NS	NS	NS	NS	NS	0.65213	NS	NS	NS	-0.638993	NS	NS	NS	NS	NS	NS	NS	NS	NS	NS	NS	NS	NS	NS	NS	NS	NS	NS	0.624963	NS	NS	NS	NS	NS	NS
LOC_Os03g01684	NS	NS	NS	NS	NS	NS	NS	NS	NS	NS	NS	NS	NS	NS	NS	NS	NS	NS	NS	NS	NS	NS	NS	NS	NS	NS	NS	NS	NS	NS	NS	NS	NS	NS	NS	NS	NS	NS	NS	NS	NS	NS	NS	NS	NS	NS	NS	NS	NS
LOC_Os03g01720	NS	NS	NS	-0.673967	NS	NS	NS	NS	NS	NS	NS	NS	NS	NS	NS	NS	NS	NS	-0.69366	NS	NS	NS	NS	NS	NS	NS	NS	NS	NS	NS	-0.708762	0.623355	NS	NS	NS	-0.752126	NS	NS	NS	NS	NS	NS	NS	NS	NS	NS	NS	NS	NS
LOC_Os03g02050	NS	NS	NS	NS	NS	NS	NS	NS	NS	NS	NS	NS	NS	NS	NS	NS	NS	NS	NS	0.830098	NS	NS	NS	NS	NS	NS	NS	NS	NS	NS	NS	NS	NS	NS	NS	NS	NS	NS	NS	NS	NS	NS	NS	NS	NS	NS	NS	NS	NS
LOC_Os03g02685	NS	NS	NS	NS	NS	NS	0.736927	NS	0.609691	NS	NS	NS	NS	NS	NS	NS	NS	NS	NS	NS	NS	NS	NS	NS	NS	NS	0.648659	NS	NS	NS	NS	NS	NS	NS	NS	NS	NS	NS	NS	NS	NS	NS	NS	NS	NS	NS	NS	NS	NS
LOC_Os03g02750	NS	NS	-0.781428	NS	NS	NS	NS	NS	0.750241	NS	NS	0.651476	NS	NS	NS	NS	NS	NS	NS	NS	NS	NS	NS	-0.634173	NS	NS	NS	NS	NS	NS	NS	NS	NS	NS	NS	NS	-0.609245	NS	NS	NS	NS	NS	0.630249	NS	NS	NS	NS	NS	NS
LOC_Os03g02874	NS	NS	NS	NS	NS	NS	NS	NS	NS	NS	NS	NS	NS	NS	NS	NS	NS	NS	NS	NS	NS	NS	NS	NS	NS	NS	NS	NS	NS	NS	NS	NS	NS	NS	NS	NS	NS	NS	NS	NS	NS	NS	NS	NS	NS	NS	NS	NS	NS
LOC_Os03g03370	NS	NS	NS	NS	NS	NS	NS	NS	NS	NS	NS	NS	NS	NS	NS	NS	NS	NS	NS	0.761194	NS	NS	NS	NS	NS	NS	NS	NS	NS	NS	NS	NS	NS	NS	NS	NS	NS	NS	NS	NS	NS	NS	NS	NS	NS	NS	NS	NS	NS
LOC_Os03g03810	NS	NS	NS	NS	NS	NS	NS	NS	NS	NS	NS	NS	NS	NS	NS	NS	NS	NS	NS	0.786734	NS	NS	NS	NS	NS	NS	NS	NS	NS	NS	NS	NS	NS	NS	NS	NS	NS	NS	NS	NS	NS	NS	NS	NS	NS	NS	NS	NS	NS
LOC_Os03g03980	NS	NS	-0.769852	NS	NS	NS	0.648201	NS	0.755845	NS	NS	0.701118	NS	0.684126	NS	NS	NS	NS	NS	0.82649	NS	0.669453	NS	-0.730526	NS	NS	NS	NS	NS	NS	NS	NS	NS	0.642906	NS	NS	NS	NS	NS	NS	NS	NS	NS	NS	NS	NS	NS	NS	0.605837
LOC_Os03g04570	NS	NS	0.630687	-0.706958	NS	NS	-0.634162	NS	-0.608059	NS	NS	NS	NS	NS	NS	NS	NS	NS	NS	NS	NS	NS	0.792512	NS	NS	NS	-0.616124	NS	NS	NS	-0.651377	NS	NS	NS	NS	NS	NS	NS	NS	NS	NS	NS	NS	NS	NS	NS	NS	NS	NS
LOC_Os03g04700	NS	NS	-0.60393	NS	NS	NS	0.70244	NS	NS	NS	NS	NS	NS	NS	NS	NS	NS	NS	NS	0.743756	NS	NS	NS	NS	NS	NS	0.786772	NS	NS	NS	NS	NS	NS	NS	NS	NS	NS	NS	NS	NS	NS	-0.728207	NS	0.620885	NS	NS	NS	NS	NS
LOC_Os03g05110	NS	NS	NS	NS	NS	NS	NS	NS	NS	NS	NS	NS	NS	NS	NS	NS	NS	NS	NS	0.677763	NS	NS	NS	NS	NS	NS	NS	NS	NS	NS	NS	NS	NS	NS	NS	NS	NS	NS	NS	NS	NS	NS	NS	NS	NS	NS	NS	NS	NS
LOC_Os03g05280	NS	NS	NS	NS	NS	NS	0.606796	NS	0.672839	NS	NS	NS	NS	NS	NS	NS	NS	NS	NS	0.609349	NS	NS	NS	NS	NS	NS	NS	NS	NS	NS	NS	NS	NS	NS	NS	NS	NS	NS	NS	NS	NS	NS	NS	NS	NS	NS	NS	NS	NS
LOC_Os03g05300	NS	0.602612	0.614633	NS	NS	NS	NS	NS	NS	NS	NS	-0.679401	NS	-0.650407	NS	NS	NS	NS	NS	NS	NS	NS	NS	0.756335	NS	NS	NS	NS	-0.640898	NS	NS	NS	NS	NS	NS	NS	NS	NS	NS	NS	NS	NS	NS	NS	NS	NS	NS	NS	-0.626565
LOC_Os03g05470	0.636512	0.783294	0.865063	NS	NS	NS	NS	NS	NS	NS	NS	-0.803944	NS	-0.767678	NS	NS	NS	NS	NS	NS	-0.734644	NS	NS	0.654287	NS	NS	NS	NS	NS	NS	NS	NS	NS	NS	NS	NS	NS	NS	NS	NS	NS	NS	-0.723062	-0.669114	NS	NS	NS	NS	NS
LOC_Os03g05530	NS	NS	NS	NS	NS	NS	NS	NS	NS	NS	-0.670639	NS	NS	NS	NS	-0.742083	NS	-0.622313	NS	-0.651344	NS	NS	NS	NS	NS	NS	-0.620526	NS	NS	NS	NS	NS	NS	NS	NS	NS	NS	-0.6431	NS	0.623177	NS	NS	NS	NS	NS	NS	NS	NS	NS
LOC_Os03g05590	NS	NS	NS	-0.707948	NS	NS	-0.673735	NS	NS	NS	NS	NS	NS	NS	NS	NS	NS	NS	-0.668896	NS	NS	NS	NS	NS	NS	NS	-0.692081	NS	NS	NS	NS	NS	-0.819496	-0.647307	NS	-0.70856	NS	-0.668748	NS	NS	NS	NS	NS	NS	NS	NS	NS	-0.634362	NS
LOC_Os03g05840	NS	NS	-0.785068	NS	NS	NS	NS	NS	0.827674	NS	NS	0.729475	NS	NS	NS	NS	NS	NS	NS	0.62853	NS	NS	NS	-0.620901	NS	NS	NS	NS	NS	NS	NS	NS	NS	NS	NS	NS	NS	NS	NS	NS	NS	NS	0.622098	NS	NS	NS	NS	NS	NS
LOC_Os03g05860	NS	-0.801184	-0.861017	NS	0.638361	NS	NS	NS	0.749052	NS	NS	0.947672	NS	0.831291	NS	NS	NS	NS	NS	0.748049	0.818819	0.679741	NS	-0.772659	NS	NS	NS	NS	0.616612	NS	NS	NS	NS	NS	NS	NS	NS	NS	NS	NS	NS	NS	0.789808	NS	NS	NS	NS	NS	0.699922
LOC_Os03g05880	NS	NS	NS	NS	0.614727	NS	NS	NS	NS	NS	NS	NS	NS	NS	NS	NS	NS	-0.637484	NS	NS	NS	0.65296	NS	NS	NS	NS	NS	NS	NS	NS	NS	NS	NS	NS	NS	NS	NS	NS	NS	NS	NS	NS	NS	NS	NS	NS	NS	NS	NS
LOC_Os03g06290	NS	NS	NS	NS	NS	NS	NS	NS	NS	NS	NS	NS	NS	0.781378	NS	NS	NS	NS	NS	0.724454	0.671862	0.705074	NS	NS	NS	NS	NS	NS	NS	NS	NS	NS	NS	NS	NS	NS	NS	NS	NS	NS	NS	NS	NS	NS	NS	NS	NS	NS	NS
LOC_Os03g06330	NS	NS	-0.663116	NS	NS	NS	0.774741	NS	0.698557	NS	NS	NS	NS	0.617973	NS	NS	NS	NS	NS	0.890462	NS	NS	NS	NS	NS	NS	0.661629	NS	NS	NS	NS	NS	NS	NS	NS	NS	NS	NS	NS	NS	NS	NS	NS	NS	NS	NS	NS	NS	NS
LOC_Os03g06350	NS	NS	NS	NS	NS	NS	NS	NS	NS	NS	NS	NS	NS	NS	NS	NS	NS	NS	NS	0.6217	NS	NS	NS	NS	NS	NS	NS	NS	NS	NS	NS	NS	NS	NS	NS	NS	NS	NS	NS	NS	NS	NS	NS	NS	NS	NS	NS	NS	NS
LOC_Os03g07180	NS	NS	NS	NS	NS	NS	NS	NS	NS	NS	NS	NS	NS	NS	NS	NS	NS	NS	NS	0.749488	NS	NS	NS	NS	NS	NS	NS	NS	NS	NS	NS	NS	NS	NS	NS	NS	NS	NS	NS	NS	NS	NS	NS	NS	NS	NS	NS	NS	NS
LOC_Os03g07234	NS	NS	NS	NS	NS	0.702637	NS	-0.744791	NS	0.645086	NS	NS	NS	NS	NS	0.650144	NS	NS	NS	NS	NS	NS	NS	NS	NS	NS	NS	NS	NS	NS	NS	NS	NS	NS	NS	NS	NS	0.606958	NS	NS	NS	NS	NS	NS	NS	NS	NS	NS	NS
LOC_Os03g07380	0.603745	0.85533	0.89947	-0.783052	NS	NS	-0.730844	-0.672669	-0.645544	NS	NS	-0.741467	NS	-0.781207	NS	NS	NS	NS	NS	-0.788043	-0.748646	NS	NS	0.739717	NS	NS	-0.665527	NS	NS	NS	NS	NS	NS	NS	NS	NS	NS	NS	NS	NS	NS	NS	NS	NS	NS	NS	NS	NS	NS
LOC_Os03g07960	NS	NS	-0.789057	NS	NS	NS	NS	NS	0.851267	NS	NS	NS	-0.641279	NS	-0.693938	NS	NS	NS	NS	NS	NS	NS	NS	NS	NS	NS	NS	NS	NS	NS	NS	NS	NS	NS	NS	NS	NS	NS	NS	NS	NS	NS	NS	NS	NS	NS	NS	NS	NS
LOC_Os03g07990	0.633768	0.687178	NS	-0.896326	NS	NS	-0.69772	NS	NS	NS	NS	NS	NS	NS	NS	NS	NS	NS	-0.631608	NS	NS	NS	NS	NS	NS	NS	-0.769426	NS	NS	NS	-0.647429	NS	-0.630624	NS	NS	NS	NS	NS	NS	NS	NS	NS	NS	NS	NS	NS	NS	NS	NS
LOC_Os03g08110	NS	-0.722339	-0.847462	NS	NS	NS	NS	NS	0.815404	NS	NS	0.753844	NS	NS	NS	NS	NS	NS	NS	NS	0.639146	NS	NS	-0.629095	NS	NS	NS	NS	NS	NS	NS	NS	NS	NS	NS	NS	-0.617096	NS	NS	NS	NS	NS	0.749573	NS	NS	NS	NS	NS	NS
LOC_Os03g08284	NS	NS	NS	NS	NS	NS	NS	NS	NS	NS	NS	NS	-0.814036	NS	-0.844472	NS	NS	NS	NS	NS	NS	NS	NS	NS	NS	NS	NS	NS	NS	NS	NS	NS	NS	NS	NS	NS	NS	NS	-0.706595	NS	NS	NS	NS	NS	NS	NS	NS	NS	NS
LOC_Os03g08350	NS	NS	NS	NS	NS	NS	NS	NS	NS	NS	NS	NS	NS	NS	NS	NS	NS	NS	NS	NS	NS	-0.700123	NS	NS	NS	NS	NS	NS	NS	NS	NS	NS	NS	NS	NS	NS	NS	NS	NS	NS	NS	NS	NS	NS	NS	NS	NS	NS	NS
LOC_Os03g08390	NS	NS	-0.673957	NS	NS	NS	0.777889	0.648038	0.785463	NS	NS	NS	NS	NS	NS	NS	NS	NS	NS	0.775934	NS	NS	NS	NS	NS	NS	0.645085	NS	NS	NS	NS	NS	NS	NS	NS	NS	NS	NS	NS	NS	NS	NS	NS	NS	NS	NS	NS	NS	NS
LOC_Os03g08470	NS	NS	0.686746	-0.659611	NS	NS	-0.835447	-0.689417	NS	NS	NS	NS	NS	-0.63619	NS	NS	NS	NS	NS	-0.901397	NS	NS	NS	NS	NS	NS	-0.753847	NS	NS	NS	NS	NS	NS	NS	NS	NS	NS	NS	NS	NS	NS	NS	NS	NS	NS	NS	NS	NS	NS
LOC_Os03g08530	NS	NS	NS	NS	NS	NS	NS	NS	NS	NS	NS	NS	NS	NS	NS	NS	NS	NS	NS	NS	NS	NS	NS	NS	NS	NS	NS	NS	NS	NS	NS	NS	NS	NS	NS	NS	NS	NS	NS	NS	NS	NS	NS	NS	0.63912	NS	NS	NS	NS
LOC_Os03g08540	NS	NS	NS	NS	NS	NS	NS	NS	NS	NS	NS	NS	NS	NS	NS	NS	NS	NS	NS	0.737623	NS	NS	NS	NS	NS	NS	NS	NS	NS	NS	NS	NS	NS	NS	NS	NS	NS	NS	NS	NS	NS	NS	NS	NS	NS	NS	NS	NS	NS
LOC_Os03g08600	NS	NS	NS	NS	NS	NS	NS	NS	NS	NS	NS	NS	NS	NS	NS	NS	NS	NS	NS	0.755308	NS	NS	NS	NS	0.644855	NS	NS	NS	NS	NS	NS	NS	NS	NS	NS	NS	NS	NS	NS	NS	NS	NS	NS	NS	NS	NS	NS	NS	NS
LOC_Os03g08960	NS	NS	NS	NS	NS	NS	NS	NS	NS	NS	NS	NS	NS	NS	NS	NS	NS	NS	NS	0.802974	NS	NS	NS	NS	NS	NS	NS	NS	NS	NS	NS	NS	NS	NS	NS	NS	NS	NS	NS	NS	NS	NS	NS	NS	NS	NS	NS	NS	NS
LOC_Os03g08980	NS	NS	NS	NS	NS	NS	NS	NS	NS	NS	NS	NS	NS	NS	NS	NS	NS	NS	NS	0.707098	NS	NS	NS	NS	NS	NS	NS	NS	NS	NS	NS	NS	NS	NS	NS	NS	NS	NS	NS	NS	NS	NS	NS	NS	NS	NS	NS	NS	NS
LOC_Os03g09070	NS	NS	NS	NS	NS	NS	NS	NS	NS	NS	NS	NS	NS	NS	NS	NS	NS	NS	NS	NS	NS	NS	NS	NS	NS	NS	NS	-0.714731	NS	NS	NS	NS	NS	NS	NS	NS	NS	NS	NS	NS	NS	NS	NS	NS	NS	NS	NS	NS	NS
LOC_Os03g09170	NS	NS	NS	NS	NS	NS	NS	NS	0.661715	NS	NS	NS	NS	NS	NS	NS	NS	NS	NS	NS	NS	NS	NS	NS	NS	NS	NS	NS	NS	NS	NS	NS	NS	NS	NS	NS	NS	NS	NS	NS	NS	NS	NS	NS	NS	NS	NS	NS	NS
LOC_Os03g09850	NS	NS	NS	NS	NS	NS	NS	NS	NS	NS	NS	NS	NS	0.644425	NS	NS	NS	NS	NS	0.853305	NS	NS	NS	NS	NS	NS	NS	NS	NS	NS	NS	NS	NS	NS	NS	NS	NS	NS	NS	NS	NS	NS	NS	NS	NS	NS	NS	NS	NS
LOC_Os03g09900	NS	0.760236	0.845779	NS	NS	NS	NS	NS	-0.658056	NS	NS	-0.953985	NS	-0.819545	NS	NS	NS	NS	NS	-0.646247	-0.874318	NS	NS	0.828351	-0.752615	NS	NS	NS	-0.788627	NS	NS	NS	NS	NS	NS	NS	0.632727	NS	NS	NS	NS	NS	-0.914654	-0.714896	-0.650102	NS	NS	NS	-0.845073
LOC_Os03g10050	NS	NS	NS	NS	NS	NS	-0.699319	NS	NS	NS	NS	NS	NS	NS	NS	NS	NS	NS	NS	-0.610367	NS	NS	NS	NS	NS	NS	-0.774561	NS	NS	NS	NS	NS	NS	NS	NS	NS	NS	NS	-0.754741	0.673805	NS	NS	NS	NS	NS	NS	NS	NS	NS
LOC_Os03g10100	NS	NS	-0.65929	NS	NS	NS	0.616299	NS	0.620953	NS	NS	NS	-0.725296	NS	-0.701091	NS	NS	NS	NS	NS	NS	NS	NS	-0.659759	NS	NS	NS	NS	NS	NS	NS	NS	0.685956	0.705783	NS	NS	NS	0.649129	NS	NS	NS	NS	NS	NS	NS	NS	NS	NS	NS
LOC_Os03g10150	NS	NS	NS	NS	NS	NS	NS	NS	NS	NS	0.703856	NS	NS	NS	NS	0.690026	NS	NS	NS	0.798478	NS	NS	NS	NS	NS	NS	NS	NS	NS	NS	NS	NS	NS	NS	NS	NS	NS	0.702768	NS	NS	NS	NS	NS	NS	NS	0.617474	NS	NS	NS
LOC_Os03g10320	NS	NS	NS	NS	NS	NS	NS	NS	NS	NS	NS	NS	NS	NS	NS	NS	NS	NS	NS	0.823726	NS	NS	NS	NS	NS	NS	NS	NS	NS	NS	NS	NS	NS	NS	NS	NS	NS	NS	NS	NS	NS	NS	NS	NS	NS	NS	NS	NS	NS
LOC_Os03g10880	NS	NS	NS	NS	NS	NS	NS	NS	NS	NS	NS	NS	NS	NS	NS	NS	NS	-0.610442	NS	NS	NS	NS	NS	NS	NS	NS	NS	NS	NS	NS	NS	NS	NS	NS	NS	NS	NS	NS	-0.653868	NS	NS	NS	NS	NS	NS	NS	NS	NS	NS
LOC_Os03g10950	NS	0.787965	0.762764	-0.664057	-0.640656	NS	-0.720095	-0.81818	-0.708667	NS	NS	-0.742009	NS	-0.761523	NS	NS	NS	NS	NS	-0.733111	-0.750419	NS	NS	0.674091	NS	0.6249	NS	NS	NS	NS	NS	NS	NS	NS	NS	NS	NS	NS	NS	NS	NS	NS	NS	NS	NS	NS	NS	NS	NS
LOC_Os03g11020	0.717984	0.792893	0.85204	-0.707205	NS	NS	NS	NS	-0.676962	NS	NS	-0.696949	NS	-0.612825	NS	NS	NS	NS	NS	NS	NS	NS	NS	NS	NS	NS	NS	NS	NS	NS	NS	NS	NS	NS	NS	NS	NS	NS	NS	NS	NS	NS	NS	NS	NS	NS	NS	NS	NS
LOC_Os03g11440	NS	0.765014	0.830775	NS	-0.690708	NS	NS	NS	-0.652144	NS	NS	-0.848408	NS	-0.734079	NS	NS	NS	NS	NS	NS	-0.776203	NS	NS	0.732978	NS	NS	NS	NS	-0.60508	NS	NS	NS	NS	NS	NS	NS	0.643376	NS	NS	NS	NS	NS	-0.84676	NS	NS	NS	NS	NS	-0.714635
LOC_Os03g11900	NS	NS	NS	NS	NS	NS	NS	NS	NS	NS	NS	NS	NS	NS	NS	NS	NS	NS	NS	NS	NS	NS	-0.602667	NS	NS	NS	NS	NS	NS	NS	NS	NS	NS	NS	NS	NS	NS	NS	NS	NS	NS	NS	NS	NS	NS	NS	NS	NS	NS
LOC_Os03g11910	NS	NS	NS	NS	NS	NS	0.675252	NS	NS	NS	NS	0.61424	NS	0.661675	NS	NS	NS	NS	NS	0.917732	NS	NS	NS	-0.605193	NS	NS	NS	NS	NS	NS	NS	NS	NS	NS	NS	NS	NS	NS	NS	NS	NS	NS	NS	NS	NS	NS	NS	NS	NS
LOC_Os03g12030	NS	-0.650133	NS	0.689287	NS	NS	0.645631	NS	NS	NS	NS	NS	NS	0.679308	NS	NS	NS	NS	NS	0.840933	0.705809	NS	NS	NS	NS	NS	0.736767	NS	NS	NS	NS	NS	0.61153	0.688162	NS	NS	NS	0.658054	NS	NS	NS	NS	NS	NS	NS	NS	NS	NS	NS
LOC_Os03g12250	NS	NS	NS	NS	NS	NS	NS	NS	NS	NS	NS	NS	NS	NS	NS	NS	NS	NS	NS	0.740559	NS	NS	NS	NS	NS	NS	NS	NS	NS	NS	NS	NS	NS	NS	NS	NS	NS	NS	NS	NS	NS	NS	NS	NS	NS	NS	NS	NS	NS
LOC_Os03g12500	NS	NS	NS	NS	NS	NS	NS	NS	NS	NS	NS	NS	NS	NS	NS	NS	NS	NS	NS	NS	NS	NS	NS	NS	NS	NS	NS	NS	NS	-0.781244	NS	NS	NS	NS	NS	NS	NS	NS	NS	NS	NS	NS	NS	NS	NS	NS	NS	NS	NS
LOC_Os03g12530	NS	NS	NS	NS	NS	NS	NS	NS	NS	NS	NS	NS	NS	NS	NS	NS	NS	NS	NS	NS	NS	NS	NS	NS	NS	NS	NS	NS	NS	NS	NS	NS	NS	NS	NS	NS	NS	NS	-0.782562	NS	NS	NS	NS	NS	NS	NS	NS	NS	NS
LOC_Os03g12730	NS	NS	NS	NS	NS	NS	NS	NS	NS	NS	NS	NS	NS	NS	NS	NS	NS	NS	NS	0.826404	NS	NS	NS	NS	NS	NS	NS	NS	NS	NS	NS	NS	NS	NS	NS	NS	NS	NS	NS	NS	NS	NS	NS	NS	NS	NS	NS	NS	NS
LOC_Os03g12860	NS	NS	NS	NS	NS	NS	NS	NS	NS	NS	NS	NS	NS	NS	NS	NS	NS	NS	NS	0.800768	NS	NS	NS	NS	NS	NS	NS	NS	NS	NS	NS	NS	NS	NS	NS	NS	NS	NS	NS	NS	NS	NS	NS	NS	NS	NS	NS	NS	NS
LOC_Os03g13300	NS	0.681112	0.810859	NS	NS	NS	NS	NS	-0.63269	NS	NS	-0.657274	NS	NS	NS	NS	NS	NS	NS	NS	NS	NS	NS	NS	NS	NS	NS	NS	NS	NS	NS	NS	NS	NS	NS	NS	NS	NS	NS	NS	NS	NS	-0.619023	NS	NS	NS	NS	NS	NS
LOC_Os03g13560	-0.633413	-0.634275	-0.709811	0.737302	NS	NS	NS	NS	0.617962	NS	NS	NS	NS	NS	NS	NS	NS	NS	NS	NS	NS	NS	-0.686662	NS	NS	NS	NS	NS	NS	NS	0.700632	NS	0.611989	NS	NS	0.677283	NS	NS	NS	NS	NS	NS	NS	NS	NS	NS	NS	NS	NS
LOC_Os03g14050	NS	NS	NS	NS	NS	NS	NS	NS	NS	NS	NS	NS	NS	NS	NS	NS	NS	NS	NS	0.664144	NS	NS	NS	NS	NS	NS	NS	NS	NS	NS	NS	NS	NS	NS	NS	NS	NS	NS	NS	NS	NS	NS	NS	NS	NS	NS	NS	NS	NS
LOC_Os03g14180	NS	NS	NS	NS	NS	NS	NS	NS	NS	NS	NS	NS	NS	NS	NS	NS	NS	NS	NS	0.749732	NS	NS	NS	NS	NS	NS	NS	NS	NS	NS	NS	NS	NS	NS	NS	NS	NS	NS	NS	NS	NS	NS	NS	NS	NS	NS	NS	NS	NS
LOC_Os03g14250	NS	NS	NS	NS	NS	NS	NS	NS	NS	NS	NS	0.637493	NS	NS	NS	NS	NS	NS	NS	0.785369	NS	NS	NS	NS	NS	NS	NS	NS	NS	NS	NS	NS	NS	NS	NS	NS	NS	NS	NS	NS	NS	NS	NS	NS	NS	NS	NS	NS	NS
LOC_Os03g14460	NS	NS	NS	NS	NS	NS	NS	NS	NS	NS	NS	NS	NS	NS	NS	NS	NS	NS	NS	NS	NS	NS	NS	NS	NS	NS	NS	NS	NS	NS	NS	NS	NS	NS	NS	NS	-0.635062	NS	NS	NS	NS	NS	NS	NS	0.813149	NS	NS	NS	NS
LOC_Os03g14720	NS	NS	NS	NS	NS	NS	NS	NS	NS	NS	NS	NS	NS	NS	NS	NS	NS	NS	NS	NS	NS	NS	NS	NS	NS	NS	NS	NS	NS	NS	NS	NS	NS	NS	NS	NS	NS	NS	NS	NS	NS	-0.642272	NS	NS	NS	NS	NS	NS	NS
LOC_Os03g15340	NS	NS	NS	NS	NS	NS	NS	NS	NS	NS	NS	NS	NS	0.643572	NS	NS	NS	NS	NS	0.856642	NS	NS	NS	NS	NS	NS	NS	NS	NS	NS	NS	NS	NS	NS	NS	NS	NS	NS	NS	NS	NS	NS	NS	NS	NS	NS	NS	NS	NS
LOC_Os03g15970	NS	NS	NS	NS	NS	NS	NS	NS	0.718399	NS	NS	NS	NS	NS	NS	NS	NS	NS	NS	0.678288	NS	NS	NS	NS	NS	NS	NS	NS	NS	NS	NS	NS	NS	NS	NS	NS	NS	NS	NS	NS	NS	NS	NS	NS	NS	NS	NS	NS	NS
LOC_Os03g16020	NS	NS	NS	NS	NS	NS	NS	NS	NS	NS	NS	NS	NS	NS	NS	NS	NS	NS	NS	0.834709	NS	NS	NS	NS	NS	NS	NS	NS	NS	NS	NS	NS	NS	NS	NS	NS	NS	NS	NS	NS	NS	NS	NS	NS	NS	NS	NS	NS	NS
LOC_Os03g16030	NS	NS	NS	NS	NS	NS	0.629408	NS	NS	NS	NS	NS	NS	0.621152	NS	NS	NS	NS	NS	0.886331	NS	NS	NS	NS	NS	NS	NS	NS	NS	NS	NS	NS	NS	NS	NS	NS	NS	NS	NS	NS	NS	NS	NS	NS	NS	NS	NS	NS	NS
LOC_Os03g16334	NS	NS	NS	NS	NS	NS	NS	NS	NS	NS	NS	NS	NS	0.623779	NS	NS	NS	NS	NS	0.839833	NS	NS	NS	-0.753264	0.663903	NS	NS	NS	NS	NS	NS	NS	0.643467	0.710295	NS	NS	NS	0.714671	NS	NS	NS	NS	NS	NS	NS	0.604407	NS	NS	0.674453
LOC_Os03g16350	NS	NS	-0.602196	NS	NS	NS	0.745618	NS	0.605651	NS	NS	NS	NS	0.686821	NS	NS	NS	NS	NS	0.894479	0.663953	NS	NS	NS	NS	NS	0.665004	NS	NS	NS	NS	NS	NS	NS	NS	NS	NS	NS	NS	NS	NS	NS	NS	NS	NS	NS	NS	NS	NS
LOC_Os03g16460	NS	0.740998	0.775689	-0.615226	-0.613235	NS	NS	NS	NS	NS	NS	NS	NS	NS	NS	NS	NS	NS	NS	NS	NS	NS	NS	NS	NS	NS	NS	NS	NS	NS	NS	NS	NS	NS	NS	NS	NS	NS	NS	NS	NS	NS	NS	NS	NS	NS	NS	NS	NS
LOC_Os03g16610	NS	NS	NS	NS	NS	NS	NS	NS	NS	NS	NS	NS	NS	NS	NS	NS	NS	NS	NS	0.732896	NS	NS	NS	NS	NS	NS	NS	NS	NS	NS	NS	NS	NS	NS	NS	NS	NS	NS	NS	NS	NS	NS	NS	NS	NS	NS	NS	NS	NS
LOC_Os03g16700	-0.687618	-0.841699	-0.951564	0.707572	NS	NS	0.619892	0.603008	0.798948	NS	NS	0.76849	NS	0.702445	-0.648514	NS	NS	NS	NS	NS	0.636043	NS	NS	-0.661065	NS	NS	NS	NS	NS	NS	NS	NS	NS	NS	NS	NS	NS	NS	NS	NS	NS	NS	NS	NS	NS	NS	NS	NS	NS
LOC_Os03g16780	0.706148	0.727096	0.728264	-0.901961	NS	NS	-0.812721	NS	-0.655824	NS	NS	NS	NS	NS	NS	NS	NS	NS	-0.710178	NS	NS	NS	0.624909	NS	NS	NS	-0.736901	NS	NS	NS	-0.632422	NS	-0.64964	NS	NS	-0.675532	NS	NS	NS	NS	NS	NS	NS	NS	NS	NS	NS	NS	NS
LOC_Os03g16920	NS	NS	NS	NS	NS	NS	0.607502	NS	NS	NS	NS	NS	NS	NS	NS	NS	NS	NS	NS	0.889319	NS	NS	NS	NS	NS	NS	NS	NS	NS	NS	NS	NS	NS	NS	NS	NS	NS	NS	NS	NS	NS	NS	NS	NS	NS	NS	NS	NS	NS
LOC_Os03g17164	NS	NS	NS	NS	NS	NS	NS	NS	NS	NS	NS	NS	NS	NS	NS	NS	NS	NS	NS	0.604929	NS	NS	NS	NS	NS	NS	NS	NS	NS	NS	NS	NS	NS	NS	NS	NS	NS	NS	NS	NS	NS	NS	NS	NS	NS	NS	NS	NS	NS
LOC_Os03g17480	NS	NS	NS	-0.678868	NS	NS	-0.775374	NS	NS	NS	NS	NS	NS	NS	NS	NS	NS	NS	-0.775204	-0.649989	NS	NS	NS	NS	NS	NS	-0.937938	NS	NS	NS	NS	0.65622	NS	NS	NS	NS	NS	-0.646631	NS	0.855047	NS	NS	NS	NS	NS	-0.63063	NS	NS	NS
LOC_Os03g17590	NS	-0.625318	-0.771352	NS	NS	NS	NS	NS	0.708421	NS	NS	0.622734	-0.726979	NS	-0.731423	NS	NS	NS	NS	NS	NS	NS	NS	NS	NS	NS	NS	NS	NS	NS	NS	NS	NS	NS	NS	NS	NS	NS	NS	NS	NS	NS	NS	NS	NS	NS	NS	NS	NS
LOC_Os03g17790	NS	NS	NS	NS	NS	NS	NS	NS	NS	NS	NS	NS	NS	NS	NS	NS	NS	NS	NS	0.859612	NS	NS	NS	NS	NS	NS	NS	NS	NS	NS	NS	NS	NS	NS	NS	NS	NS	NS	NS	NS	NS	NS	NS	NS	NS	NS	NS	NS	NS
LOC_Os03g17800	NS	NS	-0.63752	NS	NS	NS	0.775072	0.610435	0.746904	NS	NS	NS	NS	NS	NS	NS	NS	NS	NS	0.773256	NS	NS	NS	NS	NS	NS	0.614057	NS	NS	NS	NS	NS	NS	NS	NS	NS	NS	NS	NS	NS	NS	NS	NS	NS	NS	NS	NS	NS	NS
LOC_Os03g17850	NS	NS	NS	NS	NS	NS	NS	NS	NS	NS	NS	NS	NS	NS	NS	NS	NS	NS	NS	0.72737	NS	NS	NS	NS	NS	NS	NS	NS	NS	NS	NS	NS	NS	NS	NS	NS	NS	NS	NS	NS	NS	NS	NS	NS	NS	NS	NS	NS	NS
LOC_Os03g18190	NS	NS	NS	NS	NS	NS	0.616642	NS	NS	NS	NS	NS	NS	NS	NS	NS	NS	NS	NS	0.679967	NS	NS	NS	NS	NS	NS	NS	NS	NS	NS	NS	NS	NS	NS	NS	NS	NS	NS	NS	-0.732543	NS	NS	NS	NS	NS	NS	NS	NS	NS
LOC_Os03g18300	NS	NS	NS	NS	NS	NS	NS	NS	NS	NS	NS	NS	NS	NS	NS	NS	NS	NS	NS	0.881373	NS	NS	NS	NS	NS	NS	NS	NS	NS	NS	NS	NS	NS	NS	NS	NS	NS	NS	NS	NS	NS	NS	NS	NS	NS	NS	NS	NS	NS
LOC_Os03g18520	NS	NS	NS	NS	NS	NS	NS	-0.78037	NS	NS	NS	NS	NS	-0.653501	NS	NS	NS	NS	NS	NS	NS	NS	NS	NS	NS	NS	NS	NS	NS	NS	NS	NS	NS	NS	NS	NS	NS	NS	NS	NS	NS	NS	NS	NS	NS	NS	NS	NS	NS
LOC_Os03g18600	NS	NS	0.663965	-0.630023	NS	NS	-0.868833	-0.797616	-0.747359	NS	NS	NS	NS	NS	NS	NS	NS	NS	NS	-0.804011	NS	NS	NS	NS	NS	NS	-0.672501	NS	NS	NS	NS	NS	NS	NS	NS	NS	NS	NS	NS	NS	NS	NS	NS	NS	NS	NS	NS	NS	NS
LOC_Os03g18710	NS	NS	NS	NS	NS	NS	-0.720191	NS	NS	NS	NS	NS	NS	NS	NS	NS	NS	NS	NS	-0.675247	NS	NS	NS	NS	NS	NS	-0.62063	NS	NS	NS	NS	NS	-0.642896	NS	NS	NS	NS	NS	NS	NS	NS	NS	NS	NS	NS	NS	NS	NS	NS
LOC_Os03g18850	NS	NS	NS	NS	-0.692781	NS	NS	NS	NS	NS	NS	NS	NS	NS	NS	NS	NS	NS	NS	NS	-0.631157	NS	NS	NS	NS	NS	NS	NS	NS	NS	NS	NS	-0.761533	NS	-0.624831	NS	NS	NS	NS	NS	NS	NS	NS	NS	NS	NS	NS	-0.695211	NS
LOC_Os03g18980	NS	NS	NS	NS	NS	NS	NS	NS	NS	NS	NS	NS	NS	NS	NS	NS	NS	NS	NS	0.734947	NS	NS	NS	NS	NS	NS	NS	NS	NS	NS	NS	NS	NS	NS	NS	NS	NS	NS	NS	NS	NS	NS	NS	NS	NS	NS	NS	NS	NS
LOC_Os03g19090	NS	NS	NS	NS	NS	NS	NS	NS	NS	NS	NS	NS	NS	NS	NS	NS	NS	NS	NS	NS	0.6873	NS	NS	-0.714914	0.837956	NS	NS	NS	0.721475	NS	NS	NS	NS	NS	NS	NS	NS	0.750132	NS	NS	NS	NS	0.60332	0.69732	NS	NS	NS	NS	0.735528
LOC_Os03g19120	NS	NS	NS	NS	NS	NS	NS	NS	NS	NS	NS	0.622504	NS	NS	NS	NS	NS	NS	NS	0.697015	NS	0.722773	NS	NS	NS	NS	NS	NS	NS	NS	NS	NS	0.633012	NS	NS	NS	NS	NS	NS	NS	NS	NS	NS	NS	NS	NS	NS	0.614617	NS
LOC_Os03g19290	NS	NS	NS	NS	NS	NS	NS	NS	NS	NS	NS	NS	NS	NS	NS	NS	NS	NS	NS	0.767572	NS	NS	NS	NS	NS	NS	NS	NS	NS	NS	NS	NS	NS	NS	NS	NS	NS	NS	NS	NS	NS	NS	NS	NS	NS	NS	NS	NS	NS
LOC_Os03g19370	NS	NS	0.646994	NS	NS	NS	NS	NS	NS	NS	NS	-0.682244	NS	NS	NS	NS	NS	NS	NS	NS	NS	NS	NS	NS	-0.634521	NS	NS	NS	-0.837031	NS	NS	NS	NS	NS	NS	NS	NS	NS	NS	NS	NS	NS	-0.639849	-0.748643	NS	NS	NS	NS	-0.611547
LOC_Os03g19709	NS	NS	NS	NS	NS	NS	NS	NS	NS	NS	NS	NS	NS	NS	NS	NS	NS	NS	NS	NS	NS	NS	NS	NS	-0.638638	NS	NS	NS	NS	NS	0.608115	NS	NS	NS	NS	NS	NS	NS	NS	NS	NS	NS	NS	NS	NS	NS	NS	NS	NS
LOC_Os03g19850	NS	NS	NS	NS	NS	NS	NS	-0.665416	NS	NS	NS	NS	NS	NS	NS	NS	NS	NS	NS	NS	NS	NS	NS	NS	NS	NS	NS	NS	NS	NS	NS	NS	NS	NS	NS	NS	NS	NS	NS	NS	0.753683	0.637184	NS	NS	NS	NS	NS	NS	NS
LOC_Os03g20090	NS	NS	NS	NS	NS	NS	NS	NS	NS	0.617841	NS	NS	NS	NS	NS	NS	NS	NS	NS	NS	NS	NS	0.636369	NS	NS	NS	NS	0.603405	NS	NS	NS	NS	NS	NS	NS	NS	NS	NS	NS	NS	NS	NS	NS	NS	NS	NS	NS	NS	NS
LOC_Os03g20120	NS	NS	NS	NS	NS	NS	0.637578	NS	NS	NS	NS	NS	NS	NS	NS	NS	NS	NS	NS	0.85816	NS	NS	NS	-0.629051	NS	NS	0.606093	NS	NS	NS	NS	NS	NS	NS	NS	NS	NS	0.647391	NS	NS	NS	NS	NS	NS	NS	NS	NS	NS	NS
LOC_Os03g20760	NS	NS	NS	NS	NS	NS	NS	NS	NS	NS	NS	NS	NS	NS	NS	NS	NS	NS	NS	NS	NS	NS	NS	NS	NS	NS	NS	NS	NS	NS	NS	NS	NS	NS	NS	NS	NS	NS	NS	NS	NS	NS	NS	NS	NS	NS	NS	NS	NS
LOC_Os03g21030	NS	0.859498	0.820276	NS	-0.737471	NS	NS	NS	-0.823462	NS	NS	-0.750672	NS	-0.625952	0.678978	NS	NS	NS	NS	NS	-0.757809	NS	NS	0.763192	NS	0.615543	NS	NS	NS	NS	NS	NS	NS	NS	NS	NS	NS	NS	NS	NS	NS	NS	-0.691906	NS	NS	NS	NS	NS	-0.607791
LOC_Os03g21230	NS	0.65855	0.797718	NS	NS	NS	NS	-0.716351	-0.731198	NS	NS	-0.853251	NS	-0.751417	NS	NS	NS	NS	NS	-0.684827	NS	-0.65582	NS	NS	NS	NS	NS	NS	NS	NS	NS	NS	NS	NS	NS	NS	NS	NS	NS	NS	NS	NS	NS	NS	NS	NS	NS	NS	NS
LOC_Os03g21260	NS	NS	NS	NS	NS	NS	NS	NS	NS	NS	NS	NS	NS	NS	NS	NS	NS	NS	NS	0.60373	NS	NS	NS	NS	NS	NS	NS	NS	NS	NS	NS	NS	NS	NS	NS	NS	NS	NS	NS	NS	NS	NS	NS	NS	NS	NS	NS	NS	NS
LOC_Os03g21419	NS	NS	NS	NS	NS	NS	NS	NS	NS	NS	NS	NS	NS	NS	NS	NS	NS	NS	-0.749261	NS	NS	NS	NS	NS	NS	NS	-0.649551	NS	NS	NS	NS	0.715951	NS	NS	NS	NS	NS	NS	NS	0.815766	NS	NS	0.637877	NS	NS	NS	0.741536	NS	NS
LOC_Os03g21710	NS	0.828208	0.882743	NS	NS	NS	NS	NS	NS	NS	NS	-0.795777	NS	-0.786587	NS	NS	NS	NS	NS	-0.643496	-0.786982	NS	NS	0.863537	-0.698271	NS	NS	NS	-0.706801	NS	NS	NS	NS	NS	NS	NS	NS	NS	NS	NS	NS	NS	-0.687459	-0.710488	NS	NS	NS	NS	-0.739324
LOC_Os03g21890	-0.644008	-0.8754	-0.921782	0.731628	NS	NS	0.741052	0.70376	0.720711	NS	NS	0.803339	-0.611344	0.928811	-0.702374	NS	NS	NS	NS	0.862562	0.780801	NS	NS	-0.777085	NS	NS	0.60503	NS	NS	NS	NS	NS	NS	0.620227	NS	NS	NS	NS	NS	NS	NS	-0.616175	NS	NS	NS	NS	NS	NS	NS
LOC_Os03g22200	NS	NS	-0.629949	NS	NS	NS	0.64533	NS	0.696942	NS	NS	0.61208	NS	NS	NS	NS	NS	NS	NS	0.848266	NS	NS	NS	-0.627112	NS	NS	NS	NS	NS	NS	NS	NS	NS	NS	NS	NS	NS	0.60348	NS	NS	NS	NS	NS	NS	NS	NS	NS	NS	NS
LOC_Os03g22210	NS	NS	NS	NS	NS	NS	NS	NS	NS	NS	NS	NS	NS	NS	NS	NS	NS	NS	NS	NS	NS	NS	NS	NS	NS	NS	NS	NS	NS	NS	NS	NS	NS	NS	NS	NS	NS	NS	-0.606824	NS	NS	NS	NS	NS	NS	NS	NS	NS	NS
LOC_Os03g22790	NS	-0.733395	-0.747095	NS	NS	NS	NS	NS	NS	NS	NS	0.801123	NS	0.948377	NS	NS	NS	NS	NS	0.838765	0.71744	0.677664	NS	-0.761269	NS	NS	NS	NS	NS	NS	NS	NS	NS	NS	NS	NS	NS	NS	NS	NS	NS	NS	NS	NS	NS	NS	NS	NS	0.660419
LOC_Os03g23110	NS	NS	NS	NS	NS	NS	NS	NS	NS	NS	NS	NS	NS	NS	NS	NS	NS	NS	NS	NS	NS	NS	NS	NS	NS	NS	NS	NS	NS	NS	NS	NS	NS	NS	NS	NS	NS	NS	NS	NS	NS	NS	NS	NS	NS	NS	NS	NS	NS
LOC_Os03g24070	NS	NS	NS	NS	NS	NS	NS	NS	NS	NS	0.634462	NS	NS	NS	NS	0.643675	NS	NS	NS	0.810524	NS	NS	NS	NS	NS	NS	NS	NS	NS	NS	NS	NS	NS	NS	NS	NS	NS	0.66401	NS	NS	NS	NS	NS	NS	NS	NS	NS	0.627539	NS
LOC_Os03g24560	NS	NS	NS	0.65865	NS	NS	0.734372	0.77993	NS	NS	NS	NS	-0.730443	0.724815	-0.708667	NS	NS	NS	NS	0.632249	NS	NS	NS	NS	NS	-0.642382	NS	NS	NS	NS	NS	NS	NS	NS	NS	NS	NS	NS	NS	NS	NS	-0.631546	NS	NS	NS	NS	NS	NS	NS
LOC_Os03g24730	NS	NS	0.695309	-0.746272	NS	NS	-0.77621	NS	-0.687194	NS	NS	NS	NS	NS	NS	NS	NS	NS	NS	NS	NS	NS	NS	NS	NS	NS	-0.638002	NS	NS	NS	NS	NS	NS	NS	NS	NS	NS	NS	NS	NS	NS	NS	NS	NS	NS	NS	NS	NS	NS
LOC_Os03g24870	NS	0.693779	0.758327	NS	-0.772559	NS	NS	NS	-0.774375	NS	NS	-0.714625	NS	NS	0.637096	NS	NS	NS	NS	NS	-0.683314	NS	NS	0.698831	NS	NS	NS	NS	NS	NS	NS	NS	NS	NS	NS	NS	0.6365	NS	NS	NS	NS	NS	-0.775001	NS	NS	NS	NS	NS	-0.649491
LOC_Os03g25150	NS	NS	NS	NS	NS	NS	NS	NS	NS	NS	NS	NS	NS	NS	NS	NS	NS	NS	NS	0.78212	NS	NS	NS	NS	NS	NS	NS	NS	NS	NS	NS	NS	NS	NS	NS	NS	NS	NS	NS	NS	NS	NS	NS	NS	NS	NS	NS	NS	NS
LOC_Os03g25850	-0.746867	-0.89053	-0.808957	0.608043	0.710156	NS	NS	NS	NS	NS	NS	0.688995	NS	0.772656	NS	NS	NS	NS	NS	NS	0.793968	NS	NS	-0.670101	NS	NS	NS	NS	NS	NS	NS	NS	NS	NS	NS	NS	NS	NS	NS	NS	NS	NS	0.62209	NS	NS	NS	NS	NS	NS
LOC_Os03g26044	0.706241	0.87648	0.870962	-0.692877	-0.693119	NS	NS	NS	NS	NS	NS	-0.737044	NS	-0.796503	NS	NS	NS	NS	NS	NS	-0.735823	NS	NS	0.668841	NS	NS	NS	NS	NS	NS	NS	NS	NS	NS	NS	NS	NS	NS	NS	NS	NS	NS	NS	NS	NS	NS	NS	NS	NS
LOC_Os03g26229	NS	NS	NS	NS	NS	NS	NS	NS	NS	NS	-0.699164	NS	NS	NS	NS	NS	NS	NS	NS	NS	-0.723908	NS	NS	NS	-0.623285	NS	NS	NS	NS	NS	NS	NS	NS	NS	NS	NS	NS	NS	NS	NS	NS	NS	-0.609208	-0.746554	NS	NS	NS	NS	NS
LOC_Os03g26350	NS	NS	NS	NS	NS	NS	NS	NS	NS	NS	NS	NS	NS	NS	NS	NS	NS	NS	NS	NS	NS	NS	NS	NS	NS	NS	NS	NS	NS	NS	NS	NS	NS	NS	NS	NS	NS	NS	0.628503	NS	NS	NS	NS	NS	NS	NS	NS	NS	NS
LOC_Os03g26490	NS	NS	NS	NS	NS	NS	NS	NS	NS	NS	NS	NS	NS	NS	NS	NS	NS	NS	NS	0.867812	NS	NS	NS	NS	NS	NS	NS	NS	NS	NS	NS	NS	NS	NS	NS	NS	NS	NS	NS	NS	NS	NS	NS	NS	NS	NS	NS	NS	NS
LOC_Os03g27040	NS	NS	NS	NS	NS	NS	NS	NS	NS	NS	-0.736949	NS	NS	NS	NS	-0.662235	NS	-0.744685	NS	NS	NS	NS	NS	NS	NS	NS	NS	NS	NS	NS	NS	NS	NS	NS	NS	NS	NS	NS	NS	NS	NS	NS	NS	NS	NS	NS	NS	NS	NS
LOC_Os03g27110	NS	NS	NS	NS	NS	NS	NS	NS	NS	NS	NS	NS	NS	NS	NS	NS	NS	NS	NS	NS	NS	NS	NS	NS	NS	NS	NS	NS	NS	NS	NS	NS	NS	NS	NS	NS	NS	NS	0.646648	NS	NS	NS	-0.691913	NS	NS	NS	NS	NS	NS
LOC_Os03g27120	NS	NS	NS	NS	NS	NS	-0.619175	NS	NS	NS	-0.630936	NS	NS	NS	NS	-0.654933	NS	NS	NS	-0.803723	NS	NS	NS	NS	NS	NS	-0.729124	NS	NS	NS	NS	NS	NS	NS	NS	NS	NS	-0.673414	-0.647505	0.627844	NS	NS	NS	NS	NS	-0.611648	NS	NS	NS
LOC_Os03g29410	NS	0.764594	0.784011	NS	-0.721842	NS	NS	NS	-0.670015	NS	NS	-0.83208	NS	-0.7991	NS	NS	NS	NS	NS	-0.703792	-0.931795	NS	NS	0.900556	-0.813278	NS	NS	NS	-0.688228	NS	NS	NS	NS	NS	NS	NS	NS	NS	NS	NS	NS	NS	-0.787855	-0.642304	-0.606377	NS	NS	NS	-0.885774
LOC_Os03g29770	NS	0.637141	0.843395	NS	NS	NS	NS	NS	-0.729748	NS	NS	-0.691685	NS	NS	NS	NS	NS	NS	NS	NS	NS	NS	NS	NS	NS	NS	NS	NS	NS	NS	NS	NS	NS	NS	NS	NS	NS	NS	NS	NS	NS	NS	-0.665632	NS	NS	NS	NS	NS	NS
LOC_Os03g29920	NS	NS	NS	NS	NS	NS	NS	NS	NS	NS	NS	NS	NS	NS	NS	NS	NS	NS	NS	0.744108	NS	NS	NS	NS	NS	NS	NS	NS	NS	NS	NS	NS	NS	NS	NS	NS	NS	NS	NS	NS	NS	NS	NS	NS	NS	NS	NS	NS	NS
LOC_Os03g30260	0.730293	0.607671	0.638118	-0.663845	NS	NS	NS	NS	NS	NS	NS	NS	NS	NS	NS	NS	NS	NS	NS	NS	NS	NS	0.679715	NS	NS	NS	NS	NS	NS	NS	-0.763302	NS	-0.70552	-0.654952	NS	-0.731537	NS	NS	NS	NS	NS	NS	NS	NS	NS	NS	NS	NS	NS
LOC_Os03g30420	-0.609738	-0.659189	NS	0.707153	NS	NS	NS	NS	NS	NS	NS	NS	NS	0.686919	NS	NS	NS	NS	NS	0.602755	0.628351	NS	NS	NS	NS	-0.777517	0.618589	NS	NS	NS	NS	NS	NS	NS	NS	NS	NS	NS	NS	NS	NS	NS	NS	NS	NS	NS	NS	NS	NS
LOC_Os03g30470	NS	NS	NS	NS	NS	NS	NS	NS	NS	NS	NS	NS	NS	NS	NS	NS	NS	NS	NS	0.759463	0.660136	NS	NS	NS	NS	NS	NS	NS	NS	NS	NS	NS	NS	0.602635	NS	NS	NS	0.635099	NS	NS	NS	NS	NS	NS	NS	NS	NS	NS	NS
LOC_Os03g30950	NS	NS	NS	NS	NS	NS	NS	NS	NS	NS	NS	NS	NS	NS	NS	NS	NS	NS	NS	0.755905	NS	NS	NS	NS	NS	NS	NS	NS	NS	NS	NS	NS	NS	NS	NS	NS	NS	NS	NS	NS	NS	NS	NS	NS	NS	NS	NS	NS	NS
LOC_Os03g31090	NS	NS	0.632413	NS	NS	NS	NS	NS	NS	NS	NS	-0.622523	NS	NS	NS	NS	NS	NS	NS	NS	NS	NS	NS	NS	NS	NS	NS	NS	NS	NS	NS	NS	NS	NS	NS	NS	NS	NS	NS	NS	NS	0.716375	-0.62676	-0.742617	NS	NS	NS	NS	NS
LOC_Os03g31510	0.638007	0.662661	0.758157	-0.670652	NS	NS	NS	NS	NS	NS	NS	-0.632175	NS	-0.62203	NS	NS	NS	NS	NS	-0.686317	NS	NS	NS	NS	NS	NS	-0.629358	NS	NS	NS	NS	NS	NS	NS	NS	NS	NS	NS	NS	NS	NS	NS	NS	NS	NS	NS	NS	NS	NS
LOC_Os03g31944	NS	NS	NS	NS	NS	NS	NS	NS	NS	NS	NS	NS	NS	NS	NS	NS	NS	NS	NS	NS	NS	NS	NS	NS	NS	NS	NS	NS	NS	NS	NS	NS	NS	NS	NS	NS	NS	NS	NS	NS	NS	NS	NS	NS	NS	NS	NS	NS	NS
LOC_Os03g32560	NS	NS	NS	0.640938	NS	NS	NS	NS	NS	NS	NS	NS	NS	NS	NS	NS	NS	NS	NS	NS	NS	NS	NS	NS	NS	NS	NS	NS	NS	NS	NS	NS	NS	NS	NS	NS	NS	NS	NS	NS	NS	NS	NS	NS	NS	NS	NS	NS	NS
LOC_Os03g36130	NS	NS	NS	NS	NS	NS	NS	NS	NS	NS	NS	NS	NS	NS	NS	NS	NS	NS	NS	NS	NS	NS	NS	NS	-0.666498	NS	NS	NS	-0.841687	NS	NS	NS	NS	NS	NS	NS	NS	NS	NS	NS	NS	NS	-0.626434	-0.666841	-0.621972	NS	NS	NS	-0.631368
LOC_Os03g37394	NS	NS	NS	NS	NS	NS	NS	NS	NS	NS	NS	NS	NS	NS	NS	NS	NS	-0.780483	NS	NS	NS	NS	NS	NS	NS	NS	NS	NS	NS	NS	NS	NS	NS	NS	NS	NS	NS	NS	NS	NS	NS	NS	NS	NS	NS	NS	NS	NS	NS
LOC_Os03g37864	NS	NS	NS	NS	NS	NS	NS	NS	NS	NS	NS	NS	-0.840043	NS	-0.841715	NS	NS	NS	NS	NS	NS	NS	NS	NS	NS	NS	NS	NS	NS	NS	NS	NS	NS	NS	NS	NS	NS	NS	-0.710575	NS	NS	NS	NS	NS	NS	NS	NS	NS	NS
LOC_Os03g38350	NS	NS	NS	-0.627929	NS	NS	NS	NS	NS	0.650985	NS	NS	NS	NS	NS	NS	NS	NS	-0.66113	NS	NS	NS	NS	NS	NS	NS	-0.68763	NS	NS	NS	NS	NS	NS	NS	NS	NS	NS	NS	NS	0.753828	NS	NS	NS	NS	NS	NS	NS	NS	NS
LOC_Os03g40380	NS	NS	NS	NS	NS	NS	NS	NS	NS	NS	NS	NS	NS	NS	NS	NS	NS	NS	NS	NS	NS	NS	NS	NS	NS	NS	NS	NS	NS	NS	NS	NS	NS	NS	NS	NS	NS	NS	NS	NS	NS	NS	NS	NS	NS	NS	NS	NS	NS
LOC_Os03g40710	0.726514	NS	0.742148	NS	NS	NS	NS	NS	NS	NS	NS	-0.66676	NS	NS	NS	NS	NS	NS	NS	NS	NS	-0.72304	NS	NS	NS	NS	NS	NS	NS	NS	NS	NS	NS	NS	NS	NS	NS	NS	NS	NS	NS	NS	-0.677432	NS	NS	NS	NS	NS	NS
LOC_Os03g40770	0.696951	0.721867	0.850112	-0.674379	NS	NS	NS	NS	NS	NS	NS	-0.6846	NS	-0.663217	NS	NS	NS	NS	NS	-0.709398	NS	-0.650374	NS	NS	NS	NS	NS	NS	NS	NS	NS	NS	NS	-0.720372	NS	NS	NS	NS	NS	NS	NS	NS	NS	NS	NS	NS	NS	NS	NS
LOC_Os03g41060	NS	NS	NS	NS	NS	NS	0.660845	NS	NS	NS	NS	NS	NS	NS	NS	NS	NS	NS	NS	0.875665	NS	NS	NS	NS	NS	NS	0.631546	NS	NS	NS	NS	NS	NS	NS	NS	NS	NS	NS	NS	NS	NS	NS	NS	NS	NS	NS	NS	NS	NS
LOC_Os03g41064	NS	NS	-0.718398	NS	NS	NS	0.637106	NS	0.781276	NS	NS	0.624926	NS	NS	NS	0.615051	NS	NS	NS	0.800808	NS	NS	NS	-0.703203	NS	NS	NS	NS	NS	NS	NS	NS	NS	0.651676	NS	NS	NS	0.66818	NS	NS	NS	NS	NS	NS	NS	NS	NS	NS	NS
LOC_Os03g41330	-0.75142	-0.777983	-0.745879	0.698696	0.656262	NS	NS	NS	NS	NS	NS	NS	NS	NS	NS	NS	NS	-0.604526	NS	NS	NS	NS	NS	NS	NS	NS	NS	NS	NS	NS	NS	NS	NS	NS	NS	NS	NS	NS	NS	NS	NS	NS	NS	NS	NS	NS	NS	NS	NS
LOC_Os03g41438	NS	NS	-0.730511	NS	NS	NS	0.663804	NS	NS	NS	NS	NS	NS	0.741763	NS	NS	NS	NS	NS	0.840764	0.652471	NS	NS	-0.662408	NS	NS	0.610992	NS	NS	NS	NS	NS	NS	0.645417	NS	NS	NS	NS	NS	NS	NS	NS	NS	0.690396	NS	NS	NS	NS	NS
LOC_Os03g42070	NS	0.651029	0.761485	NS	NS	NS	-0.622088	NS	-0.752235	NS	NS	-0.706668	0.643372	-0.721627	0.634307	NS	NS	NS	NS	-0.705334	NS	-0.683814	NS	0.687256	NS	NS	NS	NS	NS	NS	NS	NS	NS	NS	NS	NS	NS	NS	NS	NS	NS	NS	NS	NS	NS	NS	NS	NS	NS
LOC_Os03g42240	NS	NS	NS	NS	NS	NS	NS	NS	NS	NS	NS	NS	NS	NS	NS	NS	NS	NS	NS	0.734454	NS	NS	NS	NS	NS	NS	NS	NS	NS	NS	NS	NS	NS	NS	NS	NS	NS	NS	NS	NS	NS	NS	NS	NS	NS	0.645284	NS	NS	NS
LOC_Os03g42830	NS	NS	NS	NS	NS	NS	0.65723	NS	NS	NS	NS	NS	NS	NS	NS	NS	NS	NS	NS	0.894607	NS	NS	NS	NS	NS	NS	NS	NS	NS	NS	NS	NS	NS	NS	NS	NS	NS	NS	NS	NS	NS	NS	NS	NS	NS	NS	NS	NS	NS
LOC_Os03g43650	NS	NS	NS	NS	NS	NS	NS	NS	NS	NS	NS	NS	NS	NS	NS	NS	NS	NS	NS	0.747454	NS	NS	NS	NS	NS	NS	NS	NS	NS	NS	NS	NS	NS	NS	NS	NS	NS	NS	NS	NS	NS	NS	NS	NS	NS	NS	NS	NS	NS
LOC_Os03g44250	NS	-0.648429	-0.876039	NS	NS	NS	NS	NS	0.811204	NS	NS	0.719079	NS	NS	NS	NS	NS	NS	NS	0.639753	NS	NS	NS	-0.735631	NS	NS	NS	NS	NS	NS	NS	NS	NS	NS	NS	NS	NS	NS	NS	NS	NS	NS	NS	NS	NS	NS	NS	NS	NS
LOC_Os03g44380	NS	NS	NS	NS	NS	NS	NS	NS	NS	NS	NS	NS	NS	NS	NS	NS	NS	NS	NS	NS	NS	NS	NS	NS	NS	NS	NS	NS	NS	-0.604328	NS	NS	NS	NS	NS	NS	NS	NS	NS	NS	NS	NS	NS	NS	NS	NS	NS	NS	NS
LOC_Os03g44670	-0.605883	-0.766102	-0.912022	0.673058	NS	NS	0.652403	NS	0.864668	NS	NS	0.692015	-0.622988	0.603578	-0.6801	NS	NS	NS	NS	NS	0.609656	NS	NS	-0.66986	NS	NS	NS	NS	NS	NS	NS	NS	NS	NS	NS	NS	NS	NS	NS	NS	NS	NS	NS	NS	NS	NS	NS	NS	NS
LOC_Os03g45920	NS	NS	NS	NS	NS	NS	NS	NS	NS	NS	NS	0.63771	NS	NS	NS	NS	NS	NS	NS	0.8001	NS	0.719307	NS	NS	NS	NS	NS	0.645378	NS	NS	NS	NS	NS	NS	NS	NS	NS	NS	NS	NS	NS	NS	NS	NS	NS	NS	NS	NS	NS
LOC_Os03g45980	NS	0.725775	0.62631	NS	-0.653768	NS	NS	-0.678746	NS	NS	NS	NS	NS	NS	NS	NS	NS	NS	NS	NS	NS	NS	NS	0.690519	NS	0.649855	NS	NS	NS	NS	NS	NS	NS	NS	NS	NS	NS	NS	NS	NS	NS	NS	NS	NS	NS	NS	NS	NS	NS
LOC_Os03g46040	NS	NS	NS	NS	NS	NS	NS	NS	NS	NS	NS	NS	NS	NS	NS	NS	NS	NS	NS	NS	NS	NS	NS	NS	NS	NS	NS	NS	NS	NS	NS	NS	NS	NS	NS	NS	NS	NS	NS	-0.615561	NS	NS	NS	-0.640957	NS	NS	NS	NS	NS
LOC_Os03g46070	NS	NS	NS	NS	NS	NS	0.614058	NS	NS	NS	0.610751	NS	NS	NS	NS	0.696061	NS	NS	NS	0.820894	NS	NS	NS	NS	NS	NS	0.658384	NS	NS	NS	NS	NS	NS	NS	NS	NS	NS	0.659469	NS	NS	NS	NS	NS	NS	NS	NS	NS	NS	NS
LOC_Os03g46200	0.612599	NS	0.640554	-0.651576	NS	NS	-0.684478	-0.803085	NS	NS	NS	NS	NS	-0.682119	NS	NS	NS	NS	NS	-0.66039	NS	NS	NS	NS	NS	NS	NS	NS	NS	NS	NS	NS	NS	NS	NS	NS	NS	NS	NS	NS	NS	NS	NS	NS	NS	NS	NS	NS	NS
LOC_Os03g46300	NS	NS	NS	NS	NS	NS	NS	NS	NS	NS	NS	NS	NS	0.68275	NS	NS	NS	NS	NS	0.82319	NS	NS	NS	NS	NS	NS	NS	NS	NS	NS	NS	NS	NS	NS	NS	NS	NS	NS	NS	NS	NS	NS	NS	NS	NS	NS	NS	NS	NS
LOC_Os03g47050	NS	NS	NS	NS	NS	NS	NS	NS	NS	NS	NS	NS	-0.840043	NS	-0.841715	NS	NS	NS	NS	NS	NS	NS	NS	NS	NS	NS	NS	NS	NS	NS	NS	NS	NS	NS	NS	NS	NS	NS	-0.710575	NS	NS	NS	NS	NS	NS	NS	NS	NS	NS
LOC_Os03g47280	NS	0.74159	0.737179	-0.900039	NS	NS	-0.795065	NS	NS	NS	NS	NS	NS	NS	NS	NS	NS	NS	-0.743004	-0.604802	NS	NS	NS	NS	NS	NS	-0.816328	NS	NS	NS	NS	NS	NS	NS	NS	NS	NS	NS	NS	0.657111	NS	NS	NS	NS	NS	NS	NS	NS	NS
LOC_Os03g47650	NS	NS	NS	NS	NS	NS	NS	NS	NS	NS	NS	NS	NS	NS	NS	NS	NS	NS	NS	NS	NS	NS	NS	NS	NS	NS	NS	NS	NS	NS	-0.611303	NS	NS	NS	NS	NS	NS	NS	NS	NS	NS	NS	NS	NS	NS	NS	NS	NS	NS
LOC_Os03g47670	NS	NS	NS	NS	NS	NS	NS	NS	NS	0.676418	NS	NS	NS	NS	NS	NS	0.662498	NS	NS	NS	NS	NS	0.764442	NS	NS	NS	NS	NS	NS	NS	-0.656135	NS	NS	NS	NS	NS	NS	NS	NS	NS	NS	NS	NS	NS	NS	NS	NS	NS	NS
LOC_Os03g48230	NS	NS	NS	NS	NS	NS	NS	NS	NS	NS	NS	NS	NS	NS	NS	NS	NS	NS	NS	NS	NS	NS	NS	NS	NS	NS	NS	NS	NS	NS	NS	NS	NS	NS	0.617218	NS	NS	NS	NS	NS	NS	NS	NS	NS	NS	NS	NS	NS	NS
LOC_Os03g48320	NS	NS	NS	NS	NS	NS	NS	NS	NS	NS	NS	NS	NS	NS	NS	0.64368	NS	NS	NS	NS	NS	NS	NS	NS	NS	NS	NS	NS	NS	NS	NS	NS	NS	NS	NS	NS	NS	0.751763	NS	NS	0.677394	NS	NS	NS	NS	NS	NS	0.628455	NS
LOC_Os03g48430	NS	-0.650239	NS	NS	NS	NS	NS	NS	NS	NS	NS	NS	NS	0.842754	NS	NS	NS	NS	NS	0.853816	0.703431	NS	NS	-0.667124	NS	NS	NS	NS	NS	NS	NS	NS	NS	NS	NS	NS	NS	NS	NS	NS	NS	NS	NS	NS	NS	NS	NS	NS	NS
LOC_Os03g48626	NS	NS	NS	NS	NS	NS	NS	NS	NS	NS	NS	NS	NS	0.726388	NS	NS	NS	NS	NS	0.917351	0.62215	NS	NS	-0.631743	NS	NS	NS	NS	NS	NS	NS	NS	NS	0.60954	NS	NS	NS	NS	NS	NS	NS	NS	NS	NS	NS	NS	NS	NS	NS
LOC_Os03g48760	0.619988	NS	NS	-0.648492	NS	NS	NS	NS	NS	0.719975	NS	NS	NS	NS	NS	NS	NS	NS	NS	NS	NS	NS	0.610037	NS	NS	NS	NS	NS	NS	-0.721539	-0.615603	NS	NS	NS	NS	-0.780839	NS	NS	NS	NS	NS	NS	NS	NS	NS	NS	NS	NS	NS
LOC_Os03g48770	NS	NS	NS	NS	NS	NS	NS	NS	NS	NS	NS	NS	NS	NS	NS	NS	NS	NS	NS	0.794087	NS	NS	NS	NS	NS	NS	NS	NS	NS	NS	NS	NS	NS	NS	NS	NS	NS	NS	NS	NS	NS	NS	NS	NS	NS	NS	NS	NS	NS
LOC_Os03g49350	NS	NS	NS	NS	NS	NS	NS	NS	NS	NS	NS	NS	NS	NS	NS	NS	NS	NS	NS	0.814941	NS	NS	NS	NS	NS	NS	NS	NS	NS	NS	NS	NS	NS	NS	NS	NS	NS	NS	0.616992	NS	NS	NS	NS	NS	NS	NS	NS	NS	NS
LOC_Os03g49630	NS	-0.653249	-0.889107	NS	NS	NS	0.661855	0.618556	0.866765	NS	NS	0.70777	-0.645226	0.618038	-0.694849	NS	NS	NS	NS	0.636739	NS	NS	NS	-0.636996	NS	NS	NS	NS	NS	NS	NS	NS	NS	NS	NS	NS	NS	NS	NS	NS	NS	NS	NS	NS	NS	NS	NS	NS	NS
LOC_Os03g50120	0.607361	0.638639	0.734453	NS	NS	NS	NS	NS	NS	NS	NS	-0.762971	NS	-0.702947	NS	NS	NS	NS	NS	NS	-0.669271	NS	NS	NS	NS	NS	NS	NS	NS	NS	NS	NS	NS	NS	NS	NS	NS	NS	NS	NS	NS	NS	-0.758259	-0.665912	NS	NS	NS	NS	NS
LOC_Os03g50160	NS	NS	NS	NS	NS	NS	NS	NS	NS	NS	NS	NS	NS	NS	NS	NS	NS	NS	NS	0.836595	NS	NS	NS	NS	NS	NS	NS	NS	NS	NS	NS	NS	NS	NS	NS	NS	NS	NS	NS	NS	NS	NS	NS	NS	NS	NS	NS	NS	NS
LOC_Os03g50820	NS	NS	NS	NS	NS	NS	NS	NS	NS	NS	0.625447	NS	NS	NS	NS	0.75257	NS	NS	NS	0.63362	NS	NS	NS	NS	NS	NS	NS	NS	NS	NS	NS	NS	NS	NS	NS	NS	NS	0.737826	NS	NS	NS	NS	NS	NS	NS	NS	NS	NS	NS
LOC_Os03g50970	-0.922673	-0.780924	-0.656374	0.802222	NS	NS	NS	NS	NS	NS	NS	NS	NS	NS	NS	NS	NS	NS	NS	NS	0.621431	NS	NS	NS	NS	-0.672695	NS	NS	NS	0.625671	NS	NS	NS	NS	NS	NS	NS	NS	NS	NS	NS	NS	NS	NS	NS	NS	NS	NS	NS
LOC_Os03g51050	NS	0.702907	0.699525	-0.699211	NS	NS	NS	NS	NS	NS	NS	NS	NS	NS	NS	NS	NS	NS	NS	NS	NS	NS	NS	NS	NS	NS	NS	NS	NS	NS	-0.634243	NS	NS	NS	NS	NS	NS	NS	NS	NS	NS	NS	NS	NS	NS	NS	NS	NS	NS
LOC_Os03g51240	NS	NS	NS	NS	NS	NS	NS	NS	NS	NS	NS	NS	NS	0.618561	NS	NS	NS	NS	NS	0.776832	NS	NS	NS	NS	0.622547	NS	NS	NS	NS	NS	NS	NS	NS	NS	NS	NS	NS	NS	NS	NS	NS	NS	NS	NS	NS	NS	NS	NS	NS
LOC_Os03g51350	NS	NS	NS	NS	NS	NS	NS	NS	NS	NS	NS	NS	NS	NS	NS	NS	NS	NS	NS	0.654459	NS	NS	NS	NS	NS	NS	NS	NS	NS	-0.629334	NS	NS	NS	NS	NS	NS	NS	NS	NS	NS	NS	NS	NS	NS	NS	NS	NS	NS	NS
LOC_Os03g51470	NS	NS	NS	NS	NS	NS	NS	NS	NS	NS	NS	NS	NS	0.700422	NS	NS	NS	NS	NS	0.848926	NS	NS	NS	NS	NS	NS	NS	NS	NS	NS	NS	NS	NS	NS	NS	NS	NS	NS	NS	NS	NS	NS	NS	NS	NS	NS	NS	NS	NS
LOC_Os03g51530	NS	NS	NS	NS	NS	NS	NS	NS	NS	NS	NS	NS	NS	NS	-0.617494	NS	NS	NS	NS	NS	NS	NS	NS	NS	NS	NS	NS	NS	NS	NS	NS	0.606724	NS	NS	0.622045	NS	NS	NS	-0.70538	NS	NS	NS	NS	NS	0.767568	NS	NS	NS	NS
LOC_Os03g51760	NS	NS	-0.603226	NS	NS	NS	0.623428	NS	0.648634	NS	NS	NS	NS	NS	NS	NS	NS	NS	NS	0.821736	NS	NS	NS	-0.625622	NS	NS	NS	NS	NS	NS	NS	NS	NS	NS	NS	NS	NS	NS	NS	NS	NS	NS	NS	NS	NS	NS	NS	NS	NS
LOC_Os03g52010	-0.650444	-0.86089	-0.788241	NS	0.666637	NS	NS	NS	NS	NS	NS	0.806436	NS	0.822127	NS	NS	NS	-0.618528	NS	NS	0.813024	NS	NS	-0.706953	NS	NS	NS	NS	NS	NS	NS	NS	NS	NS	NS	NS	NS	NS	NS	NS	NS	NS	0.725371	NS	NS	NS	NS	NS	0.639546
LOC_Os03g52390	NS	NS	-0.647704	NS	NS	NS	NS	0.654545	0.804913	NS	NS	0.683334	-0.70794	NS	-0.73791	NS	NS	NS	NS	NS	NS	NS	NS	-0.647965	NS	NS	NS	NS	NS	NS	NS	NS	NS	NS	NS	NS	-0.640453	NS	NS	NS	-0.783785	-0.619012	NS	NS	0.610646	NS	NS	NS	NS
LOC_Os03g52720	NS	NS	NS	NS	NS	NS	NS	NS	NS	NS	NS	-0.662635	NS	-0.627008	NS	NS	NS	NS	NS	-0.651628	-0.648431	NS	NS	0.611391	-0.64597	NS	NS	NS	-0.622302	NS	NS	NS	NS	NS	NS	NS	NS	NS	NS	NS	NS	NS	NS	-0.686524	NS	NS	NS	NS	NS
LOC_Os03g52910	NS	NS	-0.759085	NS	NS	NS	NS	NS	0.659957	NS	NS	0.647782	NS	NS	NS	NS	NS	NS	NS	NS	NS	NS	NS	NS	NS	NS	NS	NS	NS	NS	NS	NS	NS	NS	NS	NS	NS	NS	NS	NS	NS	NS	0.657113	NS	NS	NS	NS	NS	NS
LOC_Os03g53200	NS	0.708679	0.792191	NS	NS	NS	NS	NS	NS	NS	NS	-0.817829	NS	-0.71268	NS	NS	NS	NS	NS	NS	-0.732154	NS	NS	0.739179	-0.71975	NS	NS	NS	-0.798567	NS	NS	NS	NS	NS	NS	NS	NS	NS	NS	NS	NS	NS	-0.779043	-0.788571	NS	NS	NS	NS	-0.716502
LOC_Os03g53340	NS	NS	NS	NS	NS	NS	NS	NS	NS	NS	NS	NS	NS	NS	NS	NS	NS	NS	NS	NS	NS	NS	NS	NS	NS	NS	NS	NS	NS	NS	NS	NS	NS	NS	NS	NS	NS	NS	NS	NS	NS	NS	NS	NS	NS	0.610056	-0.667104	NS	NS
LOC_Os03g53400	NS	NS	NS	NS	NS	NS	0.691346	NS	NS	NS	NS	NS	NS	NS	NS	NS	NS	NS	NS	0.773987	NS	NS	NS	NS	NS	NS	NS	NS	NS	NS	NS	NS	NS	NS	NS	NS	NS	NS	NS	NS	NS	NS	NS	NS	NS	NS	NS	NS	NS
LOC_Os03g53550	NS	NS	0.754929	NS	NS	NS	NS	NS	-0.634541	NS	NS	-0.815687	NS	-0.694202	NS	NS	NS	NS	NS	NS	NS	-0.687917	NS	0.652601	NS	NS	NS	NS	-0.753593	NS	NS	NS	NS	NS	NS	NS	NS	NS	NS	NS	NS	0.621101	-0.692352	-0.633204	-0.612971	NS	NS	NS	-0.656089
LOC_Os03g54050	NS	NS	-0.692429	NS	NS	NS	0.805629	NS	0.67709	NS	NS	0.604859	NS	0.616713	NS	NS	NS	NS	NS	0.923946	NS	NS	NS	-0.625424	NS	NS	0.74496	NS	NS	NS	NS	NS	NS	NS	NS	NS	NS	0.634874	NS	NS	NS	NS	NS	NS	NS	NS	NS	NS	NS
LOC_Os03g54930	NS	NS	NS	NS	NS	NS	NS	NS	NS	NS	NS	NS	NS	NS	NS	NS	NS	NS	NS	0.819803	NS	NS	NS	NS	NS	NS	NS	NS	NS	NS	NS	NS	NS	NS	NS	NS	NS	NS	NS	NS	NS	NS	NS	NS	NS	NS	NS	NS	NS
LOC_Os03g55070	NS	0.602146	0.708074	NS	NS	NS	NS	NS	NS	NS	NS	-0.757064	NS	-0.637824	NS	NS	NS	NS	NS	NS	NS	NS	NS	NS	NS	NS	NS	NS	-0.703278	NS	NS	NS	NS	NS	NS	NS	NS	NS	NS	NS	NS	NS	-0.703852	-0.724667	NS	NS	NS	NS	NS
LOC_Os03g55230	NS	NS	0.613691	NS	-0.658904	NS	NS	NS	NS	NS	NS	-0.628207	NS	NS	NS	NS	NS	NS	NS	NS	-0.826298	NS	NS	0.735683	-0.830816	NS	NS	NS	-0.709606	NS	NS	NS	-0.68803	-0.74972	NS	NS	NS	-0.627286	NS	NS	NS	NS	-0.777317	-0.681305	NS	NS	NS	NS	-0.845717
LOC_Os03g55320	NS	NS	NS	NS	NS	NS	NS	NS	NS	NS	NS	NS	NS	NS	NS	NS	NS	NS	NS	NS	NS	NS	NS	NS	NS	NS	NS	NS	NS	-0.610584	NS	NS	NS	NS	NS	NS	NS	NS	NS	NS	NS	NS	NS	NS	NS	NS	NS	NS	NS
LOC_Os03g55350	NS	NS	NS	NS	NS	NS	NS	NS	NS	NS	-0.806261	NS	NS	NS	NS	-0.683264	NS	-0.731873	NS	NS	NS	NS	NS	NS	NS	NS	NS	NS	NS	NS	NS	NS	NS	NS	NS	NS	NS	-0.618639	NS	NS	NS	NS	NS	NS	NS	NS	NS	NS	NS
LOC_Os03g55770	0.649081	0.727239	0.827998	NS	NS	NS	NS	-0.670738	-0.627495	NS	NS	-0.82256	NS	-0.861739	NS	NS	NS	NS	NS	-0.754092	-0.775272	-0.628125	NS	NS	NS	NS	NS	NS	NS	NS	NS	NS	NS	NS	NS	NS	NS	NS	NS	NS	NS	NS	-0.634603	NS	NS	NS	NS	NS	NS
LOC_Os03g55840	0.641128	NS	NS	NS	NS	NS	NS	NS	NS	NS	NS	NS	NS	NS	NS	NS	NS	NS	NS	NS	NS	NS	NS	NS	NS	NS	NS	NS	NS	NS	NS	NS	NS	NS	NS	NS	NS	NS	NS	NS	NS	NS	NS	NS	NS	NS	NS	NS	NS
LOC_Os03g55850	NS	NS	NS	NS	NS	NS	NS	NS	NS	NS	NS	NS	NS	NS	NS	NS	NS	NS	NS	0.782821	NS	NS	NS	NS	NS	NS	NS	NS	NS	NS	NS	NS	NS	NS	NS	NS	NS	NS	NS	NS	NS	NS	NS	NS	NS	NS	NS	NS	NS
LOC_Os03g56430	NS	NS	NS	NS	NS	NS	NS	NS	NS	NS	NS	NS	NS	NS	NS	NS	NS	NS	NS	0.763302	NS	NS	NS	NS	NS	NS	NS	NS	NS	NS	NS	NS	NS	NS	NS	NS	NS	NS	NS	NS	NS	NS	NS	NS	NS	NS	NS	NS	NS
LOC_Os03g56930	NS	NS	NS	NS	NS	NS	NS	NS	NS	NS	NS	NS	NS	NS	NS	NS	NS	-0.929267	-0.653517	NS	NS	NS	NS	NS	NS	NS	NS	NS	NS	NS	NS	0.602858	NS	NS	NS	NS	NS	NS	NS	0.61752	NS	NS	NS	NS	NS	NS	0.767375	NS	NS
LOC_Os03g57425	NS	NS	NS	NS	NS	NS	NS	NS	NS	-0.652186	NS	NS	NS	NS	NS	NS	NS	NS	NS	NS	NS	NS	NS	NS	-0.614939	NS	NS	NS	NS	NS	NS	-0.637592	NS	NS	NS	NS	NS	NS	NS	NS	NS	NS	NS	NS	-0.674225	NS	NS	NS	-0.60405
LOC_Os03g57460	NS	NS	NS	NS	NS	NS	NS	NS	NS	NS	NS	NS	NS	NS	NS	NS	NS	NS	NS	0.778514	NS	NS	NS	NS	NS	NS	NS	NS	NS	NS	NS	NS	NS	NS	NS	NS	NS	NS	NS	NS	NS	NS	NS	NS	NS	NS	NS	NS	NS
LOC_Os03g57970	NS	NS	NS	NS	NS	NS	NS	NS	NS	NS	NS	NS	NS	0.673465	NS	NS	NS	NS	NS	0.819052	0.656455	NS	NS	NS	NS	NS	NS	NS	NS	NS	NS	NS	NS	0.629103	NS	NS	NS	NS	NS	NS	NS	NS	NS	NS	NS	NS	NS	NS	NS
LOC_Os03g58170	NS	NS	NS	NS	NS	NS	0.675804	NS	NS	NS	NS	NS	NS	NS	NS	NS	NS	NS	NS	0.863617	NS	NS	NS	NS	NS	NS	NS	NS	NS	NS	NS	NS	NS	NS	NS	NS	NS	NS	NS	NS	NS	NS	NS	NS	NS	NS	NS	NS	NS
LOC_Os03g58850	NS	NS	NS	NS	NS	NS	NS	NS	NS	NS	NS	NS	NS	NS	NS	NS	NS	NS	NS	NS	NS	NS	NS	NS	NS	NS	NS	NS	NS	-0.64553	NS	NS	NS	NS	NS	NS	NS	NS	NS	NS	NS	NS	NS	NS	NS	NS	NS	NS	NS
LOC_Os03g58940	NS	NS	NS	0.616476	NS	NS	0.839682	0.621552	NS	NS	NS	NS	NS	0.647947	NS	NS	NS	NS	NS	0.937687	0.603558	NS	NS	NS	NS	NS	0.76446	NS	NS	NS	NS	NS	NS	NS	NS	NS	NS	NS	NS	-0.618572	NS	NS	NS	NS	NS	NS	NS	NS	NS
LOC_Os03g59225	NS	0.7857	0.890725	NS	NS	NS	NS	NS	-0.655728	NS	NS	-0.883967	NS	-0.818185	NS	NS	NS	NS	NS	-0.641178	-0.841427	NS	NS	0.8782	-0.794986	NS	NS	NS	-0.810393	NS	NS	NS	NS	-0.62617	NS	NS	NS	NS	NS	NS	NS	NS	-0.831913	-0.787368	NS	NS	NS	NS	-0.851479
LOC_Os03g59240	0.691626	0.873259	0.836824	-0.771338	-0.686124	NS	-0.785679	-0.73872	-0.742302	NS	NS	-0.754728	NS	-0.850415	0.649807	NS	NS	NS	NS	-0.790968	-0.78355	NS	NS	0.655466	NS	NS	NS	NS	NS	NS	NS	NS	NS	NS	NS	NS	NS	NS	NS	NS	NS	NS	NS	NS	NS	NS	NS	NS	NS
LOC_Os03g59280	NS	NS	NS	NS	NS	NS	NS	NS	NS	NS	NS	NS	NS	NS	NS	NS	NS	NS	NS	0.691295	NS	NS	NS	NS	NS	NS	NS	NS	NS	NS	NS	NS	NS	NS	NS	NS	NS	NS	NS	NS	NS	NS	NS	NS	NS	NS	NS	NS	NS
LOC_Os03g59360	NS	NS	NS	NS	NS	NS	NS	NS	NS	NS	NS	NS	NS	NS	NS	NS	NS	NS	NS	0.776493	NS	NS	NS	NS	NS	NS	NS	NS	NS	NS	NS	NS	NS	NS	NS	NS	NS	NS	NS	NS	NS	NS	NS	NS	NS	NS	NS	NS	NS
LOC_Os03g60220	NS	NS	NS	NS	NS	NS	NS	NS	NS	NS	NS	NS	NS	NS	NS	NS	NS	NS	NS	NS	NS	NS	NS	NS	NS	NS	NS	NS	NS	NS	NS	NS	NS	NS	NS	NS	0.615987	NS	NS	NS	NS	NS	NS	NS	NS	0.618276	NS	NS	NS
LOC_Os03g60340	NS	NS	NS	NS	NS	NS	NS	NS	NS	NS	NS	NS	NS	NS	NS	NS	NS	NS	NS	0.784303	NS	NS	NS	NS	NS	NS	NS	NS	NS	NS	NS	NS	NS	NS	NS	NS	NS	NS	NS	NS	NS	NS	NS	NS	NS	NS	NS	NS	NS
LOC_Os03g60560	NS	NS	NS	NS	NS	NS	NS	NS	0.611034	NS	NS	NS	NS	NS	NS	NS	NS	NS	NS	NS	NS	NS	NS	NS	NS	NS	NS	NS	NS	NS	NS	NS	NS	NS	NS	NS	NS	0.628804	NS	NS	NS	NS	NS	NS	NS	NS	NS	NS	NS
LOC_Os03g60580	NS	NS	NS	NS	NS	NS	0.673467	NS	NS	NS	NS	NS	NS	0.614973	NS	NS	NS	NS	NS	0.90353	NS	NS	NS	NS	NS	NS	NS	NS	NS	NS	NS	NS	NS	NS	NS	NS	NS	NS	NS	NS	NS	NS	NS	NS	NS	NS	NS	NS	NS
LOC_Os03g61040	NS	-0.901819	-0.729714	0.625704	0.616352	NS	NS	NS	NS	NS	NS	0.753234	NS	0.868755	NS	NS	NS	NS	NS	0.634107	0.771033	NS	NS	-0.744027	NS	NS	NS	NS	NS	NS	NS	NS	NS	NS	NS	NS	NS	NS	NS	NS	NS	NS	NS	NS	NS	NS	NS	NS	NS
LOC_Os03g61080	NS	-0.682449	-0.854161	NS	NS	NS	NS	NS	0.824643	NS	NS	0.7432	NS	NS	-0.68423	NS	NS	NS	NS	NS	NS	NS	NS	-0.688789	NS	NS	NS	NS	0.614724	NS	NS	NS	NS	NS	NS	NS	NS	NS	NS	NS	NS	NS	NS	NS	NS	NS	NS	NS	NS
LOC_Os03g61090	-0.631836	-0.686802	-0.798737	NS	NS	NS	0.630197	NS	0.895732	NS	NS	0.661627	-0.803046	0.653613	-0.880703	NS	NS	NS	NS	NS	NS	NS	NS	NS	NS	NS	NS	NS	NS	NS	NS	NS	NS	NS	NS	NS	NS	NS	NS	NS	NS	NS	NS	NS	NS	NS	NS	NS	NS
LOC_Os03g61200	0.659585	0.863357	0.850029	-0.70882	-0.610249	NS	NS	NS	NS	NS	NS	-0.632415	NS	-0.690088	NS	NS	NS	NS	NS	NS	-0.692301	NS	NS	0.708814	NS	NS	NS	NS	NS	NS	NS	NS	NS	-0.608834	NS	NS	NS	NS	NS	NS	NS	NS	NS	NS	NS	NS	NS	NS	NS
LOC_Os03g61870	NS	NS	NS	NS	NS	NS	0.745673	0.640986	NS	NS	NS	NS	NS	NS	NS	NS	NS	NS	NS	0.757525	NS	NS	NS	NS	NS	NS	0.677838	NS	NS	NS	NS	NS	NS	NS	NS	NS	NS	NS	NS	-0.678509	NS	NS	NS	NS	NS	NS	NS	NS	NS
LOC_Os03g61890	-0.645085	-0.815928	-0.945788	0.633032	NS	NS	NS	0.656488	0.777034	NS	NS	0.792133	-0.64391	0.796353	-0.735425	NS	NS	NS	NS	0.658405	0.725108	NS	NS	-0.725113	NS	NS	NS	NS	NS	NS	NS	NS	NS	NS	NS	NS	NS	NS	NS	NS	NS	-0.681522	0.618554	NS	NS	NS	NS	NS	NS
LOC_Os03g61900	NS	NS	NS	NS	NS	NS	NS	NS	NS	NS	NS	NS	NS	NS	NS	NS	NS	NS	NS	NS	NS	NS	NS	NS	NS	NS	NS	NS	NS	NS	NS	NS	NS	NS	NS	NS	NS	NS	NS	NS	NS	NS	NS	NS	NS	NS	NS	NS	NS
LOC_Os03g62480	NS	NS	NS	NS	NS	NS	NS	NS	NS	NS	NS	NS	NS	NS	NS	NS	NS	NS	NS	NS	NS	NS	NS	NS	NS	NS	NS	NS	NS	NS	NS	NS	NS	NS	NS	NS	NS	NS	-0.64562	NS	NS	NS	NS	NS	NS	NS	NS	NS	NS
LOC_Os03g62670	-0.625835	-0.801275	-0.887913	NS	NS	NS	NS	NS	0.737574	NS	NS	0.716878	-0.80887	0.808868	-0.863495	NS	NS	NS	NS	NS	0.687714	NS	NS	-0.73256	NS	NS	NS	NS	NS	NS	NS	NS	NS	NS	NS	NS	NS	NS	NS	NS	NS	-0.704527	NS	NS	NS	NS	NS	NS	NS
LOC_Os03g63010	NS	NS	NS	NS	NS	NS	NS	NS	NS	NS	NS	NS	-0.802732	NS	-0.792315	NS	NS	NS	NS	NS	NS	NS	NS	NS	NS	NS	NS	NS	NS	NS	NS	NS	NS	NS	NS	NS	NS	NS	-0.641738	NS	NS	NS	NS	NS	NS	NS	NS	NS	NS
LOC_Os03g63250	NS	NS	NS	NS	NS	NS	NS	NS	NS	NS	NS	NS	NS	NS	NS	NS	-0.761759	NS	NS	NS	NS	NS	NS	NS	NS	NS	NS	-0.632832	-0.690458	NS	NS	-0.848475	NS	NS	NS	NS	0.679888	NS	NS	-0.63136	NS	NS	-0.701124	NS	-0.874408	NS	-0.703587	NS	-0.642914
LOC_Os03g63390	NS	NS	NS	NS	NS	NS	NS	NS	NS	NS	NS	NS	NS	NS	NS	NS	NS	NS	NS	NS	NS	NS	NS	NS	NS	NS	NS	NS	NS	NS	NS	NS	NS	NS	NS	NS	NS	NS	NS	NS	NS	NS	NS	NS	NS	NS	NS	NS	NS
LOC_Os03g63540	NS	NS	NS	NS	NS	NS	NS	NS	NS	NS	NS	NS	NS	NS	NS	NS	NS	NS	NS	0.722633	NS	NS	NS	NS	NS	NS	NS	NS	NS	NS	NS	NS	NS	NS	NS	NS	NS	NS	NS	NS	NS	NS	NS	NS	NS	NS	NS	NS	NS
LOC_Os03g63620	NS	NS	NS	NS	-0.713874	NS	NS	NS	NS	-0.649053	NS	NS	NS	NS	NS	NS	NS	NS	NS	NS	-0.705113	NS	NS	NS	-0.66027	NS	NS	NS	NS	NS	NS	NS	NS	NS	NS	NS	NS	NS	NS	NS	NS	NS	NS	NS	NS	NS	NS	NS	-0.643882
LOC_Os03g64070	NS	0.729496	0.73323	NS	NS	NS	NS	NS	NS	NS	NS	-0.854313	NS	-0.762075	NS	NS	NS	NS	NS	-0.60859	-0.717983	NS	NS	0.735671	-0.643208	NS	NS	NS	-0.720318	NS	NS	NS	NS	NS	NS	NS	NS	NS	NS	NS	NS	NS	-0.712245	-0.630003	NS	NS	NS	NS	-0.67471
LOC_Os03g64230	NS	NS	NS	NS	NS	NS	NS	NS	NS	NS	NS	NS	NS	NS	NS	NS	NS	NS	NS	0.782345	NS	NS	NS	NS	NS	NS	NS	NS	NS	NS	NS	NS	NS	NS	NS	NS	NS	NS	NS	NS	NS	NS	NS	NS	NS	NS	NS	NS	NS
LOC_Os03g64280	NS	NS	0.61117	NS	NS	NS	NS	NS	NS	NS	NS	NS	NS	NS	NS	NS	NS	NS	NS	NS	NS	NS	NS	NS	NS	NS	NS	NS	NS	NS	NS	NS	NS	NS	NS	NS	NS	NS	NS	NS	NS	NS	-0.64265	NS	NS	NS	NS	NS	NS
LOC_Os03g64415	-0.745584	-0.792962	-0.687275	NS	0.668227	NS	NS	NS	NS	NS	NS	0.629293	NS	0.622088	NS	NS	NS	-0.695589	NS	NS	0.716769	NS	NS	NS	NS	NS	NS	NS	NS	NS	NS	NS	NS	NS	NS	NS	NS	NS	NS	NS	NS	NS	0.617905	NS	NS	NS	NS	NS	NS
LOC_Os04g01320	0.607456	0.757821	0.794932	-0.706991	-0.705481	NS	-0.741944	-0.654235	NS	NS	NS	-0.651608	NS	-0.799588	NS	NS	NS	NS	NS	-0.797397	-0.752538	NS	NS	0.634139	NS	NS	NS	NS	NS	NS	NS	NS	-0.628711	NS	NS	NS	NS	NS	NS	NS	NS	NS	NS	NS	NS	NS	NS	NS	NS
LOC_Os04g01470	NS	NS	NS	NS	NS	NS	NS	NS	NS	NS	NS	NS	NS	NS	NS	NS	NS	NS	NS	NS	NS	NS	NS	NS	NS	NS	NS	NS	NS	NS	NS	NS	-0.615534	-0.645591	NS	NS	NS	NS	NS	NS	NS	NS	NS	NS	NS	NS	NS	NS	NS
LOC_Os04g01660	NS	NS	NS	NS	NS	NS	NS	NS	NS	NS	NS	NS	NS	0.681774	NS	NS	NS	NS	NS	0.63545	NS	NS	NS	NS	NS	NS	NS	NS	NS	NS	NS	NS	NS	NS	NS	NS	NS	NS	NS	NS	NS	NS	NS	NS	NS	NS	NS	NS	NS
LOC_Os04g01710	NS	NS	NS	NS	NS	NS	0.656905	NS	NS	NS	0.636001	NS	NS	NS	NS	0.627695	NS	NS	NS	NS	NS	NS	NS	NS	NS	NS	0.696764	NS	NS	NS	NS	NS	NS	NS	NS	NS	NS	0.643228	NS	-0.695292	NS	NS	NS	NS	NS	NS	NS	NS	NS
LOC_Os04g01740	NS	NS	NS	NS	NS	NS	NS	NS	0.696053	NS	NS	NS	NS	NS	NS	NS	NS	NS	NS	0.718285	NS	NS	NS	NS	NS	NS	NS	NS	NS	NS	NS	NS	NS	NS	NS	NS	NS	NS	NS	NS	NS	NS	NS	NS	NS	NS	NS	NS	NS
LOC_Os04g02050	NS	NS	NS	NS	NS	-0.689566	NS	NS	NS	NS	NS	NS	NS	NS	NS	NS	NS	-0.66495	NS	NS	NS	NS	NS	NS	NS	NS	NS	NS	NS	NS	NS	NS	NS	NS	NS	NS	NS	NS	NS	NS	NS	NS	NS	NS	NS	NS	NS	NS	NS
LOC_Os04g02070	0.635821	0.836674	0.80455	-0.699583	NS	NS	NS	NS	NS	NS	NS	-0.627272	NS	-0.704857	NS	NS	NS	NS	NS	NS	-0.739951	NS	NS	0.690269	NS	NS	NS	NS	NS	NS	NS	NS	NS	-0.606283	NS	NS	NS	NS	NS	NS	NS	NS	NS	NS	NS	NS	NS	NS	NS
LOC_Os04g02120	NS	NS	NS	0.756097	NS	NS	0.740855	NS	NS	NS	NS	NS	NS	NS	NS	NS	-0.682859	NS	0.7894	NS	NS	NS	-0.834634	NS	NS	NS	0.846117	NS	NS	NS	0.747461	-0.760064	NS	NS	NS	NS	NS	NS	NS	-0.602578	NS	NS	NS	NS	NS	NS	NS	NS	NS
LOC_Os04g02450	NS	NS	NS	NS	-0.670741	NS	NS	NS	NS	NS	NS	-0.677505	NS	NS	NS	NS	-0.734872	NS	NS	NS	-0.610419	NS	NS	0.796398	-0.707867	NS	NS	-0.660108	-0.742465	NS	NS	-0.653737	NS	NS	NS	NS	NS	NS	NS	NS	NS	NS	-0.753461	NS	-0.674942	NS	NS	NS	-0.865097
LOC_Os04g02650	NS	NS	NS	NS	NS	NS	NS	NS	NS	NS	NS	NS	NS	NS	NS	NS	NS	NS	NS	0.757401	NS	NS	NS	NS	NS	NS	NS	NS	NS	NS	NS	NS	NS	NS	NS	NS	NS	NS	NS	NS	NS	NS	NS	NS	NS	NS	NS	NS	NS
LOC_Os04g02920	NS	NS	-0.74596	NS	NS	NS	NS	NS	0.841873	NS	NS	0.712649	NS	NS	-0.625221	NS	NS	NS	NS	NS	NS	NS	NS	NS	NS	NS	NS	NS	NS	NS	NS	NS	NS	NS	NS	NS	-0.628078	NS	NS	NS	NS	NS	0.665552	NS	NS	NS	NS	NS	NS
LOC_Os04g03796	NS	NS	NS	NS	-0.708267	NS	NS	NS	NS	NS	NS	NS	NS	NS	NS	NS	NS	0.821546	NS	NS	NS	NS	NS	NS	NS	NS	NS	NS	NS	NS	NS	NS	NS	NS	NS	NS	NS	NS	0.632182	NS	NS	NS	NS	NS	NS	NS	NS	NS	NS
LOC_Os04g03884	NS	0.602596	0.617883	NS	-0.637264	NS	NS	NS	NS	NS	NS	NS	NS	NS	NS	NS	NS	0.720094	NS	NS	NS	NS	NS	NS	NS	NS	NS	NS	NS	NS	NS	NS	NS	NS	NS	NS	NS	NS	NS	NS	NS	NS	NS	NS	NS	NS	NS	NS	NS
LOC_Os04g05570	NS	NS	NS	NS	NS	NS	0.637105	NS	NS	NS	NS	NS	NS	NS	NS	NS	NS	NS	NS	0.871957	NS	NS	NS	NS	NS	NS	0.604573	NS	NS	NS	NS	NS	NS	0.606633	NS	NS	NS	0.624899	NS	NS	NS	NS	NS	NS	NS	0.687844	NS	NS	NS
LOC_Os04g08190	NS	NS	NS	NS	NS	NS	NS	NS	NS	NS	NS	NS	NS	NS	NS	NS	NS	0.640327	NS	NS	NS	NS	NS	NS	NS	NS	0.614627	NS	NS	NS	NS	-0.696808	NS	NS	NS	NS	NS	NS	NS	-0.777937	NS	NS	-0.606636	NS	NS	NS	-0.66223	NS	NS
LOC_Os04g08800	NS	NS	NS	NS	-0.688193	NS	NS	NS	NS	NS	NS	NS	NS	NS	NS	NS	NS	NS	NS	NS	NS	NS	NS	NS	NS	NS	NS	NS	NS	NS	NS	NS	NS	NS	NS	NS	NS	NS	0.642871	NS	NS	NS	NS	NS	NS	NS	NS	NS	NS
LOC_Os04g08824	0.679693	NS	0.73878	NS	NS	NS	NS	NS	NS	NS	NS	NS	NS	NS	NS	NS	NS	NS	NS	-0.665399	-0.630435	-0.688815	NS	NS	NS	NS	NS	NS	NS	NS	NS	NS	-0.640131	-0.839779	NS	NS	NS	NS	NS	NS	NS	NS	NS	-0.687106	NS	NS	NS	NS	NS
LOC_Os04g09604	NS	NS	NS	-0.789811	NS	NS	-0.76424	NS	NS	NS	NS	NS	NS	NS	NS	NS	NS	NS	-0.71354	NS	NS	NS	NS	NS	NS	NS	-0.814416	NS	NS	NS	NS	NS	NS	NS	NS	NS	NS	NS	NS	0.747157	NS	NS	NS	NS	NS	NS	NS	NS	NS
LOC_Os04g09900	0.74354	0.75784	0.64917	-0.907363	NS	NS	-0.735224	NS	NS	NS	NS	NS	NS	NS	NS	NS	NS	NS	-0.739354	NS	NS	NS	NS	NS	NS	NS	-0.736643	NS	NS	NS	-0.640031	NS	-0.606451	NS	NS	-0.668897	NS	NS	NS	NS	NS	NS	NS	NS	NS	NS	NS	NS	NS
LOC_Os04g10060	0.605199	0.602477	NS	-0.876805	NS	NS	-0.850543	-0.721658	NS	NS	NS	NS	NS	NS	NS	NS	NS	NS	-0.67804	-0.612572	NS	NS	NS	NS	NS	NS	-0.780086	NS	NS	NS	NS	NS	NS	NS	NS	NS	NS	NS	NS	NS	NS	NS	NS	NS	NS	NS	NS	NS	NS
LOC_Os04g10160	0.722889	0.627264	0.647572	-0.829045	NS	NS	-0.809571	-0.715882	NS	NS	NS	NS	NS	NS	NS	NS	NS	NS	NS	-0.604565	NS	NS	NS	NS	NS	NS	-0.668286	NS	NS	NS	NS	NS	NS	NS	NS	NS	NS	NS	NS	NS	NS	NS	NS	NS	NS	NS	NS	NS	NS
LOC_Os04g10690	NS	NS	NS	NS	NS	NS	0.66025	NS	NS	NS	NS	NS	NS	0.677655	NS	NS	NS	NS	NS	0.943082	NS	NS	NS	NS	NS	NS	0.632303	NS	NS	NS	NS	NS	NS	NS	NS	NS	NS	NS	NS	NS	NS	NS	NS	NS	NS	NS	NS	NS	NS
LOC_Os04g10840	NS	NS	NS	NS	NS	NS	NS	NS	NS	NS	NS	NS	NS	NS	NS	NS	NS	NS	NS	NS	NS	NS	NS	NS	NS	-0.680127	NS	NS	NS	NS	NS	NS	NS	NS	NS	NS	NS	NS	NS	NS	NS	NS	NS	NS	NS	NS	NS	NS	NS
LOC_Os04g11660	NS	NS	0.699248	NS	NS	NS	NS	NS	NS	NS	NS	-0.684335	NS	NS	NS	NS	NS	NS	NS	NS	NS	NS	NS	0.680417	NS	NS	NS	NS	-0.804881	NS	NS	NS	NS	NS	NS	NS	NS	NS	NS	NS	NS	NS	-0.652562	NS	NS	NS	NS	NS	NS
LOC_Os04g11840	NS	NS	NS	NS	NS	NS	NS	NS	NS	NS	NS	NS	NS	NS	NS	NS	NS	NS	NS	NS	NS	NS	NS	NS	NS	NS	NS	NS	NS	NS	NS	NS	NS	NS	NS	NS	NS	NS	NS	NS	NS	NS	NS	NS	-0.75473	NS	NS	NS	NS
LOC_Os04g12380	NS	NS	NS	NS	NS	NS	NS	NS	NS	NS	NS	NS	NS	NS	NS	NS	NS	NS	NS	-0.634147	-0.603913	NS	NS	NS	NS	NS	NS	NS	NS	NS	NS	NS	NS	NS	-0.666369	NS	NS	NS	NS	NS	NS	NS	NS	NS	NS	NS	NS	NS	NS
LOC_Os04g12530	NS	NS	-0.639328	0.69813	NS	NS	0.782763	0.695665	NS	NS	NS	NS	NS	0.610486	NS	NS	NS	NS	NS	0.750882	NS	NS	NS	NS	NS	-0.619923	0.762307	NS	NS	NS	NS	NS	NS	NS	NS	NS	NS	NS	NS	NS	NS	NS	NS	NS	NS	NS	NS	NS	NS
LOC_Os04g13140	-0.658775	-0.667155	NS	NS	NS	NS	NS	NS	NS	NS	NS	NS	-0.754044	NS	-0.779302	NS	NS	NS	NS	NS	NS	NS	NS	NS	NS	-0.633517	NS	NS	NS	NS	NS	NS	NS	NS	NS	NS	NS	NS	-0.729896	NS	NS	NS	NS	NS	NS	NS	NS	NS	NS
LOC_Os04g13880	NS	NS	NS	NS	NS	NS	NS	NS	NS	NS	NS	NS	NS	NS	NS	NS	NS	NS	NS	NS	NS	NS	NS	NS	NS	-0.624643	NS	NS	NS	NS	NS	NS	NS	NS	NS	NS	NS	NS	NS	NS	NS	NS	NS	NS	NS	NS	NS	NS	NS
LOC_Os04g14680	NS	NS	NS	NS	NS	NS	NS	NS	NS	NS	NS	NS	NS	NS	NS	NS	NS	NS	NS	0.764314	NS	NS	NS	NS	NS	NS	NS	NS	NS	NS	NS	NS	NS	NS	NS	NS	NS	NS	NS	NS	NS	NS	NS	NS	NS	NS	NS	NS	NS
LOC_Os04g14810	NS	0.639594	0.809903	NS	NS	NS	NS	NS	-0.677063	NS	NS	-0.840055	NS	NS	NS	NS	NS	NS	NS	NS	NS	NS	NS	0.673102	NS	NS	NS	NS	-0.736437	NS	NS	NS	NS	NS	NS	NS	0.612397	NS	NS	NS	NS	NS	-0.833362	NS	-0.602448	NS	-0.606271	NS	-0.646041
LOC_Os04g15560	NS	0.678751	0.779164	NS	NS	NS	NS	NS	NS	NS	NS	-0.811199	NS	-0.662107	NS	NS	NS	NS	NS	NS	-0.701633	NS	NS	0.818343	-0.778813	NS	NS	NS	-0.862296	NS	NS	NS	NS	NS	NS	NS	NS	NS	NS	NS	NS	NS	-0.791995	-0.794607	NS	NS	NS	NS	-0.787292
LOC_Os04g15660	NS	0.631573	0.672973	NS	-0.60569	NS	NS	NS	-0.614686	NS	NS	-0.850378	NS	-0.652001	NS	NS	-0.673878	NS	NS	NS	-0.753543	NS	NS	0.713551	-0.666937	NS	NS	NS	-0.739896	NS	NS	-0.773836	NS	NS	NS	NS	0.629104	NS	NS	NS	NS	NS	-0.922711	NS	-0.830423	NS	-0.718906	NS	-0.813186
LOC_Os04g16450	NS	NS	NS	NS	NS	NS	NS	NS	NS	NS	NS	NS	NS	NS	NS	NS	NS	NS	NS	0.801517	NS	NS	NS	NS	NS	NS	NS	NS	NS	NS	NS	NS	NS	NS	NS	NS	NS	NS	NS	NS	NS	NS	NS	NS	NS	NS	NS	NS	NS
LOC_Os04g16736	NS	NS	NS	NS	NS	NS	NS	NS	NS	NS	NS	NS	NS	NS	NS	NS	NS	NS	NS	NS	NS	NS	NS	NS	NS	-0.604108	NS	-0.624117	NS	NS	NS	NS	NS	NS	NS	NS	NS	NS	NS	NS	NS	NS	NS	NS	NS	NS	NS	NS	NS
LOC_Os04g16745	NS	NS	NS	NS	NS	NS	NS	NS	NS	NS	NS	NS	NS	NS	NS	NS	NS	-0.696738	NS	NS	NS	NS	NS	NS	NS	NS	NS	NS	NS	NS	NS	NS	NS	NS	NS	NS	NS	NS	NS	NS	NS	NS	NS	NS	NS	NS	NS	NS	NS
LOC_Os04g16760	NS	-0.617311	NS	NS	NS	NS	NS	NS	NS	NS	NS	NS	NS	NS	NS	NS	NS	-0.709657	NS	NS	NS	NS	NS	NS	NS	NS	NS	NS	NS	NS	NS	NS	NS	NS	NS	NS	NS	NS	NS	NS	NS	NS	NS	NS	NS	NS	NS	NS	NS
LOC_Os04g16770	-0.629777	-0.614935	NS	NS	NS	NS	NS	NS	NS	NS	NS	NS	NS	NS	NS	NS	NS	NS	NS	NS	NS	NS	NS	NS	NS	NS	NS	NS	NS	NS	NS	NS	NS	NS	NS	NS	NS	NS	-0.617369	NS	NS	NS	NS	NS	NS	NS	NS	NS	NS
LOC_Os04g16822	NS	NS	NS	NS	NS	NS	NS	NS	NS	NS	NS	NS	NS	NS	NS	NS	NS	-0.615463	NS	NS	NS	NS	NS	NS	NS	NS	NS	NS	NS	NS	NS	NS	NS	NS	NS	NS	NS	NS	NS	NS	NS	NS	NS	NS	NS	NS	NS	NS	NS
LOC_Os04g16826	NS	NS	NS	NS	NS	NS	NS	NS	NS	NS	NS	NS	NS	NS	NS	NS	NS	-0.765486	NS	NS	NS	NS	NS	NS	NS	NS	NS	NS	NS	NS	NS	NS	NS	NS	NS	NS	NS	NS	NS	NS	NS	NS	NS	NS	NS	NS	NS	NS	NS
LOC_Os04g16848	NS	-0.604674	NS	NS	0.610903	NS	NS	NS	NS	NS	NS	NS	NS	NS	NS	NS	NS	-0.875504	NS	NS	NS	NS	NS	NS	NS	NS	NS	NS	NS	NS	NS	NS	NS	NS	NS	NS	NS	NS	NS	NS	NS	NS	NS	NS	NS	NS	NS	NS	NS
LOC_Os04g16872	NS	NS	NS	NS	NS	NS	NS	NS	NS	NS	NS	NS	NS	NS	NS	NS	NS	-0.665864	NS	NS	NS	NS	NS	NS	NS	NS	NS	NS	NS	NS	NS	NS	NS	NS	NS	NS	NS	NS	NS	NS	NS	NS	NS	NS	NS	NS	NS	NS	NS
LOC_Os04g16874	NS	NS	NS	NS	NS	NS	NS	NS	NS	NS	NS	NS	NS	NS	NS	NS	NS	-0.649982	NS	NS	NS	NS	NS	NS	NS	NS	NS	NS	NS	NS	NS	NS	NS	NS	NS	NS	NS	NS	NS	NS	NS	NS	NS	NS	NS	NS	NS	NS	NS
LOC_Os04g16970	NS	NS	NS	NS	NS	NS	NS	NS	NS	NS	NS	NS	NS	NS	NS	NS	NS	NS	NS	0.738844	NS	NS	NS	NS	NS	NS	NS	NS	NS	NS	NS	NS	NS	NS	NS	NS	NS	NS	NS	NS	NS	NS	NS	NS	NS	NS	NS	NS	NS
LOC_Os04g18140	NS	NS	NS	NS	NS	NS	NS	NS	NS	NS	NS	NS	-0.782495	NS	-0.801325	NS	NS	NS	NS	NS	NS	NS	NS	NS	NS	NS	NS	NS	NS	NS	NS	NS	NS	NS	NS	NS	NS	NS	-0.773386	NS	NS	NS	NS	NS	NS	NS	NS	NS	NS
LOC_Os04g19260	NS	NS	NS	NS	NS	NS	NS	NS	NS	NS	NS	NS	NS	NS	NS	NS	NS	NS	NS	0.793377	NS	NS	NS	NS	NS	NS	0.687316	NS	NS	NS	NS	NS	NS	NS	NS	NS	NS	NS	NS	NS	NS	NS	NS	NS	NS	0.68221	NS	NS	NS
LOC_Os04g19740	NS	NS	NS	NS	NS	NS	NS	NS	NS	NS	NS	NS	NS	NS	NS	NS	NS	NS	NS	0.847067	NS	NS	NS	NS	NS	NS	NS	NS	NS	NS	NS	NS	NS	NS	NS	NS	NS	NS	NS	NS	NS	NS	NS	NS	NS	NS	NS	NS	NS
LOC_Os04g19960	NS	NS	NS	NS	NS	-0.608014	NS	NS	NS	NS	NS	NS	NS	NS	NS	NS	NS	NS	NS	NS	NS	-0.721398	NS	NS	NS	NS	NS	-0.645594	-0.652664	NS	NS	NS	NS	NS	NS	NS	NS	NS	NS	NS	NS	NS	-0.630463	-0.604242	NS	NS	NS	NS	NS
LOC_Os04g21090	NS	NS	NS	NS	NS	NS	NS	NS	NS	NS	NS	NS	NS	NS	NS	NS	NS	-0.696475	NS	NS	NS	NS	NS	NS	NS	NS	NS	NS	NS	NS	NS	NS	NS	NS	NS	NS	NS	NS	NS	NS	NS	NS	NS	NS	NS	NS	NS	NS	NS
LOC_Os04g21320	NS	NS	NS	NS	NS	NS	0.739954	NS	NS	NS	NS	NS	NS	0.64342	NS	NS	NS	NS	NS	0.920806	NS	NS	NS	NS	NS	NS	0.704825	NS	NS	NS	NS	NS	NS	NS	NS	NS	NS	NS	NS	-0.604717	NS	NS	NS	NS	NS	NS	NS	NS	NS
LOC_Os04g21880	NS	NS	NS	NS	NS	NS	0.645441	NS	NS	NS	NS	NS	NS	NS	NS	NS	-0.620179	NS	NS	NS	NS	NS	NS	NS	NS	NS	0.729076	NS	NS	NS	NS	-0.691258	NS	NS	NS	NS	NS	NS	NS	-0.684555	NS	NS	NS	NS	-0.687269	NS	NS	NS	NS
LOC_Os04g23550	NS	NS	NS	-0.674368	NS	NS	NS	NS	NS	NS	NS	NS	NS	NS	NS	NS	NS	NS	-0.869212	NS	NS	NS	NS	NS	NS	NS	-0.691283	NS	NS	NS	NS	NS	NS	NS	NS	-0.776933	-0.681361	NS	NS	0.724759	NS	NS	NS	NS	NS	NS	NS	NS	NS
LOC_Os04g23780	NS	-0.693254	NS	NS	NS	NS	NS	NS	NS	NS	NS	NS	NS	0.668404	NS	NS	NS	NS	NS	NS	0.713533	NS	NS	NS	NS	-0.703396	NS	NS	NS	0.643527	NS	NS	NS	NS	NS	NS	NS	NS	NS	NS	NS	NS	NS	NS	NS	NS	NS	NS	NS
LOC_Os04g24804	NS	NS	NS	NS	NS	NS	NS	NS	NS	NS	NS	NS	NS	NS	NS	NS	NS	NS	NS	0.634368	NS	NS	NS	NS	NS	NS	NS	NS	NS	NS	NS	NS	NS	NS	NS	NS	NS	NS	0.646086	NS	NS	NS	NS	NS	NS	NS	NS	NS	NS
LOC_Os04g25490	NS	-0.69629	-0.861542	0.661376	NS	NS	0.733119	NS	0.782389	NS	NS	0.633475	NS	0.663075	-0.662444	NS	NS	NS	NS	0.785297	0.686953	NS	NS	-0.715998	NS	NS	0.691746	NS	NS	NS	NS	NS	NS	0.733597	NS	NS	NS	0.690071	NS	NS	NS	NS	NS	0.612971	NS	NS	NS	NS	NS
LOC_Os04g25800	NS	NS	NS	NS	NS	NS	NS	NS	NS	NS	NS	NS	NS	NS	NS	NS	NS	-0.613195	NS	NS	NS	NS	NS	NS	NS	NS	NS	NS	NS	NS	NS	NS	NS	NS	NS	NS	NS	NS	NS	NS	NS	NS	NS	NS	NS	NS	NS	NS	NS
LOC_Os04g26590	-0.603963	NS	NS	0.707319	NS	NS	NS	NS	NS	NS	NS	NS	NS	NS	NS	NS	NS	NS	NS	NS	NS	NS	-0.609114	NS	NS	NS	NS	NS	NS	NS	0.670862	NS	NS	NS	NS	NS	NS	NS	NS	NS	NS	NS	NS	NS	NS	NS	NS	NS	NS
LOC_Os04g27020	NS	NS	NS	NS	NS	NS	NS	NS	NS	NS	0.646059	NS	NS	NS	NS	0.682133	NS	NS	NS	NS	NS	NS	NS	NS	NS	NS	NS	NS	NS	NS	NS	NS	NS	NS	NS	NS	NS	0.781837	NS	NS	NS	NS	NS	NS	NS	NS	NS	NS	NS
LOC_Os04g27060	NS	NS	NS	NS	NS	NS	NS	NS	NS	NS	NS	NS	-0.766436	NS	-0.786649	NS	NS	NS	NS	NS	NS	NS	NS	NS	NS	NS	NS	NS	NS	NS	NS	NS	NS	NS	NS	NS	NS	NS	-0.738905	NS	NS	NS	NS	NS	NS	NS	NS	NS	NS
LOC_Os04g27190	NS	NS	NS	NS	NS	NS	NS	NS	NS	NS	NS	NS	NS	NS	NS	NS	NS	NS	NS	NS	NS	NS	NS	NS	NS	NS	NS	NS	NS	NS	NS	NS	NS	NS	NS	NS	NS	NS	NS	NS	NS	NS	NS	NS	NS	NS	NS	NS	NS
LOC_Os04g27340	NS	NS	NS	NS	NS	NS	NS	NS	NS	NS	NS	NS	NS	NS	NS	NS	NS	NS	NS	NS	NS	NS	NS	NS	NS	NS	NS	NS	NS	NS	NS	NS	NS	NS	NS	NS	NS	NS	NS	NS	NS	NS	NS	NS	NS	NS	NS	NS	NS
LOC_Os04g27540	0.678839	NS	0.723428	-0.647461	NS	NS	-0.611103	-0.613429	NS	NS	NS	-0.602533	NS	NS	NS	NS	NS	NS	NS	NS	NS	NS	NS	NS	NS	NS	NS	NS	NS	NS	NS	NS	NS	NS	NS	NS	NS	NS	NS	NS	NS	NS	NS	NS	NS	NS	NS	NS	NS
LOC_Os04g28210	NS	NS	-0.636204	0.65619	NS	NS	NS	NS	NS	NS	NS	NS	NS	NS	NS	NS	NS	NS	NS	NS	NS	NS	-0.60769	NS	NS	NS	0.637968	NS	NS	NS	0.661753	NS	NS	NS	NS	NS	NS	NS	NS	NS	NS	-0.715015	NS	NS	NS	NS	NS	NS	NS
LOC_Os04g28990	NS	NS	NS	NS	NS	NS	NS	NS	NS	NS	NS	NS	NS	NS	NS	NS	NS	NS	NS	0.739452	NS	NS	NS	NS	NS	NS	NS	NS	NS	NS	NS	NS	NS	NS	NS	NS	NS	NS	NS	NS	NS	NS	NS	NS	NS	NS	NS	NS	NS
LOC_Os04g29424	NS	0.881375	0.872518	NS	-0.826968	NS	NS	NS	-0.755394	NS	NS	-0.834831	0.627804	-0.818605	0.681087	NS	NS	NS	NS	NS	-0.850668	NS	NS	0.835264	NS	NS	NS	NS	NS	NS	NS	NS	NS	NS	NS	NS	NS	NS	NS	NS	NS	NS	-0.717505	NS	NS	NS	NS	NS	-0.717451
LOC_Os04g29550	NS	0.638166	0.679268	-0.884372	NS	NS	-0.959346	-0.730044	NS	NS	NS	NS	NS	-0.639332	NS	NS	NS	NS	-0.688189	-0.849996	NS	NS	NS	NS	NS	NS	-0.931745	NS	NS	NS	NS	NS	NS	NS	NS	NS	NS	NS	NS	0.687399	NS	NS	NS	NS	NS	NS	NS	NS	NS
LOC_Os04g29580	NS	NS	0.746462	NS	NS	NS	-0.654246	NS	NS	NS	NS	-0.682229	NS	-0.661877	NS	NS	NS	NS	NS	-0.818716	-0.63837	-0.707139	NS	NS	NS	NS	NS	NS	NS	NS	NS	NS	NS	NS	NS	NS	NS	NS	NS	NS	NS	NS	NS	NS	NS	NS	NS	NS	NS
LOC_Os04g29680	NS	0.769826	0.809016	NS	-0.711284	NS	NS	-0.649358	-0.650322	NS	NS	-0.814428	NS	-0.847084	NS	NS	NS	NS	NS	-0.781259	-0.897	NS	NS	0.764446	-0.620699	NS	NS	NS	NS	NS	NS	NS	NS	NS	NS	NS	NS	NS	NS	NS	NS	NS	-0.681233	NS	NS	NS	NS	NS	-0.702202
LOC_Os04g29930	NS	NS	0.644904	NS	NS	NS	NS	NS	NS	NS	NS	-0.654102	NS	NS	NS	NS	NS	NS	NS	NS	NS	NS	NS	NS	-0.623844	NS	NS	NS	-0.777514	NS	NS	NS	NS	NS	NS	NS	NS	NS	NS	NS	NS	NS	-0.673404	-0.831309	NS	NS	NS	NS	NS
LOC_Os04g30040	NS	0.645115	0.788232	NS	NS	NS	NS	NS	NS	NS	NS	-0.826903	NS	-0.74197	NS	NS	NS	NS	NS	-0.684571	-0.671334	NS	NS	0.616495	NS	NS	NS	NS	-0.636976	NS	NS	NS	NS	NS	NS	NS	NS	NS	NS	NS	NS	0.626599	-0.681149	-0.722135	NS	NS	NS	NS	NS
LOC_Os04g30180	NS	NS	NS	NS	NS	NS	NS	NS	NS	NS	NS	NS	-0.83062	NS	-0.802938	NS	NS	NS	NS	NS	NS	NS	NS	NS	NS	NS	NS	NS	NS	NS	NS	NS	NS	NS	NS	NS	NS	NS	-0.677588	NS	NS	NS	NS	NS	NS	NS	NS	NS	NS
LOC_Os04g30490	NS	NS	NS	NS	NS	NS	NS	NS	NS	NS	NS	-0.646729	NS	NS	NS	NS	-0.663372	NS	NS	NS	NS	NS	NS	NS	NS	NS	NS	NS	-0.63406	NS	NS	-0.614493	NS	NS	NS	NS	0.709549	NS	NS	NS	NS	NS	-0.666462	NS	-0.623796	NS	-0.814469	NS	NS
LOC_Os04g31710	NS	NS	NS	NS	NS	NS	NS	NS	NS	NS	NS	NS	NS	NS	NS	NS	NS	NS	NS	0.814927	NS	NS	NS	NS	NS	NS	NS	NS	NS	NS	NS	NS	NS	NS	NS	NS	NS	NS	NS	NS	NS	NS	NS	NS	NS	NS	NS	NS	NS
LOC_Os04g31760	NS	0.775279	0.879517	NS	NS	NS	NS	NS	-0.623194	NS	NS	-0.74011	NS	-0.705915	NS	NS	NS	NS	NS	-0.757849	-0.770693	NS	NS	0.837993	-0.704651	NS	NS	NS	-0.727201	NS	NS	NS	-0.653122	-0.797038	NS	NS	NS	-0.712533	NS	NS	NS	NS	-0.648202	-0.68417	NS	NS	NS	NS	-0.709457
LOC_Os04g32110	NS	NS	NS	-0.615443	NS	NS	NS	NS	-0.609444	NS	NS	NS	NS	NS	NS	NS	NS	NS	NS	NS	NS	NS	0.635736	NS	NS	NS	NS	NS	NS	NS	NS	NS	NS	NS	NS	-0.731371	NS	NS	NS	NS	NS	NS	NS	NS	NS	NS	NS	NS	NS
LOC_Os04g32480	NS	NS	NS	NS	NS	NS	NS	NS	NS	NS	NS	NS	NS	NS	NS	NS	NS	NS	NS	NS	NS	NS	NS	0.609754	NS	NS	NS	NS	NS	NS	NS	NS	NS	NS	NS	NS	NS	NS	NS	NS	NS	NS	NS	NS	NS	NS	NS	NS	NS
LOC_Os04g32740	NS	NS	-0.620144	NS	NS	NS	NS	NS	0.804834	NS	NS	0.63547	NS	NS	NS	NS	NS	NS	NS	NS	0.635508	NS	NS	NS	NS	NS	NS	NS	NS	NS	NS	NS	NS	NS	NS	NS	NS	NS	NS	NS	NS	NS	NS	NS	0.684384	NS	NS	NS	NS
LOC_Os04g32850	NS	NS	NS	-0.892002	NS	NS	-0.907474	NS	NS	NS	NS	NS	NS	NS	NS	NS	NS	NS	-0.950698	NS	NS	NS	0.633054	NS	NS	NS	-0.932729	NS	NS	NS	-0.631922	0.706493	NS	NS	NS	-0.704393	NS	NS	NS	0.750846	NS	NS	NS	NS	NS	NS	0.603407	NS	NS
LOC_Os04g32960	NS	NS	NS	NS	NS	NS	NS	0.61121	NS	NS	NS	NS	NS	NS	NS	NS	NS	NS	NS	NS	NS	NS	NS	NS	NS	NS	NS	NS	NS	NS	NS	NS	NS	NS	NS	NS	NS	NS	NS	-0.634087	NS	NS	NS	NS	NS	NS	NS	NS	NS
LOC_Os04g33200	NS	NS	NS	-0.82269	NS	NS	-0.810926	NS	NS	NS	NS	NS	NS	NS	NS	NS	NS	NS	-0.939139	NS	NS	NS	0.669259	NS	NS	NS	-0.817731	NS	NS	NS	-0.655292	0.647688	-0.61881	NS	NS	-0.839381	NS	NS	NS	0.665713	NS	NS	NS	NS	NS	NS	NS	NS	NS
LOC_Os04g33390	NS	NS	NS	NS	NS	NS	NS	NS	NS	NS	NS	NS	NS	NS	NS	NS	NS	NS	NS	NS	NS	NS	NS	NS	NS	NS	NS	NS	NS	NS	NS	NS	NS	NS	NS	NS	NS	NS	NS	NS	NS	NS	NS	NS	NS	NS	NS	NS	NS
LOC_Os04g33450	NS	NS	NS	NS	NS	NS	NS	NS	NS	NS	NS	NS	NS	NS	NS	NS	NS	NS	NS	0.776266	NS	NS	NS	NS	NS	NS	NS	NS	NS	NS	NS	NS	NS	NS	NS	NS	NS	NS	NS	NS	NS	NS	NS	NS	NS	NS	NS	NS	NS
LOC_Os04g33610	NS	NS	NS	NS	NS	NS	NS	NS	NS	NS	NS	NS	NS	NS	NS	NS	NS	NS	NS	NS	NS	NS	NS	-0.603103	NS	NS	NS	NS	NS	NS	NS	NS	NS	NS	NS	NS	NS	NS	NS	NS	NS	NS	NS	NS	NS	NS	NS	NS	NS
LOC_Os04g33920	NS	NS	NS	NS	NS	NS	NS	NS	NS	NS	NS	NS	NS	NS	NS	NS	NS	NS	NS	0.68517	NS	NS	NS	NS	NS	NS	NS	NS	NS	NS	NS	NS	NS	NS	NS	NS	NS	NS	NS	NS	NS	NS	NS	NS	NS	NS	NS	NS	NS
LOC_Os04g33990	NS	NS	0.642549	-0.607413	NS	NS	-0.743263	NS	NS	NS	NS	NS	NS	NS	NS	-0.623298	NS	NS	NS	-0.867596	NS	NS	NS	NS	NS	NS	-0.784945	NS	NS	NS	NS	NS	NS	-0.653079	NS	NS	NS	-0.688049	NS	0.610806	NS	NS	NS	NS	NS	NS	NS	NS	NS
LOC_Os04g34250	NS	NS	-0.751218	NS	NS	NS	0.74463	NS	0.870293	NS	NS	0.676078	NS	NS	-0.613531	NS	NS	NS	NS	0.784856	NS	NS	NS	-0.609196	NS	NS	NS	NS	NS	NS	NS	NS	NS	NS	NS	NS	NS	NS	NS	NS	NS	NS	NS	NS	NS	NS	NS	NS	NS
LOC_Os04g34410	NS	NS	NS	NS	NS	NS	NS	NS	NS	NS	NS	NS	NS	NS	NS	NS	-0.700758	NS	NS	NS	NS	NS	NS	NS	NS	NS	NS	NS	NS	NS	NS	-0.711867	NS	NS	NS	NS	0.736182	NS	NS	NS	NS	NS	-0.699102	NS	-0.819803	NS	NS	NS	-0.688131
LOC_Os04g34560	NS	NS	NS	NS	NS	NS	NS	NS	NS	NS	NS	NS	-0.787122	NS	-0.806478	NS	NS	NS	NS	NS	NS	NS	NS	NS	NS	NS	NS	NS	NS	NS	NS	NS	NS	NS	NS	NS	NS	NS	-0.743875	NS	NS	NS	NS	NS	NS	NS	NS	NS	NS
LOC_Os04g35010	NS	NS	NS	NS	NS	NS	NS	NS	NS	NS	NS	NS	-0.84168	NS	-0.85073	NS	NS	NS	NS	NS	NS	NS	NS	NS	NS	NS	NS	NS	NS	NS	NS	NS	NS	NS	NS	NS	NS	NS	-0.716649	NS	NS	NS	NS	NS	NS	NS	NS	NS	NS
LOC_Os04g35410	NS	NS	NS	0.67545	NS	NS	0.6363	NS	0.661321	NS	NS	NS	NS	NS	NS	NS	NS	NS	NS	NS	NS	NS	-0.615642	NS	NS	NS	0.610752	NS	NS	NS	NS	NS	NS	NS	NS	0.671358	NS	NS	NS	NS	NS	NS	NS	NS	NS	NS	NS	NS	NS
LOC_Os04g35520	-0.625056	-0.620642	-0.715625	0.778044	NS	NS	0.713942	NS	NS	NS	NS	NS	NS	NS	NS	NS	NS	NS	NS	NS	NS	NS	-0.641764	NS	NS	-0.778944	0.717925	NS	NS	NS	NS	NS	NS	NS	NS	NS	NS	NS	NS	NS	NS	NS	NS	NS	NS	NS	NS	NS	NS
LOC_Os04g35870	NS	NS	NS	NS	NS	NS	NS	NS	NS	NS	NS	NS	NS	NS	NS	NS	0.670156	NS	NS	NS	NS	NS	NS	NS	0.713208	NS	NS	NS	0.659815	NS	NS	0.724034	NS	NS	NS	NS	NS	NS	NS	NS	NS	NS	NS	NS	0.741941	NS	NS	NS	0.658908
LOC_Os04g36600	NS	NS	NS	NS	NS	NS	0.611128	NS	NS	NS	NS	NS	NS	NS	NS	NS	NS	NS	NS	0.884424	NS	NS	NS	NS	NS	NS	0.631728	NS	NS	NS	NS	NS	NS	NS	NS	NS	NS	NS	NS	NS	NS	NS	NS	NS	NS	0.648121	NS	NS	NS
LOC_Os04g36610	NS	NS	NS	NS	NS	NS	NS	NS	NS	NS	NS	NS	NS	NS	NS	NS	NS	NS	NS	0.796287	NS	NS	NS	NS	NS	NS	NS	NS	NS	NS	NS	NS	NS	NS	NS	NS	NS	NS	NS	NS	NS	NS	NS	NS	NS	0.614429	NS	NS	NS
LOC_Os04g36750	NS	NS	NS	NS	NS	NS	0.666257	NS	NS	NS	NS	NS	NS	0.637281	NS	NS	NS	NS	NS	0.908253	NS	NS	NS	-0.615778	NS	NS	NS	NS	NS	NS	NS	NS	NS	NS	NS	NS	NS	NS	NS	NS	NS	NS	NS	NS	NS	NS	NS	NS	NS
LOC_Os04g36890	0.604136	0.618602	0.747809	NS	NS	NS	NS	NS	NS	NS	NS	-0.691286	NS	-0.634841	NS	NS	NS	NS	NS	NS	-0.62974	NS	NS	NS	NS	NS	NS	NS	NS	NS	NS	NS	NS	NS	NS	NS	NS	NS	NS	NS	NS	0.679052	-0.642953	-0.693373	NS	NS	NS	NS	NS
LOC_Os04g37490	NS	NS	NS	NS	NS	NS	NS	NS	NS	NS	NS	-0.669331	NS	NS	NS	NS	NS	NS	NS	NS	NS	NS	NS	NS	NS	NS	NS	NS	-0.755218	NS	NS	NS	NS	NS	NS	NS	NS	NS	NS	NS	NS	NS	NS	-0.646555	NS	NS	NS	NS	NS
LOC_Os04g37670	NS	0.729558	0.83151	NS	NS	NS	NS	NS	NS	NS	NS	-0.827738	NS	-0.789609	NS	NS	NS	NS	NS	-0.660572	-0.739421	NS	NS	0.798665	-0.720327	NS	NS	NS	-0.757712	NS	NS	NS	NS	NS	NS	NS	NS	NS	NS	NS	NS	NS	-0.710953	-0.79715	NS	NS	NS	NS	-0.733082
LOC_Os04g38042	NS	NS	NS	NS	NS	NS	NS	NS	NS	NS	NS	NS	NS	NS	NS	NS	NS	NS	NS	NS	NS	NS	NS	NS	NS	NS	NS	NS	NS	NS	NS	NS	NS	NS	NS	NS	NS	NS	NS	0.651734	NS	NS	NS	NS	NS	NS	NS	NS	NS
LOC_Os04g38060	NS	NS	NS	NS	NS	NS	NS	NS	NS	NS	NS	NS	NS	NS	NS	NS	NS	NS	NS	0.609807	NS	NS	NS	NS	NS	NS	NS	NS	NS	NS	NS	NS	NS	NS	NS	NS	NS	NS	NS	NS	NS	-0.804461	NS	0.697747	NS	NS	NS	NS	NS
LOC_Os04g38220	NS	NS	NS	NS	NS	NS	NS	NS	NS	NS	NS	0.658617	NS	0.653322	NS	NS	NS	NS	NS	0.822183	0.687059	NS	NS	NS	0.617103	NS	NS	NS	NS	NS	NS	NS	NS	NS	NS	NS	NS	NS	NS	NS	NS	NS	NS	NS	NS	NS	NS	NS	NS
LOC_Os04g38530	0.754025	0.658723	0.770514	-0.652802	NS	NS	-0.669061	-0.610389	NS	NS	NS	-0.662215	NS	-0.744914	NS	NS	NS	NS	NS	-0.737208	-0.683389	NS	NS	NS	NS	NS	NS	NS	NS	NS	NS	NS	NS	NS	NS	NS	NS	NS	NS	NS	NS	NS	NS	NS	NS	NS	NS	NS	NS
LOC_Os04g38790	0.612588	0.805726	0.847711	-0.692687	NS	NS	-0.742508	-0.772382	-0.669931	NS	NS	-0.788115	NS	-0.862848	NS	NS	NS	NS	NS	-0.846068	-0.825343	NS	NS	0.681008	NS	NS	NS	NS	NS	NS	NS	NS	NS	NS	NS	NS	NS	NS	NS	NS	NS	NS	NS	NS	NS	NS	NS	NS	NS
LOC_Os04g38885	NS	NS	0.69068	NS	NS	NS	NS	NS	NS	NS	NS	NS	0.612451	NS	0.64407	NS	NS	NS	NS	NS	NS	NS	NS	NS	NS	NS	NS	NS	NS	NS	NS	NS	NS	NS	NS	NS	NS	NS	NS	NS	NS	0.673957	NS	NS	NS	NS	NS	NS	NS
LOC_Os04g38914	NS	NS	NS	NS	NS	NS	NS	NS	NS	NS	NS	NS	NS	NS	NS	NS	NS	NS	NS	0.610987	NS	NS	NS	NS	NS	NS	NS	NS	NS	NS	NS	NS	NS	NS	NS	NS	NS	NS	NS	NS	NS	NS	NS	NS	NS	NS	NS	NS	NS
LOC_Os04g38920	NS	0.797437	0.937216	-0.674241	NS	NS	-0.626623	NS	-0.789742	NS	NS	-0.75221	NS	-0.67104	NS	NS	NS	NS	NS	-0.618587	-0.612845	NS	NS	0.716357	NS	NS	NS	NS	NS	NS	NS	NS	NS	NS	NS	NS	NS	NS	NS	NS	NS	NS	NS	NS	NS	NS	NS	NS	NS
LOC_Os04g39780	NS	NS	NS	NS	NS	NS	NS	NS	NS	NS	NS	NS	NS	NS	NS	NS	NS	NS	NS	NS	NS	NS	NS	-0.609682	0.793696	NS	NS	NS	0.813394	NS	NS	NS	NS	NS	NS	NS	NS	NS	NS	NS	NS	NS	NS	0.911829	NS	NS	NS	NS	0.659444
LOC_Os04g41050	NS	NS	NS	NS	NS	NS	NS	-0.672371	NS	NS	NS	NS	NS	NS	NS	NS	NS	NS	NS	NS	NS	NS	NS	NS	NS	NS	NS	NS	NS	NS	NS	NS	NS	NS	NS	NS	NS	NS	NS	NS	NS	NS	NS	NS	NS	NS	NS	NS	NS
LOC_Os04g41229	NS	NS	NS	NS	NS	NS	NS	NS	NS	NS	NS	NS	NS	NS	NS	NS	NS	NS	NS	NS	NS	NS	NS	0.655565	NS	0.729546	NS	NS	NS	NS	NS	NS	NS	NS	NS	NS	NS	NS	NS	0.604277	NS	NS	NS	NS	NS	NS	NS	NS	NS
LOC_Os04g41530	0.739436	0.816495	0.943706	-0.630733	NS	NS	NS	NS	-0.774499	NS	NS	-0.836712	NS	-0.746201	0.618162	NS	NS	NS	NS	NS	-0.682403	-0.624593	NS	0.609631	NS	NS	NS	NS	NS	NS	NS	NS	NS	NS	NS	NS	NS	NS	NS	NS	NS	NS	-0.684273	NS	NS	NS	NS	NS	NS
LOC_Os04g41640	NS	NS	NS	NS	NS	NS	0.617883	NS	NS	NS	NS	NS	NS	NS	NS	NS	NS	NS	NS	0.872262	NS	NS	NS	NS	NS	NS	0.673958	NS	NS	NS	NS	NS	NS	NS	NS	NS	NS	NS	NS	-0.610253	NS	NS	NS	NS	NS	0.611989	NS	NS	NS
LOC_Os04g41810	NS	NS	NS	NS	NS	NS	NS	NS	NS	NS	NS	NS	NS	NS	NS	NS	NS	NS	NS	0.731154	NS	NS	NS	NS	NS	NS	NS	NS	NS	NS	NS	NS	NS	NS	NS	NS	NS	NS	NS	NS	NS	NS	NS	NS	NS	NS	NS	NS	NS
LOC_Os04g41970	NS	NS	NS	NS	NS	NS	0.71329	NS	NS	NS	0.644259	NS	NS	NS	NS	0.64305	NS	NS	NS	0.911091	NS	NS	NS	NS	NS	NS	0.743365	NS	NS	NS	NS	NS	NS	0.650752	NS	NS	NS	0.698727	NS	NS	NS	NS	NS	NS	NS	0.725551	NS	0.626907	NS
LOC_Os04g42420	NS	NS	-0.627079	0.752844	NS	NS	0.687806	NS	NS	NS	NS	NS	NS	NS	NS	NS	NS	NS	0.617232	NS	NS	NS	-0.606955	NS	NS	NS	0.724757	NS	NS	NS	0.680154	NS	NS	NS	NS	NS	NS	NS	NS	NS	NS	-0.670708	NS	NS	NS	NS	NS	NS	NS
LOC_Os04g43200	NS	NS	NS	NS	NS	NS	NS	NS	NS	NS	NS	NS	NS	NS	NS	NS	NS	NS	NS	0.80829	NS	NS	NS	NS	NS	NS	NS	NS	NS	NS	NS	NS	NS	NS	NS	NS	NS	NS	NS	NS	NS	NS	NS	NS	NS	NS	NS	NS	NS
LOC_Os04g43290	NS	NS	NS	NS	NS	NS	NS	NS	NS	NS	NS	NS	NS	NS	NS	NS	NS	NS	NS	0.795664	NS	NS	NS	NS	NS	NS	NS	NS	NS	NS	NS	NS	NS	NS	NS	NS	NS	NS	NS	NS	NS	NS	NS	NS	NS	NS	NS	NS	NS
LOC_Os04g43440	NS	0.668917	0.81791	NS	NS	NS	NS	NS	NS	NS	NS	-0.828086	NS	-0.689014	NS	NS	NS	NS	NS	NS	-0.77012	NS	NS	0.703314	-0.727635	NS	NS	NS	-0.805609	NS	NS	NS	NS	NS	NS	NS	NS	NS	NS	NS	NS	NS	-0.86058	-0.839015	NS	NS	NS	NS	-0.733175
LOC_Os04g43550	NS	0.748416	0.749557	NS	NS	NS	NS	NS	NS	NS	NS	-0.752698	NS	-0.792704	NS	NS	NS	NS	NS	-0.697862	-0.845819	NS	NS	0.796207	-0.748616	NS	NS	NS	-0.666779	NS	NS	NS	NS	NS	NS	NS	NS	NS	NS	NS	NS	NS	-0.669387	-0.738765	NS	NS	NS	NS	-0.741135
LOC_Os04g43710	NS	NS	NS	NS	NS	NS	NS	NS	NS	NS	NS	NS	NS	NS	NS	NS	NS	NS	NS	NS	NS	NS	NS	NS	NS	NS	NS	NS	NS	NS	NS	NS	-0.704384	NS	NS	NS	NS	NS	NS	NS	NS	NS	NS	NS	NS	NS	NS	-0.602917	NS
LOC_Os04g43760	NS	NS	NS	NS	NS	NS	NS	NS	NS	NS	NS	NS	NS	NS	NS	NS	NS	NS	NS	0.810061	NS	NS	NS	NS	NS	NS	NS	NS	NS	NS	NS	NS	NS	NS	NS	NS	NS	NS	NS	NS	NS	NS	NS	NS	NS	NS	NS	NS	NS
LOC_Os04g43840	0.824074	0.768536	0.819629	-0.84595	NS	NS	-0.841688	NS	-0.623538	NS	NS	-0.628306	NS	-0.749055	NS	NS	NS	NS	NS	-0.845236	-0.713898	-0.606782	NS	NS	NS	NS	-0.748626	NS	NS	NS	NS	NS	-0.646506	-0.687043	NS	NS	NS	NS	NS	NS	NS	NS	NS	NS	NS	NS	NS	NS	NS
LOC_Os04g43950	NS	NS	NS	NS	NS	NS	NS	NS	NS	NS	NS	NS	NS	NS	NS	NS	NS	NS	NS	NS	NS	NS	NS	NS	NS	NS	NS	NS	NS	NS	-0.652903	NS	NS	NS	NS	NS	NS	NS	NS	NS	-0.719811	NS	NS	NS	0.687401	-0.618959	NS	NS	NS
LOC_Os04g44030	NS	NS	NS	NS	NS	NS	0.709196	NS	NS	NS	0.674187	NS	NS	NS	NS	0.731108	NS	0.62669	0.657264	0.676197	NS	NS	NS	NS	NS	NS	0.849882	NS	NS	NS	NS	NS	NS	NS	NS	NS	NS	0.722612	NS	-0.74663	NS	NS	NS	NS	NS	0.60327	NS	0.611445	NS
LOC_Os04g44090	NS	NS	NS	NS	NS	NS	0.659605	NS	NS	NS	NS	NS	NS	NS	NS	0.622003	NS	NS	NS	0.785887	NS	NS	NS	NS	NS	NS	0.633533	NS	NS	NS	NS	NS	NS	NS	NS	NS	NS	NS	NS	NS	NS	NS	NS	NS	NS	NS	NS	NS	NS
LOC_Os04g44300	0.661907	0.808184	0.926682	-0.74882	NS	NS	-0.68068	NS	-0.653509	NS	NS	-0.754479	NS	-0.735109	NS	NS	NS	NS	NS	-0.763818	-0.690752	NS	NS	0.666046	NS	NS	-0.653117	NS	NS	NS	NS	NS	NS	-0.618954	NS	NS	NS	NS	NS	NS	NS	NS	NS	NS	NS	NS	NS	NS	NS
LOC_Os04g44370	NS	NS	NS	NS	NS	NS	NS	NS	NS	NS	NS	NS	NS	NS	NS	NS	NS	NS	NS	NS	NS	NS	NS	NS	NS	NS	NS	NS	NS	NS	NS	-0.711157	NS	NS	NS	NS	NS	NS	NS	NS	NS	NS	NS	NS	-0.773877	NS	NS	NS	NS
LOC_Os04g44510	NS	NS	NS	NS	NS	NS	NS	NS	NS	NS	NS	NS	NS	NS	NS	NS	NS	NS	NS	NS	NS	NS	NS	NS	NS	NS	NS	NS	NS	NS	NS	NS	NS	NS	NS	NS	NS	NS	NS	NS	NS	NS	NS	NS	NS	NS	NS	NS	NS
LOC_Os04g45270	NS	NS	NS	NS	NS	NS	NS	NS	NS	NS	NS	NS	NS	NS	NS	NS	NS	NS	NS	0.820909	NS	NS	NS	NS	NS	NS	NS	NS	NS	NS	NS	NS	NS	NS	NS	NS	NS	NS	NS	NS	NS	NS	NS	NS	NS	0.629098	NS	NS	NS
LOC_Os04g45520	NS	NS	NS	NS	-0.717366	NS	NS	NS	NS	-0.626633	NS	NS	NS	NS	NS	NS	NS	NS	NS	NS	-0.630754	NS	NS	NS	-0.65811	NS	NS	NS	NS	NS	NS	NS	NS	NS	NS	NS	NS	NS	NS	NS	NS	NS	NS	NS	NS	NS	NS	NS	-0.648102
LOC_Os04g45690	NS	0.715693	0.87639	NS	NS	NS	NS	NS	-0.672005	NS	NS	-0.808526	NS	-0.752141	NS	NS	NS	NS	NS	-0.699474	-0.780643	NS	NS	0.899567	-0.782443	NS	NS	NS	-0.767285	NS	NS	NS	NS	-0.646234	NS	NS	NS	NS	NS	NS	NS	NS	-0.740116	-0.77681	NS	NS	NS	NS	-0.83525
LOC_Os04g45860	0.68083	0.837392	0.822174	-0.894507	NS	NS	-0.876321	-0.681676	-0.604911	NS	NS	-0.634298	NS	-0.789393	NS	NS	NS	NS	NS	-0.880666	-0.703336	NS	NS	0.613192	NS	0.611958	-0.828617	NS	NS	NS	NS	NS	NS	-0.630793	NS	NS	NS	NS	NS	NS	NS	NS	NS	NS	NS	NS	NS	NS	NS
LOC_Os04g45960	NS	NS	NS	NS	NS	NS	NS	NS	NS	NS	NS	0.609611	NS	0.824097	NS	NS	NS	NS	NS	0.792056	0.713398	NS	NS	NS	0.627638	NS	NS	NS	NS	NS	NS	NS	NS	NS	NS	NS	NS	NS	NS	NS	NS	NS	NS	NS	NS	NS	NS	NS	0.624475
LOC_Os04g46000	NS	NS	NS	NS	NS	NS	NS	NS	NS	NS	NS	NS	NS	NS	NS	NS	NS	NS	NS	NS	NS	NS	NS	NS	NS	NS	-0.639851	NS	NS	NS	NS	NS	NS	NS	NS	NS	NS	NS	NS	NS	NS	NS	NS	NS	NS	NS	NS	NS	NS
LOC_Os04g46220	NS	NS	0.683355	NS	NS	NS	-0.738216	NS	-0.833149	NS	NS	NS	NS	NS	NS	NS	NS	NS	NS	-0.67782	NS	NS	NS	NS	NS	NS	NS	NS	NS	NS	NS	NS	NS	NS	NS	NS	NS	NS	NS	NS	NS	NS	NS	NS	NS	NS	NS	NS	NS
LOC_Os04g46440	NS	NS	0.623273	NS	NS	NS	NS	-0.687087	NS	NS	NS	NS	NS	-0.699749	NS	NS	NS	NS	NS	-0.662671	NS	-0.697438	NS	NS	NS	NS	NS	NS	NS	NS	NS	NS	NS	NS	NS	NS	NS	NS	NS	NS	NS	0.697334	NS	NS	NS	NS	NS	NS	NS
LOC_Os04g46880	NS	NS	-0.617716	NS	0.636854	NS	NS	NS	NS	NS	NS	0.71385	NS	NS	NS	NS	NS	-0.804972	NS	NS	NS	NS	NS	NS	NS	NS	NS	NS	NS	NS	NS	NS	NS	NS	NS	NS	-0.615612	NS	NS	NS	NS	NS	0.753179	NS	NS	NS	0.713894	NS	NS
LOC_Os04g46970	NS	NS	NS	NS	NS	NS	NS	NS	NS	NS	NS	-0.612113	NS	NS	NS	NS	-0.613971	NS	NS	NS	NS	NS	NS	0.754106	-0.682131	NS	NS	NS	-0.808167	NS	NS	NS	NS	NS	NS	NS	NS	NS	NS	NS	NS	NS	NS	NS	NS	NS	NS	NS	-0.700353
LOC_Os04g46990	NS	NS	NS	NS	NS	NS	-0.657931	NS	NS	NS	NS	NS	NS	NS	NS	NS	NS	NS	-0.664759	NS	NS	NS	NS	NS	NS	NS	-0.751626	NS	NS	NS	NS	0.81778	NS	NS	NS	NS	NS	NS	-0.697838	0.803498	NS	NS	NS	NS	NS	NS	0.753927	NS	NS
LOC_Os04g47080	NS	NS	NS	NS	NS	NS	NS	NS	NS	NS	NS	NS	NS	NS	NS	NS	NS	NS	NS	NS	NS	NS	NS	NS	NS	-0.640531	0.647171	NS	NS	NS	NS	NS	NS	NS	NS	NS	NS	NS	NS	NS	NS	NS	NS	0.669197	NS	NS	NS	NS	NS
LOC_Os04g47110	NS	NS	-0.635162	NS	NS	NS	NS	NS	NS	NS	NS	NS	NS	NS	NS	NS	NS	NS	NS	0.708226	NS	NS	NS	-0.628489	NS	NS	NS	NS	NS	NS	NS	NS	NS	NS	NS	NS	NS	0.61645	NS	NS	NS	NS	NS	NS	NS	NS	NS	0.626726	NS
LOC_Os04g47310	NS	NS	NS	NS	NS	NS	NS	NS	NS	NS	NS	NS	NS	-0.664115	NS	NS	NS	NS	NS	-0.900727	-0.629238	NS	NS	NS	NS	NS	-0.639004	NS	NS	NS	NS	NS	NS	-0.631299	NS	NS	NS	-0.66075	NS	NS	NS	NS	NS	NS	NS	-0.602276	NS	NS	NS
LOC_Os04g47500	NS	NS	0.603592	NS	NS	NS	NS	NS	NS	NS	NS	-0.679695	NS	NS	NS	NS	NS	NS	NS	NS	NS	NS	NS	NS	-0.663647	NS	NS	NS	-0.751528	NS	NS	NS	NS	NS	NS	NS	NS	NS	NS	NS	NS	NS	-0.660283	-0.824027	NS	NS	NS	NS	NS
LOC_Os04g48070	NS	NS	NS	NS	NS	NS	0.695424	NS	NS	NS	NS	NS	NS	NS	NS	NS	NS	NS	NS	0.904462	NS	0.618839	NS	NS	NS	NS	0.623887	NS	NS	NS	NS	NS	NS	NS	NS	NS	NS	NS	NS	NS	NS	NS	NS	NS	NS	0.676863	NS	NS	NS
LOC_Os04g48260	NS	NS	NS	NS	NS	NS	0.645558	NS	NS	NS	NS	NS	NS	NS	NS	NS	NS	NS	NS	0.862967	NS	NS	NS	NS	NS	NS	NS	NS	NS	NS	NS	NS	NS	NS	NS	NS	NS	NS	NS	NS	NS	NS	NS	NS	NS	NS	NS	NS	NS
LOC_Os04g48290	0.724833	NS	0.67889	-0.660626	NS	NS	-0.682895	NS	NS	NS	NS	NS	NS	-0.613599	NS	NS	NS	NS	NS	-0.694511	NS	-0.658266	NS	NS	NS	NS	-0.615905	NS	NS	NS	NS	NS	NS	NS	NS	NS	NS	NS	NS	NS	NS	NS	NS	NS	NS	NS	NS	NS	NS
LOC_Os04g48350	NS	NS	NS	-0.763468	NS	NS	-0.720078	NS	NS	NS	NS	NS	NS	NS	NS	NS	NS	NS	-0.939315	NS	NS	NS	NS	NS	NS	NS	-0.771704	NS	NS	NS	-0.677254	0.648413	-0.620136	NS	NS	-0.873797	NS	NS	NS	0.656951	NS	NS	NS	NS	NS	NS	NS	NS	NS
LOC_Os04g48370	NS	NS	NS	NS	NS	NS	NS	NS	NS	NS	NS	NS	NS	NS	NS	NS	NS	NS	NS	NS	NS	NS	NS	NS	NS	NS	0.63322	NS	NS	NS	NS	-0.753933	NS	NS	NS	NS	NS	NS	0.606017	-0.787365	NS	NS	NS	NS	NS	NS	NS	NS	NS
LOC_Os04g48380	NS	NS	NS	NS	NS	NS	NS	0.662531	NS	NS	NS	NS	-0.751223	NS	-0.631042	NS	NS	NS	NS	NS	NS	NS	NS	NS	NS	NS	NS	NS	NS	NS	NS	NS	NS	NS	NS	NS	NS	NS	NS	NS	NS	-0.657604	NS	NS	NS	NS	NS	NS	NS
LOC_Os04g48484	NS	NS	NS	NS	NS	NS	NS	NS	NS	NS	NS	NS	NS	NS	NS	NS	NS	NS	NS	NS	NS	NS	0.668093	NS	0.62662	NS	NS	NS	NS	NS	NS	0.647577	NS	NS	NS	NS	NS	NS	NS	NS	NS	NS	NS	NS	0.617897	NS	NS	NS	NS
LOC_Os04g48490	NS	NS	NS	NS	NS	NS	NS	NS	NS	NS	NS	NS	NS	NS	NS	NS	NS	NS	NS	0.730483	NS	NS	NS	NS	NS	NS	NS	NS	NS	NS	NS	NS	NS	NS	NS	NS	NS	NS	NS	NS	NS	NS	NS	NS	NS	NS	NS	NS	NS
LOC_Os04g48730	NS	NS	NS	NS	NS	NS	NS	NS	NS	NS	NS	NS	NS	NS	NS	NS	NS	0.624585	NS	NS	NS	NS	NS	NS	NS	NS	NS	NS	NS	NS	NS	NS	NS	NS	NS	NS	NS	NS	NS	NS	NS	NS	NS	NS	NS	NS	NS	NS	NS
LOC_Os04g48840	NS	NS	-0.609772	NS	NS	NS	0.65642	NS	0.72055	NS	NS	0.716285	NS	NS	NS	NS	NS	NS	NS	0.804893	NS	NS	NS	NS	NS	NS	NS	NS	NS	NS	NS	NS	NS	NS	NS	NS	NS	NS	NS	NS	NS	NS	NS	NS	NS	NS	NS	NS	NS
LOC_Os04g48870	NS	NS	NS	NS	-0.773566	NS	NS	NS	NS	NS	NS	NS	NS	NS	NS	NS	NS	NS	NS	NS	NS	NS	NS	NS	NS	NS	NS	NS	NS	NS	NS	NS	NS	NS	-0.650894	NS	NS	NS	NS	NS	NS	NS	NS	NS	NS	NS	NS	NS	NS
LOC_Os04g48920	NS	NS	NS	NS	NS	NS	NS	NS	0.636898	NS	NS	NS	NS	NS	NS	NS	NS	NS	NS	NS	NS	NS	NS	NS	NS	NS	NS	NS	NS	0.610249	NS	NS	NS	NS	NS	NS	NS	NS	NS	NS	NS	NS	NS	NS	NS	NS	NS	NS	NS
LOC_Os04g49110	NS	NS	NS	NS	NS	NS	NS	NS	NS	NS	NS	0.634294	NS	0.64679	NS	NS	NS	NS	NS	NS	0.654012	NS	NS	-0.641514	0.729479	NS	NS	NS	0.734999	NS	NS	0.679836	NS	NS	NS	NS	NS	NS	NS	NS	NS	NS	0.64565	NS	NS	NS	NS	NS	0.738378
LOC_Os04g49160	NS	NS	NS	-0.604219	NS	NS	NS	NS	NS	NS	NS	NS	NS	NS	NS	NS	NS	NS	NS	-0.60844	NS	NS	NS	NS	NS	NS	-0.678996	NS	NS	NS	NS	NS	NS	NS	NS	NS	NS	-0.622524	NS	NS	NS	NS	NS	NS	NS	NS	NS	NS	NS
LOC_Os04g49260	NS	NS	NS	NS	NS	NS	NS	NS	NS	NS	-0.759344	NS	NS	NS	NS	NS	NS	NS	NS	-0.652518	-0.783133	NS	NS	NS	-0.630071	NS	NS	NS	NS	NS	NS	NS	-0.640841	-0.620348	NS	NS	NS	-0.631827	NS	NS	NS	NS	NS	NS	NS	NS	NS	-0.700799	NS
LOC_Os04g49270	NS	NS	-0.638534	NS	NS	NS	NS	NS	0.668216	NS	NS	NS	NS	NS	NS	NS	NS	NS	NS	0.618319	NS	NS	NS	NS	NS	NS	NS	NS	NS	NS	NS	NS	NS	NS	NS	NS	NS	NS	NS	NS	NS	NS	NS	NS	NS	NS	NS	NS	NS
LOC_Os04g49310	NS	NS	NS	NS	NS	NS	NS	NS	NS	NS	NS	NS	NS	NS	NS	NS	NS	0.83007	NS	NS	NS	NS	NS	NS	NS	NS	NS	NS	NS	NS	NS	-0.634545	NS	NS	NS	NS	NS	NS	NS	NS	NS	NS	NS	NS	NS	NS	-0.67749	NS	NS
LOC_Os04g49757	NS	NS	NS	NS	NS	NS	NS	NS	NS	NS	NS	NS	NS	NS	NS	NS	NS	NS	NS	NS	NS	NS	NS	NS	NS	NS	NS	NS	NS	NS	NS	NS	NS	NS	NS	NS	NS	NS	NS	NS	NS	NS	NS	NS	NS	NS	NS	NS	NS
LOC_Os04g49780	NS	0.712469	NS	NS	NS	NS	NS	NS	NS	NS	NS	-0.610575	NS	-0.627747	NS	NS	NS	NS	NS	-0.615752	-0.769715	NS	NS	NS	NS	NS	NS	NS	NS	NS	NS	NS	-0.614796	-0.682556	NS	NS	NS	NS	NS	NS	NS	NS	NS	NS	NS	NS	NS	NS	NS
LOC_Os04g49900	NS	NS	NS	NS	NS	0.632049	NS	NS	NS	NS	0.609052	NS	NS	NS	NS	0.636054	NS	NS	NS	NS	NS	NS	NS	-0.640291	0.701382	NS	NS	NS	0.66493	NS	NS	NS	NS	NS	NS	NS	NS	NS	NS	NS	NS	NS	NS	NS	0.638619	NS	NS	NS	0.683125
LOC_Os04g49950	NS	NS	0.623128	NS	NS	NS	NS	NS	NS	NS	NS	-0.668282	NS	-0.624261	NS	NS	NS	NS	NS	-0.770988	NS	NS	NS	NS	NS	NS	NS	NS	NS	NS	NS	NS	NS	NS	NS	NS	NS	NS	NS	NS	NS	0.610625	NS	-0.690671	NS	NS	NS	NS	NS
LOC_Os04g50204	-0.706279	-0.784379	-0.830424	0.631699	NS	NS	NS	NS	NS	NS	NS	0.651748	NS	0.681401	NS	NS	NS	NS	NS	NS	0.604794	NS	NS	NS	NS	NS	NS	NS	NS	NS	NS	NS	NS	NS	NS	NS	NS	NS	NS	NS	NS	NS	NS	NS	NS	NS	NS	NS	NS
LOC_Os04g50700	NS	NS	NS	NS	NS	NS	NS	NS	NS	NS	NS	NS	NS	NS	NS	NS	NS	NS	NS	NS	NS	NS	NS	NS	NS	NS	NS	NS	NS	NS	NS	NS	NS	NS	NS	NS	-0.770649	NS	NS	NS	NS	NS	NS	NS	NS	NS	NS	NS	NS
LOC_Os04g51030	NS	NS	NS	NS	NS	-0.611743	NS	NS	NS	NS	NS	NS	NS	NS	NS	NS	NS	NS	NS	-0.692027	NS	-0.698119	NS	NS	-0.623608	NS	NS	-0.740913	-0.691489	NS	NS	NS	NS	-0.656896	NS	NS	NS	-0.615267	NS	NS	NS	NS	NS	-0.651397	NS	-0.668289	NS	-0.63409	NS
LOC_Os04g51410	NS	NS	NS	NS	NS	NS	0.681713	NS	0.794015	NS	NS	NS	NS	NS	-0.609665	NS	NS	NS	NS	0.748	NS	NS	NS	NS	NS	NS	NS	NS	NS	NS	NS	NS	NS	NS	NS	NS	NS	NS	NS	NS	NS	NS	NS	NS	NS	NS	NS	NS	NS
LOC_Os04g51430	NS	NS	NS	0.644776	NS	NS	0.741339	NS	NS	NS	NS	NS	NS	NS	NS	NS	NS	NS	NS	0.74697	NS	NS	NS	NS	NS	NS	0.866207	NS	NS	NS	NS	NS	NS	NS	NS	NS	NS	0.647073	NS	-0.744787	NS	NS	NS	NS	NS	NS	NS	NS	NS
LOC_Os04g51454	NS	NS	NS	NS	NS	NS	NS	NS	NS	NS	NS	NS	-0.840128	NS	-0.851116	NS	NS	NS	NS	NS	NS	NS	NS	NS	NS	NS	NS	NS	NS	NS	NS	NS	NS	NS	NS	NS	NS	NS	-0.711763	NS	NS	NS	NS	NS	NS	NS	NS	NS	NS
LOC_Os04g51460	0.691187	0.639222	0.648929	-0.889759	NS	NS	-0.785446	NS	NS	NS	NS	NS	NS	NS	NS	NS	NS	NS	-0.856694	-0.602271	NS	NS	NS	NS	NS	NS	-0.829254	NS	NS	NS	-0.768771	NS	-0.648396	-0.669437	NS	-0.734087	NS	NS	NS	NS	NS	NS	NS	NS	NS	NS	NS	NS	NS
LOC_Os04g51660	NS	NS	NS	NS	NS	NS	NS	NS	NS	NS	NS	0.738906	NS	0.730885	NS	NS	NS	NS	NS	0.657629	0.615849	NS	NS	-0.806859	0.770765	NS	NS	NS	0.690917	NS	NS	NS	NS	NS	NS	NS	NS	NS	NS	NS	NS	NS	0.605582	0.654002	NS	NS	NS	NS	0.858456
LOC_Os04g52110	NS	NS	NS	NS	NS	NS	NS	NS	NS	NS	NS	NS	NS	NS	NS	NS	NS	NS	NS	0.763476	NS	NS	NS	NS	NS	NS	NS	NS	NS	NS	NS	NS	NS	NS	NS	NS	NS	NS	NS	NS	NS	NS	NS	NS	NS	NS	NS	NS	NS
LOC_Os04g52164	NS	NS	NS	NS	NS	NS	NS	NS	NS	NS	NS	NS	NS	0.609841	NS	NS	NS	NS	NS	0.605019	NS	NS	NS	NS	NS	NS	NS	NS	NS	NS	NS	NS	NS	NS	NS	NS	NS	NS	NS	NS	NS	NS	NS	NS	NS	NS	NS	NS	NS
LOC_Os04g52210	NS	NS	NS	-0.749271	NS	NS	-0.66964	NS	NS	NS	NS	NS	NS	NS	NS	NS	NS	NS	-0.905156	NS	NS	NS	NS	NS	NS	NS	-0.742057	NS	NS	NS	-0.665043	0.628914	-0.616836	NS	NS	-0.880014	-0.605323	NS	NS	0.660444	NS	NS	NS	NS	NS	NS	NS	NS	NS
LOC_Os04g52250	NS	NS	NS	NS	NS	NS	-0.622605	NS	NS	NS	-0.734466	NS	NS	NS	NS	-0.72905	NS	-0.77644	-0.639461	NS	NS	NS	NS	NS	NS	NS	-0.729171	NS	NS	NS	NS	NS	NS	NS	NS	NS	NS	-0.658414	NS	0.686543	NS	NS	NS	NS	NS	NS	NS	-0.606429	NS
LOC_Os04g52310	NS	NS	0.708481	NS	NS	NS	NS	NS	NS	NS	NS	-0.808352	NS	NS	NS	NS	NS	NS	NS	NS	NS	NS	NS	0.794529	-0.760761	NS	NS	-0.69183	-0.947841	NS	NS	NS	NS	NS	NS	NS	NS	NS	NS	NS	NS	NS	-0.78132	-0.670481	-0.6395	NS	NS	NS	-0.793724
LOC_Os04g52370	NS	NS	NS	NS	NS	NS	NS	NS	NS	NS	NS	NS	NS	NS	NS	NS	NS	NS	NS	0.690006	NS	NS	NS	NS	NS	NS	NS	NS	NS	NS	NS	NS	NS	NS	NS	NS	NS	NS	NS	NS	NS	NS	NS	NS	NS	NS	NS	NS	NS
LOC_Os04g52840	NS	0.830558	0.927806	NS	NS	NS	NS	NS	-0.640897	NS	NS	-0.865695	NS	-0.811861	NS	NS	NS	NS	NS	-0.680516	-0.759523	NS	NS	0.857249	-0.692163	NS	NS	NS	-0.788827	NS	NS	NS	NS	-0.661634	NS	NS	NS	NS	NS	NS	NS	NS	-0.734505	-0.705282	NS	NS	NS	NS	-0.747631
LOC_Os04g53120	NS	0.797417	0.871906	NS	NS	NS	NS	NS	-0.615892	NS	NS	-0.909357	NS	-0.912585	NS	NS	NS	NS	NS	-0.855243	-0.81713	-0.713957	NS	0.776801	-0.621207	NS	NS	NS	-0.665543	NS	NS	NS	NS	-0.60438	NS	NS	NS	NS	NS	NS	NS	NS	-0.699437	-0.614865	NS	NS	NS	NS	-0.700025
LOC_Os04g53370	NS	NS	-0.674422	NS	NS	NS	0.692302	NS	0.736658	NS	NS	NS	NS	NS	NS	NS	NS	NS	NS	0.728978	NS	NS	NS	NS	NS	NS	0.620103	NS	NS	NS	NS	NS	NS	NS	NS	NS	NS	NS	NS	NS	NS	NS	NS	NS	NS	NS	NS	NS	NS
LOC_Os04g53580	NS	NS	NS	NS	-0.689355	NS	NS	NS	NS	NS	NS	NS	NS	NS	NS	NS	NS	NS	NS	NS	NS	-0.637438	NS	NS	NS	NS	NS	NS	NS	NS	NS	NS	NS	NS	NS	NS	NS	NS	NS	NS	NS	NS	NS	NS	NS	NS	NS	NS	NS
LOC_Os04g53680	-0.666217	-0.778134	-0.714416	NS	NS	NS	NS	NS	NS	NS	NS	0.683973	-0.640785	0.846903	-0.770131	NS	NS	NS	NS	NS	0.763256	NS	NS	-0.636771	NS	NS	NS	NS	NS	NS	NS	NS	NS	NS	NS	NS	NS	NS	NS	NS	NS	-0.612742	NS	NS	NS	NS	NS	NS	NS
LOC_Os04g53720	NS	NS	NS	NS	NS	NS	NS	NS	NS	NS	NS	NS	-0.851577	NS	-0.81496	NS	NS	NS	NS	NS	NS	NS	NS	NS	NS	NS	NS	NS	NS	NS	NS	NS	NS	NS	NS	NS	NS	NS	-0.692678	NS	NS	NS	NS	NS	NS	NS	NS	NS	NS
LOC_Os04g53760	NS	NS	NS	NS	NS	NS	NS	NS	NS	NS	NS	0.636206	NS	NS	NS	NS	0.687902	NS	NS	NS	NS	NS	NS	NS	0.606342	NS	NS	0.774798	0.63605	NS	NS	NS	NS	NS	NS	NS	NS	NS	NS	NS	NS	NS	0.652067	NS	0.735138	NS	NS	NS	0.630226
LOC_Os04g53830	NS	NS	NS	NS	NS	-0.620026	NS	NS	NS	NS	NS	NS	NS	NS	NS	NS	NS	NS	NS	NS	-0.689588	NS	NS	NS	-0.799526	NS	NS	NS	-0.786626	NS	NS	NS	NS	-0.756631	NS	NS	NS	-0.619799	NS	NS	NS	NS	-0.725956	-0.831753	NS	NS	NS	-0.608434	-0.698312
LOC_Os04g53920	NS	NS	NS	NS	NS	NS	-0.606709	-0.606801	NS	NS	NS	NS	NS	-0.679284	NS	NS	NS	NS	NS	-0.771589	-0.689471	NS	NS	NS	NS	NS	NS	NS	NS	NS	NS	NS	NS	NS	NS	NS	NS	NS	NS	NS	NS	NS	NS	-0.683371	NS	NS	NS	NS	NS
LOC_Os04g53930	-0.652128	-0.660007	-0.627684	NS	NS	NS	NS	NS	NS	NS	NS	NS	NS	NS	NS	NS	NS	-0.719153	NS	NS	NS	NS	NS	NS	NS	NS	NS	NS	NS	NS	NS	NS	NS	NS	NS	NS	NS	NS	NS	NS	NS	NS	NS	NS	NS	NS	NS	NS	NS
LOC_Os04g54020	NS	NS	NS	NS	-0.612418	NS	NS	NS	NS	NS	NS	-0.637116	NS	-0.640079	NS	NS	NS	NS	NS	-0.631455	NS	NS	NS	NS	NS	NS	NS	NS	NS	NS	NS	NS	NS	NS	NS	NS	NS	NS	NS	NS	NS	NS	NS	NS	NS	NS	NS	NS	NS
LOC_Os04g54180	NS	NS	NS	NS	NS	NS	NS	NS	-0.63647	NS	NS	-0.705764	NS	NS	NS	NS	NS	NS	NS	NS	NS	-0.784012	NS	NS	NS	NS	NS	-0.753936	NS	NS	NS	NS	NS	NS	NS	NS	NS	NS	NS	NS	NS	NS	-0.615701	NS	-0.629173	NS	NS	NS	NS
LOC_Os04g54200	0.611665	0.830286	0.867662	NS	NS	NS	NS	NS	NS	NS	NS	-0.863842	NS	-0.878617	NS	NS	NS	NS	NS	-0.823445	-0.929433	NS	NS	0.81083	-0.723431	NS	NS	NS	-0.66934	NS	NS	NS	NS	-0.661338	NS	NS	NS	NS	NS	NS	NS	NS	-0.747721	-0.703768	NS	NS	NS	NS	-0.753545
LOC_Os04g54240	NS	NS	NS	NS	NS	NS	0.64118	NS	NS	NS	NS	NS	NS	NS	NS	NS	NS	NS	NS	0.867513	NS	NS	NS	NS	NS	NS	0.605275	NS	NS	NS	NS	NS	NS	NS	NS	NS	NS	NS	NS	NS	NS	NS	NS	NS	NS	NS	NS	NS	NS
LOC_Os04g54310	NS	NS	NS	NS	NS	NS	NS	NS	NS	NS	NS	NS	NS	NS	NS	NS	NS	NS	NS	0.69496	NS	NS	NS	NS	NS	NS	NS	NS	NS	NS	NS	NS	NS	NS	NS	NS	NS	NS	NS	NS	NS	NS	NS	NS	NS	NS	NS	NS	NS
LOC_Os04g54550	NS	NS	NS	NS	NS	NS	NS	NS	NS	NS	NS	NS	NS	NS	NS	NS	NS	NS	NS	NS	NS	NS	NS	NS	NS	NS	NS	NS	NS	NS	NS	NS	NS	NS	NS	NS	NS	NS	NS	NS	NS	NS	NS	NS	0.677838	NS	NS	NS	NS
LOC_Os04g54560	NS	NS	NS	NS	NS	NS	NS	NS	NS	NS	NS	0.670567	NS	0.684433	NS	NS	NS	NS	NS	0.77504	0.777153	NS	NS	-0.634984	0.779609	NS	NS	NS	0.673314	NS	NS	NS	NS	NS	NS	NS	NS	NS	NS	NS	NS	NS	0.628784	0.724758	NS	NS	NS	NS	0.713778
LOC_Os04g55800	NS	NS	NS	NS	NS	NS	NS	NS	NS	NS	NS	NS	NS	NS	NS	NS	NS	NS	NS	NS	NS	NS	NS	NS	NS	NS	NS	NS	NS	NS	NS	NS	NS	NS	NS	NS	NS	NS	-0.736229	NS	NS	NS	NS	NS	NS	NS	NS	NS	NS
LOC_Os04g56000	NS	0.704174	0.69913	NS	-0.815442	NS	NS	NS	NS	NS	NS	-0.725328	NS	-0.727177	NS	NS	NS	NS	NS	-0.624653	-0.946773	NS	NS	0.746135	-0.727094	NS	NS	NS	NS	NS	NS	NS	-0.633632	-0.638143	NS	NS	NS	NS	NS	NS	NS	NS	-0.766559	NS	NS	NS	NS	NS	-0.789145
LOC_Os04g56110	NS	0.701902	0.758551	NS	-0.625535	NS	NS	NS	-0.653491	NS	NS	-0.920235	NS	-0.638482	NS	NS	-0.684345	NS	NS	NS	-0.797902	NS	NS	0.794184	-0.687364	NS	NS	NS	-0.793286	NS	NS	-0.669592	NS	NS	NS	NS	0.756743	NS	NS	NS	NS	NS	-0.97168	NS	-0.732352	NS	-0.783529	NS	-0.818681
LOC_Os04g56710	-0.64985	-0.810749	-0.932533	0.736773	NS	NS	0.675792	0.641701	0.718906	NS	NS	0.685394	-0.678797	0.762811	-0.72288	NS	NS	NS	NS	0.643435	NS	NS	NS	-0.659757	NS	NS	NS	NS	NS	NS	NS	NS	NS	NS	NS	NS	NS	NS	NS	NS	NS	-0.615678	NS	NS	NS	NS	NS	NS	NS
LOC_Os04g56850	NS	NS	NS	NS	0.672101	-0.636843	NS	NS	NS	NS	-0.612213	NS	NS	NS	NS	-0.627046	NS	-0.865284	NS	NS	NS	NS	NS	NS	NS	NS	NS	NS	NS	NS	NS	NS	NS	NS	NS	NS	NS	NS	NS	NS	NS	NS	NS	NS	NS	NS	NS	NS	NS
LOC_Os04g57340	NS	-0.648696	NS	NS	NS	NS	NS	NS	NS	NS	NS	NS	-0.616889	0.741834	-0.726766	NS	NS	NS	NS	NS	0.622684	NS	NS	NS	NS	NS	NS	NS	NS	NS	NS	NS	NS	NS	NS	NS	NS	NS	NS	NS	-0.603386	NS	NS	NS	NS	NS	NS	NS	NS
LOC_Os04g57410	NS	0.758675	0.777467	NS	NS	NS	NS	NS	NS	NS	NS	-0.725613	NS	-0.718195	NS	NS	NS	NS	NS	-0.637288	-0.805898	NS	NS	0.730012	-0.699874	NS	NS	NS	-0.669297	NS	NS	NS	NS	NS	NS	NS	NS	NS	NS	NS	NS	NS	-0.671911	-0.754793	NS	NS	NS	NS	-0.656886
LOC_Os04g57739	NS	NS	NS	NS	NS	NS	0.651105	NS	NS	NS	NS	NS	NS	NS	NS	NS	NS	NS	NS	0.868579	NS	NS	NS	NS	NS	NS	0.609656	NS	NS	NS	NS	NS	NS	NS	NS	NS	NS	NS	NS	-0.617583	NS	NS	NS	NS	NS	NS	NS	NS	NS
LOC_Os04g57840	NS	NS	NS	NS	NS	NS	NS	NS	NS	NS	NS	NS	NS	NS	NS	NS	-0.724699	NS	NS	NS	NS	NS	NS	NS	NS	NS	NS	NS	NS	NS	0.669503	NS	NS	NS	NS	NS	NS	NS	NS	NS	NS	NS	NS	NS	NS	NS	NS	NS	NS
LOC_Os04g58100	NS	NS	NS	-0.633089	NS	0.615351	NS	NS	NS	NS	NS	NS	NS	NS	NS	NS	0.621176	NS	NS	NS	NS	NS	NS	NS	NS	NS	NS	NS	NS	NS	NS	0.617273	NS	NS	NS	NS	NS	NS	NS	NS	NS	NS	NS	NS	0.646978	NS	NS	NS	NS
LOC_Os04g58280	0.645961	0.732847	0.747853	-0.817206	NS	NS	-0.706848	NS	-0.614742	NS	NS	NS	NS	NS	NS	NS	NS	NS	-0.672181	NS	NS	NS	NS	NS	NS	NS	-0.72089	NS	NS	NS	-0.614999	NS	-0.818881	-0.774523	NS	-0.718634	NS	-0.680407	NS	NS	NS	NS	NS	NS	NS	NS	NS	-0.637242	NS
LOC_Os04g58810	NS	NS	0.736586	NS	NS	NS	NS	NS	-0.728245	NS	NS	NS	NS	NS	0.677967	-0.649285	NS	NS	NS	NS	NS	NS	NS	NS	NS	NS	NS	NS	NS	NS	NS	NS	NS	-0.786036	NS	NS	NS	-0.627755	NS	NS	NS	NS	NS	-0.605168	NS	NS	NS	NS	NS
LOC_Os04g58840	NS	NS	NS	NS	NS	NS	NS	NS	NS	NS	NS	NS	NS	0.691971	NS	NS	NS	NS	NS	0.794019	NS	NS	NS	NS	NS	NS	NS	NS	NS	NS	NS	NS	NS	NS	NS	NS	NS	NS	NS	NS	NS	NS	NS	NS	NS	NS	NS	NS	NS
LOC_Os04g59420	NS	NS	NS	NS	NS	NS	NS	NS	NS	NS	NS	NS	NS	NS	NS	NS	NS	NS	NS	0.746423	NS	NS	NS	NS	NS	NS	NS	NS	NS	NS	NS	NS	NS	NS	NS	NS	NS	NS	NS	NS	NS	NS	NS	NS	NS	NS	NS	NS	NS
LOC_Os04g59520	NS	-0.757557	-0.659481	0.609224	NS	NS	NS	NS	NS	NS	NS	0.675536	NS	0.712726	NS	NS	NS	NS	NS	0.639151	0.744569	NS	NS	NS	NS	NS	NS	NS	NS	NS	NS	NS	NS	NS	NS	NS	NS	NS	NS	NS	NS	NS	NS	NS	NS	NS	NS	NS	NS
LOC_Os05g01530	NS	NS	-0.724956	NS	NS	NS	NS	NS	0.806532	NS	NS	0.711058	-0.827884	0.665655	-0.877475	NS	NS	NS	NS	NS	NS	NS	NS	-0.629318	NS	NS	NS	NS	NS	NS	NS	NS	NS	NS	NS	NS	NS	NS	NS	NS	-0.638315	-0.689938	NS	NS	0.60813	NS	NS	NS	NS
LOC_Os05g01675	NS	-0.620374	NS	NS	0.645376	NS	NS	NS	NS	NS	NS	NS	NS	NS	NS	NS	NS	-0.66771	NS	NS	NS	NS	NS	NS	NS	NS	NS	NS	NS	NS	NS	NS	NS	NS	NS	NS	NS	NS	-0.603972	NS	NS	NS	NS	NS	NS	NS	NS	NS	NS
LOC_Os05g02070	NS	NS	NS	NS	NS	NS	NS	NS	NS	NS	NS	0.756693	NS	NS	NS	NS	NS	NS	NS	NS	NS	NS	NS	-0.661748	0.725385	NS	NS	0.632131	0.718672	NS	NS	NS	NS	NS	NS	NS	-0.730504	NS	NS	NS	NS	NS	0.717771	0.725769	NS	NS	NS	NS	0.778111
LOC_Os05g02670	NS	NS	NS	NS	NS	NS	NS	NS	NS	NS	NS	NS	NS	NS	NS	NS	NS	NS	NS	0.655156	NS	NS	NS	NS	NS	NS	NS	NS	NS	NS	NS	NS	NS	NS	NS	NS	NS	NS	NS	NS	NS	NS	NS	NS	NS	NS	NS	NS	NS
LOC_Os05g02790	NS	NS	NS	NS	NS	NS	NS	NS	NS	NS	NS	NS	NS	NS	NS	NS	NS	NS	NS	NS	NS	NS	NS	NS	NS	NS	NS	NS	NS	NS	NS	NS	NS	NS	NS	NS	NS	NS	NS	NS	-0.696063	NS	NS	NS	0.683757	NS	NS	NS	NS
LOC_Os05g02820	NS	NS	NS	NS	NS	NS	NS	NS	NS	NS	NS	NS	NS	NS	NS	NS	NS	NS	NS	0.719112	NS	NS	NS	NS	NS	NS	NS	NS	NS	NS	NS	NS	NS	NS	NS	NS	NS	NS	NS	NS	NS	NS	NS	NS	NS	NS	NS	NS	NS
LOC_Os05g03320	NS	NS	NS	NS	NS	NS	NS	NS	NS	NS	NS	NS	NS	NS	NS	NS	NS	NS	NS	NS	NS	NS	NS	NS	NS	NS	NS	NS	NS	NS	NS	NS	NS	NS	NS	NS	NS	NS	NS	NS	NS	NS	NS	NS	NS	NS	NS	NS	NS
LOC_Os05g03760	-0.636051	-0.900957	-0.766446	NS	0.683918	NS	NS	NS	NS	NS	NS	0.778097	NS	0.878505	NS	NS	NS	NS	NS	0.670277	0.915749	NS	NS	-0.787704	0.645225	NS	NS	NS	NS	NS	NS	NS	NS	NS	NS	NS	NS	NS	NS	NS	NS	NS	0.645174	NS	NS	NS	NS	NS	0.697043
LOC_Os05g03810	NS	NS	NS	NS	NS	NS	NS	NS	NS	NS	NS	NS	-0.810033	NS	-0.785636	NS	NS	NS	NS	NS	NS	NS	NS	NS	NS	NS	NS	NS	NS	NS	NS	NS	NS	NS	NS	NS	NS	NS	-0.697885	NS	NS	NS	NS	NS	NS	NS	NS	NS	NS
LOC_Os05g03960	-0.735208	-0.742449	-0.842702	NS	NS	NS	NS	NS	0.742682	NS	NS	0.733983	NS	NS	NS	NS	NS	NS	NS	NS	NS	NS	NS	NS	NS	NS	NS	NS	NS	NS	NS	NS	NS	NS	NS	NS	NS	NS	NS	NS	NS	NS	0.655255	NS	NS	NS	NS	NS	NS
LOC_Os05g04500	NS	NS	NS	NS	NS	NS	NS	NS	NS	NS	NS	NS	NS	NS	NS	NS	NS	NS	NS	0.735601	NS	NS	NS	NS	NS	NS	NS	NS	NS	NS	NS	NS	NS	NS	NS	NS	NS	NS	NS	NS	NS	NS	NS	NS	NS	NS	NS	NS	NS
LOC_Os05g04600	-0.675291	NS	NS	NS	NS	NS	NS	NS	NS	NS	NS	NS	NS	NS	-0.706907	NS	NS	NS	NS	NS	NS	NS	NS	NS	NS	NS	NS	NS	NS	0.623488	NS	NS	NS	NS	NS	NS	NS	NS	-0.731949	NS	NS	NS	NS	NS	NS	NS	NS	NS	NS
LOC_Os05g04610	NS	NS	NS	NS	NS	NS	NS	NS	NS	NS	NS	NS	NS	NS	NS	NS	NS	NS	NS	NS	NS	NS	NS	NS	NS	NS	NS	NS	NS	NS	NS	NS	NS	NS	NS	NS	NS	NS	-0.671941	NS	NS	NS	NS	NS	NS	NS	NS	NS	NS
LOC_Os05g04700	NS	NS	NS	NS	NS	NS	NS	NS	NS	NS	NS	NS	NS	NS	NS	NS	NS	NS	NS	NS	NS	NS	NS	NS	NS	NS	NS	NS	NS	-0.676902	NS	NS	NS	NS	NS	NS	NS	NS	0.620755	NS	NS	NS	NS	NS	NS	NS	NS	NS	NS
LOC_Os05g05080	NS	NS	NS	NS	NS	NS	NS	NS	NS	-0.73053	NS	NS	NS	NS	NS	NS	NS	NS	NS	NS	NS	NS	NS	NS	NS	NS	NS	NS	NS	NS	NS	NS	NS	NS	NS	NS	NS	NS	NS	NS	NS	NS	NS	NS	NS	NS	NS	NS	NS
LOC_Os05g05100	NS	NS	NS	NS	NS	NS	NS	NS	NS	NS	NS	-0.620283	NS	NS	NS	NS	-0.693706	NS	NS	NS	NS	NS	NS	0.776556	-0.621633	NS	NS	NS	-0.619274	NS	NS	NS	NS	NS	NS	NS	0.738523	NS	NS	NS	NS	NS	-0.661796	NS	-0.614706	NS	NS	NS	-0.773638
LOC_Os05g05690	-0.693204	-0.738239	-0.746315	NS	NS	NS	NS	NS	0.6244	NS	NS	0.743912	-0.602454	0.799343	-0.750714	NS	NS	NS	NS	NS	0.810694	NS	NS	-0.612116	NS	NS	NS	NS	NS	NS	NS	NS	NS	NS	NS	NS	NS	NS	NS	NS	NS	NS	0.683352	NS	NS	NS	NS	NS	0.626152
LOC_Os05g05930	NS	NS	NS	NS	NS	NS	NS	NS	NS	NS	NS	NS	NS	NS	NS	NS	NS	NS	NS	0.80649	NS	NS	NS	NS	NS	NS	NS	NS	NS	NS	NS	NS	NS	NS	NS	NS	NS	NS	NS	NS	NS	NS	NS	NS	NS	NS	NS	NS	NS
LOC_Os05g06300	NS	NS	NS	NS	NS	NS	NS	NS	NS	NS	NS	NS	-0.840043	NS	-0.841715	NS	NS	NS	NS	NS	NS	NS	NS	NS	NS	NS	NS	NS	NS	NS	NS	NS	NS	NS	NS	NS	NS	NS	-0.710575	NS	NS	NS	NS	NS	NS	NS	NS	NS	NS
LOC_Os05g06780	NS	NS	NS	NS	NS	NS	NS	NS	NS	NS	NS	0.662648	NS	NS	NS	NS	0.713593	NS	NS	NS	NS	NS	NS	NS	NS	NS	NS	0.682161	NS	NS	NS	NS	NS	NS	NS	NS	NS	NS	NS	NS	NS	NS	NS	NS	0.815282	NS	NS	NS	0.603253
LOC_Os05g07560	NS	NS	NS	0.643679	NS	NS	NS	NS	NS	NS	NS	NS	NS	NS	NS	NS	NS	NS	NS	NS	NS	NS	NS	NS	NS	NS	NS	NS	NS	NS	NS	NS	NS	NS	NS	NS	NS	NS	NS	NS	NS	NS	NS	NS	NS	NS	NS	NS	NS
LOC_Os05g07810	NS	NS	NS	NS	NS	NS	NS	NS	NS	NS	NS	NS	NS	NS	NS	NS	NS	NS	NS	0.819527	NS	NS	NS	NS	NS	NS	NS	NS	NS	NS	NS	NS	NS	NS	NS	NS	NS	NS	NS	NS	NS	NS	NS	NS	NS	NS	NS	NS	NS
LOC_Os05g07880	NS	-0.662969	-0.791135	NS	NS	NS	0.729147	0.620617	0.65345	NS	NS	0.697485	NS	0.848433	-0.608151	NS	NS	NS	NS	0.931983	0.721336	NS	NS	-0.732018	NS	NS	NS	NS	NS	NS	NS	NS	NS	0.673435	NS	NS	NS	NS	NS	NS	NS	NS	NS	NS	NS	NS	NS	NS	0.623036
LOC_Os05g07890	NS	NS	NS	NS	NS	NS	NS	NS	NS	NS	NS	0.692705	NS	0.718173	NS	NS	NS	NS	NS	0.887306	NS	NS	NS	-0.685484	NS	NS	NS	NS	NS	NS	NS	NS	NS	NS	NS	NS	NS	NS	NS	NS	NS	NS	NS	NS	NS	NS	NS	NS	0.636664
LOC_Os05g07940	NS	0.853058	0.859148	-0.761693	NS	NS	-0.695427	NS	-0.674225	NS	NS	-0.680111	NS	-0.728725	NS	NS	NS	NS	NS	-0.74901	-0.64263	NS	NS	0.808408	NS	NS	-0.655886	NS	NS	NS	NS	NS	-0.609091	-0.660821	NS	NS	NS	NS	NS	NS	NS	NS	NS	NS	NS	NS	NS	NS	NS
LOC_Os05g07950	NS	NS	NS	NS	NS	NS	NS	NS	NS	NS	NS	NS	NS	NS	NS	NS	NS	NS	NS	NS	NS	NS	NS	NS	NS	NS	NS	NS	NS	NS	NS	NS	NS	NS	NS	NS	0.714181	NS	NS	NS	0.619771	NS	NS	NS	NS	NS	NS	NS	NS
LOC_Os05g08360	0.62928	0.671895	0.818533	NS	NS	NS	NS	NS	NS	NS	NS	-0.684403	NS	-0.602563	NS	NS	NS	NS	NS	NS	NS	NS	NS	NS	NS	NS	NS	NS	NS	NS	NS	NS	NS	NS	NS	NS	NS	NS	NS	NS	NS	0.630421	-0.621804	-0.621533	NS	NS	NS	NS	NS
LOC_Os05g08440	NS	NS	NS	NS	NS	NS	NS	NS	NS	NS	NS	NS	NS	0.723686	NS	NS	NS	NS	NS	0.607882	NS	NS	NS	NS	NS	NS	NS	NS	NS	NS	NS	NS	NS	NS	NS	NS	NS	NS	NS	NS	NS	NS	NS	NS	NS	NS	NS	NS	NS
LOC_Os05g08450	NS	NS	NS	NS	NS	NS	NS	NS	NS	NS	NS	NS	-0.708963	NS	-0.690177	NS	NS	NS	NS	NS	NS	NS	NS	NS	NS	NS	NS	NS	NS	NS	NS	NS	NS	NS	NS	NS	NS	NS	-0.701161	NS	NS	NS	NS	NS	NS	NS	NS	NS	NS
LOC_Os05g08480	-0.630495	-0.866229	-0.715281	0.66704	NS	NS	NS	NS	NS	NS	NS	0.71908	NS	0.91909	NS	NS	NS	NS	NS	0.738253	0.771847	NS	NS	-0.6617	NS	NS	NS	NS	NS	NS	NS	NS	NS	NS	NS	NS	NS	NS	NS	NS	NS	NS	NS	NS	NS	NS	NS	NS	NS
LOC_Os05g08750	NS	NS	NS	NS	NS	NS	NS	NS	NS	NS	NS	NS	NS	NS	NS	NS	NS	NS	-0.683017	NS	NS	NS	0.769452	NS	NS	NS	NS	NS	NS	NS	-0.754981	NS	-0.614803	NS	NS	-0.7635	NS	NS	NS	NS	NS	NS	NS	NS	NS	NS	NS	NS	NS
LOC_Os05g08860	0.642242	NS	0.63602	NS	NS	NS	NS	NS	NS	NS	NS	NS	NS	NS	NS	NS	NS	NS	NS	NS	NS	-0.640126	NS	NS	NS	NS	NS	NS	NS	NS	NS	NS	NS	NS	NS	NS	NS	NS	NS	NS	NS	NS	NS	-0.679564	NS	NS	NS	NS	NS
LOC_Os05g08900	NS	NS	0.651766	NS	NS	NS	NS	NS	NS	NS	NS	-0.649595	NS	NS	NS	NS	NS	NS	NS	NS	NS	NS	NS	NS	NS	NS	NS	NS	-0.661996	NS	NS	NS	NS	NS	NS	NS	NS	NS	NS	NS	NS	NS	-0.634409	-0.739927	NS	NS	NS	NS	NS
LOC_Os05g08910	NS	NS	NS	NS	NS	NS	NS	NS	NS	NS	NS	NS	NS	NS	NS	NS	NS	NS	NS	NS	NS	NS	NS	0.719847	-0.655828	NS	NS	NS	NS	NS	NS	NS	NS	NS	NS	NS	NS	NS	NS	NS	NS	NS	NS	NS	NS	NS	NS	NS	-0.638987
LOC_Os05g09380	NS	NS	NS	NS	NS	NS	0.70325	NS	0.604685	NS	NS	NS	NS	NS	NS	NS	NS	NS	NS	0.748136	NS	NS	NS	NS	NS	NS	0.639212	NS	NS	NS	NS	NS	NS	NS	NS	NS	NS	NS	NS	NS	NS	NS	NS	NS	NS	NS	NS	NS	NS
LOC_Os05g10690	NS	NS	NS	NS	NS	NS	0.619063	NS	0.613243	NS	NS	NS	NS	NS	NS	NS	NS	NS	NS	0.806091	NS	NS	NS	NS	NS	NS	NS	NS	NS	NS	NS	NS	NS	NS	NS	NS	NS	NS	NS	NS	NS	NS	NS	NS	NS	NS	NS	NS	NS
LOC_Os05g10840	NS	NS	0.742152	NS	NS	NS	NS	NS	NS	NS	NS	-0.705687	NS	NS	NS	NS	NS	NS	NS	-0.630962	NS	-0.610925	NS	0.708842	-0.725576	NS	NS	NS	-0.864127	NS	NS	NS	NS	-0.688013	NS	NS	NS	NS	NS	NS	NS	NS	-0.654259	-0.81509	NS	NS	NS	NS	-0.702158
LOC_Os05g11010	NS	NS	NS	NS	NS	NS	NS	NS	NS	NS	NS	0.713041	NS	0.673568	NS	NS	NS	NS	NS	0.873619	NS	NS	NS	-0.632375	NS	NS	NS	NS	NS	NS	NS	NS	NS	NS	NS	NS	NS	NS	NS	NS	NS	NS	NS	NS	NS	NS	NS	NS	NS
LOC_Os05g11064	NS	NS	NS	NS	NS	NS	NS	NS	NS	NS	NS	NS	-0.834694	NS	-0.836402	NS	NS	NS	NS	NS	NS	NS	NS	NS	NS	NS	NS	NS	NS	NS	NS	NS	NS	NS	NS	NS	NS	NS	-0.715815	NS	NS	NS	NS	NS	NS	NS	NS	NS	NS
LOC_Os05g11428	NS	NS	NS	NS	NS	NS	NS	NS	NS	NS	NS	NS	NS	NS	NS	NS	-0.605699	NS	NS	NS	NS	-0.642401	NS	NS	NS	NS	NS	-0.648791	NS	NS	NS	-0.754931	NS	NS	NS	NS	NS	NS	NS	-0.735307	NS	NS	-0.685185	NS	-0.648435	NS	-0.644838	NS	NS
LOC_Os05g11510	-0.636727	-0.809251	-0.954247	0.720364	NS	NS	0.66178	NS	0.720427	NS	NS	0.778956	NS	0.731779	NS	NS	NS	NS	NS	0.728373	0.64626	NS	NS	-0.692719	NS	NS	0.608803	NS	NS	NS	NS	NS	NS	NS	NS	NS	NS	NS	NS	NS	NS	NS	NS	NS	NS	NS	NS	NS	NS
LOC_Os05g11630	NS	NS	NS	NS	NS	NS	NS	NS	NS	NS	NS	NS	NS	NS	NS	NS	NS	NS	NS	NS	NS	NS	NS	NS	NS	NS	NS	NS	NS	-0.665481	NS	-0.681712	NS	NS	-0.604092	NS	NS	NS	0.708223	NS	NS	NS	NS	NS	NS	NS	NS	NS	NS
LOC_Os05g12040	NS	NS	NS	NS	NS	NS	NS	NS	NS	NS	NS	NS	NS	NS	NS	NS	NS	-0.630569	NS	NS	NS	0.652903	NS	NS	NS	NS	NS	NS	NS	NS	NS	NS	NS	NS	NS	NS	NS	NS	NS	NS	NS	NS	NS	NS	NS	NS	NS	NS	NS
LOC_Os05g12410	NS	NS	NS	NS	NS	NS	NS	NS	NS	NS	NS	NS	-0.835563	NS	-0.840008	NS	NS	NS	NS	NS	NS	NS	NS	NS	NS	NS	NS	NS	NS	NS	NS	NS	NS	NS	NS	NS	NS	NS	-0.718995	NS	NS	NS	NS	NS	NS	NS	NS	NS	NS
LOC_Os05g12481	0.67654	0.672154	0.811954	-0.706164	NS	NS	-0.744152	NS	-0.701236	NS	NS	-0.627925	NS	NS	NS	NS	NS	NS	NS	-0.775599	-0.66718	-0.641493	NS	NS	NS	NS	-0.652145	NS	NS	NS	NS	NS	-0.741428	-0.72508	NS	NS	NS	NS	NS	NS	NS	NS	NS	NS	NS	NS	NS	-0.717018	NS
LOC_Os05g12630	NS	NS	NS	NS	NS	NS	NS	NS	NS	NS	NS	0.660464	NS	0.694839	NS	NS	NS	NS	NS	NS	NS	NS	0.617028	NS	0.733041	NS	NS	NS	0.629357	NS	NS	NS	NS	NS	NS	NS	NS	NS	NS	NS	NS	NS	NS	0.613193	NS	NS	NS	NS	0.757148
LOC_Os05g13360	NS	-0.73654	-0.617206	NS	0.716495	NS	NS	NS	NS	NS	NS	0.740873	NS	0.789354	NS	NS	NS	-0.614684	NS	NS	0.705455	NS	NS	-0.603663	NS	NS	NS	NS	NS	NS	NS	NS	NS	NS	NS	NS	NS	NS	-0.665014	NS	NS	NS	0.662212	NS	NS	NS	NS	NS	0.611488
LOC_Os05g13370	NS	NS	NS	NS	NS	NS	0.647416	NS	0.66605	NS	NS	NS	NS	NS	NS	NS	NS	NS	NS	0.81685	NS	NS	NS	NS	NS	NS	NS	NS	NS	NS	NS	NS	NS	NS	NS	NS	NS	0.608798	NS	NS	NS	NS	NS	NS	NS	NS	NS	NS	NS
LOC_Os05g13520	NS	NS	NS	NS	NS	NS	NS	NS	NS	NS	NS	NS	NS	NS	NS	NS	NS	NS	NS	0.742898	NS	NS	NS	NS	NS	NS	0.646959	NS	NS	NS	NS	NS	NS	NS	NS	NS	NS	NS	NS	-0.701714	NS	NS	NS	NS	NS	NS	NS	NS	NS
LOC_Os05g14590	NS	NS	NS	NS	NS	NS	NS	NS	NS	NS	NS	NS	NS	NS	NS	NS	NS	NS	NS	NS	NS	-0.80815	NS	NS	NS	NS	NS	NS	NS	NS	NS	NS	NS	NS	NS	NS	NS	NS	NS	NS	NS	NS	NS	NS	NS	NS	NS	NS	NS
LOC_Os05g15660	NS	NS	NS	NS	NS	NS	NS	NS	NS	NS	NS	NS	NS	NS	NS	NS	NS	NS	NS	NS	NS	NS	NS	NS	NS	NS	NS	NS	NS	NS	0.712896	NS	NS	NS	NS	NS	NS	NS	NS	NS	NS	NS	NS	NS	NS	NS	NS	NS	NS
LOC_Os05g15770	NS	NS	NS	-0.829863	NS	NS	-0.748309	NS	NS	0.722751	NS	NS	NS	NS	NS	NS	0.670214	NS	-0.817907	NS	NS	NS	0.638682	NS	NS	0.610499	-0.764114	0.73041	NS	NS	NS	0.719892	NS	NS	NS	NS	NS	NS	NS	0.649576	NS	NS	NS	NS	NS	NS	NS	NS	NS
LOC_Os05g15940	NS	NS	NS	NS	NS	NS	NS	NS	NS	NS	NS	NS	-0.842184	NS	-0.845177	NS	NS	NS	NS	NS	NS	NS	NS	NS	NS	NS	NS	NS	NS	NS	NS	NS	NS	NS	NS	NS	NS	NS	-0.712808	NS	NS	NS	NS	NS	NS	NS	NS	NS	NS
LOC_Os05g16430	NS	NS	NS	NS	NS	NS	NS	NS	NS	NS	NS	NS	NS	NS	NS	NS	NS	NS	NS	NS	NS	NS	NS	NS	NS	NS	NS	-0.651569	-0.684166	NS	NS	NS	NS	NS	NS	NS	NS	NS	NS	NS	NS	NS	NS	NS	NS	NS	NS	NS	NS
LOC_Os05g16680	NS	NS	-0.72089	NS	NS	NS	0.744649	NS	0.626649	NS	0.612524	NS	NS	0.612035	NS	NS	NS	NS	NS	0.85248	0.719899	NS	NS	NS	NS	NS	0.670126	NS	NS	NS	NS	NS	0.665323	0.700273	NS	NS	NS	0.667678	NS	NS	NS	NS	NS	0.603473	NS	NS	NS	0.719571	NS
LOC_Os05g16930	NS	NS	NS	NS	NS	NS	NS	NS	NS	NS	NS	NS	NS	NS	NS	NS	NS	NS	NS	NS	NS	-0.701845	NS	NS	-0.628065	NS	NS	-0.615298	-0.763184	NS	NS	NS	NS	-0.745622	NS	NS	NS	NS	NS	NS	NS	NS	-0.698525	-0.654212	NS	NS	NS	NS	-0.609264
LOC_Os05g18294	NS	NS	NS	NS	NS	NS	NS	NS	NS	NS	NS	NS	NS	NS	NS	NS	NS	NS	NS	0.784167	NS	NS	NS	NS	NS	NS	NS	NS	NS	NS	NS	NS	NS	NS	NS	NS	NS	NS	NS	NS	NS	NS	NS	NS	NS	NS	NS	NS	NS
LOC_Os05g19460	NS	NS	-0.632568	NS	NS	NS	NS	NS	NS	NS	NS	NS	NS	NS	NS	NS	NS	NS	NS	NS	NS	NS	NS	NS	NS	NS	NS	NS	NS	NS	NS	NS	NS	NS	NS	NS	NS	NS	NS	NS	NS	NS	NS	0.757433	NS	NS	NS	NS	NS
LOC_Os05g19910	NS	NS	NS	NS	NS	NS	NS	-0.636211	NS	NS	NS	NS	NS	NS	NS	NS	NS	NS	NS	NS	NS	NS	NS	NS	NS	NS	NS	NS	NS	NS	NS	NS	NS	NS	NS	NS	NS	NS	NS	NS	NS	NS	NS	NS	NS	NS	NS	NS	NS
LOC_Os05g20020	-0.657639	-0.800059	-0.75258	NS	0.703586	NS	NS	NS	0.641457	NS	NS	0.714087	NS	0.602437	NS	NS	NS	-0.718926	NS	NS	NS	NS	NS	NS	NS	NS	NS	NS	NS	NS	NS	NS	NS	NS	NS	NS	NS	NS	NS	NS	NS	NS	0.618582	NS	NS	NS	NS	NS	NS
LOC_Os05g20440	NS	NS	NS	0.647363	NS	NS	NS	NS	NS	NS	NS	NS	NS	NS	NS	NS	NS	NS	NS	NS	NS	NS	NS	NS	NS	NS	NS	NS	NS	NS	NS	NS	NS	NS	NS	NS	NS	NS	NS	NS	NS	NS	NS	NS	NS	NS	NS	NS	NS
LOC_Os05g20450	NS	-0.710705	-0.648815	0.638647	NS	NS	NS	NS	NS	NS	NS	NS	NS	0.622759	NS	NS	NS	NS	NS	0.628643	0.720702	NS	NS	NS	NS	-0.643002	NS	NS	NS	NS	NS	NS	NS	NS	NS	NS	NS	NS	NS	NS	NS	NS	NS	NS	NS	NS	NS	NS	NS
LOC_Os05g20460	NS	NS	NS	0.690208	NS	NS	NS	NS	NS	NS	NS	NS	NS	NS	NS	NS	NS	NS	NS	0.615031	NS	NS	NS	NS	NS	NS	0.702835	NS	NS	NS	NS	NS	NS	NS	NS	NS	NS	NS	NS	NS	NS	NS	NS	NS	NS	NS	NS	NS	NS
LOC_Os05g23140	NS	NS	NS	NS	NS	NS	NS	NS	NS	NS	NS	NS	-0.851989	NS	-0.882627	NS	NS	NS	NS	NS	NS	NS	NS	NS	NS	NS	NS	NS	NS	NS	NS	NS	NS	NS	NS	NS	NS	NS	-0.667583	NS	NS	NS	NS	NS	NS	NS	NS	NS	NS
LOC_Os05g23393	NS	NS	NS	NS	NS	NS	NS	NS	0.721607	NS	NS	NS	NS	NS	NS	NS	NS	NS	NS	NS	NS	NS	NS	-0.653973	NS	NS	NS	NS	NS	NS	NS	NS	NS	NS	NS	NS	NS	0.645036	NS	NS	NS	NS	NS	NS	NS	NS	NS	NS	NS
LOC_Os05g23398	NS	NS	NS	NS	NS	NS	NS	NS	NS	NS	NS	NS	NS	NS	NS	NS	NS	NS	NS	0.791018	NS	NS	NS	NS	NS	NS	NS	NS	NS	NS	NS	NS	NS	NS	NS	NS	NS	NS	NS	NS	NS	NS	NS	NS	NS	NS	NS	NS	NS
LOC_Os05g24310	NS	NS	NS	NS	NS	NS	NS	NS	NS	NS	NS	NS	NS	NS	NS	NS	NS	NS	NS	NS	NS	NS	NS	NS	NS	NS	NS	NS	NS	NS	NS	NS	NS	NS	NS	NS	NS	NS	NS	NS	NS	NS	NS	NS	NS	NS	NS	NS	NS
LOC_Os05g24330	NS	NS	NS	NS	NS	NS	NS	NS	NS	NS	NS	NS	NS	NS	NS	NS	NS	NS	NS	NS	NS	NS	NS	NS	NS	NS	NS	-0.615211	NS	NS	NS	NS	NS	NS	NS	NS	NS	NS	NS	NS	NS	NS	NS	NS	NS	NS	NS	NS	NS
LOC_Os05g24340	NS	NS	NS	NS	-0.710961	NS	NS	NS	NS	NS	NS	NS	NS	NS	NS	NS	NS	0.732314	NS	NS	NS	NS	NS	NS	NS	NS	NS	NS	NS	NS	NS	NS	NS	NS	NS	NS	NS	NS	0.616158	NS	NS	NS	NS	NS	NS	NS	NS	NS	NS
LOC_Os05g24780	NS	NS	NS	NS	NS	NS	NS	NS	NS	NS	NS	NS	-0.64377	NS	-0.634478	NS	NS	NS	NS	NS	NS	NS	NS	NS	NS	NS	NS	NS	NS	NS	NS	NS	NS	NS	NS	NS	NS	NS	-0.691384	NS	NS	NS	NS	NS	NS	NS	NS	NS	NS
LOC_Os05g25080	NS	NS	NS	NS	NS	NS	NS	NS	NS	NS	NS	NS	-0.839999	NS	-0.841618	NS	NS	NS	NS	NS	NS	NS	NS	NS	NS	NS	NS	NS	NS	NS	NS	NS	NS	NS	NS	NS	NS	NS	-0.70332	NS	NS	NS	NS	NS	NS	NS	NS	NS	NS
LOC_Os05g25920	NS	0.633884	0.778204	NS	NS	NS	NS	NS	NS	NS	NS	-0.770311	NS	-0.77707	NS	NS	NS	NS	NS	-0.735372	-0.699872	NS	NS	NS	NS	NS	NS	NS	NS	NS	NS	NS	NS	NS	NS	NS	NS	NS	NS	NS	NS	0.61677	-0.631264	-0.752697	NS	NS	NS	NS	NS
LOC_Os05g27350	NS	NS	NS	NS	NS	NS	NS	NS	NS	NS	NS	0.620607	NS	0.660732	NS	NS	NS	NS	NS	0.901388	NS	NS	NS	-0.615487	NS	NS	NS	NS	NS	NS	NS	NS	NS	NS	NS	NS	NS	NS	NS	NS	NS	NS	NS	NS	NS	NS	NS	NS	NS
LOC_Os05g27780	NS	NS	NS	NS	NS	NS	NS	NS	NS	NS	NS	NS	NS	NS	NS	NS	NS	NS	NS	NS	NS	NS	0.768938	NS	NS	NS	NS	NS	NS	NS	-0.681319	NS	NS	NS	NS	-0.742081	NS	NS	NS	NS	NS	NS	NS	NS	NS	NS	NS	NS	NS
LOC_Os05g28100	NS	NS	NS	NS	NS	NS	NS	NS	NS	NS	NS	NS	NS	NS	NS	NS	NS	NS	NS	NS	NS	NS	NS	NS	NS	NS	0.710131	NS	NS	NS	NS	NS	NS	NS	NS	NS	NS	NS	NS	NS	NS	NS	NS	NS	NS	NS	NS	NS	NS
LOC_Os05g28730	NS	NS	NS	-0.80772	NS	NS	NS	NS	NS	0.847686	NS	NS	NS	NS	NS	NS	NS	NS	-0.614316	NS	NS	NS	0.63627	NS	NS	NS	NS	NS	NS	NS	-0.689352	NS	NS	NS	NS	NS	NS	NS	NS	NS	NS	NS	NS	NS	NS	NS	NS	NS	NS
LOC_Os05g28830	NS	NS	NS	NS	NS	NS	NS	NS	NS	NS	NS	NS	NS	NS	NS	NS	NS	NS	NS	0.720753	NS	NS	NS	NS	NS	NS	NS	NS	NS	NS	NS	NS	NS	NS	NS	NS	NS	NS	NS	NS	NS	NS	NS	NS	NS	NS	NS	NS	NS
LOC_Os05g29720	NS	NS	NS	NS	NS	NS	NS	NS	NS	NS	0.625214	NS	NS	NS	NS	NS	NS	NS	NS	NS	NS	NS	NS	NS	0.644775	NS	NS	NS	NS	NS	NS	NS	NS	NS	NS	NS	NS	NS	NS	NS	NS	NS	NS	NS	NS	NS	NS	NS	0.619739
LOC_Os05g29735	NS	NS	NS	NS	NS	NS	NS	NS	NS	NS	NS	NS	0.62996	NS	0.639189	NS	NS	NS	NS	NS	NS	NS	NS	NS	NS	NS	NS	NS	NS	NS	-0.62758	NS	NS	NS	NS	-0.687483	NS	NS	NS	NS	NS	NS	NS	NS	NS	NS	NS	NS	NS
LOC_Os05g30260	NS	NS	NS	NS	NS	NS	NS	NS	NS	NS	NS	NS	NS	NS	NS	NS	NS	NS	NS	NS	NS	NS	NS	0.62642	NS	NS	NS	NS	NS	NS	NS	NS	NS	NS	NS	NS	NS	NS	NS	NS	NS	NS	NS	NS	NS	NS	NS	NS	NS
LOC_Os05g30530	NS	NS	0.6904	NS	NS	NS	NS	NS	NS	NS	NS	-0.655436	NS	NS	NS	NS	NS	NS	NS	NS	NS	NS	NS	NS	-0.623724	NS	NS	NS	-0.663862	NS	NS	NS	NS	NS	NS	NS	NS	NS	NS	NS	NS	0.775999	NS	-0.800091	NS	NS	NS	NS	NS
LOC_Os05g30700	NS	NS	NS	NS	NS	NS	NS	NS	NS	NS	NS	NS	NS	NS	NS	NS	NS	NS	NS	0.628683	NS	NS	NS	NS	NS	NS	NS	NS	NS	NS	NS	NS	NS	NS	NS	NS	NS	NS	NS	NS	NS	NS	NS	NS	NS	NS	NS	NS	NS
LOC_Os05g30720	-0.602102	NS	NS	NS	NS	NS	NS	NS	NS	NS	NS	NS	-0.64264	0.644987	-0.626509	NS	NS	NS	NS	NS	NS	NS	NS	NS	NS	NS	NS	NS	NS	NS	NS	NS	NS	NS	NS	NS	NS	NS	-0.711136	NS	NS	NS	NS	NS	NS	NS	NS	NS	NS
LOC_Os05g30820	NS	NS	0.624589	NS	NS	NS	NS	NS	NS	NS	NS	NS	NS	NS	0.608272	NS	NS	NS	NS	NS	NS	NS	NS	NS	NS	NS	NS	NS	NS	NS	NS	NS	NS	NS	NS	NS	NS	NS	NS	NS	NS	NS	-0.629251	NS	NS	NS	NS	NS	NS
LOC_Os05g31670	NS	NS	NS	NS	NS	NS	NS	NS	NS	NS	NS	NS	NS	NS	NS	NS	NS	NS	NS	0.698965	NS	NS	NS	NS	NS	NS	NS	NS	NS	NS	NS	NS	NS	NS	NS	NS	NS	NS	NS	NS	NS	NS	NS	NS	NS	NS	NS	NS	NS
LOC_Os05g32320	NS	NS	NS	NS	NS	NS	0.615575	NS	0.628693	NS	NS	NS	NS	NS	NS	NS	NS	NS	NS	0.78886	NS	NS	NS	NS	NS	NS	NS	NS	NS	NS	NS	NS	NS	NS	NS	NS	NS	NS	NS	NS	NS	NS	NS	NS	NS	NS	NS	NS	NS
LOC_Os05g32420	NS	NS	NS	NS	NS	NS	NS	NS	NS	NS	NS	NS	NS	NS	NS	NS	NS	NS	NS	NS	NS	NS	NS	NS	NS	NS	NS	NS	NS	NS	NS	NS	NS	NS	NS	NS	NS	NS	-0.679164	NS	NS	NS	NS	NS	NS	NS	NS	NS	NS
LOC_Os05g32960	NS	NS	NS	NS	NS	NS	NS	NS	NS	NS	NS	NS	NS	NS	NS	NS	NS	NS	NS	0.834502	NS	NS	NS	NS	NS	NS	NS	NS	NS	NS	NS	NS	NS	NS	NS	NS	NS	NS	NS	NS	NS	NS	NS	NS	NS	NS	NS	NS	NS
LOC_Os05g33310	NS	NS	NS	NS	NS	NS	0.726326	NS	NS	NS	NS	NS	NS	0.710162	NS	NS	NS	NS	NS	0.95729	NS	NS	NS	NS	NS	NS	0.681319	NS	NS	NS	NS	NS	NS	NS	NS	NS	NS	NS	NS	NS	NS	NS	NS	NS	NS	NS	NS	NS	NS
LOC_Os05g33320	NS	-0.71748	-0.706087	NS	NS	NS	NS	NS	NS	NS	NS	0.62918	NS	0.812093	NS	NS	NS	NS	NS	0.790282	0.646794	NS	NS	-0.671744	NS	NS	NS	NS	NS	NS	NS	NS	NS	0.683931	NS	NS	NS	NS	NS	NS	NS	NS	NS	NS	NS	NS	NS	NS	NS
LOC_Os05g33940	NS	NS	-0.618544	NS	NS	NS	0.706711	NS	NS	NS	NS	0.623674	NS	0.617395	NS	NS	NS	NS	NS	0.879486	NS	NS	NS	-0.625245	NS	NS	0.612694	NS	NS	NS	NS	NS	NS	NS	NS	NS	NS	NS	NS	NS	NS	NS	NS	NS	NS	NS	NS	NS	NS
LOC_Os05g35010	NS	NS	NS	NS	NS	NS	NS	NS	NS	NS	NS	NS	NS	NS	NS	NS	NS	NS	NS	0.767844	NS	NS	NS	NS	NS	NS	NS	NS	NS	NS	NS	NS	NS	NS	NS	NS	NS	NS	NS	NS	NS	NS	NS	NS	NS	NS	NS	NS	NS
LOC_Os05g35140	NS	NS	NS	NS	NS	NS	0.684978	0.602396	0.602442	NS	NS	NS	NS	NS	NS	NS	NS	NS	NS	0.787032	NS	NS	NS	NS	NS	NS	NS	NS	NS	NS	NS	NS	NS	NS	NS	NS	NS	NS	NS	NS	NS	NS	NS	NS	NS	NS	NS	NS	NS
LOC_Os05g36040	0.608716	0.773714	0.873956	NS	NS	NS	NS	NS	-0.761828	NS	NS	-0.688208	NS	NS	NS	NS	NS	NS	NS	NS	NS	NS	NS	0.710189	NS	NS	NS	NS	NS	NS	NS	NS	NS	-0.604668	NS	NS	NS	NS	NS	NS	NS	NS	-0.678497	NS	NS	NS	NS	NS	NS
LOC_Os05g36210	NS	NS	NS	NS	NS	NS	0.672646	NS	NS	NS	0.613605	NS	NS	NS	NS	NS	NS	NS	NS	0.880242	NS	NS	NS	NS	NS	NS	NS	NS	NS	NS	NS	NS	NS	NS	NS	NS	NS	NS	NS	NS	NS	NS	NS	NS	NS	NS	NS	NS	NS
LOC_Os05g36240	NS	NS	NS	NS	NS	NS	NS	NS	NS	NS	NS	NS	NS	NS	NS	NS	NS	NS	NS	NS	NS	NS	NS	NS	NS	NS	0.625991	NS	NS	NS	NS	NS	NS	NS	NS	NS	NS	NS	NS	-0.802207	NS	NS	NS	NS	NS	NS	NS	NS	NS
LOC_Os05g37050	NS	NS	NS	NS	NS	NS	NS	NS	NS	NS	NS	NS	NS	NS	NS	NS	-0.70346	NS	NS	NS	NS	NS	NS	0.645389	NS	NS	NS	NS	-0.630383	NS	NS	-0.604652	NS	NS	NS	NS	NS	NS	NS	NS	NS	NS	NS	NS	-0.616804	NS	NS	NS	-0.631767
LOC_Os05g37060	NS	NS	NS	NS	NS	NS	NS	NS	NS	NS	NS	NS	NS	NS	NS	NS	NS	NS	NS	NS	NS	NS	NS	NS	NS	NS	NS	NS	NS	NS	NS	NS	NS	NS	NS	NS	NS	NS	NS	NS	NS	NS	NS	NS	NS	NS	NS	NS	NS
LOC_Os05g37320	NS	NS	NS	-0.749271	NS	NS	-0.66964	NS	NS	NS	NS	NS	NS	NS	NS	NS	NS	NS	-0.905156	NS	NS	NS	NS	NS	NS	NS	-0.742057	NS	NS	NS	-0.665043	0.628914	-0.616836	NS	NS	-0.880014	-0.605323	NS	NS	0.660444	NS	NS	NS	NS	NS	NS	NS	NS	NS
LOC_Os05g37340	NS	NS	NS	-0.649994	NS	NS	-0.648305	NS	NS	NS	NS	NS	NS	NS	NS	NS	0.736343	NS	-0.793445	NS	NS	NS	0.627868	NS	NS	NS	-0.700314	NS	NS	NS	-0.662391	0.813803	NS	NS	NS	NS	NS	NS	NS	0.604451	NS	NS	NS	NS	0.603747	NS	0.800288	NS	NS
LOC_Os05g38040	NS	0.619513	0.639591	-0.710343	NS	NS	-0.676407	NS	NS	NS	NS	NS	NS	NS	NS	NS	NS	NS	NS	-0.779785	NS	NS	NS	0.609661	NS	NS	-0.806175	NS	NS	NS	NS	NS	-0.69275	-0.755109	NS	NS	NS	-0.799434	NS	NS	NS	NS	NS	NS	NS	NS	NS	-0.631436	NS
LOC_Os05g38140	NS	NS	NS	NS	NS	NS	NS	NS	NS	NS	NS	-0.665046	NS	NS	NS	NS	-0.769811	NS	NS	NS	NS	NS	-0.697979	NS	-0.719695	NS	NS	NS	-0.644087	NS	0.675291	-0.816334	NS	NS	NS	NS	NS	NS	NS	NS	NS	NS	-0.693229	NS	-0.827786	NS	-0.618323	NS	-0.790226
LOC_Os05g38190	NS	NS	0.656214	NS	NS	NS	NS	NS	NS	NS	NS	-0.621427	NS	NS	NS	NS	NS	NS	NS	NS	NS	-0.606078	NS	NS	NS	NS	NS	NS	NS	NS	NS	NS	NS	NS	NS	NS	NS	NS	NS	NS	NS	NS	-0.641764	NS	NS	NS	NS	NS	NS
LOC_Os05g38290	NS	NS	NS	NS	NS	NS	NS	NS	NS	NS	NS	NS	NS	NS	NS	NS	NS	NS	NS	0.842302	NS	NS	NS	NS	NS	NS	NS	NS	NS	NS	NS	NS	NS	NS	NS	NS	NS	NS	NS	NS	NS	NS	NS	NS	NS	NS	NS	NS	NS
LOC_Os05g38360	NS	NS	NS	NS	NS	NS	NS	NS	NS	NS	NS	NS	-0.840043	NS	-0.841715	NS	NS	NS	NS	NS	NS	NS	NS	NS	NS	NS	NS	NS	NS	NS	NS	NS	NS	NS	NS	NS	NS	NS	-0.710575	NS	NS	NS	NS	NS	NS	NS	NS	NS	NS
LOC_Os05g38420	NS	NS	NS	NS	NS	NS	NS	NS	NS	NS	NS	NS	NS	NS	NS	NS	NS	NS	NS	0.680044	NS	NS	NS	NS	NS	NS	NS	NS	NS	NS	NS	NS	NS	NS	NS	NS	NS	NS	NS	NS	NS	NS	NS	NS	NS	NS	NS	NS	NS
LOC_Os05g38490	NS	NS	-0.81159	NS	NS	NS	NS	NS	0.855967	NS	NS	0.62051	NS	NS	NS	NS	NS	NS	NS	NS	NS	NS	NS	NS	NS	NS	NS	NS	NS	NS	NS	NS	NS	NS	NS	NS	NS	NS	NS	NS	NS	NS	NS	NS	NS	NS	NS	NS	NS
LOC_Os05g38680	0.667286	0.745543	0.730867	-0.896438	NS	NS	-0.917772	-0.691729	NS	NS	NS	NS	NS	-0.743055	NS	NS	NS	NS	-0.621748	-0.889835	-0.656026	NS	NS	NS	NS	0.617934	-0.882522	NS	NS	NS	NS	NS	NS	-0.622821	NS	NS	NS	NS	NS	0.607021	NS	NS	NS	NS	NS	NS	NS	NS	NS
LOC_Os05g39000	NS	NS	NS	NS	NS	NS	0.613156	NS	NS	NS	NS	NS	NS	NS	NS	NS	NS	NS	NS	0.73921	NS	NS	NS	NS	NS	NS	0.695312	NS	NS	NS	NS	NS	NS	NS	NS	NS	NS	NS	NS	-0.804784	NS	NS	NS	NS	NS	NS	NS	NS	NS
LOC_Os05g39240	0.63261	NS	0.670139	-0.802903	NS	NS	-0.791193	NS	-0.654298	NS	NS	NS	NS	NS	NS	NS	NS	NS	-0.691358	NS	NS	NS	0.70498	NS	NS	NS	-0.728227	NS	NS	NS	-0.690052	NS	-0.604272	NS	NS	-0.657886	NS	NS	NS	NS	NS	NS	NS	NS	NS	NS	NS	NS	NS
LOC_Os05g39250	NS	NS	NS	NS	NS	NS	NS	NS	NS	NS	NS	NS	NS	NS	NS	NS	NS	NS	NS	0.891816	NS	NS	NS	NS	NS	NS	NS	NS	NS	NS	NS	NS	NS	NS	NS	NS	NS	NS	NS	NS	NS	NS	NS	NS	NS	NS	NS	NS	NS
LOC_Os05g39320	NS	NS	NS	NS	NS	NS	NS	NS	NS	NS	NS	NS	NS	0.656542	NS	NS	NS	NS	NS	0.779697	NS	NS	NS	NS	NS	NS	NS	NS	NS	NS	NS	NS	NS	NS	NS	NS	NS	NS	NS	NS	NS	NS	NS	NS	NS	NS	NS	NS	NS
LOC_Os05g39720	NS	0.637654	0.788383	NS	NS	NS	NS	-0.634611	NS	NS	NS	-0.731709	NS	-0.741824	NS	NS	NS	NS	NS	-0.685692	-0.628759	NS	NS	NS	NS	NS	NS	NS	NS	NS	NS	NS	NS	NS	NS	NS	NS	NS	NS	NS	NS	0.736811	NS	-0.63328	NS	NS	NS	NS	NS
LOC_Os05g39800	NS	NS	0.611051	-0.665255	NS	NS	-0.863265	-0.735626	-0.608094	NS	NS	NS	NS	NS	NS	NS	NS	NS	NS	-0.785879	NS	NS	NS	NS	NS	NS	-0.745496	NS	NS	NS	NS	NS	NS	NS	NS	NS	NS	NS	NS	NS	NS	NS	NS	NS	NS	NS	NS	NS	NS
LOC_Os05g40020	0.763161	0.79154	0.927338	-0.605252	NS	NS	NS	NS	-0.66201	NS	NS	-0.781375	NS	-0.752644	NS	NS	NS	NS	NS	-0.63958	-0.778444	NS	NS	0.643509	NS	NS	NS	NS	NS	NS	NS	NS	NS	-0.666387	NS	NS	NS	NS	NS	NS	NS	NS	-0.716558	-0.696025	NS	NS	NS	NS	NS
LOC_Os05g40700	0.614603	0.847432	0.892834	NS	-0.618265	NS	NS	NS	-0.706541	NS	NS	-0.933909	NS	-0.82693	NS	NS	NS	NS	NS	NS	-0.821471	NS	NS	0.772783	NS	NS	NS	NS	-0.628207	NS	NS	NS	NS	NS	NS	NS	NS	NS	NS	NS	NS	NS	-0.839289	NS	NS	NS	NS	NS	-0.708517
LOC_Os05g40910	NS	NS	NS	NS	NS	NS	NS	NS	NS	NS	NS	NS	-0.721407	NS	-0.66117	NS	NS	NS	NS	NS	NS	NS	NS	NS	NS	NS	NS	NS	NS	NS	NS	NS	NS	NS	NS	NS	NS	NS	-0.644561	NS	NS	NS	NS	NS	NS	NS	NS	NS	NS
LOC_Os05g41220	NS	0.628612	0.637541	-0.846813	NS	NS	-0.727838	NS	NS	NS	NS	NS	NS	NS	NS	NS	NS	NS	-0.767461	NS	NS	NS	NS	NS	NS	NS	-0.823216	NS	NS	NS	-0.744972	NS	-0.764106	-0.731061	NS	-0.759591	NS	-0.643341	NS	NS	NS	NS	NS	NS	NS	NS	NS	-0.630902	NS
LOC_Os05g41420	NS	NS	NS	NS	NS	-0.656081	NS	NS	NS	NS	NS	NS	NS	NS	NS	NS	NS	NS	NS	NS	NS	-0.655162	NS	NS	-0.640186	NS	NS	NS	-0.743023	NS	NS	NS	NS	-0.709387	NS	NS	NS	NS	NS	NS	NS	NS	-0.649103	-0.736875	NS	NS	NS	NS	NS
LOC_Os05g41430	NS	NS	NS	NS	NS	NS	NS	NS	NS	NS	NS	-0.712474	NS	NS	NS	NS	-0.699882	NS	NS	NS	-0.750875	NS	NS	0.78943	-0.869627	NS	NS	-0.647481	-0.816279	NS	NS	-0.696566	NS	-0.610781	NS	NS	NS	NS	NS	NS	NS	NS	-0.837544	-0.661993	-0.789667	NS	NS	NS	-0.924375
LOC_Os05g41490	NS	NS	NS	NS	NS	NS	NS	NS	NS	NS	NS	NS	NS	NS	NS	NS	NS	NS	NS	0.787375	NS	NS	NS	NS	NS	NS	NS	NS	NS	NS	NS	NS	NS	NS	NS	NS	NS	NS	NS	NS	NS	NS	NS	NS	NS	NS	NS	NS	NS
LOC_Os05g41590	0.675919	NS	NS	-0.895082	NS	NS	-0.85246	NS	NS	NS	NS	NS	NS	NS	NS	NS	NS	NS	-0.912533	-0.605721	NS	NS	0.629616	NS	NS	NS	-0.874056	NS	NS	NS	-0.705003	NS	-0.685957	-0.642095	NS	-0.790783	NS	NS	NS	NS	NS	NS	NS	NS	NS	NS	NS	NS	NS
LOC_Os05g41660	NS	NS	NS	NS	NS	NS	NS	NS	NS	NS	NS	NS	NS	NS	NS	0.704722	NS	NS	NS	NS	NS	NS	NS	NS	NS	NS	NS	NS	NS	NS	NS	NS	NS	NS	NS	NS	NS	NS	NS	NS	NS	NS	NS	NS	NS	NS	NS	NS	NS
LOC_Os05g41950	NS	NS	-0.632545	NS	NS	NS	0.757332	NS	NS	NS	NS	NS	NS	NS	NS	NS	NS	NS	NS	0.888476	NS	NS	NS	NS	NS	NS	0.73845	NS	NS	NS	NS	NS	NS	NS	NS	NS	NS	0.618972	NS	NS	NS	NS	NS	NS	NS	NS	NS	NS	NS
LOC_Os05g42070	NS	NS	NS	NS	NS	NS	0.642951	NS	NS	NS	NS	NS	NS	NS	NS	NS	NS	NS	NS	0.892149	NS	NS	NS	NS	NS	NS	NS	NS	NS	NS	NS	NS	NS	NS	NS	NS	NS	NS	NS	NS	NS	NS	NS	NS	NS	NS	NS	NS	NS
LOC_Os05g42190	NS	NS	NS	NS	NS	NS	NS	NS	NS	NS	NS	NS	NS	NS	NS	NS	NS	NS	NS	0.818371	NS	NS	NS	NS	NS	NS	NS	NS	NS	NS	NS	NS	NS	NS	NS	NS	NS	NS	NS	NS	NS	NS	NS	NS	NS	NS	NS	NS	NS
LOC_Os05g43390	NS	0.693049	0.622507	NS	NS	NS	NS	-0.636015	NS	NS	NS	-0.70525	NS	-0.682909	NS	NS	NS	NS	NS	NS	NS	NS	NS	0.748263	NS	NS	NS	NS	NS	NS	NS	NS	NS	NS	NS	NS	NS	NS	NS	NS	NS	NS	NS	NS	NS	NS	NS	NS	NS
LOC_Os05g43910	NS	NS	NS	NS	NS	NS	0.666777	NS	NS	NS	NS	NS	NS	0.626634	NS	NS	NS	NS	NS	0.880687	NS	0.716301	NS	NS	NS	NS	NS	NS	NS	NS	NS	NS	NS	NS	NS	NS	NS	NS	NS	NS	NS	NS	NS	NS	NS	NS	NS	NS	NS
LOC_Os05g44180	NS	NS	NS	NS	NS	NS	NS	NS	NS	NS	NS	-0.662764	NS	-0.640127	NS	NS	NS	NS	NS	-0.627934	-0.797432	NS	NS	0.678036	-0.830462	NS	NS	NS	-0.725373	NS	NS	NS	NS	NS	NS	NS	NS	NS	NS	NS	NS	NS	-0.72002	-0.754566	NS	NS	NS	NS	-0.791852
LOC_Os05g44300	NS	-0.751984	-0.814926	NS	0.603599	NS	NS	NS	NS	NS	NS	0.809946	NS	0.799629	NS	NS	NS	NS	NS	0.738575	0.667976	0.722776	NS	-0.690753	NS	NS	NS	NS	NS	NS	NS	NS	NS	NS	NS	NS	NS	NS	NS	NS	NS	NS	NS	NS	NS	NS	NS	NS	NS
LOC_Os05g44340	NS	NS	-0.665534	NS	NS	NS	0.664573	NS	0.646529	NS	NS	0.734739	NS	0.713165	NS	NS	NS	NS	NS	0.929121	0.652949	NS	NS	-0.682717	NS	NS	NS	NS	NS	NS	NS	NS	NS	NS	NS	NS	NS	NS	NS	NS	NS	NS	NS	NS	NS	NS	NS	NS	NS
LOC_Os05g45090	NS	NS	NS	0.682666	NS	NS	NS	NS	NS	NS	NS	NS	NS	NS	NS	NS	-0.668574	NS	0.611446	NS	NS	NS	NS	NS	NS	NS	0.698351	NS	NS	NS	0.815943	NS	NS	NS	NS	NS	NS	NS	NS	NS	NS	NS	NS	NS	NS	NS	NS	NS	NS
LOC_Os05g45200	NS	-0.641067	-0.630929	NS	NS	NS	NS	NS	NS	NS	NS	0.871967	NS	0.671946	NS	NS	NS	-0.655965	NS	NS	0.638523	NS	NS	-0.659173	NS	NS	NS	NS	0.667686	NS	NS	NS	NS	NS	NS	NS	NS	NS	NS	NS	NS	NS	0.747048	NS	NS	NS	0.6724	NS	0.625271
LOC_Os05g45410	NS	NS	0.704293	NS	NS	NS	NS	NS	NS	NS	NS	-0.704637	NS	-0.692306	NS	NS	NS	NS	NS	-0.604125	-0.615069	NS	NS	0.607088	-0.637821	NS	NS	NS	-0.705333	NS	NS	NS	NS	NS	NS	NS	NS	NS	NS	NS	NS	0.628366	NS	-0.783905	NS	NS	NS	NS	NS
LOC_Os05g45710	NS	-0.809794	-0.910494	0.639892	NS	NS	0.702959	0.604944	0.801926	NS	NS	0.851261	NS	0.821976	NS	NS	NS	NS	NS	0.87911	0.782684	NS	NS	-0.819795	NS	NS	NS	NS	0.606435	NS	NS	NS	NS	0.622895	NS	NS	NS	NS	NS	NS	NS	NS	0.620252	NS	NS	NS	NS	NS	0.662792
LOC_Os05g46040	NS	NS	NS	NS	NS	NS	0.612208	NS	NS	NS	NS	NS	NS	NS	NS	NS	NS	NS	NS	0.793421	NS	NS	NS	NS	NS	NS	NS	NS	NS	NS	NS	NS	NS	NS	NS	NS	NS	NS	NS	NS	NS	NS	NS	NS	NS	NS	NS	NS	NS
LOC_Os05g46090	NS	NS	NS	NS	NS	NS	0.643099	NS	NS	NS	NS	NS	NS	NS	NS	NS	NS	NS	NS	0.828933	NS	NS	NS	NS	NS	NS	0.665018	NS	NS	NS	NS	NS	NS	NS	NS	NS	NS	NS	0.620193	-0.636391	NS	NS	NS	NS	NS	NS	NS	NS	NS
LOC_Os05g46480	NS	NS	NS	NS	NS	NS	NS	NS	NS	NS	NS	NS	NS	NS	NS	NS	NS	NS	NS	0.810956	NS	NS	NS	NS	NS	NS	NS	NS	NS	NS	NS	NS	NS	NS	NS	NS	NS	NS	NS	NS	NS	NS	NS	NS	NS	NS	NS	NS	NS
LOC_Os05g46520	0.744684	0.730085	0.820095	-0.705599	NS	NS	NS	NS	-0.646133	NS	NS	NS	NS	NS	NS	NS	NS	NS	NS	NS	NS	NS	NS	NS	NS	NS	NS	NS	NS	NS	NS	NS	NS	NS	NS	NS	NS	NS	NS	NS	NS	NS	NS	NS	NS	NS	NS	NS	NS
LOC_Os05g46610	NS	NS	NS	NS	NS	NS	NS	NS	NS	NS	NS	NS	NS	NS	NS	NS	NS	NS	NS	0.707844	NS	NS	NS	NS	NS	NS	NS	NS	NS	NS	NS	NS	NS	NS	NS	NS	NS	NS	NS	NS	NS	NS	NS	NS	NS	NS	NS	NS	NS
LOC_Os05g46840	NS	0.641011	0.693974	-0.754323	NS	NS	-0.76031	-0.786791	NS	NS	NS	NS	NS	-0.627017	NS	NS	NS	NS	NS	-0.68713	NS	NS	NS	NS	NS	NS	-0.740237	NS	NS	NS	NS	NS	NS	NS	NS	NS	NS	NS	NS	NS	NS	0.659146	NS	NS	NS	NS	NS	NS	NS
LOC_Os05g46920	NS	NS	NS	NS	NS	NS	NS	NS	NS	NS	NS	NS	-0.840043	NS	-0.841715	NS	NS	NS	NS	NS	NS	NS	NS	NS	NS	NS	NS	NS	NS	NS	NS	NS	NS	NS	NS	NS	NS	NS	-0.710575	NS	NS	NS	NS	NS	NS	NS	NS	NS	NS
LOC_Os05g46954	NS	NS	NS	NS	NS	NS	NS	NS	NS	NS	NS	NS	-0.840043	NS	-0.841715	NS	NS	NS	NS	NS	NS	NS	NS	NS	NS	NS	NS	NS	NS	NS	NS	NS	NS	NS	NS	NS	NS	NS	-0.710575	NS	NS	NS	NS	NS	NS	NS	NS	NS	NS
LOC_Os05g47730	NS	NS	NS	NS	NS	NS	NS	NS	NS	NS	NS	NS	NS	NS	NS	NS	NS	NS	NS	0.700236	NS	NS	NS	NS	NS	NS	NS	NS	NS	NS	NS	NS	NS	NS	NS	NS	NS	NS	NS	NS	NS	NS	NS	NS	NS	NS	NS	NS	NS
LOC_Os05g47770	NS	NS	NS	NS	NS	NS	NS	-0.673946	NS	NS	NS	NS	NS	NS	NS	NS	NS	NS	NS	NS	NS	NS	NS	NS	NS	NS	NS	NS	NS	NS	NS	NS	NS	NS	NS	NS	NS	NS	NS	NS	0.721471	NS	NS	NS	NS	NS	NS	NS	NS
LOC_Os05g47780	NS	NS	NS	NS	NS	NS	NS	NS	0.715876	NS	NS	NS	NS	NS	NS	NS	NS	NS	NS	NS	NS	NS	NS	NS	NS	NS	NS	NS	NS	NS	NS	NS	NS	NS	NS	NS	NS	NS	NS	NS	-0.695431	NS	NS	NS	0.737962	NS	NS	NS	NS
LOC_Os05g47790	NS	NS	NS	NS	NS	NS	NS	NS	0.637837	NS	NS	NS	NS	NS	NS	NS	NS	NS	NS	NS	NS	NS	NS	NS	NS	NS	NS	NS	NS	NS	NS	NS	NS	NS	NS	NS	NS	NS	NS	NS	NS	NS	NS	NS	0.628666	NS	NS	NS	NS
LOC_Os05g47900	NS	NS	NS	-0.813831	NS	NS	-0.705303	NS	NS	NS	NS	NS	NS	NS	NS	NS	NS	NS	-0.809679	NS	NS	NS	0.638051	NS	NS	NS	-0.710592	NS	NS	NS	-0.610695	NS	-0.642808	NS	NS	-0.825516	NS	NS	NS	NS	NS	NS	NS	NS	NS	NS	NS	NS	NS
LOC_Os05g48260	NS	-0.644908	-0.817801	NS	NS	NS	0.683843	NS	0.762722	NS	NS	0.796298	NS	0.731491	NS	NS	NS	NS	NS	0.883625	0.668489	0.740623	NS	-0.627141	NS	NS	NS	NS	NS	NS	NS	NS	NS	0.633039	NS	NS	NS	NS	NS	NS	NS	NS	NS	NS	NS	NS	NS	NS	NS
LOC_Os05g48270	NS	NS	NS	NS	NS	NS	NS	NS	NS	NS	NS	NS	NS	NS	NS	NS	NS	NS	NS	0.75988	NS	NS	NS	NS	NS	NS	NS	NS	NS	NS	NS	NS	NS	NS	NS	NS	NS	NS	NS	NS	NS	NS	NS	NS	NS	NS	NS	NS	NS
LOC_Os05g48320	NS	NS	0.609839	NS	NS	NS	NS	NS	NS	NS	NS	NS	NS	NS	NS	NS	NS	NS	NS	NS	NS	NS	NS	NS	NS	NS	NS	NS	-0.61453	NS	NS	NS	NS	NS	NS	NS	NS	NS	NS	NS	NS	0.75664	NS	-0.789689	NS	NS	NS	NS	NS
LOC_Os05g48680	0.746901	0.63544	0.728426	-0.63442	NS	NS	-0.677775	NS	NS	NS	NS	-0.622133	NS	-0.708463	NS	NS	NS	NS	NS	-0.733708	-0.748909	NS	NS	NS	NS	NS	NS	NS	NS	NS	NS	NS	NS	NS	NS	NS	NS	NS	NS	NS	NS	NS	NS	NS	NS	NS	NS	NS	NS
LOC_Os05g48900	NS	NS	NS	NS	NS	NS	NS	NS	NS	NS	NS	NS	NS	0.612959	NS	NS	NS	NS	NS	0.806253	NS	NS	NS	NS	NS	NS	NS	NS	NS	NS	NS	NS	NS	NS	NS	NS	NS	NS	NS	NS	NS	NS	NS	NS	NS	NS	NS	NS	NS
LOC_Os05g49170	NS	NS	NS	NS	NS	NS	0.619476	NS	0.617083	NS	NS	NS	NS	NS	NS	NS	NS	NS	NS	0.806119	NS	NS	NS	NS	NS	NS	NS	NS	NS	NS	NS	NS	NS	NS	NS	NS	NS	NS	NS	NS	NS	NS	NS	NS	NS	NS	NS	NS	NS
LOC_Os05g49350	NS	-0.644248	-0.789862	NS	NS	NS	0.677839	NS	0.904469	NS	NS	0.794565	NS	0.629642	NS	NS	NS	NS	NS	0.768326	NS	NS	NS	-0.668314	NS	NS	NS	NS	NS	NS	NS	NS	NS	NS	NS	NS	NS	NS	NS	NS	NS	NS	NS	NS	NS	NS	NS	NS	NS
LOC_Os05g49620	NS	0.802868	0.790002	NS	-0.73903	NS	NS	NS	-0.641294	NS	NS	-0.804393	NS	-0.754334	NS	NS	NS	NS	NS	-0.701126	-0.919447	NS	NS	0.767599	-0.621075	NS	NS	NS	NS	NS	NS	NS	NS	NS	NS	NS	NS	NS	NS	NS	NS	NS	-0.738711	NS	NS	NS	NS	NS	-0.694077
LOC_Os05g49730	NS	NS	NS	NS	NS	NS	NS	NS	NS	NS	NS	NS	NS	NS	NS	NS	NS	NS	NS	0.787656	NS	NS	NS	NS	NS	NS	NS	NS	NS	NS	NS	NS	NS	NS	NS	NS	NS	NS	NS	NS	NS	NS	NS	NS	NS	NS	NS	NS	NS
LOC_Os05g49940	NS	0.713031	0.761077	NS	NS	NS	NS	NS	NS	NS	NS	-0.773636	NS	-0.665069	NS	NS	NS	NS	NS	NS	NS	NS	NS	0.844163	NS	NS	NS	NS	-0.660815	NS	NS	NS	NS	NS	NS	NS	NS	NS	NS	NS	NS	NS	NS	NS	NS	NS	NS	NS	-0.659133
LOC_Os05g50190	NS	0.79611	0.947568	-0.66247	NS	NS	-0.640536	NS	-0.725649	NS	NS	-0.834503	NS	-0.75699	NS	NS	NS	NS	NS	-0.765855	-0.690519	NS	NS	0.722326	NS	NS	NS	NS	NS	NS	NS	NS	NS	NS	NS	NS	NS	NS	NS	NS	NS	NS	-0.640837	NS	NS	NS	NS	NS	NS
LOC_Os05g50310	-0.674986	-0.871136	-0.870906	NS	NS	NS	NS	NS	0.763543	NS	NS	0.876838	NS	0.665125	NS	NS	NS	NS	NS	NS	0.8082	NS	NS	-0.746769	NS	NS	NS	NS	0.644376	NS	NS	NS	NS	NS	NS	NS	NS	NS	NS	NS	NS	NS	0.832081	NS	0.620519	NS	NS	NS	0.635094
LOC_Os05g50340	NS	NS	NS	NS	NS	NS	NS	NS	NS	NS	NS	-0.611521	NS	-0.704451	NS	NS	NS	NS	NS	-0.665343	-0.774396	NS	NS	0.721045	-0.824856	NS	NS	NS	-0.617798	NS	NS	NS	NS	NS	NS	NS	NS	NS	NS	NS	NS	NS	NS	-0.726494	NS	NS	NS	NS	-0.781717
LOC_Os05g50510	NS	NS	-0.665581	0.773818	NS	NS	0.871397	NS	NS	NS	NS	NS	NS	NS	NS	NS	NS	NS	0.725056	0.886396	NS	NS	NS	NS	NS	NS	0.916407	NS	NS	NS	NS	NS	0.653045	0.733685	NS	NS	NS	0.668973	NS	-0.637231	NS	NS	NS	NS	NS	0.635635	NS	0.609599	NS
LOC_Os05g50730	NS	NS	-0.759765	NS	NS	NS	NS	NS	0.774848	NS	NS	NS	-0.639439	NS	-0.665215	NS	NS	NS	NS	NS	NS	NS	NS	-0.655518	NS	NS	NS	NS	NS	NS	NS	NS	NS	0.628551	NS	NS	NS	0.623632	NS	NS	NS	NS	NS	NS	NS	NS	NS	NS	NS
LOC_Os05g50800	NS	NS	NS	NS	NS	NS	NS	NS	NS	NS	NS	NS	NS	NS	NS	0.627288	NS	NS	NS	0.661422	NS	NS	NS	NS	NS	NS	NS	NS	NS	NS	NS	NS	NS	NS	NS	NS	NS	NS	NS	NS	NS	NS	NS	NS	NS	NS	NS	NS	NS
LOC_Os05g50850	NS	-0.612617	NS	NS	NS	NS	NS	NS	NS	NS	NS	0.75597	NS	0.788554	NS	NS	0.665168	NS	NS	NS	0.716356	NS	0.622911	-0.798753	0.764667	NS	NS	NS	0.713378	NS	NS	0.688221	NS	NS	NS	NS	NS	NS	NS	NS	NS	NS	0.671956	NS	0.642887	NS	NS	NS	0.862429
LOC_Os05g50900	NS	NS	NS	NS	NS	NS	0.690479	NS	NS	NS	0.713473	NS	NS	NS	NS	NS	NS	NS	NS	0.760756	NS	NS	NS	NS	NS	NS	NS	NS	NS	NS	NS	NS	NS	NS	NS	NS	NS	NS	NS	NS	NS	NS	NS	NS	NS	NS	NS	0.639072	NS
LOC_Os05g50920	NS	NS	NS	NS	NS	NS	NS	NS	NS	NS	NS	NS	NS	0.649719	NS	NS	NS	NS	NS	0.771846	NS	0.662548	NS	NS	NS	NS	NS	NS	NS	NS	NS	NS	NS	NS	NS	NS	NS	NS	NS	NS	NS	NS	NS	NS	NS	0.61973	NS	NS	NS
LOC_Os05g51050	NS	NS	NS	NS	NS	NS	NS	NS	NS	-0.624692	NS	NS	NS	NS	NS	NS	-0.729511	NS	NS	NS	NS	NS	NS	NS	NS	NS	NS	NS	NS	NS	NS	NS	NS	NS	NS	NS	NS	NS	NS	NS	NS	-0.686933	NS	NS	NS	NS	NS	NS	NS
LOC_Os05g51110	NS	NS	NS	NS	NS	NS	0.745312	NS	NS	NS	NS	NS	NS	NS	NS	NS	NS	NS	NS	0.744891	NS	NS	NS	NS	NS	NS	0.714074	NS	NS	NS	NS	NS	NS	NS	NS	NS	NS	NS	NS	-0.670526	NS	NS	NS	NS	NS	NS	NS	NS	NS
LOC_Os05g51610	0.681863	0.747179	0.864535	-0.713277	NS	NS	-0.614201	NS	-0.767889	NS	NS	-0.638093	NS	NS	0.644541	NS	NS	NS	NS	NS	NS	NS	NS	NS	NS	NS	NS	NS	NS	NS	NS	NS	NS	NS	NS	NS	NS	NS	NS	NS	NS	NS	NS	NS	NS	NS	NS	NS	NS
LOC_Os05g51780	NS	NS	NS	NS	NS	NS	NS	NS	NS	NS	NS	NS	NS	NS	NS	NS	NS	NS	NS	NS	NS	NS	NS	NS	NS	-0.656646	NS	NS	NS	NS	NS	NS	NS	NS	NS	NS	NS	NS	NS	NS	NS	NS	NS	NS	NS	NS	NS	NS	NS
LOC_Os06g03390	NS	NS	NS	NS	NS	NS	NS	NS	NS	NS	NS	NS	NS	NS	NS	NS	NS	NS	NS	NS	-0.68865	NS	NS	NS	-0.696024	NS	NS	NS	-0.657881	NS	NS	-0.637413	NS	-0.682027	NS	NS	NS	NS	NS	NS	NS	NS	-0.722754	-0.652511	NS	NS	NS	NS	-0.632817
LOC_Os06g03560	NS	0.821029	0.824471	-0.608728	-0.742161	NS	-0.640267	NS	-0.653395	NS	NS	-0.788764	NS	-0.878882	NS	NS	NS	NS	NS	-0.843467	-0.897506	NS	NS	0.808294	-0.614505	NS	NS	NS	NS	NS	NS	NS	-0.61689	-0.63258	NS	NS	NS	NS	NS	NS	NS	NS	-0.610961	NS	NS	NS	NS	NS	-0.70641
LOC_Os06g03570	0.656323	0.812526	0.875252	-0.673859	-0.643833	NS	-0.702629	-0.697811	-0.755338	NS	NS	-0.771911	0.669384	-0.849628	0.707805	NS	NS	NS	NS	-0.736711	-0.695587	-0.660107	NS	0.65071	NS	NS	NS	NS	NS	NS	NS	NS	NS	NS	NS	NS	NS	NS	NS	NS	NS	NS	NS	NS	NS	NS	NS	NS	NS
LOC_Os06g03580	NS	0.634374	0.679774	-0.735465	NS	NS	-0.798902	NS	NS	NS	NS	NS	NS	-0.638803	NS	NS	NS	NS	NS	-0.860678	-0.657148	NS	NS	0.63031	NS	NS	-0.840462	NS	NS	NS	NS	NS	-0.681704	-0.731918	NS	NS	NS	-0.770658	NS	0.637194	NS	NS	NS	NS	NS	NS	NS	-0.611771	NS
LOC_Os06g03750	NS	NS	NS	NS	NS	NS	NS	NS	NS	NS	0.650331	NS	NS	NS	NS	0.728439	NS	NS	NS	0.692607	NS	NS	NS	NS	0.656956	NS	NS	0.626024	NS	NS	NS	NS	NS	0.650616	NS	NS	NS	0.645724	NS	NS	NS	NS	NS	NS	NS	NS	NS	NS	NS
LOC_Os06g03830	NS	NS	0.66364	NS	NS	NS	NS	NS	NS	NS	NS	NS	NS	NS	NS	NS	NS	NS	NS	NS	NS	NS	NS	NS	NS	NS	NS	NS	NS	NS	NS	NS	NS	NS	NS	NS	NS	NS	NS	NS	NS	NS	NS	NS	NS	NS	NS	NS	NS
LOC_Os06g03900	NS	NS	0.670032	-0.78277	NS	NS	-0.855657	NS	NS	NS	NS	NS	NS	NS	NS	NS	NS	NS	NS	-0.891543	NS	NS	NS	NS	NS	NS	-0.895167	NS	NS	NS	NS	NS	NS	-0.625647	NS	NS	NS	NS	NS	NS	NS	NS	NS	NS	NS	NS	NS	NS	NS
LOC_Os06g04090	NS	NS	NS	NS	NS	NS	NS	NS	NS	NS	NS	NS	NS	NS	NS	NS	NS	NS	NS	0.838686	NS	NS	NS	NS	NS	NS	NS	NS	NS	NS	NS	NS	NS	NS	NS	NS	NS	NS	NS	NS	NS	NS	NS	NS	NS	NS	NS	NS	NS
LOC_Os06g04100	NS	NS	NS	NS	NS	NS	NS	NS	NS	NS	NS	NS	NS	NS	NS	NS	NS	NS	NS	NS	NS	NS	NS	NS	NS	NS	NS	NS	NS	NS	NS	NS	NS	NS	NS	NS	NS	NS	NS	NS	NS	NS	NS	NS	NS	NS	NS	NS	NS
LOC_Os06g04220	NS	NS	0.626601	NS	NS	NS	NS	NS	NS	NS	NS	NS	NS	NS	NS	NS	NS	NS	NS	NS	NS	NS	NS	NS	-0.679612	NS	NS	NS	-0.813692	NS	NS	NS	NS	-0.744771	NS	NS	NS	NS	NS	NS	NS	NS	NS	-0.757731	NS	NS	NS	NS	-0.610793
LOC_Os06g04230	NS	NS	NS	NS	NS	NS	NS	NS	NS	NS	NS	NS	NS	NS	NS	NS	NS	NS	NS	NS	NS	NS	NS	NS	NS	NS	NS	NS	NS	NS	NS	NS	NS	NS	NS	NS	NS	NS	NS	NS	NS	NS	NS	NS	NS	NS	NS	NS	NS
LOC_Os06g04350	NS	NS	NS	NS	-0.631856	NS	NS	NS	NS	NS	NS	NS	NS	NS	NS	NS	NS	0.646505	NS	NS	NS	NS	NS	NS	NS	NS	NS	NS	NS	NS	NS	NS	NS	NS	NS	NS	NS	NS	NS	NS	NS	NS	NS	NS	NS	NS	NS	NS	NS
LOC_Os06g04399	NS	NS	NS	NS	-0.733024	NS	NS	NS	NS	NS	NS	NS	NS	NS	NS	NS	NS	NS	NS	NS	NS	NS	NS	NS	NS	NS	NS	NS	NS	NS	NS	NS	NS	NS	NS	NS	NS	NS	0.617848	NS	NS	NS	NS	NS	NS	NS	NS	NS	NS
LOC_Os06g04830	NS	NS	NS	NS	-0.603772	NS	NS	NS	NS	NS	NS	-0.675673	NS	NS	NS	NS	NS	0.753655	NS	NS	NS	NS	NS	NS	NS	NS	NS	NS	NS	NS	NS	NS	NS	NS	NS	NS	NS	NS	NS	NS	NS	NS	-0.690516	NS	NS	NS	-0.646935	NS	NS
LOC_Os06g04889	NS	NS	NS	NS	NS	NS	NS	NS	NS	NS	NS	NS	NS	NS	NS	NS	NS	NS	NS	0.689961	NS	NS	NS	NS	NS	NS	NS	0.614513	NS	NS	NS	NS	NS	NS	NS	NS	NS	NS	NS	NS	NS	NS	NS	NS	NS	NS	NS	NS	NS
LOC_Os06g04990	0.615194	0.68709	0.734646	NS	NS	NS	NS	NS	NS	NS	NS	-0.699389	NS	-0.818627	NS	NS	NS	NS	NS	-0.713019	-0.730479	-0.677535	NS	0.643931	-0.652764	NS	NS	NS	-0.65126	NS	NS	NS	NS	-0.763071	NS	NS	NS	NS	NS	NS	NS	NS	NS	-0.678964	NS	NS	NS	NS	-0.631322
LOC_Os06g05000	NS	NS	NS	NS	-0.657981	NS	NS	NS	NS	NS	NS	NS	NS	NS	NS	NS	NS	NS	NS	NS	-0.649903	NS	NS	0.791481	-0.609962	NS	NS	NS	NS	NS	NS	NS	NS	NS	NS	NS	NS	NS	NS	NS	NS	NS	NS	NS	NS	NS	NS	NS	-0.684862
LOC_Os06g05050	NS	NS	0.624697	NS	NS	NS	NS	NS	NS	NS	NS	-0.716818	NS	NS	NS	NS	NS	NS	NS	NS	NS	NS	NS	NS	NS	NS	NS	NS	-0.687582	NS	NS	NS	NS	NS	NS	NS	NS	NS	NS	NS	NS	NS	-0.67105	NS	NS	NS	NS	NS	NS
LOC_Os06g05140	0.733971	0.610871	0.649937	NS	NS	NS	NS	-0.685072	NS	NS	NS	NS	NS	-0.676549	NS	NS	NS	NS	NS	NS	NS	NS	NS	NS	NS	NS	NS	NS	NS	NS	NS	NS	NS	NS	NS	NS	NS	NS	NS	NS	NS	NS	NS	NS	NS	NS	NS	NS	NS
LOC_Os06g05440	NS	NS	0.625339	-0.654063	NS	NS	NS	NS	NS	NS	NS	NS	NS	NS	NS	NS	NS	NS	NS	NS	NS	NS	NS	NS	NS	NS	NS	NS	NS	NS	-0.683649	NS	-0.642079	NS	NS	-0.674807	NS	NS	NS	NS	NS	NS	NS	NS	NS	NS	NS	NS	NS
LOC_Os06g05470	NS	NS	NS	NS	NS	NS	NS	NS	NS	NS	NS	-0.605237	NS	NS	NS	NS	NS	NS	NS	NS	-0.675966	NS	NS	NS	NS	NS	NS	NS	NS	NS	NS	NS	NS	NS	NS	NS	NS	NS	NS	NS	NS	NS	-0.672714	-0.730107	NS	NS	NS	NS	NS
LOC_Os06g05520	NS	0.725622	0.842733	-0.737527	NS	NS	-0.733082	-0.649719	NS	NS	NS	-0.696203	NS	-0.720068	NS	NS	NS	NS	NS	-0.802467	NS	NS	NS	NS	NS	NS	-0.680797	NS	NS	NS	NS	NS	NS	NS	NS	NS	NS	NS	NS	NS	NS	NS	NS	NS	NS	NS	NS	NS	NS
LOC_Os06g05980	NS	NS	NS	NS	NS	NS	NS	NS	NS	NS	NS	NS	NS	NS	NS	NS	NS	NS	NS	0.700521	NS	NS	NS	NS	NS	NS	NS	NS	NS	NS	NS	NS	NS	NS	NS	NS	NS	NS	NS	NS	NS	NS	NS	NS	NS	NS	NS	NS	NS
LOC_Os06g06320	NS	NS	NS	NS	NS	-0.658188	NS	NS	NS	NS	NS	NS	NS	NS	NS	NS	NS	NS	NS	NS	NS	-0.628693	NS	NS	-0.636002	NS	NS	NS	-0.707525	NS	NS	NS	NS	-0.710097	NS	NS	NS	NS	NS	NS	NS	NS	-0.641797	-0.727138	NS	NS	NS	NS	NS
LOC_Os06g06390	NS	NS	NS	NS	NS	NS	NS	NS	NS	NS	NS	NS	NS	NS	NS	NS	NS	NS	NS	NS	NS	NS	NS	NS	NS	NS	NS	NS	NS	NS	NS	-0.6368	NS	NS	NS	NS	NS	NS	NS	-0.772746	NS	NS	NS	NS	NS	NS	NS	NS	NS
LOC_Os06g06570	NS	NS	NS	NS	NS	NS	-0.75273	-0.649814	NS	NS	NS	NS	NS	NS	NS	NS	NS	NS	NS	-0.801853	NS	NS	NS	NS	NS	NS	-0.614837	NS	NS	NS	NS	NS	NS	NS	NS	NS	NS	NS	NS	NS	NS	NS	NS	NS	NS	NS	NS	NS	NS
LOC_Os06g06640	NS	0.642262	0.689822	NS	-0.687515	NS	NS	NS	-0.753021	NS	NS	NS	NS	NS	NS	NS	NS	NS	NS	NS	-0.696147	NS	NS	0.736712	NS	NS	NS	NS	NS	NS	NS	NS	-0.747882	-0.69529	NS	NS	NS	-0.630426	NS	NS	NS	NS	NS	NS	NS	NS	NS	-0.603294	-0.658031
LOC_Os06g06840	NS	NS	NS	NS	NS	NS	NS	NS	NS	NS	NS	NS	NS	NS	NS	NS	NS	NS	NS	NS	NS	NS	NS	NS	NS	NS	NS	NS	NS	NS	NS	NS	NS	NS	NS	NS	NS	NS	NS	NS	NS	NS	NS	NS	NS	NS	NS	NS	NS
LOC_Os06g07200	NS	0.766167	0.841065	NS	NS	NS	NS	NS	NS	NS	NS	-0.864048	NS	-0.717885	NS	NS	NS	NS	NS	NS	-0.744508	NS	NS	0.763739	-0.634164	NS	NS	NS	-0.739242	NS	NS	NS	NS	NS	NS	NS	0.614212	NS	NS	NS	NS	NS	-0.867434	-0.673973	NS	NS	NS	NS	-0.742043
LOC_Os06g07600	NS	NS	NS	NS	NS	NS	NS	NS	-0.613207	NS	NS	NS	NS	NS	NS	NS	NS	NS	NS	NS	NS	NS	NS	NS	NS	NS	NS	NS	NS	NS	NS	NS	NS	NS	NS	NS	NS	NS	NS	NS	NS	NS	NS	NS	NS	NS	NS	NS	NS
LOC_Os06g07810	NS	NS	NS	NS	NS	NS	NS	NS	NS	NS	NS	NS	-0.840043	NS	-0.841715	NS	NS	NS	NS	NS	NS	NS	NS	NS	NS	NS	NS	NS	NS	NS	NS	NS	NS	NS	NS	NS	NS	NS	-0.710575	NS	NS	NS	NS	NS	NS	NS	NS	NS	NS
LOC_Os06g08023	NS	NS	-0.615679	NS	NS	NS	NS	NS	0.746393	NS	NS	NS	-0.745167	NS	-0.810315	NS	NS	NS	NS	NS	NS	NS	NS	NS	NS	NS	NS	NS	NS	NS	NS	NS	NS	NS	NS	NS	NS	NS	NS	NS	NS	-0.62077	NS	NS	NS	NS	NS	NS	NS
LOC_Os06g08041	NS	0.812776	0.813284	-0.682822	NS	NS	-0.741326	NS	-0.669888	NS	NS	-0.775405	NS	-0.852135	NS	NS	NS	NS	NS	-0.938892	-0.820887	NS	NS	0.791829	NS	NS	-0.657282	NS	NS	NS	NS	NS	NS	-0.652339	NS	NS	NS	NS	NS	NS	NS	NS	NS	NS	NS	NS	NS	NS	-0.632791
LOC_Os06g08090	NS	NS	NS	-0.856404	NS	NS	-0.882682	NS	NS	NS	NS	NS	NS	NS	NS	NS	NS	NS	-0.940995	NS	NS	NS	0.617285	NS	NS	NS	-0.940629	NS	NS	NS	-0.624252	0.678153	-0.665957	NS	NS	-0.762382	NS	NS	NS	0.770328	NS	NS	NS	NS	NS	NS	NS	NS	NS
LOC_Os06g08470	0.671719	0.866739	0.961756	-0.727819	NS	NS	-0.613861	NS	-0.701251	NS	NS	-0.769835	NS	-0.766768	NS	NS	NS	NS	NS	-0.676119	-0.66667	NS	NS	0.738875	NS	NS	NS	NS	NS	NS	NS	NS	NS	-0.646076	NS	NS	NS	NS	NS	NS	NS	NS	NS	NS	NS	NS	NS	NS	NS
LOC_Os06g09130	NS	NS	NS	NS	NS	NS	NS	NS	NS	NS	NS	NS	-0.844205	NS	-0.838482	NS	NS	NS	NS	NS	NS	NS	NS	NS	NS	NS	NS	NS	NS	NS	NS	NS	NS	NS	NS	NS	NS	NS	-0.70856	NS	NS	NS	NS	NS	NS	NS	NS	NS	NS
LOC_Os06g09320	NS	NS	-0.690261	0.629485	NS	NS	0.717569	NS	0.691705	NS	NS	NS	-0.810419	NS	-0.813339	NS	NS	NS	0.63203	NS	NS	NS	NS	NS	NS	NS	NS	NS	NS	NS	NS	NS	NS	NS	NS	NS	NS	NS	NS	NS	NS	-0.679808	NS	NS	NS	NS	NS	NS	NS
LOC_Os06g09900	NS	NS	-0.648332	NS	NS	NS	0.638203	0.633988	0.69921	NS	NS	NS	-0.778018	0.619635	-0.741259	NS	NS	NS	NS	0.664538	NS	NS	NS	NS	NS	NS	NS	NS	NS	NS	NS	NS	NS	NS	NS	NS	NS	NS	NS	NS	NS	-0.698861	NS	NS	NS	NS	NS	NS	NS
LOC_Os06g10050	NS	NS	0.720141	NS	NS	NS	NS	NS	-0.773499	NS	NS	-0.83464	NS	-0.641842	NS	NS	NS	NS	NS	NS	NS	NS	NS	0.748832	NS	NS	NS	-0.612331	NS	NS	NS	NS	NS	NS	NS	NS	NS	NS	NS	NS	NS	NS	-0.637066	NS	NS	NS	NS	NS	-0.665962
LOC_Os06g10170	NS	NS	NS	NS	NS	NS	NS	NS	NS	NS	NS	NS	NS	NS	NS	NS	NS	NS	NS	0.69814	NS	NS	NS	NS	NS	NS	NS	NS	NS	NS	NS	NS	NS	NS	NS	NS	NS	NS	NS	NS	NS	NS	NS	NS	NS	NS	NS	NS	NS
LOC_Os06g10280	NS	NS	NS	NS	NS	NS	0.647531	NS	0.648651	NS	NS	NS	NS	NS	NS	NS	NS	NS	NS	0.67976	NS	NS	NS	NS	NS	NS	NS	NS	NS	NS	NS	NS	NS	NS	NS	NS	NS	NS	NS	NS	NS	NS	NS	NS	NS	NS	NS	NS	NS
LOC_Os06g10350	NS	NS	NS	NS	NS	NS	0.65549	NS	NS	NS	NS	NS	NS	NS	NS	NS	NS	NS	NS	0.84415	NS	NS	NS	NS	NS	NS	0.789301	NS	NS	NS	NS	NS	NS	0.627412	NS	NS	NS	0.677862	NS	-0.640914	NS	NS	NS	NS	NS	0.619966	NS	NS	NS
LOC_Os06g10750	NS	NS	NS	NS	NS	NS	NS	NS	NS	NS	NS	NS	-0.67703	0.623314	-0.70896	NS	NS	NS	NS	NS	NS	NS	NS	NS	NS	NS	NS	NS	NS	NS	NS	NS	NS	NS	NS	NS	NS	NS	-0.660774	NS	NS	NS	NS	NS	NS	NS	NS	NS	NS
LOC_Os06g10990	NS	NS	NS	NS	NS	NS	NS	NS	NS	NS	NS	NS	NS	NS	NS	NS	NS	NS	NS	0.752883	NS	0.725201	NS	NS	NS	NS	NS	NS	NS	NS	NS	NS	0.677556	0.683378	NS	NS	NS	NS	NS	NS	NS	NS	NS	NS	NS	0.717119	NS	0.645749	NS
LOC_Os06g11090	NS	NS	NS	NS	NS	NS	NS	NS	NS	NS	NS	NS	NS	NS	NS	NS	NS	NS	NS	0.820029	NS	NS	NS	NS	NS	NS	NS	NS	NS	NS	NS	NS	NS	NS	NS	NS	NS	0.606288	NS	NS	NS	NS	NS	NS	NS	NS	NS	0.680925	NS
LOC_Os06g11130	NS	-0.767816	-0.673344	NS	0.67904	NS	NS	NS	NS	NS	NS	0.811058	NS	0.874863	NS	NS	NS	NS	NS	NS	0.833307	NS	NS	-0.719134	0.632218	NS	NS	NS	0.608512	NS	NS	NS	NS	NS	NS	NS	NS	NS	NS	NS	NS	NS	0.698762	NS	NS	NS	NS	NS	0.717682
LOC_Os06g11135	NS	NS	NS	NS	NS	NS	NS	NS	NS	NS	NS	NS	NS	0.71582	NS	NS	NS	NS	NS	0.898662	0.736131	NS	NS	-0.609366	0.615153	NS	NS	NS	NS	NS	NS	NS	NS	NS	NS	NS	NS	NS	NS	NS	NS	NS	NS	NS	NS	NS	NS	NS	NS
LOC_Os06g11150	NS	0.66134	0.702462	NS	NS	NS	NS	NS	NS	NS	NS	-0.731109	NS	-0.634557	NS	NS	NS	NS	NS	NS	NS	NS	NS	0.767447	NS	NS	NS	NS	NS	NS	NS	NS	NS	NS	NS	NS	NS	NS	NS	NS	NS	NS	NS	NS	NS	NS	NS	NS	NS
LOC_Os06g11310	NS	NS	NS	NS	NS	NS	NS	NS	NS	NS	NS	0.616005	NS	NS	NS	NS	NS	NS	NS	0.741311	0.64828	NS	NS	NS	NS	NS	NS	NS	NS	NS	NS	NS	NS	NS	NS	NS	NS	NS	NS	NS	NS	NS	NS	NS	NS	NS	NS	NS	NS
LOC_Os06g11490	NS	NS	NS	NS	NS	NS	NS	NS	NS	NS	NS	NS	NS	NS	NS	NS	NS	NS	NS	0.78168	NS	NS	NS	NS	NS	NS	NS	NS	NS	NS	NS	NS	NS	NS	NS	NS	NS	NS	NS	NS	NS	NS	NS	NS	NS	NS	NS	NS	NS
LOC_Os06g11500	NS	NS	NS	NS	NS	NS	NS	NS	NS	NS	NS	NS	NS	NS	NS	NS	NS	NS	NS	NS	NS	NS	NS	NS	NS	NS	0.704407	NS	NS	NS	NS	NS	NS	NS	NS	NS	NS	NS	NS	-0.741681	NS	NS	NS	NS	NS	NS	NS	NS	NS
LOC_Os06g11800	NS	NS	NS	NS	NS	NS	0.608269	NS	NS	NS	NS	NS	NS	NS	NS	NS	NS	NS	NS	0.674602	NS	NS	NS	NS	NS	NS	NS	NS	NS	NS	NS	NS	NS	NS	NS	NS	NS	NS	NS	NS	NS	NS	NS	NS	NS	NS	NS	NS	NS
LOC_Os06g12740	NS	NS	-0.61547	0.657356	NS	NS	0.728735	NS	NS	NS	0.661333	NS	NS	NS	NS	0.721612	NS	NS	NS	0.774832	NS	NS	NS	NS	NS	NS	0.836176	NS	NS	NS	NS	NS	0.654301	0.7415	NS	NS	NS	0.835554	NS	NS	NS	NS	NS	NS	NS	NS	NS	0.784639	NS
LOC_Os06g12940	NS	NS	NS	NS	NS	NS	NS	NS	NS	NS	NS	NS	-0.840043	NS	-0.841715	NS	NS	NS	NS	NS	NS	NS	NS	NS	NS	NS	NS	NS	NS	NS	NS	NS	NS	NS	NS	NS	NS	NS	-0.710575	NS	NS	NS	NS	NS	NS	NS	NS	NS	NS
LOC_Os06g12980	NS	NS	NS	NS	NS	NS	NS	NS	NS	NS	NS	NS	NS	NS	NS	NS	NS	NS	NS	NS	NS	0.769657	NS	NS	NS	NS	NS	0.664298	NS	NS	NS	NS	NS	NS	NS	NS	NS	NS	NS	NS	NS	NS	NS	NS	NS	NS	NS	NS	NS
LOC_Os06g13600	NS	NS	NS	NS	NS	NS	NS	NS	NS	NS	NS	NS	NS	NS	NS	NS	NS	NS	NS	NS	NS	NS	NS	NS	NS	NS	NS	NS	NS	NS	NS	NS	NS	NS	NS	NS	NS	NS	0.646139	NS	NS	NS	NS	NS	NS	NS	NS	NS	NS
LOC_Os06g13720	NS	NS	NS	NS	NS	NS	NS	NS	NS	NS	NS	NS	NS	NS	NS	NS	NS	NS	NS	0.837845	NS	NS	NS	NS	NS	NS	NS	NS	NS	NS	NS	NS	NS	NS	NS	NS	NS	NS	NS	NS	NS	NS	NS	NS	NS	NS	NS	NS	NS
LOC_Os06g13830	NS	NS	NS	NS	NS	NS	NS	NS	NS	NS	NS	NS	NS	NS	NS	NS	0.671379	NS	NS	NS	NS	NS	NS	-0.677184	0.79312	NS	NS	NS	0.812045	NS	NS	NS	NS	NS	NS	NS	NS	NS	NS	NS	NS	NS	0.66416	0.603033	NS	NS	NS	NS	0.746674
LOC_Os06g14370	NS	NS	NS	NS	NS	NS	NS	NS	NS	NS	NS	NS	NS	NS	NS	NS	NS	NS	NS	0.78813	NS	NS	NS	NS	NS	NS	NS	NS	NS	NS	NS	NS	NS	NS	NS	NS	NS	NS	NS	NS	NS	NS	NS	NS	NS	NS	NS	NS	NS
LOC_Os06g14620	NS	NS	0.725144	NS	NS	NS	NS	NS	-0.753325	NS	NS	-0.803867	0.60341	-0.651774	0.638677	NS	NS	NS	NS	NS	NS	-0.644992	NS	NS	NS	NS	NS	NS	NS	NS	NS	NS	NS	NS	NS	NS	NS	NS	NS	NS	NS	NS	-0.653698	NS	NS	NS	NS	NS	NS
LOC_Os06g14670	NS	NS	NS	NS	NS	NS	0.613299	NS	NS	NS	NS	NS	NS	NS	NS	NS	NS	NS	NS	0.826445	NS	NS	NS	NS	NS	NS	NS	NS	NS	NS	NS	NS	NS	NS	NS	NS	NS	NS	NS	NS	NS	NS	NS	NS	NS	NS	NS	NS	NS
LOC_Os06g15170	NS	NS	NS	NS	NS	NS	NS	NS	NS	NS	NS	NS	NS	NS	NS	NS	NS	NS	NS	0.777241	NS	NS	NS	NS	NS	NS	NS	NS	NS	NS	NS	NS	NS	NS	NS	NS	NS	NS	NS	NS	NS	NS	NS	NS	NS	NS	NS	NS	NS
LOC_Os06g15250	NS	NS	-0.631902	NS	NS	NS	0.728109	0.602071	NS	NS	NS	NS	NS	0.749547	NS	NS	NS	NS	NS	0.958875	NS	NS	NS	-0.603426	NS	NS	0.687721	NS	NS	NS	NS	NS	NS	NS	NS	NS	NS	NS	NS	NS	NS	-0.609031	NS	NS	NS	NS	NS	NS	NS
LOC_Os06g15330	0.631347	NS	NS	-0.894975	NS	NS	-0.847849	NS	NS	NS	NS	NS	NS	NS	NS	NS	NS	NS	-0.852164	NS	NS	NS	0.675158	NS	NS	NS	-0.842306	NS	NS	NS	-0.752892	NS	-0.620639	NS	NS	-0.747617	NS	NS	NS	NS	NS	NS	NS	NS	NS	NS	NS	NS	NS
LOC_Os06g15370	NS	-0.693035	-0.650247	NS	NS	NS	NS	NS	NS	NS	NS	NS	NS	0.799929	NS	NS	NS	NS	NS	0.672453	0.739308	NS	NS	-0.686096	0.707669	NS	NS	NS	NS	NS	NS	NS	NS	0.686566	NS	NS	NS	NS	NS	NS	NS	NS	NS	0.699798	NS	NS	NS	NS	0.631992
LOC_Os06g15750	NS	NS	NS	NS	NS	NS	NS	NS	NS	NS	NS	NS	NS	NS	NS	NS	NS	NS	NS	NS	NS	NS	NS	NS	NS	NS	NS	NS	NS	NS	NS	-0.684358	NS	NS	NS	NS	NS	NS	NS	NS	NS	NS	NS	NS	-0.709536	NS	NS	NS	NS
LOC_Os06g15810	NS	NS	NS	NS	NS	NS	0.646975	NS	NS	NS	NS	NS	NS	NS	NS	NS	NS	NS	NS	NS	NS	NS	NS	NS	NS	NS	NS	NS	NS	NS	NS	NS	NS	NS	NS	NS	NS	NS	NS	NS	NS	NS	NS	NS	NS	NS	NS	NS	NS
LOC_Os06g16050	NS	NS	NS	NS	NS	NS	NS	NS	NS	NS	NS	NS	-0.839408	NS	-0.841532	NS	NS	NS	NS	NS	NS	NS	NS	NS	NS	NS	NS	NS	NS	NS	NS	NS	NS	NS	NS	NS	NS	NS	-0.712025	NS	NS	NS	NS	NS	NS	NS	NS	NS	NS
LOC_Os06g16170	NS	NS	NS	-0.796897	NS	NS	-0.716879	NS	NS	NS	NS	NS	NS	NS	NS	NS	NS	NS	-0.802981	NS	NS	NS	NS	NS	NS	NS	-0.721327	NS	NS	NS	NS	NS	NS	NS	NS	-0.671805	NS	NS	NS	0.69609	NS	NS	NS	NS	NS	NS	NS	NS	NS
LOC_Os06g17020	NS	NS	-0.613554	NS	NS	NS	0.659078	0.624364	0.667308	NS	NS	NS	NS	NS	NS	NS	NS	NS	NS	0.817436	NS	NS	NS	NS	NS	NS	NS	NS	NS	NS	NS	NS	NS	NS	NS	NS	NS	NS	NS	NS	NS	NS	NS	NS	NS	NS	NS	NS	NS
LOC_Os06g17560	0.614174	0.644339	0.749739	-0.687696	NS	NS	-0.823287	-0.658172	NS	NS	NS	-0.632553	NS	-0.805572	NS	NS	NS	NS	NS	-0.940276	-0.689212	-0.611291	NS	NS	NS	NS	-0.710279	NS	NS	NS	NS	NS	NS	-0.625839	NS	NS	NS	NS	NS	NS	NS	NS	NS	NS	NS	NS	NS	NS	NS
LOC_Os06g17970	NS	NS	NS	NS	NS	NS	NS	NS	NS	NS	NS	NS	-0.838751	NS	-0.841083	NS	NS	NS	NS	NS	NS	NS	NS	NS	NS	NS	NS	NS	NS	NS	NS	NS	NS	NS	NS	NS	NS	NS	-0.708038	NS	NS	NS	NS	NS	NS	NS	NS	NS	NS
LOC_Os06g18000	NS	NS	0.711633	NS	NS	NS	NS	-0.61562	-0.642873	NS	NS	-0.720102	NS	NS	NS	NS	NS	NS	NS	-0.741795	NS	NS	NS	NS	NS	NS	NS	NS	NS	NS	NS	NS	NS	NS	NS	NS	NS	NS	NS	NS	NS	NS	NS	NS	NS	NS	NS	NS	NS
LOC_Os06g18790	NS	NS	NS	NS	NS	NS	NS	NS	NS	NS	NS	NS	NS	NS	NS	NS	NS	NS	NS	0.641044	NS	NS	NS	NS	NS	NS	NS	NS	NS	NS	NS	NS	NS	NS	NS	NS	NS	NS	NS	NS	NS	NS	NS	NS	NS	NS	NS	NS	NS
LOC_Os06g18850	NS	0.704143	0.707715	NS	-0.606982	NS	NS	NS	NS	NS	NS	-0.684223	NS	-0.857674	NS	NS	NS	NS	NS	-0.844959	-0.855905	NS	NS	0.804481	-0.764392	NS	NS	NS	NS	NS	NS	NS	-0.623291	-0.70698	NS	NS	NS	NS	NS	NS	NS	NS	NS	-0.668294	NS	NS	NS	NS	-0.761832
LOC_Os06g18860	NS	NS	NS	NS	NS	NS	NS	NS	NS	NS	NS	NS	NS	NS	NS	NS	NS	NS	NS	NS	NS	NS	NS	NS	NS	NS	NS	NS	NS	NS	NS	NS	NS	NS	NS	NS	NS	NS	NS	NS	NS	NS	NS	NS	NS	NS	NS	NS	NS
LOC_Os06g19150	NS	NS	NS	NS	NS	NS	NS	NS	NS	NS	NS	NS	NS	NS	NS	NS	-0.74354	NS	NS	NS	NS	NS	NS	NS	NS	NS	NS	NS	NS	NS	NS	-0.773611	NS	NS	NS	NS	NS	NS	NS	NS	NS	NS	NS	NS	-0.88629	NS	NS	NS	NS
LOC_Os06g19590	NS	NS	NS	NS	NS	NS	NS	NS	NS	0.62464	NS	NS	NS	NS	NS	NS	NS	NS	NS	NS	NS	NS	NS	NS	NS	NS	NS	NS	NS	NS	NS	NS	NS	NS	NS	NS	NS	NS	NS	NS	NS	NS	NS	NS	NS	NS	NS	NS	NS
LOC_Os06g19630	NS	NS	-0.653606	NS	NS	NS	0.723309	NS	0.826546	NS	NS	0.623491	NS	NS	NS	NS	NS	NS	NS	0.803683	NS	NS	NS	NS	NS	NS	NS	NS	NS	NS	NS	NS	NS	NS	NS	NS	NS	NS	NS	NS	NS	NS	NS	NS	NS	NS	NS	NS	NS
LOC_Os06g19640	0.695071	0.70001	0.708509	NS	NS	NS	NS	NS	NS	NS	NS	-0.653975	NS	-0.692652	NS	NS	NS	NS	NS	NS	-0.694079	NS	NS	NS	NS	NS	NS	NS	NS	NS	NS	NS	NS	NS	NS	NS	NS	NS	NS	NS	NS	NS	-0.636829	NS	NS	NS	NS	NS	NS
LOC_Os06g20150	0.724812	0.643762	0.800758	NS	NS	NS	NS	NS	NS	NS	NS	-0.735444	NS	-0.738846	NS	NS	NS	NS	NS	-0.71698	-0.670377	-0.737755	NS	NS	NS	NS	NS	NS	NS	NS	NS	NS	NS	NS	NS	NS	NS	NS	NS	NS	NS	NS	NS	NS	NS	NS	NS	NS	NS
LOC_Os06g20750	NS	NS	NS	-0.837685	NS	NS	-0.867015	NS	NS	NS	NS	NS	NS	NS	NS	NS	NS	NS	-0.956391	NS	NS	NS	0.60992	NS	NS	NS	-0.881385	NS	NS	NS	-0.60727	0.716192	-0.613837	NS	NS	-0.766405	NS	NS	NS	0.742819	NS	NS	NS	NS	NS	NS	0.634053	NS	NS
LOC_Os06g21140	NS	NS	-0.82373	NS	NS	NS	0.726614	0.618434	0.775317	NS	NS	0.691194	NS	0.665333	NS	NS	NS	NS	NS	0.83444	NS	NS	NS	-0.717983	NS	NS	0.619648	NS	NS	NS	NS	NS	NS	NS	NS	NS	NS	NS	NS	NS	NS	NS	NS	NS	NS	NS	NS	NS	NS
LOC_Os06g21230	NS	NS	NS	NS	NS	NS	NS	NS	NS	NS	NS	-0.829291	NS	NS	NS	NS	-0.772387	NS	NS	NS	NS	NS	NS	0.698462	NS	NS	NS	-0.780439	-0.762168	NS	NS	-0.622303	NS	NS	NS	NS	0.706857	NS	NS	NS	NS	NS	-0.774901	NS	-0.635814	NS	-0.727362	NS	-0.750183
LOC_Os06g21360	NS	NS	NS	NS	NS	NS	NS	NS	NS	NS	NS	NS	NS	NS	NS	NS	NS	NS	NS	0.736926	NS	NS	NS	NS	NS	NS	NS	NS	NS	NS	NS	NS	NS	NS	NS	NS	NS	NS	NS	NS	NS	NS	NS	NS	NS	NS	NS	NS	NS
LOC_Os06g22060	NS	NS	NS	NS	NS	NS	NS	NS	NS	NS	NS	NS	NS	NS	NS	NS	NS	NS	NS	0.725848	NS	NS	NS	NS	NS	NS	NS	0.619132	NS	NS	NS	NS	NS	NS	NS	NS	NS	NS	NS	NS	NS	NS	NS	NS	NS	NS	NS	NS	0.60636
LOC_Os06g22440	NS	0.83316	0.929514	NS	-0.689128	NS	NS	NS	-0.733983	NS	NS	-0.894798	NS	-0.825962	NS	NS	NS	NS	NS	-0.655581	-0.795232	NS	NS	0.878747	-0.618567	NS	NS	NS	-0.670365	NS	NS	NS	NS	NS	NS	NS	NS	NS	NS	NS	NS	NS	-0.769155	NS	NS	NS	NS	NS	-0.770935
LOC_Os06g23350	NS	NS	NS	NS	NS	NS	NS	NS	NS	NS	NS	NS	NS	NS	NS	NS	NS	NS	NS	0.702799	NS	NS	NS	NS	NS	NS	NS	NS	NS	NS	NS	NS	NS	NS	NS	NS	NS	NS	NS	NS	NS	NS	NS	NS	NS	NS	NS	NS	NS
LOC_Os06g23684	NS	NS	-0.745323	NS	NS	NS	0.687955	NS	0.81267	NS	NS	0.689829	-0.620013	0.703921	-0.694027	NS	NS	NS	NS	0.836389	NS	NS	NS	-0.650263	NS	NS	NS	NS	NS	NS	NS	NS	NS	NS	NS	NS	NS	NS	NS	NS	NS	-0.607215	NS	NS	NS	NS	NS	NS	NS
LOC_Os06g24040	NS	NS	NS	NS	NS	NS	NS	NS	NS	NS	NS	-0.634518	NS	NS	NS	NS	-0.716338	NS	NS	NS	-0.675006	NS	NS	0.738021	-0.829645	NS	NS	NS	-0.751631	NS	NS	-0.725297	NS	NS	NS	NS	0.619616	NS	NS	NS	NS	NS	-0.775537	NS	-0.875506	NS	NS	NS	-0.874861
LOC_Os06g24404	NS	NS	NS	NS	NS	NS	NS	NS	NS	NS	NS	0.621801	NS	0.603459	NS	0.648108	NS	NS	NS	0.82619	0.689148	NS	NS	NS	0.614563	NS	NS	NS	NS	NS	NS	NS	NS	0.626242	NS	NS	NS	0.63407	NS	NS	NS	NS	NS	NS	NS	NS	NS	NS	NS
LOC_Os06g24530	NS	NS	NS	NS	NS	NS	NS	NS	NS	NS	NS	NS	NS	NS	NS	NS	NS	NS	NS	NS	NS	NS	NS	NS	NS	NS	NS	0.658765	NS	NS	NS	NS	NS	NS	NS	NS	NS	NS	NS	NS	NS	NS	NS	NS	NS	NS	NS	NS	NS
LOC_Os06g24920	NS	NS	0.647596	NS	NS	NS	NS	NS	-0.622852	NS	NS	-0.663577	NS	NS	NS	NS	NS	NS	NS	NS	-0.627503	NS	NS	0.686448	-0.670021	NS	NS	NS	-0.740085	NS	NS	-0.642992	NS	NS	NS	NS	0.628568	NS	NS	NS	NS	NS	-0.850622	NS	-0.703764	NS	NS	NS	-0.777
LOC_Os06g28530	NS	NS	NS	NS	NS	NS	NS	NS	NS	NS	NS	NS	-0.756412	NS	-0.728505	NS	NS	NS	NS	NS	NS	NS	NS	NS	NS	NS	NS	NS	NS	NS	NS	NS	NS	NS	NS	NS	NS	NS	-0.781969	NS	NS	NS	NS	NS	NS	NS	NS	NS	NS
LOC_Os06g29220	NS	NS	NS	NS	NS	NS	NS	NS	NS	NS	NS	NS	NS	NS	NS	NS	NS	NS	NS	NS	NS	NS	NS	NS	NS	NS	NS	NS	NS	NS	NS	NS	NS	NS	NS	NS	NS	NS	-0.670563	NS	NS	NS	NS	NS	NS	NS	NS	NS	NS
LOC_Os06g29350	NS	NS	NS	NS	NS	NS	NS	0.613438	NS	NS	NS	NS	-0.793908	NS	-0.795013	NS	NS	NS	NS	NS	NS	NS	NS	NS	NS	NS	NS	NS	NS	NS	NS	NS	NS	NS	NS	NS	NS	NS	NS	NS	NS	-0.912181	NS	NS	NS	NS	NS	NS	NS
LOC_Os06g29630	NS	NS	NS	NS	NS	NS	NS	NS	NS	NS	NS	NS	NS	NS	NS	NS	NS	NS	NS	NS	NS	NS	NS	NS	NS	NS	NS	NS	NS	NS	NS	NS	NS	NS	NS	NS	NS	NS	NS	NS	NS	NS	NS	NS	NS	NS	NS	NS	NS
LOC_Os06g30370	NS	NS	NS	NS	NS	NS	NS	NS	NS	NS	NS	NS	NS	NS	NS	NS	NS	NS	NS	0.714479	NS	NS	NS	NS	NS	NS	NS	NS	NS	NS	NS	NS	NS	NS	NS	NS	NS	NS	NS	NS	NS	NS	NS	NS	NS	NS	NS	NS	NS
LOC_Os06g30950	NS	NS	NS	NS	NS	NS	NS	NS	NS	NS	NS	NS	NS	NS	NS	NS	NS	NS	NS	0.746279	NS	NS	NS	NS	NS	NS	NS	NS	NS	NS	NS	NS	NS	NS	NS	NS	NS	NS	NS	NS	NS	NS	NS	NS	NS	NS	NS	NS	NS
LOC_Os06g32600	NS	NS	NS	NS	NS	NS	NS	NS	NS	NS	NS	NS	NS	NS	NS	NS	NS	NS	NS	0.710941	NS	NS	NS	NS	NS	NS	NS	NS	NS	NS	NS	NS	NS	NS	NS	NS	NS	NS	NS	NS	NS	NS	NS	NS	NS	NS	NS	NS	NS
LOC_Os06g32610	NS	NS	NS	NS	NS	NS	NS	NS	NS	NS	NS	NS	NS	NS	NS	NS	NS	NS	NS	0.780863	NS	NS	NS	NS	NS	NS	NS	NS	NS	NS	NS	NS	NS	NS	NS	NS	NS	NS	NS	NS	NS	NS	NS	NS	NS	NS	NS	NS	NS
LOC_Os06g33520	0.674063	0.673258	0.799325	NS	NS	NS	NS	NS	NS	NS	NS	-0.705843	NS	-0.65829	NS	NS	NS	NS	NS	NS	-0.612991	NS	NS	NS	NS	NS	NS	NS	NS	NS	NS	NS	NS	NS	NS	NS	NS	NS	NS	NS	NS	NS	-0.685547	-0.641736	NS	NS	NS	NS	NS
LOC_Os06g33549	0.644485	NS	NS	-0.856792	NS	NS	-0.683521	NS	NS	NS	NS	NS	NS	NS	NS	NS	NS	NS	-0.764793	NS	NS	NS	0.674826	NS	NS	NS	-0.755573	NS	NS	NS	-0.863095	NS	NS	NS	NS	-0.705294	NS	NS	NS	NS	NS	NS	NS	NS	NS	NS	NS	NS	NS
LOC_Os06g33970	NS	0.725196	0.846216	NS	NS	NS	NS	NS	NS	NS	NS	-0.848323	NS	-0.782394	NS	NS	NS	NS	NS	-0.725424	-0.759196	NS	NS	0.739903	-0.665971	NS	NS	NS	-0.71086	NS	NS	NS	NS	NS	NS	NS	NS	NS	NS	NS	NS	NS	-0.723786	-0.774614	NS	NS	NS	NS	-0.674365
LOC_Os06g34040	NS	NS	NS	NS	NS	NS	NS	NS	NS	NS	NS	NS	NS	NS	NS	NS	NS	NS	NS	0.616545	NS	NS	NS	NS	NS	NS	NS	NS	NS	NS	NS	NS	NS	NS	NS	NS	NS	NS	NS	NS	NS	NS	NS	NS	NS	NS	NS	NS	NS
LOC_Os06g34070	NS	NS	NS	-0.883659	NS	NS	-0.908651	NS	NS	NS	NS	NS	NS	NS	NS	NS	NS	NS	-0.918497	-0.630753	NS	NS	0.677076	NS	NS	NS	-0.937144	NS	NS	NS	-0.680091	0.676902	NS	NS	NS	-0.657831	NS	NS	NS	0.691689	NS	NS	NS	NS	NS	NS	NS	NS	NS
LOC_Os06g34400	NS	0.633942	0.765541	-0.632842	NS	NS	NS	NS	NS	NS	NS	NS	NS	NS	NS	NS	NS	NS	NS	NS	NS	NS	NS	NS	NS	NS	NS	NS	NS	NS	-0.700979	NS	NS	NS	NS	NS	NS	NS	NS	NS	NS	NS	NS	NS	NS	NS	NS	NS	NS
LOC_Os06g34570	NS	-0.709615	NS	NS	NS	NS	NS	NS	NS	NS	NS	NS	NS	0.66198	-0.696006	NS	NS	NS	NS	NS	0.630786	NS	NS	NS	NS	NS	NS	NS	NS	0.716489	NS	NS	NS	NS	0.658056	NS	NS	NS	NS	NS	NS	NS	NS	NS	0.67263	NS	NS	NS	NS
LOC_Os06g34780	NS	NS	NS	NS	NS	NS	NS	NS	NS	NS	NS	NS	NS	NS	NS	NS	NS	NS	NS	NS	NS	NS	NS	NS	NS	NS	NS	NS	NS	NS	NS	-0.65397	NS	NS	NS	NS	NS	NS	0.697466	NS	NS	NS	NS	NS	NS	NS	NS	NS	NS
LOC_Os06g34830	NS	NS	NS	NS	NS	NS	NS	NS	NS	NS	NS	NS	NS	NS	NS	NS	NS	NS	NS	NS	NS	NS	0.664151	NS	NS	NS	NS	NS	NS	NS	NS	NS	NS	NS	NS	NS	NS	NS	NS	NS	NS	NS	NS	NS	NS	NS	NS	NS	NS
LOC_Os06g35060	NS	NS	0.712769	NS	NS	NS	NS	NS	NS	NS	NS	-0.796037	NS	-0.636481	NS	NS	-0.646909	NS	NS	NS	-0.783462	NS	NS	0.855227	-0.881304	NS	NS	-0.644611	-0.90018	NS	NS	-0.643948	NS	-0.653984	NS	NS	NS	NS	NS	NS	NS	NS	-0.891239	-0.747336	-0.672337	NS	NS	NS	-0.938297
LOC_Os06g35160	NS	NS	NS	NS	NS	NS	NS	NS	NS	NS	NS	NS	NS	0.608867	NS	NS	NS	NS	NS	NS	0.70636	NS	NS	NS	0.653515	NS	NS	NS	NS	NS	NS	NS	NS	NS	NS	NS	NS	NS	NS	NS	NS	NS	NS	0.66184	NS	NS	NS	NS	NS
LOC_Os06g35490	NS	NS	NS	NS	NS	NS	NS	NS	NS	NS	NS	0.647074	NS	0.696496	NS	NS	NS	NS	NS	0.816078	NS	NS	NS	-0.623828	0.663107	NS	NS	NS	NS	NS	NS	NS	NS	NS	NS	NS	NS	NS	NS	NS	NS	NS	NS	NS	NS	NS	NS	NS	0.677501
LOC_Os06g35960	NS	NS	NS	NS	NS	NS	NS	NS	NS	NS	NS	NS	NS	NS	NS	NS	NS	NS	NS	0.807667	NS	NS	NS	NS	NS	NS	NS	NS	NS	NS	NS	NS	NS	NS	NS	NS	NS	NS	NS	NS	NS	NS	NS	NS	NS	NS	NS	NS	NS
LOC_Os06g36040	NS	NS	NS	NS	NS	NS	NS	NS	NS	-0.686321	NS	NS	NS	NS	NS	NS	NS	NS	NS	NS	NS	NS	NS	NS	NS	NS	NS	-0.754463	NS	NS	NS	NS	NS	NS	NS	NS	NS	NS	NS	NS	NS	NS	NS	NS	NS	NS	NS	NS	NS
LOC_Os06g36070	NS	-0.755953	-0.818635	0.641737	NS	NS	0.742767	NS	0.698824	NS	NS	0.739917	NS	0.832761	NS	NS	NS	NS	NS	0.953005	0.779586	NS	NS	-0.792221	0.612675	NS	0.656279	NS	NS	NS	NS	NS	0.65673	0.754066	NS	NS	NS	0.653521	NS	NS	NS	NS	NS	NS	NS	NS	NS	NS	0.650314
LOC_Os06g36400	NS	0.692078	0.843383	-0.674941	NS	NS	-0.606618	NS	-0.722647	NS	NS	NS	NS	NS	NS	NS	NS	NS	NS	NS	NS	NS	NS	0.632944	NS	NS	NS	NS	NS	NS	NS	NS	NS	NS	NS	NS	NS	NS	NS	NS	NS	NS	NS	NS	NS	NS	NS	NS	NS
LOC_Os06g36650	NS	NS	NS	NS	NS	NS	NS	NS	NS	NS	NS	NS	NS	NS	NS	NS	NS	NS	NS	NS	NS	NS	NS	NS	NS	NS	NS	NS	NS	NS	NS	NS	NS	NS	NS	NS	NS	NS	NS	NS	NS	NS	NS	NS	NS	NS	NS	NS	NS
LOC_Os06g36680	0.603174	NS	NS	NS	NS	NS	-0.650098	NS	NS	NS	NS	NS	NS	NS	NS	NS	NS	NS	-0.68073	-0.704711	NS	-0.71893	NS	NS	NS	NS	-0.653676	NS	NS	NS	-0.626517	NS	-0.721523	-0.809772	NS	NS	NS	NS	NS	NS	NS	NS	NS	NS	NS	-0.695889	NS	-0.666326	NS
LOC_Os06g37080	NS	NS	0.733497	NS	NS	NS	NS	-0.695707	NS	NS	NS	-0.783216	NS	-0.756062	NS	NS	NS	NS	NS	-0.69106	NS	NS	NS	0.608583	NS	NS	NS	NS	NS	NS	NS	NS	NS	NS	NS	NS	NS	NS	NS	NS	NS	0.781847	NS	NS	NS	NS	NS	NS	NS
LOC_Os06g37280	NS	NS	NS	NS	-0.805832	NS	NS	NS	NS	-0.618103	NS	NS	NS	NS	NS	NS	NS	NS	NS	NS	-0.677962	NS	NS	NS	NS	NS	NS	NS	NS	NS	NS	NS	NS	NS	NS	NS	NS	NS	NS	NS	NS	NS	NS	NS	NS	NS	NS	NS	-0.633991
LOC_Os06g38210	NS	NS	NS	NS	NS	NS	NS	NS	NS	NS	NS	NS	-0.841662	NS	-0.841207	NS	NS	NS	NS	NS	NS	NS	NS	NS	NS	NS	NS	NS	NS	NS	NS	NS	NS	NS	NS	NS	NS	NS	-0.705832	NS	NS	NS	NS	NS	NS	NS	NS	NS	NS
LOC_Os06g38410	NS	NS	NS	NS	NS	NS	NS	NS	NS	NS	NS	NS	NS	NS	NS	NS	NS	NS	NS	NS	NS	NS	NS	NS	NS	-0.680127	NS	NS	NS	NS	NS	NS	NS	NS	NS	NS	NS	NS	NS	NS	NS	NS	NS	NS	NS	NS	NS	NS	NS
LOC_Os06g38650	NS	NS	NS	NS	-0.686609	NS	NS	NS	NS	NS	NS	NS	NS	NS	NS	NS	NS	NS	NS	NS	-0.734107	NS	NS	0.671366	-0.736894	NS	NS	NS	-0.695369	NS	NS	NS	NS	NS	NS	NS	NS	NS	NS	NS	NS	NS	-0.787804	-0.699992	NS	NS	NS	NS	-0.751051
LOC_Os06g38730	NS	NS	NS	NS	NS	NS	NS	NS	NS	NS	NS	NS	NS	NS	NS	NS	NS	NS	NS	NS	NS	NS	NS	NS	NS	NS	NS	NS	NS	NS	NS	NS	NS	NS	NS	NS	NS	NS	0.729652	NS	NS	NS	NS	NS	NS	NS	NS	NS	NS
LOC_Os06g38960	NS	NS	NS	NS	NS	NS	NS	NS	NS	NS	NS	NS	NS	NS	NS	NS	0.646361	NS	NS	NS	NS	NS	NS	NS	NS	NS	NS	0.639034	NS	NS	NS	NS	NS	NS	NS	NS	NS	NS	NS	NS	NS	NS	NS	NS	0.622309	NS	NS	NS	NS
LOC_Os06g39050	NS	NS	NS	NS	NS	NS	NS	NS	NS	NS	NS	NS	NS	NS	NS	NS	NS	NS	NS	NS	NS	0.626487	NS	NS	NS	NS	NS	NS	NS	NS	NS	NS	0.708253	0.607408	NS	NS	NS	NS	NS	NS	NS	NS	NS	NS	NS	0.807923	NS	0.665951	NS
LOC_Os06g39120	NS	NS	NS	NS	-0.728992	NS	NS	NS	NS	-0.681815	NS	NS	NS	NS	NS	NS	NS	NS	NS	NS	-0.68587	NS	NS	NS	-0.650105	NS	NS	NS	NS	NS	NS	NS	NS	NS	NS	NS	NS	NS	NS	NS	NS	NS	NS	NS	NS	NS	NS	NS	-0.631509
LOC_Os06g39400	NS	NS	NS	NS	NS	NS	NS	NS	NS	NS	NS	NS	NS	NS	NS	NS	-0.624759	NS	NS	NS	NS	NS	NS	NS	NS	NS	NS	NS	NS	NS	NS	-0.736472	NS	NS	NS	NS	NS	NS	NS	NS	NS	NS	-0.649809	NS	-0.65914	NS	-0.816821	NS	NS
LOC_Os06g39470	NS	NS	NS	NS	NS	NS	NS	NS	NS	NS	NS	NS	NS	NS	NS	NS	NS	NS	NS	0.620711	NS	NS	0.619159	NS	NS	NS	NS	NS	NS	NS	NS	NS	NS	NS	NS	NS	NS	NS	NS	NS	NS	NS	NS	NS	NS	NS	NS	NS	NS
LOC_Os06g39708	NS	NS	NS	NS	NS	NS	NS	NS	NS	NS	NS	NS	NS	NS	NS	NS	NS	-0.734557	NS	NS	NS	NS	NS	NS	NS	NS	NS	NS	NS	NS	NS	NS	NS	NS	NS	NS	NS	NS	NS	NS	NS	NS	NS	NS	NS	NS	NS	NS	NS
LOC_Os06g40415	NS	NS	NS	NS	NS	NS	NS	NS	NS	NS	NS	NS	NS	NS	NS	NS	NS	NS	NS	NS	-0.660103	NS	NS	NS	NS	NS	NS	NS	NS	NS	NS	-0.610944	NS	NS	NS	NS	NS	NS	0.663504	NS	NS	NS	-0.736516	NS	NS	NS	NS	NS	NS
LOC_Os06g40500	NS	NS	NS	NS	0.617668	NS	NS	NS	NS	NS	NS	NS	NS	NS	NS	NS	NS	-0.667393	NS	NS	NS	NS	NS	NS	NS	NS	NS	NS	NS	NS	NS	0.675467	NS	NS	NS	NS	NS	NS	-0.681727	NS	NS	NS	0.624284	NS	NS	NS	0.640149	NS	NS
LOC_Os06g40510	NS	NS	-0.75706	NS	NS	NS	NS	NS	0.63916	NS	NS	NS	-0.626321	NS	-0.65958	NS	NS	NS	NS	NS	NS	NS	NS	NS	NS	NS	NS	NS	NS	NS	NS	NS	NS	NS	NS	NS	NS	NS	NS	NS	NS	-0.610214	NS	NS	NS	NS	NS	NS	NS
LOC_Os06g40520	NS	NS	NS	NS	NS	NS	NS	NS	NS	NS	NS	NS	-0.840043	NS	-0.841715	NS	NS	NS	NS	NS	NS	NS	NS	NS	NS	NS	NS	NS	NS	NS	NS	NS	NS	NS	NS	NS	NS	NS	-0.710575	NS	NS	NS	NS	NS	NS	NS	NS	NS	NS
LOC_Os06g40650	0.629947	0.860062	0.913504	-0.757213	NS	NS	-0.632137	NS	NS	NS	NS	-0.730533	NS	-0.766146	NS	NS	NS	NS	NS	-0.730606	-0.724005	NS	NS	0.749215	NS	NS	-0.625048	NS	NS	NS	NS	NS	NS	-0.639379	NS	NS	NS	NS	NS	NS	NS	NS	NS	NS	NS	NS	NS	NS	NS
LOC_Os06g41040	0.806443	0.722637	0.784277	-0.701729	NS	NS	-0.604822	NS	-0.612233	NS	NS	-0.640094	NS	-0.63834	NS	NS	NS	NS	NS	NS	NS	-0.686505	NS	NS	NS	NS	NS	NS	NS	NS	NS	NS	NS	NS	NS	NS	NS	NS	NS	NS	NS	NS	NS	NS	NS	NS	NS	NS	NS
LOC_Os06g41660	NS	NS	NS	NS	-0.613604	NS	NS	NS	NS	NS	NS	NS	NS	NS	NS	NS	-0.613747	0.779254	NS	NS	NS	NS	NS	NS	NS	NS	NS	NS	NS	NS	NS	-0.732178	NS	NS	NS	NS	NS	NS	NS	NS	NS	NS	-0.660755	NS	NS	NS	-0.754284	NS	NS
LOC_Os06g42060	NS	NS	NS	NS	NS	NS	NS	NS	NS	NS	NS	NS	NS	NS	NS	NS	NS	NS	NS	NS	NS	NS	NS	NS	NS	NS	NS	NS	NS	NS	NS	NS	NS	NS	NS	NS	NS	NS	NS	NS	NS	NS	NS	NS	NS	NS	NS	NS	NS
LOC_Os06g42650	NS	NS	NS	NS	-0.676185	NS	NS	NS	NS	NS	NS	NS	NS	NS	NS	NS	NS	NS	NS	NS	NS	NS	NS	NS	NS	NS	NS	NS	NS	NS	NS	NS	NS	NS	NS	NS	0.741762	NS	NS	NS	NS	NS	-0.715245	NS	NS	NS	-0.64777	NS	NS
LOC_Os06g43150	NS	NS	NS	NS	NS	NS	NS	NS	NS	NS	NS	NS	NS	NS	NS	NS	NS	NS	NS	NS	NS	NS	NS	NS	NS	NS	NS	NS	NS	NS	NS	NS	NS	NS	NS	NS	NS	NS	NS	NS	0.614376	NS	NS	NS	NS	0.638537	NS	NS	NS
LOC_Os06g43510	NS	NS	NS	-0.687817	NS	NS	NS	NS	NS	NS	NS	NS	NS	NS	NS	NS	NS	NS	NS	NS	NS	NS	NS	NS	NS	NS	NS	NS	NS	NS	-0.71418	NS	NS	NS	NS	NS	NS	NS	NS	NS	NS	NS	NS	NS	NS	NS	NS	NS	NS
LOC_Os06g43870	NS	NS	NS	NS	NS	NS	NS	NS	NS	NS	NS	NS	NS	0.709005	NS	NS	NS	NS	NS	0.70028	NS	NS	NS	-0.697512	NS	NS	NS	NS	NS	NS	NS	NS	NS	NS	NS	NS	NS	NS	NS	NS	NS	NS	NS	NS	NS	NS	NS	NS	0.706883
LOC_Os06g44010	NS	0.757716	0.774148	NS	NS	NS	NS	NS	NS	NS	NS	-0.710811	NS	-0.752883	NS	NS	NS	NS	NS	-0.641698	-0.62751	NS	NS	0.801757	-0.621958	NS	NS	NS	-0.647316	NS	NS	NS	NS	NS	NS	NS	NS	NS	NS	NS	NS	0.619575	NS	-0.608264	NS	NS	NS	NS	-0.630795
LOC_Os06g44160	NS	NS	NS	-0.754233	NS	NS	-0.639845	NS	NS	NS	NS	NS	NS	NS	NS	NS	NS	NS	NS	NS	NS	NS	NS	NS	NS	NS	-0.765107	NS	NS	NS	-0.61519	NS	NS	NS	NS	NS	NS	NS	NS	NS	NS	NS	NS	NS	NS	NS	NS	NS	NS
LOC_Os06g44170	NS	0.610776	0.781207	NS	NS	NS	NS	NS	NS	NS	NS	-0.753419	NS	-0.626484	NS	NS	NS	NS	NS	NS	NS	NS	NS	NS	NS	NS	NS	NS	NS	NS	NS	NS	NS	NS	NS	NS	NS	NS	NS	NS	NS	NS	NS	NS	NS	NS	NS	NS	NS
LOC_Os06g44190	NS	NS	NS	NS	NS	NS	0.628179	NS	NS	NS	NS	NS	NS	NS	NS	NS	NS	NS	NS	0.801917	NS	NS	NS	NS	NS	NS	NS	NS	NS	NS	NS	NS	NS	NS	NS	NS	NS	NS	NS	NS	NS	NS	NS	NS	NS	NS	NS	NS	NS
LOC_Os06g44250	NS	NS	NS	NS	NS	NS	NS	NS	NS	NS	NS	NS	NS	NS	NS	NS	NS	NS	NS	0.717948	NS	NS	NS	-0.683207	0.609712	NS	NS	NS	NS	NS	NS	NS	NS	NS	NS	NS	NS	0.640682	NS	NS	NS	NS	NS	NS	NS	NS	NS	NS	0.611785
LOC_Os06g44610	NS	NS	NS	0.637307	NS	NS	0.838645	NS	NS	NS	NS	NS	NS	0.606894	NS	NS	NS	NS	0.64464	0.834738	NS	NS	NS	NS	NS	NS	0.756602	NS	NS	NS	NS	NS	NS	NS	NS	NS	NS	NS	NS	NS	NS	NS	NS	NS	NS	NS	NS	NS	NS
LOC_Os06g45040	-0.622661	-0.81762	-0.949354	0.653719	NS	NS	0.624621	NS	0.869727	NS	NS	0.759446	-0.617551	0.68596	-0.700058	NS	NS	NS	NS	0.639828	0.718429	NS	NS	-0.773178	NS	NS	NS	NS	NS	NS	NS	NS	NS	0.628786	NS	NS	NS	NS	NS	NS	NS	NS	0.638721	NS	NS	NS	NS	NS	NS
LOC_Os06g45050	-0.688932	-0.781695	-0.910445	NS	NS	NS	NS	NS	0.913312	NS	NS	0.725335	-0.771757	0.690999	-0.878616	NS	NS	NS	NS	NS	0.639226	NS	NS	-0.675752	NS	NS	NS	NS	NS	NS	NS	NS	NS	0.623695	NS	NS	NS	NS	NS	NS	NS	NS	NS	NS	NS	NS	NS	NS	NS
LOC_Os06g45060	NS	NS	NS	NS	NS	NS	NS	NS	0.621624	NS	NS	0.632941	NS	0.612823	NS	NS	NS	NS	NS	0.79128	NS	NS	NS	NS	0.613921	NS	NS	NS	NS	NS	NS	NS	NS	NS	NS	NS	NS	NS	NS	NS	NS	NS	NS	NS	NS	NS	NS	NS	0.64603
LOC_Os06g45140	NS	0.670539	0.749036	NS	NS	NS	NS	NS	NS	NS	NS	-0.763985	NS	-0.741502	NS	NS	NS	NS	NS	-0.727589	-0.877364	NS	NS	0.831296	-0.902167	NS	NS	NS	-0.805789	NS	NS	NS	NS	-0.700706	NS	NS	NS	-0.647099	NS	NS	NS	NS	-0.762848	-0.859246	NS	NS	NS	NS	-0.854857
LOC_Os06g45570	0.730172	0.822974	0.930165	NS	NS	NS	NS	NS	-0.706878	NS	NS	-0.861489	NS	-0.716866	NS	NS	NS	NS	NS	NS	-0.757082	NS	NS	0.667887	NS	NS	NS	NS	-0.633933	NS	NS	NS	NS	NS	NS	NS	NS	NS	NS	NS	NS	NS	-0.800279	-0.612425	NS	NS	NS	NS	NS
LOC_Os06g45710	NS	NS	NS	NS	NS	NS	0.64726	NS	NS	NS	NS	NS	NS	NS	NS	NS	NS	NS	NS	0.883333	NS	NS	NS	NS	NS	NS	NS	NS	NS	NS	NS	NS	NS	NS	NS	NS	NS	NS	NS	NS	NS	NS	NS	NS	NS	NS	NS	NS	NS
LOC_Os06g45960	NS	NS	NS	NS	NS	NS	NS	-0.812177	NS	NS	NS	NS	NS	NS	NS	NS	NS	NS	NS	NS	NS	NS	NS	NS	NS	NS	NS	NS	NS	NS	NS	NS	NS	NS	NS	NS	NS	NS	NS	NS	NS	NS	NS	NS	NS	NS	NS	NS	NS
LOC_Os06g46284	NS	-0.6139	NS	NS	NS	NS	NS	NS	NS	NS	NS	0.653749	NS	0.760945	NS	NS	NS	NS	NS	0.702176	0.713185	NS	NS	NS	NS	NS	NS	NS	NS	NS	NS	NS	NS	NS	NS	NS	NS	NS	NS	NS	NS	NS	NS	NS	NS	NS	NS	NS	NS
LOC_Os06g46434	NS	NS	NS	NS	NS	-0.718082	NS	NS	NS	-0.648908	-0.885686	NS	NS	NS	NS	-0.742971	NS	-0.700345	NS	NS	NS	NS	NS	NS	NS	NS	NS	NS	NS	NS	NS	NS	NS	NS	NS	NS	NS	-0.616021	NS	NS	NS	NS	NS	NS	NS	-0.653886	NS	-0.620425	NS
LOC_Os06g46670	NS	-0.638644	-0.869037	0.657082	NS	NS	0.653555	NS	0.721876	NS	NS	0.646068	NS	NS	NS	NS	NS	NS	NS	0.62381	NS	NS	NS	NS	NS	NS	0.614325	NS	NS	NS	NS	NS	NS	NS	NS	NS	NS	NS	NS	NS	NS	NS	NS	NS	NS	NS	NS	NS	NS
LOC_Os06g46740	NS	NS	NS	NS	NS	NS	NS	NS	NS	NS	NS	NS	NS	NS	NS	NS	NS	NS	NS	0.821702	NS	NS	NS	NS	NS	NS	NS	NS	NS	NS	NS	NS	NS	NS	NS	NS	NS	NS	NS	NS	NS	NS	NS	NS	NS	NS	NS	NS	NS
LOC_Os06g47220	0.651214	0.824795	0.921365	NS	NS	NS	NS	NS	-0.666396	NS	NS	-0.758329	NS	-0.708555	0.626422	NS	NS	NS	NS	NS	-0.61586	NS	NS	0.70942	NS	NS	NS	NS	NS	NS	NS	NS	NS	NS	NS	NS	NS	NS	NS	NS	NS	NS	-0.643838	NS	NS	NS	NS	NS	NS
LOC_Os06g47470	NS	NS	NS	NS	NS	NS	NS	NS	NS	NS	NS	NS	NS	NS	NS	NS	NS	NS	NS	NS	NS	NS	NS	NS	NS	NS	NS	NS	NS	NS	NS	NS	NS	NS	NS	NS	0.684508	NS	NS	NS	NS	NS	-0.71858	-0.697866	NS	NS	NS	NS	NS
LOC_Os06g47620	-0.757078	-0.787562	-0.803543	0.669558	NS	NS	NS	NS	NS	NS	NS	0.608602	NS	0.704064	NS	NS	NS	NS	NS	0.646504	0.823369	NS	NS	-0.630963	NS	NS	NS	NS	NS	NS	NS	NS	0.773338	0.819879	NS	NS	NS	NS	NS	NS	NS	NS	NS	0.60508	NS	NS	NS	NS	NS
LOC_Os06g47650	-0.620749	-0.772217	-0.850594	0.805732	NS	NS	0.78216	0.703997	0.619936	NS	NS	0.631401	NS	0.696298	NS	NS	NS	NS	NS	0.761187	0.69293	NS	NS	-0.613805	NS	-0.685927	0.743393	NS	NS	NS	NS	NS	NS	NS	NS	NS	NS	NS	NS	NS	NS	NS	NS	NS	NS	NS	NS	NS	NS
LOC_Os06g47800	NS	NS	NS	-0.875614	NS	NS	-0.922911	-0.725632	NS	NS	NS	NS	NS	NS	NS	NS	NS	NS	-0.705783	-0.7662	NS	NS	NS	NS	NS	0.608708	-0.930031	NS	NS	NS	NS	0.605824	NS	NS	NS	NS	NS	NS	NS	0.794437	NS	NS	NS	NS	NS	NS	NS	NS	NS
LOC_Os06g47910	NS	NS	-0.64584	0.724804	NS	NS	0.791044	NS	NS	NS	NS	NS	NS	NS	NS	NS	NS	NS	NS	0.636219	NS	NS	NS	NS	NS	-0.730881	0.800832	NS	NS	NS	NS	NS	NS	NS	NS	NS	NS	0.668584	NS	-0.606097	NS	NS	NS	NS	NS	NS	NS	NS	NS
LOC_Os06g48160	NS	0.642416	NS	NS	NS	NS	NS	-0.608659	NS	NS	NS	NS	NS	NS	NS	NS	NS	NS	NS	NS	NS	NS	NS	0.686887	NS	NS	NS	NS	NS	NS	NS	NS	NS	NS	NS	NS	NS	NS	NS	NS	NS	NS	NS	NS	NS	NS	NS	NS	NS
LOC_Os06g48200	NS	NS	NS	NS	NS	NS	NS	NS	NS	NS	NS	NS	NS	NS	NS	NS	NS	NS	NS	NS	NS	NS	0.680911	NS	NS	NS	NS	NS	NS	NS	NS	NS	NS	NS	NS	NS	NS	NS	NS	NS	NS	NS	NS	NS	NS	NS	NS	NS	NS
LOC_Os06g48210	NS	NS	NS	NS	NS	NS	0.639812	NS	NS	NS	NS	NS	NS	NS	NS	NS	NS	NS	NS	0.89152	NS	NS	NS	NS	NS	NS	0.664999	NS	NS	NS	NS	NS	NS	NS	NS	NS	NS	NS	NS	NS	NS	NS	NS	NS	NS	0.603486	NS	NS	NS
LOC_Os06g48300	NS	NS	NS	NS	NS	NS	NS	NS	NS	NS	NS	NS	NS	NS	NS	NS	NS	NS	NS	0.8422	NS	NS	NS	NS	NS	NS	NS	NS	NS	NS	NS	NS	NS	NS	NS	NS	NS	NS	NS	NS	NS	NS	NS	NS	NS	NS	NS	NS	NS
LOC_Os06g48330	NS	NS	NS	NS	NS	NS	0.603426	NS	NS	NS	NS	NS	NS	NS	NS	0.682646	NS	NS	NS	0.813392	NS	NS	NS	NS	NS	NS	0.724131	NS	NS	NS	NS	NS	NS	NS	NS	NS	NS	0.679284	NS	-0.653757	NS	NS	NS	NS	NS	NS	NS	NS	NS
LOC_Os06g48560	NS	NS	NS	NS	NS	NS	NS	NS	NS	NS	NS	NS	NS	NS	NS	NS	NS	0.626424	NS	NS	NS	NS	NS	NS	NS	NS	0.65436	NS	NS	NS	NS	NS	NS	NS	NS	NS	NS	NS	NS	-0.607263	NS	NS	NS	NS	NS	NS	NS	NS	NS
LOC_Os06g48680	NS	NS	0.791082	NS	NS	NS	NS	NS	-0.741443	NS	NS	-0.627318	NS	NS	NS	NS	NS	NS	NS	NS	NS	NS	NS	0.616824	NS	NS	NS	NS	NS	NS	NS	NS	NS	NS	NS	NS	NS	NS	NS	NS	NS	NS	NS	NS	NS	NS	NS	NS	NS
LOC_Os06g48800	NS	NS	-0.756621	0.626958	NS	NS	0.833615	0.6549	0.847525	NS	NS	0.617487	NS	NS	-0.625691	NS	NS	NS	NS	0.802345	NS	NS	NS	NS	NS	NS	0.686611	NS	NS	NS	NS	NS	NS	NS	NS	NS	NS	NS	NS	NS	NS	NS	NS	NS	NS	NS	NS	NS	NS
LOC_Os06g48810	NS	NS	NS	NS	NS	NS	0.617964	NS	NS	NS	NS	NS	NS	0.603804	NS	NS	NS	NS	NS	0.871309	NS	NS	NS	NS	NS	NS	NS	NS	NS	NS	NS	NS	NS	NS	NS	NS	NS	NS	NS	NS	NS	NS	NS	NS	NS	NS	NS	NS	NS
LOC_Os06g48940	NS	0.615723	NS	NS	-0.688158	NS	NS	NS	NS	NS	NS	-0.640177	0.738599	-0.722693	0.730353	NS	NS	NS	NS	NS	NS	NS	NS	NS	NS	NS	NS	NS	NS	NS	NS	NS	NS	NS	NS	NS	NS	NS	NS	NS	NS	NS	NS	NS	NS	NS	NS	NS	NS
LOC_Os06g49050	NS	NS	NS	NS	NS	NS	NS	NS	NS	NS	NS	NS	NS	NS	NS	NS	NS	NS	NS	NS	NS	NS	NS	NS	NS	NS	NS	NS	NS	NS	-0.648332	NS	NS	NS	NS	NS	NS	NS	NS	NS	-0.770154	NS	NS	NS	0.604443	NS	NS	NS	NS
LOC_Os06g49250	NS	0.710048	0.892223	NS	NS	NS	NS	NS	-0.833488	NS	NS	-0.852348	NS	-0.648918	NS	NS	NS	NS	NS	NS	NS	-0.657798	NS	0.602907	NS	NS	NS	NS	NS	NS	NS	NS	NS	NS	NS	NS	NS	NS	NS	NS	NS	NS	-0.66965	NS	NS	NS	NS	NS	NS
LOC_Os06g49350	NS	NS	NS	NS	NS	NS	NS	NS	NS	NS	NS	NS	NS	NS	NS	NS	NS	0.643796	NS	NS	NS	NS	NS	NS	NS	NS	NS	NS	NS	NS	NS	NS	NS	NS	NS	NS	NS	NS	NS	NS	NS	NS	NS	NS	NS	NS	NS	NS	NS
LOC_Os06g49390	NS	NS	NS	NS	NS	NS	NS	NS	-0.609342	NS	NS	-0.705291	NS	NS	NS	NS	NS	NS	NS	-0.660536	NS	-0.767722	NS	NS	NS	NS	NS	NS	NS	NS	NS	NS	NS	NS	NS	NS	NS	NS	NS	NS	NS	NS	NS	NS	NS	NS	NS	NS	NS
LOC_Os06g49710	NS	NS	-0.71472	NS	NS	NS	NS	NS	0.714821	NS	NS	NS	NS	NS	NS	NS	NS	NS	NS	NS	NS	0.622382	NS	NS	NS	NS	NS	NS	NS	NS	NS	NS	0.702408	0.628398	NS	NS	NS	NS	NS	NS	NS	NS	NS	NS	NS	NS	NS	NS	NS
LOC_Os06g50140	-0.823229	-0.724024	NS	0.834852	NS	NS	0.733264	0.610111	NS	NS	NS	NS	NS	0.637778	NS	NS	NS	NS	NS	NS	0.646226	NS	NS	NS	NS	-0.805851	0.618349	NS	NS	0.646358	NS	NS	NS	NS	0.720805	NS	NS	NS	NS	NS	NS	NS	NS	NS	NS	NS	NS	NS	NS
LOC_Os06g50180	NS	NS	NS	NS	NS	NS	NS	NS	NS	NS	NS	NS	NS	NS	NS	-0.635705	NS	NS	NS	-0.687667	NS	NS	NS	NS	-0.618255	NS	NS	NS	-0.686485	NS	NS	NS	NS	-0.620727	NS	NS	NS	-0.755882	NS	NS	NS	NS	NS	-0.668369	NS	NS	NS	-0.612474	NS
LOC_Os06g51060	NS	NS	NS	NS	NS	NS	0.607165	NS	NS	NS	NS	NS	NS	0.72022	NS	NS	NS	NS	NS	0.859806	NS	NS	NS	NS	NS	NS	NS	NS	NS	NS	NS	NS	NS	NS	NS	NS	NS	NS	NS	NS	NS	NS	NS	NS	NS	NS	NS	NS	NS
LOC_Os06g51200	NS	NS	NS	NS	NS	NS	NS	NS	NS	NS	NS	NS	0.609638	NS	NS	NS	NS	NS	NS	NS	NS	NS	NS	0.708721	-0.610255	NS	NS	NS	NS	NS	NS	NS	NS	NS	NS	NS	NS	NS	NS	NS	NS	NS	NS	NS	NS	NS	NS	NS	-0.734752
LOC_Os06g51440	NS	NS	NS	NS	NS	NS	NS	NS	NS	NS	NS	NS	NS	NS	NS	NS	NS	NS	NS	0.739103	NS	NS	NS	NS	NS	NS	NS	NS	NS	NS	NS	NS	NS	NS	NS	NS	NS	NS	NS	NS	NS	NS	NS	NS	NS	NS	NS	NS	NS
LOC_Os07g01020	NS	-0.66231	-0.617175	NS	NS	NS	NS	NS	NS	NS	NS	NS	NS	NS	NS	NS	NS	NS	NS	NS	NS	NS	NS	NS	NS	NS	NS	NS	NS	NS	NS	NS	NS	NS	NS	NS	NS	NS	NS	NS	NS	NS	NS	NS	NS	NS	NS	NS	NS
LOC_Os07g01070	NS	NS	NS	NS	NS	NS	NS	NS	NS	NS	-0.692856	NS	NS	NS	NS	NS	NS	-0.698103	NS	NS	NS	NS	NS	NS	NS	NS	NS	NS	NS	NS	NS	NS	NS	NS	NS	NS	NS	NS	NS	NS	NS	NS	NS	NS	NS	NS	NS	NS	NS
LOC_Os07g01340	NS	NS	NS	NS	NS	NS	NS	NS	NS	NS	NS	NS	NS	NS	NS	NS	NS	NS	NS	0.834658	NS	NS	NS	NS	NS	NS	NS	NS	NS	NS	NS	NS	NS	NS	NS	NS	NS	NS	NS	NS	NS	NS	NS	NS	NS	0.663639	NS	NS	NS
LOC_Os07g01370	NS	NS	NS	NS	NS	NS	NS	NS	NS	NS	NS	NS	NS	NS	NS	NS	NS	NS	NS	0.730788	NS	NS	NS	NS	NS	NS	NS	NS	NS	NS	NS	NS	NS	NS	NS	NS	NS	NS	NS	NS	NS	NS	NS	NS	NS	NS	NS	NS	NS
LOC_Os07g01810	NS	NS	NS	NS	NS	NS	0.701056	NS	0.653897	NS	NS	NS	NS	NS	NS	NS	NS	NS	NS	0.822296	NS	NS	NS	NS	NS	NS	NS	NS	NS	NS	NS	NS	NS	NS	NS	NS	NS	NS	NS	NS	NS	NS	NS	NS	NS	NS	NS	NS	NS
LOC_Os07g01820	NS	NS	NS	NS	NS	-0.613691	NS	NS	NS	NS	NS	NS	NS	NS	NS	NS	NS	NS	NS	NS	NS	-0.738127	NS	NS	NS	NS	NS	-0.719325	-0.718661	NS	NS	NS	NS	-0.617199	NS	NS	NS	NS	NS	NS	NS	NS	-0.656831	-0.602124	NS	NS	NS	NS	NS
LOC_Os07g01960	NS	NS	NS	NS	NS	NS	NS	NS	NS	NS	NS	NS	-0.840043	NS	-0.841715	NS	NS	NS	NS	NS	NS	NS	NS	NS	NS	NS	NS	NS	NS	NS	NS	NS	NS	NS	NS	NS	NS	NS	-0.710575	NS	NS	NS	NS	NS	NS	NS	NS	NS	NS
LOC_Os07g02060	NS	NS	NS	NS	NS	NS	NS	NS	NS	NS	NS	NS	NS	NS	NS	NS	NS	NS	NS	NS	NS	-0.758572	NS	NS	NS	NS	NS	-0.880259	-0.638902	NS	NS	NS	NS	NS	NS	NS	NS	NS	NS	NS	NS	NS	-0.60564	NS	NS	NS	NS	NS	NS
LOC_Os07g02200	NS	NS	NS	NS	NS	NS	NS	NS	NS	NS	NS	NS	NS	NS	NS	NS	NS	NS	NS	0.716943	NS	NS	NS	NS	NS	NS	NS	NS	NS	NS	NS	NS	NS	NS	NS	NS	NS	NS	NS	NS	NS	NS	NS	NS	NS	NS	NS	NS	NS
LOC_Os07g02260	NS	NS	NS	NS	NS	NS	NS	NS	NS	NS	NS	NS	-0.77314	NS	-0.746815	NS	NS	NS	NS	NS	NS	NS	NS	NS	NS	NS	NS	NS	NS	NS	NS	NS	NS	NS	NS	NS	NS	NS	NS	NS	NS	NS	NS	NS	NS	NS	NS	NS	NS
LOC_Os07g02430	NS	NS	NS	NS	NS	NS	NS	NS	NS	NS	NS	NS	-0.839438	NS	-0.840928	NS	NS	NS	NS	NS	NS	NS	NS	NS	NS	NS	NS	NS	NS	NS	NS	NS	NS	NS	NS	NS	NS	NS	-0.711963	NS	NS	NS	NS	NS	NS	NS	NS	NS	NS
LOC_Os07g02450	NS	NS	NS	NS	NS	NS	NS	NS	NS	NS	NS	NS	-0.840043	NS	-0.841715	NS	NS	NS	NS	NS	NS	NS	NS	NS	NS	NS	NS	NS	NS	NS	NS	NS	NS	NS	NS	NS	NS	NS	-0.710575	NS	NS	NS	NS	NS	NS	NS	NS	NS	NS
LOC_Os07g02710	NS	NS	NS	NS	NS	NS	NS	NS	NS	NS	NS	NS	NS	NS	NS	NS	NS	0.664247	NS	NS	NS	NS	NS	NS	NS	NS	NS	NS	NS	-0.61402	NS	NS	NS	NS	NS	NS	NS	NS	NS	NS	NS	NS	NS	NS	NS	NS	NS	NS	NS
LOC_Os07g02810	NS	NS	-0.763839	NS	NS	NS	NS	NS	0.665614	NS	NS	NS	-0.732654	NS	-0.704315	NS	NS	NS	NS	0.621693	NS	NS	NS	-0.688893	NS	NS	NS	NS	NS	NS	NS	NS	NS	0.616189	NS	NS	NS	NS	NS	NS	NS	-0.701426	NS	NS	NS	NS	NS	NS	NS
LOC_Os07g02850	NS	NS	NS	NS	NS	NS	NS	NS	NS	NS	NS	NS	NS	NS	NS	NS	NS	NS	NS	0.711383	NS	NS	NS	NS	NS	NS	NS	NS	NS	NS	NS	NS	NS	NS	NS	NS	NS	NS	NS	NS	NS	NS	NS	NS	NS	0.656122	NS	NS	NS
LOC_Os07g03040	NS	NS	0.715697	NS	NS	NS	NS	NS	NS	NS	NS	-0.766385	NS	NS	NS	NS	NS	NS	NS	NS	-0.608397	NS	NS	NS	NS	NS	NS	NS	-0.654039	NS	NS	NS	NS	NS	NS	NS	NS	NS	NS	NS	NS	NS	-0.7271	-0.730839	NS	NS	NS	NS	NS
LOC_Os07g03200	NS	NS	0.651001	NS	NS	NS	NS	NS	NS	NS	NS	-0.652035	NS	NS	NS	NS	NS	NS	NS	-0.745705	-0.690929	-0.699703	NS	NS	NS	NS	NS	NS	-0.605036	NS	NS	NS	NS	-0.687622	NS	NS	NS	NS	NS	NS	NS	NS	-0.655094	-0.722946	NS	NS	NS	-0.65927	NS
LOC_Os07g03710	NS	NS	NS	NS	NS	NS	NS	NS	NS	NS	NS	NS	NS	NS	NS	NS	NS	NS	NS	0.817771	NS	NS	NS	NS	NS	NS	0.609001	NS	NS	NS	NS	NS	NS	NS	NS	NS	NS	NS	NS	NS	NS	NS	NS	NS	NS	NS	NS	NS	NS
LOC_Os07g03730	NS	NS	NS	NS	NS	NS	NS	NS	NS	NS	NS	NS	NS	NS	NS	NS	NS	NS	NS	NS	NS	NS	NS	NS	NS	NS	NS	NS	NS	-0.633633	NS	NS	NS	NS	NS	NS	NS	NS	NS	NS	NS	NS	NS	NS	NS	NS	NS	NS	NS
LOC_Os07g03820	NS	0.785359	0.771276	NS	-0.745771	NS	NS	NS	-0.814553	NS	NS	-0.786259	NS	-0.636055	NS	NS	NS	NS	NS	NS	-0.791814	NS	NS	0.753961	NS	NS	NS	NS	NS	NS	NS	NS	NS	NS	NS	NS	0.624403	NS	NS	NS	NS	NS	-0.721812	NS	NS	NS	NS	NS	-0.640247
LOC_Os07g03860	0.633658	0.739629	0.817591	-0.764792	NS	NS	-0.737336	-0.671872	NS	NS	NS	-0.653818	NS	-0.788801	NS	NS	NS	NS	NS	-0.81452	-0.611321	NS	NS	NS	NS	NS	-0.710369	NS	NS	NS	NS	NS	NS	NS	NS	NS	NS	NS	NS	NS	NS	0.636647	NS	NS	NS	NS	NS	NS	NS
LOC_Os07g03870	NS	0.724383	0.891386	NS	NS	NS	NS	NS	-0.620696	NS	NS	-0.876226	NS	-0.785748	NS	NS	NS	NS	NS	-0.718387	-0.720166	NS	NS	0.81478	-0.710937	NS	NS	NS	-0.820903	NS	NS	NS	NS	-0.622209	NS	NS	NS	NS	NS	NS	NS	NS	-0.754706	-0.774803	NS	NS	NS	NS	-0.751535
LOC_Os07g03900	NS	NS	NS	NS	NS	NS	0.769456	NS	0.674906	NS	NS	NS	NS	NS	NS	NS	NS	NS	NS	0.744124	NS	NS	NS	NS	NS	NS	0.726143	NS	NS	NS	NS	NS	NS	NS	NS	NS	NS	0.626272	NS	NS	NS	NS	NS	NS	NS	NS	NS	NS	NS
LOC_Os07g03910	NS	NS	NS	NS	NS	NS	NS	NS	NS	NS	NS	NS	NS	0.694641	NS	NS	NS	NS	NS	NS	NS	NS	NS	NS	NS	NS	NS	NS	NS	NS	NS	NS	NS	NS	NS	NS	NS	NS	NS	NS	NS	NS	NS	NS	NS	NS	NS	NS	NS
LOC_Os07g03920	-0.714732	-0.747054	-0.650977	NS	0.76604	NS	NS	NS	NS	NS	NS	0.634981	NS	0.697725	-0.609302	NS	NS	-0.620968	NS	NS	0.63683	NS	NS	NS	NS	NS	NS	NS	NS	NS	NS	NS	NS	NS	NS	NS	NS	NS	-0.658965	NS	NS	NS	NS	NS	NS	NS	NS	NS	NS
LOC_Os07g03930	NS	NS	NS	NS	NS	NS	NS	NS	NS	NS	NS	NS	-0.840043	NS	-0.841715	NS	NS	NS	NS	NS	NS	NS	NS	NS	NS	NS	NS	NS	NS	NS	NS	NS	NS	NS	NS	NS	NS	NS	-0.710575	NS	NS	NS	NS	NS	NS	NS	NS	NS	NS
LOC_Os07g03960	-0.613429	-0.781165	-0.749721	NS	NS	NS	NS	NS	NS	NS	NS	0.718106	NS	0.884295	-0.674612	NS	NS	NS	NS	NS	0.80473	NS	NS	-0.7321	0.648017	NS	NS	NS	NS	NS	NS	NS	NS	NS	NS	NS	NS	NS	NS	NS	NS	NS	0.603992	0.611388	NS	NS	NS	NS	0.711702
LOC_Os07g05510	NS	NS	NS	NS	NS	NS	NS	NS	NS	NS	NS	NS	NS	NS	NS	NS	NS	NS	NS	NS	NS	NS	NS	NS	NS	NS	NS	NS	NS	NS	NS	NS	NS	NS	NS	NS	NS	NS	NS	NS	NS	NS	NS	NS	NS	NS	NS	NS	NS
LOC_Os07g05840	NS	NS	NS	NS	NS	NS	NS	NS	NS	NS	NS	NS	NS	NS	NS	NS	NS	NS	NS	NS	NS	NS	NS	NS	NS	NS	NS	NS	NS	-0.618348	NS	NS	NS	NS	NS	NS	NS	NS	0.604967	NS	NS	NS	NS	NS	NS	0.632022	NS	NS	NS
LOC_Os07g05850	NS	NS	NS	NS	NS	NS	NS	NS	NS	NS	NS	NS	NS	NS	NS	NS	NS	NS	NS	NS	NS	NS	NS	NS	NS	NS	NS	NS	NS	NS	NS	NS	NS	NS	NS	NS	NS	NS	NS	-0.654569	NS	NS	NS	NS	NS	NS	-0.604007	NS	NS
LOC_Os07g05940	NS	NS	NS	NS	NS	NS	NS	NS	NS	NS	NS	NS	NS	NS	NS	NS	NS	NS	NS	0.737589	NS	NS	NS	NS	NS	NS	NS	NS	NS	NS	NS	NS	NS	NS	NS	NS	NS	NS	NS	NS	NS	NS	NS	NS	NS	NS	NS	NS	NS
LOC_Os07g06680	NS	NS	NS	NS	NS	NS	NS	NS	NS	NS	NS	0.741885	NS	0.692311	NS	NS	NS	NS	NS	0.695941	0.603387	NS	NS	-0.624543	NS	NS	NS	NS	0.644943	NS	NS	NS	NS	NS	NS	NS	NS	NS	NS	NS	NS	NS	NS	NS	NS	NS	NS	NS	0.637418
LOC_Os07g06700	-0.681446	-0.808581	-0.847379	NS	0.66407	NS	NS	NS	0.650149	NS	NS	0.749229	NS	0.678214	-0.621921	NS	NS	-0.649235	NS	NS	NS	NS	NS	NS	NS	NS	NS	NS	NS	NS	NS	NS	NS	NS	NS	NS	NS	NS	NS	NS	NS	NS	0.648396	NS	NS	NS	NS	NS	NS
LOC_Os07g06960	NS	NS	0.637339	NS	NS	NS	NS	-0.682064	NS	NS	NS	-0.606045	NS	NS	NS	NS	NS	NS	NS	NS	NS	NS	NS	NS	NS	NS	NS	NS	NS	NS	NS	NS	NS	NS	NS	NS	NS	NS	NS	NS	NS	NS	NS	NS	NS	NS	NS	NS	NS
LOC_Os07g07040	NS	NS	NS	NS	NS	NS	0.620593	NS	NS	NS	NS	NS	NS	NS	NS	NS	NS	NS	NS	0.856351	NS	NS	NS	NS	NS	NS	NS	NS	NS	NS	NS	NS	NS	NS	NS	NS	NS	NS	NS	NS	NS	NS	NS	NS	NS	NS	NS	NS	NS
LOC_Os07g07450	NS	NS	NS	NS	NS	NS	NS	NS	NS	NS	NS	NS	NS	NS	NS	NS	NS	NS	NS	NS	NS	NS	0.72689	NS	NS	NS	NS	NS	NS	NS	NS	NS	NS	NS	NS	-0.605268	NS	NS	NS	NS	NS	NS	NS	NS	NS	NS	NS	NS	NS
LOC_Os07g07520	0.66026	NS	0.631921	NS	NS	NS	NS	NS	NS	NS	NS	NS	NS	NS	NS	NS	NS	NS	NS	NS	NS	NS	NS	NS	NS	NS	NS	NS	NS	NS	NS	NS	NS	NS	NS	NS	NS	NS	NS	NS	NS	NS	NS	NS	NS	NS	NS	NS	NS
LOC_Os07g07709	NS	NS	NS	NS	NS	NS	NS	NS	NS	NS	NS	NS	NS	NS	NS	NS	NS	NS	NS	NS	NS	NS	NS	NS	NS	NS	NS	NS	NS	NS	NS	NS	NS	NS	NS	NS	NS	NS	NS	NS	NS	0.737562	NS	-0.718347	NS	NS	NS	NS	NS
LOC_Os07g07719	NS	NS	0.61271	NS	NS	NS	NS	NS	NS	NS	NS	NS	NS	NS	NS	NS	NS	NS	NS	NS	NS	NS	NS	NS	NS	NS	NS	NS	NS	NS	NS	NS	NS	NS	NS	NS	NS	NS	NS	NS	NS	0.663994	NS	-0.654991	NS	NS	NS	NS	NS
LOC_Os07g07770	NS	NS	NS	NS	NS	NS	NS	NS	NS	NS	NS	NS	NS	NS	NS	NS	NS	NS	NS	NS	NS	NS	NS	NS	NS	NS	NS	NS	NS	NS	NS	NS	NS	NS	NS	NS	NS	NS	NS	NS	NS	NS	NS	NS	-0.804036	NS	NS	NS	NS
LOC_Os07g07900	NS	NS	NS	NS	NS	-0.636519	NS	NS	NS	NS	-0.686986	NS	NS	NS	NS	-0.691908	NS	NS	NS	NS	NS	NS	NS	NS	-0.62206	NS	NS	-0.607002	-0.603565	NS	NS	NS	NS	-0.642062	NS	NS	NS	-0.838219	NS	NS	NS	NS	NS	NS	NS	-0.613444	NS	-0.75148	NS
LOC_Os07g08420	NS	NS	NS	NS	NS	NS	NS	NS	0.737982	NS	NS	NS	NS	NS	-0.638622	NS	NS	NS	NS	NS	NS	NS	NS	NS	NS	NS	NS	NS	NS	NS	NS	NS	NS	NS	0.705087	NS	NS	NS	NS	NS	NS	NS	NS	NS	NS	NS	NS	NS	NS
LOC_Os07g08710	NS	NS	NS	NS	NS	NS	NS	NS	NS	NS	NS	NS	NS	NS	NS	NS	NS	-0.68389	NS	NS	NS	NS	NS	NS	NS	NS	NS	NS	NS	NS	NS	NS	NS	NS	NS	NS	NS	NS	NS	NS	NS	NS	NS	NS	NS	NS	NS	NS	NS
LOC_Os07g09010	NS	NS	NS	NS	NS	NS	NS	NS	NS	NS	NS	NS	NS	NS	NS	NS	NS	NS	NS	0.809734	NS	NS	NS	NS	NS	NS	NS	NS	NS	NS	NS	NS	NS	NS	NS	NS	NS	NS	NS	NS	NS	NS	NS	NS	NS	NS	NS	NS	NS
LOC_Os07g09310	NS	NS	-0.664406	NS	NS	NS	0.743889	NS	0.750978	NS	NS	NS	NS	NS	NS	NS	NS	NS	NS	0.875306	NS	NS	NS	-0.611996	NS	NS	0.659852	NS	NS	NS	NS	NS	NS	0.632004	NS	NS	NS	0.663874	NS	NS	NS	NS	NS	NS	NS	NS	NS	NS	NS
LOC_Os07g09710	NS	NS	NS	-0.70433	NS	NS	NS	NS	NS	NS	NS	NS	NS	NS	NS	NS	NS	NS	-0.79366	NS	NS	NS	NS	NS	NS	NS	-0.727344	NS	NS	NS	-0.70765	0.679943	NS	NS	NS	-0.780536	-0.641363	NS	NS	0.63385	NS	NS	NS	NS	NS	NS	NS	NS	NS
LOC_Os07g09800	NS	NS	NS	NS	NS	NS	0.678777	NS	NS	NS	NS	NS	NS	NS	NS	NS	-0.676078	NS	0.606533	NS	NS	NS	NS	NS	NS	NS	0.800488	NS	NS	NS	NS	-0.796596	NS	NS	NS	NS	NS	NS	NS	-0.707552	NS	NS	NS	NS	-0.698266	NS	-0.645933	NS	NS
LOC_Os07g10440	NS	NS	NS	NS	NS	NS	NS	NS	NS	NS	NS	NS	NS	NS	NS	NS	NS	NS	NS	0.696197	NS	NS	NS	NS	NS	NS	NS	NS	NS	NS	NS	NS	NS	NS	NS	NS	NS	NS	NS	NS	NS	NS	NS	NS	NS	NS	NS	NS	NS
LOC_Os07g10810	NS	NS	NS	NS	NS	NS	NS	NS	NS	NS	NS	-0.644911	NS	NS	NS	NS	-0.813895	NS	NS	NS	NS	NS	NS	NS	NS	NS	NS	-0.699207	NS	NS	NS	-0.824935	NS	NS	NS	NS	0.638847	NS	NS	NS	NS	NS	-0.756207	NS	-0.88672	NS	-0.87082	NS	NS
LOC_Os07g10840	NS	NS	NS	NS	NS	NS	NS	NS	NS	NS	NS	NS	NS	NS	NS	NS	NS	NS	NS	0.76279	NS	NS	NS	NS	NS	NS	NS	NS	NS	NS	NS	NS	NS	NS	NS	NS	NS	NS	NS	NS	NS	NS	NS	NS	NS	NS	NS	NS	NS
LOC_Os07g10970	NS	NS	NS	NS	NS	NS	NS	NS	NS	NS	NS	NS	NS	NS	NS	NS	NS	0.643975	NS	NS	NS	NS	NS	NS	NS	NS	0.644493	NS	NS	NS	NS	-0.621496	NS	NS	NS	NS	NS	NS	0.624049	-0.869511	NS	NS	NS	NS	NS	NS	-0.616505	NS	NS
LOC_Os07g11330	NS	NS	-0.774426	NS	NS	NS	NS	NS	0.911834	NS	NS	0.614436	-0.747267	NS	-0.83186	NS	NS	NS	NS	NS	NS	NS	NS	NS	NS	NS	NS	NS	NS	NS	NS	NS	NS	NS	NS	NS	NS	NS	NS	NS	NS	NS	NS	NS	NS	NS	NS	NS	NS
LOC_Os07g12340	NS	NS	0.641755	NS	NS	NS	NS	NS	-0.6454	NS	NS	-0.886771	NS	-0.715285	NS	NS	NS	NS	NS	NS	-0.628018	-0.697917	NS	0.652369	NS	NS	NS	-0.672663	-0.64662	NS	NS	NS	NS	NS	NS	NS	0.606301	NS	NS	NS	NS	NS	-0.774461	NS	-0.71199	NS	NS	NS	-0.719838
LOC_Os07g12770	NS	NS	NS	NS	NS	NS	NS	NS	NS	NS	NS	NS	NS	NS	NS	NS	NS	NS	NS	NS	NS	NS	NS	NS	NS	NS	NS	NS	NS	NS	NS	NS	NS	NS	NS	NS	NS	NS	NS	NS	NS	NS	NS	NS	NS	NS	NS	NS	NS
LOC_Os07g13234	NS	NS	NS	NS	NS	NS	NS	NS	NS	NS	NS	NS	-0.841371	NS	-0.842336	NS	NS	NS	NS	NS	NS	NS	NS	NS	NS	NS	NS	NS	NS	NS	NS	NS	NS	NS	NS	NS	NS	NS	-0.71	NS	NS	NS	NS	NS	NS	NS	NS	NS	NS
LOC_Os07g13810	NS	NS	NS	NS	NS	NS	NS	NS	NS	NS	NS	NS	NS	NS	NS	NS	NS	NS	NS	NS	NS	NS	0.615157	NS	0.620209	NS	NS	NS	NS	NS	NS	NS	NS	NS	NS	NS	NS	NS	NS	NS	NS	NS	NS	NS	NS	NS	NS	NS	NS
LOC_Os07g14370	NS	NS	NS	NS	NS	NS	NS	NS	NS	NS	NS	NS	NS	NS	NS	NS	NS	NS	NS	NS	NS	NS	NS	NS	NS	NS	NS	NS	NS	NS	NS	NS	NS	NS	NS	NS	NS	NS	NS	NS	NS	NS	NS	NS	NS	NS	NS	NS	NS
LOC_Os07g14514	NS	NS	NS	NS	NS	NS	NS	NS	NS	NS	NS	NS	-0.840043	NS	-0.841715	NS	NS	NS	NS	NS	NS	NS	NS	NS	NS	NS	NS	NS	NS	NS	NS	NS	NS	NS	NS	NS	NS	NS	-0.710575	NS	NS	NS	NS	NS	NS	NS	NS	NS	NS
LOC_Os07g14600	NS	NS	NS	NS	NS	NS	NS	NS	NS	NS	NS	NS	NS	NS	NS	NS	NS	NS	NS	0.795171	NS	NS	NS	NS	NS	NS	NS	NS	NS	NS	NS	NS	NS	NS	NS	NS	NS	NS	NS	NS	NS	NS	NS	NS	NS	NS	NS	NS	NS
LOC_Os07g15130	NS	NS	NS	NS	NS	NS	NS	NS	NS	NS	NS	NS	NS	NS	NS	NS	NS	NS	NS	NS	NS	NS	NS	NS	NS	NS	NS	NS	NS	NS	NS	NS	NS	NS	NS	NS	NS	NS	NS	NS	NS	NS	NS	NS	-0.70132	NS	NS	NS	NS
LOC_Os07g15370	NS	NS	0.659627	NS	NS	NS	NS	NS	NS	NS	NS	-0.649416	NS	-0.613799	NS	-0.614614	NS	NS	NS	-0.643941	-0.708502	-0.703937	NS	0.610396	-0.75485	NS	NS	NS	-0.746534	NS	NS	NS	-0.637322	-0.827404	NS	NS	NS	NS	NS	NS	NS	NS	-0.698758	-0.781358	NS	NS	NS	NS	-0.71163
LOC_Os07g15460	NS	NS	NS	NS	NS	NS	NS	NS	NS	NS	NS	0.61605	NS	NS	NS	NS	0.646157	NS	NS	NS	NS	NS	NS	NS	NS	NS	NS	NS	NS	NS	NS	0.763966	NS	NS	NS	NS	NS	NS	-0.609969	NS	NS	NS	0.744566	NS	0.896233	NS	0.732342	NS	NS
LOC_Os07g15930	0.67509	0.768753	0.766439	NS	NS	NS	NS	NS	NS	NS	NS	-0.814355	NS	-0.843577	NS	NS	NS	NS	NS	-0.647402	-0.785371	-0.757025	NS	0.67701	NS	NS	NS	NS	-0.633147	NS	NS	NS	NS	-0.678158	NS	NS	NS	NS	NS	NS	NS	NS	-0.692017	NS	NS	NS	NS	NS	-0.667745
LOC_Os07g15940	0.626795	0.804778	0.943317	NS	NS	NS	NS	NS	-0.736473	NS	NS	-0.883415	NS	-0.792213	NS	NS	NS	NS	NS	-0.642401	-0.783173	NS	NS	0.746188	NS	NS	NS	NS	-0.607231	NS	NS	NS	NS	NS	NS	NS	NS	NS	NS	NS	NS	NS	-0.782887	-0.635944	NS	NS	NS	NS	-0.655949
LOC_Os07g15959	NS	NS	NS	NS	NS	NS	NS	NS	NS	NS	NS	NS	NS	NS	NS	NS	NS	NS	NS	NS	NS	NS	NS	NS	NS	NS	NS	NS	NS	NS	NS	NS	NS	NS	NS	NS	NS	NS	NS	NS	NS	NS	NS	NS	-0.643091	0.612464	NS	NS	NS
LOC_Os07g15970	NS	NS	NS	NS	NS	NS	-0.618706	NS	NS	NS	NS	NS	NS	NS	NS	NS	NS	-0.802779	-0.811699	NS	NS	NS	NS	NS	NS	NS	-0.71482	NS	NS	NS	NS	0.703704	NS	NS	NS	NS	NS	NS	NS	0.766991	NS	NS	NS	NS	NS	NS	0.792738	NS	NS
LOC_Os07g16970	NS	NS	NS	NS	NS	NS	0.70968	NS	NS	NS	0.623014	NS	NS	NS	NS	NS	NS	NS	NS	0.885418	NS	NS	NS	NS	NS	NS	0.682306	NS	NS	NS	NS	NS	NS	NS	NS	NS	NS	NS	NS	NS	NS	NS	NS	NS	NS	0.623195	NS	NS	NS
LOC_Os07g17390	0.647026	0.661692	0.858463	NS	NS	NS	NS	NS	NS	NS	NS	-0.717905	NS	-0.658186	NS	NS	NS	NS	NS	NS	NS	-0.679095	NS	NS	NS	NS	NS	NS	NS	NS	NS	NS	NS	NS	NS	NS	NS	NS	NS	NS	NS	NS	NS	NS	NS	NS	NS	NS	NS
LOC_Os07g18300	NS	NS	NS	NS	NS	NS	NS	NS	NS	NS	NS	NS	NS	NS	NS	NS	NS	NS	NS	NS	NS	NS	NS	NS	NS	NS	NS	NS	NS	NS	NS	NS	NS	NS	NS	NS	NS	NS	NS	NS	NS	NS	NS	NS	NS	NS	NS	NS	NS
LOC_Os07g18930	0.654554	0.806144	0.765086	NS	-0.767737	NS	NS	NS	NS	NS	NS	-0.705251	NS	-0.636629	NS	NS	NS	0.662437	NS	NS	-0.664052	NS	NS	0.638711	NS	NS	NS	NS	NS	NS	NS	NS	NS	NS	NS	NS	NS	NS	0.624338	NS	NS	NS	-0.700538	NS	NS	NS	NS	NS	NS
LOC_Os07g18990	NS	0.696417	0.812412	NS	NS	NS	NS	NS	NS	NS	NS	-0.822562	NS	-0.779507	NS	NS	NS	NS	NS	-0.698386	-0.824839	NS	NS	0.871294	-0.883296	NS	NS	NS	-0.866928	NS	NS	NS	NS	-0.70331	NS	NS	NS	NS	NS	NS	NS	NS	-0.788504	-0.856507	NS	NS	NS	NS	-0.879175
LOC_Os07g19140	NS	NS	NS	NS	NS	NS	NS	NS	NS	NS	NS	NS	NS	NS	NS	NS	NS	NS	NS	NS	NS	NS	NS	NS	NS	-0.614723	NS	NS	NS	NS	NS	NS	NS	NS	NS	NS	NS	NS	NS	NS	NS	NS	NS	NS	NS	NS	NS	NS	NS
LOC_Os07g19550	NS	NS	-0.708235	NS	NS	NS	NS	NS	0.707166	NS	NS	0.723237	NS	0.71993	-0.684097	NS	NS	NS	NS	0.670623	0.693908	0.649314	NS	NS	NS	NS	NS	NS	NS	NS	NS	NS	NS	NS	NS	NS	NS	NS	NS	NS	NS	NS	0.625565	NS	NS	NS	NS	NS	NS
LOC_Os07g22400	0.725857	0.756494	0.759746	-0.908354	NS	NS	-0.877773	-0.604739	NS	NS	NS	NS	NS	-0.681869	NS	NS	NS	NS	-0.669154	-0.762085	-0.623085	NS	NS	NS	NS	NS	-0.811536	NS	NS	NS	NS	NS	-0.739565	-0.692667	NS	NS	NS	NS	NS	NS	NS	NS	NS	NS	NS	NS	NS	NS	NS
LOC_Os07g23150	-0.606353	-0.757244	-0.688359	NS	NS	NS	NS	NS	NS	NS	NS	0.80522	NS	0.933391	NS	NS	NS	NS	NS	0.713593	0.770274	0.701912	NS	NS	NS	NS	NS	NS	NS	NS	NS	NS	NS	NS	NS	NS	NS	NS	NS	NS	NS	NS	NS	NS	NS	NS	NS	NS	NS
LOC_Os07g23480	NS	NS	NS	NS	NS	NS	NS	NS	NS	NS	NS	NS	NS	NS	NS	NS	NS	NS	NS	NS	NS	-0.611742	NS	NS	NS	NS	NS	-0.651628	NS	NS	NS	NS	NS	NS	NS	NS	NS	NS	NS	NS	NS	NS	NS	NS	NS	NS	NS	NS	NS
LOC_Os07g23640	NS	NS	NS	NS	NS	NS	NS	NS	NS	NS	NS	NS	NS	NS	NS	NS	NS	NS	NS	0.777367	NS	NS	NS	NS	NS	NS	NS	NS	NS	NS	NS	NS	NS	NS	NS	NS	NS	NS	NS	NS	NS	NS	NS	NS	NS	NS	NS	NS	NS
LOC_Os07g26100	NS	NS	NS	NS	NS	NS	NS	NS	NS	NS	NS	NS	-0.840043	NS	-0.841715	NS	NS	NS	NS	NS	NS	NS	NS	NS	NS	NS	NS	NS	NS	NS	NS	NS	NS	NS	NS	NS	NS	NS	-0.710575	NS	NS	NS	NS	NS	NS	NS	NS	NS	NS
LOC_Os07g26740	NS	0.616995	0.723739	NS	NS	NS	NS	NS	NS	NS	NS	-0.778456	NS	-0.618632	NS	NS	NS	NS	NS	NS	NS	NS	NS	0.745567	-0.687768	NS	NS	NS	-0.785778	NS	NS	NS	NS	NS	NS	NS	0.620603	NS	NS	NS	NS	0.62185	-0.755438	-0.714654	-0.634736	NS	NS	NS	-0.734371
LOC_Os07g27810	NS	NS	NS	NS	NS	NS	NS	NS	NS	NS	NS	NS	NS	NS	NS	NS	NS	NS	NS	0.812515	NS	NS	NS	NS	NS	NS	NS	NS	NS	NS	NS	NS	NS	NS	NS	NS	NS	NS	NS	NS	NS	NS	NS	NS	NS	NS	NS	NS	NS
LOC_Os07g27970	NS	-0.747192	-0.872153	NS	NS	NS	NS	NS	0.782191	NS	NS	0.770452	NS	0.609397	NS	NS	NS	NS	NS	NS	NS	0.615965	NS	-0.624666	NS	NS	NS	NS	NS	NS	NS	NS	NS	NS	NS	NS	NS	NS	NS	NS	NS	NS	0.652368	NS	NS	NS	NS	NS	NS
LOC_Os07g28000	NS	-0.63086	NS	NS	0.67481	NS	NS	NS	NS	NS	NS	NS	NS	NS	NS	NS	NS	-0.910107	NS	NS	NS	NS	NS	NS	NS	NS	NS	NS	NS	NS	NS	NS	NS	NS	NS	NS	NS	NS	NS	NS	NS	NS	NS	NS	NS	NS	NS	NS	NS
LOC_Os07g28020	NS	NS	NS	NS	0.629111	NS	NS	NS	NS	NS	NS	NS	NS	NS	NS	NS	NS	-0.913971	NS	NS	NS	NS	NS	NS	NS	NS	NS	NS	NS	NS	NS	NS	NS	NS	NS	NS	NS	NS	NS	NS	NS	NS	NS	NS	NS	NS	NS	NS	NS
LOC_Os07g28040	-0.700999	-0.88139	-0.957323	0.62464	NS	NS	NS	NS	0.891701	NS	NS	0.850488	-0.723065	0.811401	-0.831055	NS	NS	NS	NS	0.622539	0.742825	NS	NS	-0.756792	NS	NS	NS	NS	NS	NS	NS	NS	NS	NS	NS	NS	NS	NS	NS	NS	NS	NS	0.664046	NS	NS	NS	NS	NS	NS
LOC_Os07g28160	NS	NS	NS	NS	NS	NS	0.688261	NS	NS	NS	NS	NS	NS	NS	NS	NS	NS	NS	NS	0.800622	NS	NS	NS	NS	NS	NS	0.701827	NS	NS	NS	NS	NS	NS	NS	NS	NS	NS	NS	NS	-0.679706	NS	NS	NS	NS	NS	0.633336	NS	NS	NS
LOC_Os07g28210	NS	0.607674	NS	NS	-0.623917	NS	NS	NS	NS	NS	NS	NS	NS	-0.660148	NS	NS	NS	0.683433	NS	NS	NS	NS	NS	NS	NS	NS	NS	NS	NS	NS	NS	NS	NS	NS	NS	NS	NS	NS	0.614329	NS	NS	NS	NS	NS	NS	NS	NS	NS	NS
LOC_Os07g28850	NS	NS	0.626864	NS	NS	NS	NS	NS	NS	NS	NS	-0.764467	NS	NS	NS	NS	-0.622634	NS	NS	NS	-0.667267	NS	NS	0.862325	-0.859996	NS	NS	NS	-0.843161	NS	NS	NS	NS	NS	NS	NS	0.670846	NS	NS	NS	NS	NS	-0.737008	-0.724277	-0.678681	NS	NS	NS	-0.87411
LOC_Os07g29240	0.603396	NS	0.741013	NS	NS	NS	NS	NS	NS	NS	NS	NS	NS	NS	NS	NS	NS	NS	NS	NS	NS	NS	NS	NS	NS	NS	NS	NS	NS	NS	NS	NS	NS	NS	NS	NS	NS	NS	NS	NS	NS	NS	NS	NS	NS	NS	NS	NS	NS
LOC_Os07g29794	NS	NS	NS	NS	NS	NS	NS	NS	NS	NS	NS	NS	NS	NS	NS	NS	NS	NS	NS	NS	NS	NS	NS	NS	NS	NS	0.610764	NS	NS	NS	NS	-0.780551	NS	NS	NS	NS	NS	NS	0.728288	NS	NS	NS	NS	NS	-0.687064	NS	-0.628788	NS	NS
LOC_Os07g29960	NS	NS	NS	NS	NS	NS	NS	NS	NS	NS	NS	-0.613095	NS	NS	NS	NS	NS	NS	NS	NS	NS	NS	NS	0.660157	NS	NS	NS	NS	NS	NS	NS	NS	NS	NS	NS	NS	NS	NS	NS	NS	NS	NS	NS	NS	NS	NS	NS	NS	NS
LOC_Os07g30240	NS	NS	NS	NS	NS	NS	NS	NS	NS	NS	NS	NS	NS	NS	NS	NS	NS	NS	NS	NS	0.621991	NS	NS	NS	0.675185	NS	NS	NS	NS	NS	NS	NS	NS	NS	NS	NS	NS	NS	NS	NS	NS	NS	NS	NS	NS	NS	NS	NS	NS
LOC_Os07g30590	NS	NS	NS	NS	NS	NS	NS	NS	NS	NS	NS	NS	NS	NS	NS	NS	NS	NS	NS	NS	NS	NS	NS	NS	NS	NS	NS	NS	NS	-0.715931	NS	NS	NS	NS	NS	NS	NS	NS	NS	NS	NS	NS	NS	NS	NS	NS	NS	NS	NS
LOC_Os07g30600	0.724226	NS	NS	NS	NS	NS	NS	NS	NS	NS	NS	NS	NS	NS	NS	NS	NS	NS	NS	NS	NS	NS	NS	NS	NS	NS	NS	NS	NS	NS	NS	NS	NS	NS	NS	NS	NS	NS	NS	NS	NS	NS	NS	NS	NS	NS	NS	NS	NS
LOC_Os07g30610	NS	-0.733891	-0.702269	NS	0.768202	NS	NS	NS	NS	NS	NS	0.865563	NS	0.790339	NS	NS	NS	NS	NS	NS	0.889264	NS	NS	-0.73177	0.683403	NS	NS	NS	0.659753	NS	NS	0.656599	NS	NS	NS	NS	NS	NS	NS	NS	NS	NS	0.882707	NS	0.605942	NS	0.655216	NS	0.797239
LOC_Os07g31130	NS	NS	NS	NS	NS	NS	NS	NS	NS	NS	NS	NS	-0.840043	NS	-0.841715	NS	NS	NS	NS	NS	NS	NS	NS	NS	NS	NS	NS	NS	NS	NS	NS	NS	NS	NS	NS	NS	NS	NS	-0.710575	NS	NS	NS	NS	NS	NS	NS	NS	NS	NS
LOC_Os07g31870	NS	NS	NS	NS	NS	NS	0.647928	NS	NS	NS	NS	NS	NS	NS	NS	NS	-0.695605	NS	NS	NS	NS	NS	-0.661699	NS	NS	NS	0.647672	NS	NS	NS	NS	-0.651864	NS	NS	NS	NS	NS	NS	NS	NS	NS	-0.665281	NS	NS	NS	NS	NS	NS	NS
LOC_Os07g32190	NS	NS	NS	NS	NS	NS	NS	NS	NS	NS	NS	NS	NS	NS	NS	NS	0.777694	NS	NS	NS	NS	NS	NS	NS	NS	NS	NS	NS	NS	NS	NS	0.673092	NS	NS	NS	NS	NS	NS	NS	NS	NS	NS	NS	NS	0.783978	NS	NS	NS	NS
LOC_Os07g32950	NS	NS	NS	NS	NS	NS	0.610089	NS	NS	NS	NS	NS	NS	NS	NS	NS	NS	NS	NS	NS	NS	NS	NS	NS	NS	NS	NS	NS	NS	NS	NS	NS	NS	NS	NS	NS	NS	NS	NS	NS	NS	NS	NS	NS	NS	NS	NS	NS	NS
LOC_Os07g33050	NS	NS	NS	NS	NS	NS	NS	NS	NS	NS	NS	NS	-0.775707	NS	-0.760182	NS	NS	NS	NS	NS	NS	NS	NS	NS	NS	NS	NS	NS	NS	NS	NS	NS	NS	NS	NS	NS	NS	NS	-0.766996	NS	NS	NS	NS	NS	NS	NS	NS	NS	NS
LOC_Os07g33224	NS	NS	NS	NS	NS	NS	NS	NS	NS	NS	NS	NS	NS	NS	NS	NS	NS	NS	NS	NS	NS	NS	0.624361	NS	NS	NS	NS	NS	NS	NS	-0.632439	NS	NS	NS	NS	-0.817497	NS	NS	NS	NS	NS	NS	NS	NS	NS	NS	NS	NS	NS
LOC_Os07g33280	NS	NS	NS	NS	NS	NS	NS	NS	NS	NS	NS	NS	NS	NS	NS	NS	NS	NS	NS	0.771584	NS	NS	NS	NS	NS	NS	NS	NS	NS	NS	NS	NS	NS	NS	NS	NS	NS	NS	NS	NS	NS	NS	NS	NS	NS	NS	NS	NS	NS
LOC_Os07g33350	NS	NS	NS	NS	NS	NS	NS	NS	NS	NS	NS	NS	NS	NS	NS	NS	NS	NS	NS	NS	NS	NS	NS	NS	NS	NS	NS	-0.66028	NS	NS	NS	NS	NS	NS	NS	NS	NS	-0.616582	NS	NS	NS	NS	NS	NS	NS	NS	NS	NS	NS
LOC_Os07g33450	NS	NS	NS	NS	NS	NS	NS	NS	NS	NS	NS	NS	-0.840043	NS	-0.841715	NS	NS	NS	NS	NS	NS	NS	NS	NS	NS	NS	NS	NS	NS	NS	NS	NS	NS	NS	NS	NS	NS	NS	-0.710575	NS	NS	NS	NS	NS	NS	NS	NS	NS	NS
LOC_Os07g33580	NS	0.672816	0.676351	NS	-0.64005	NS	-0.632337	-0.667019	-0.691532	NS	NS	-0.612084	NS	-0.636463	NS	NS	NS	NS	NS	-0.641807	NS	NS	NS	0.75599	NS	NS	NS	NS	NS	NS	NS	NS	NS	NS	NS	NS	NS	NS	NS	NS	NS	NS	NS	NS	NS	NS	NS	NS	NS
LOC_Os07g33690	NS	NS	NS	NS	NS	NS	NS	NS	NS	NS	NS	NS	NS	NS	NS	NS	NS	NS	NS	NS	NS	NS	NS	NS	NS	NS	NS	NS	NS	NS	NS	NS	NS	NS	NS	NS	0.664231	NS	NS	-0.678914	NS	NS	-0.752398	NS	NS	NS	-0.707718	NS	NS
LOC_Os07g33710	0.689445	0.848948	0.795292	-0.712076	NS	NS	-0.662007	-0.641579	NS	NS	NS	-0.743713	NS	-0.922864	NS	NS	NS	NS	NS	-0.841706	-0.874729	NS	NS	0.666321	NS	NS	NS	NS	NS	NS	NS	NS	NS	NS	NS	NS	NS	NS	NS	NS	NS	NS	NS	NS	NS	NS	NS	NS	NS
LOC_Os07g33730	NS	NS	NS	NS	-0.683604	NS	NS	NS	NS	NS	NS	NS	NS	NS	NS	NS	NS	0.646436	NS	NS	NS	NS	NS	NS	NS	NS	NS	NS	NS	NS	NS	NS	NS	NS	NS	NS	NS	NS	NS	NS	NS	NS	NS	NS	NS	NS	NS	NS	NS
LOC_Os07g33790	0.628031	0.604764	0.656922	NS	NS	NS	NS	NS	NS	NS	NS	NS	NS	NS	NS	NS	NS	0.701621	NS	NS	NS	NS	NS	NS	NS	NS	NS	NS	NS	NS	NS	NS	NS	NS	NS	NS	NS	NS	NS	NS	NS	NS	NS	NS	NS	NS	NS	NS	NS
LOC_Os07g33954	NS	0.615463	0.623172	-0.630995	NS	NS	-0.820693	-0.835196	-0.656858	NS	NS	NS	0.655744	-0.764833	0.704423	NS	NS	NS	NS	-0.797267	NS	NS	NS	NS	NS	NS	NS	NS	NS	NS	NS	NS	NS	NS	NS	NS	NS	NS	NS	NS	NS	NS	NS	NS	NS	NS	NS	NS	NS
LOC_Os07g34006	NS	0.620385	0.755645	NS	NS	NS	-0.737051	-0.808161	-0.736715	NS	NS	-0.723017	NS	-0.756874	0.651776	NS	NS	NS	NS	-0.764253	NS	NS	NS	NS	NS	NS	NS	NS	NS	NS	NS	NS	NS	NS	NS	NS	NS	NS	NS	NS	NS	0.641808	NS	NS	NS	NS	NS	NS	NS
LOC_Os07g34260	NS	NS	NS	NS	NS	NS	NS	NS	NS	NS	NS	NS	NS	NS	NS	NS	NS	NS	NS	NS	NS	NS	NS	NS	NS	NS	NS	NS	NS	NS	NS	NS	NS	NS	NS	NS	NS	NS	NS	NS	NS	0.645575	NS	NS	NS	NS	NS	NS	NS
LOC_Os07g34310	0.755	0.80538	0.87767	-0.828318	NS	NS	-0.847672	-0.653391	-0.71563	NS	NS	-0.707988	NS	-0.79491	NS	NS	NS	NS	NS	-0.848882	-0.671182	-0.662282	NS	NS	NS	NS	-0.704551	NS	NS	NS	NS	NS	NS	-0.623448	NS	NS	NS	NS	NS	NS	NS	NS	NS	NS	NS	NS	NS	NS	NS
LOC_Os07g34410	NS	NS	NS	NS	NS	NS	NS	NS	NS	NS	NS	NS	-0.840043	NS	-0.841715	NS	NS	NS	NS	NS	NS	NS	NS	NS	NS	NS	NS	NS	NS	NS	NS	NS	NS	NS	NS	NS	NS	NS	-0.710575	NS	NS	NS	NS	NS	NS	NS	NS	NS	NS
LOC_Os07g34620	-0.629133	-0.868567	-0.819515	NS	NS	NS	NS	NS	NS	NS	NS	0.819352	NS	0.749368	NS	NS	NS	NS	NS	NS	0.855237	NS	NS	-0.796032	0.681673	NS	NS	NS	0.692503	NS	NS	NS	NS	NS	NS	NS	NS	NS	NS	NS	NS	NS	0.764686	NS	NS	NS	NS	NS	0.71506
LOC_Os07g34830	NS	NS	NS	NS	NS	NS	NS	NS	NS	NS	NS	NS	NS	0.636561	NS	NS	NS	NS	NS	0.659027	NS	NS	NS	NS	0.666165	NS	NS	NS	NS	NS	NS	NS	NS	NS	NS	NS	NS	NS	NS	NS	NS	NS	NS	0.627588	NS	NS	NS	NS	NS
LOC_Os07g34850	NS	NS	NS	NS	NS	NS	-0.660203	NS	NS	NS	NS	NS	NS	-0.60823	NS	NS	NS	NS	NS	-0.833065	NS	-0.617205	NS	NS	NS	NS	-0.665147	NS	NS	NS	NS	NS	NS	NS	NS	NS	NS	NS	NS	NS	NS	NS	NS	NS	NS	-0.638918	NS	NS	NS
LOC_Os07g34940	NS	NS	NS	NS	NS	NS	NS	NS	NS	NS	NS	NS	NS	0.681231	NS	NS	NS	NS	NS	NS	NS	NS	NS	NS	NS	NS	NS	NS	NS	NS	NS	NS	NS	NS	NS	NS	NS	NS	NS	NS	NS	-0.613783	NS	NS	NS	NS	NS	NS	NS
LOC_Os07g34980	NS	0.815899	0.930561	NS	NS	NS	NS	NS	-0.660602	NS	NS	-0.871821	NS	-0.840052	NS	NS	NS	NS	NS	-0.718267	-0.776134	NS	NS	0.834128	-0.68547	NS	NS	NS	-0.743478	NS	NS	NS	NS	-0.617355	NS	NS	NS	NS	NS	NS	NS	0.617499	-0.723383	-0.739728	NS	NS	NS	NS	-0.733087
LOC_Os07g35280	NS	NS	NS	NS	NS	NS	NS	NS	-0.609185	NS	NS	NS	NS	NS	NS	NS	NS	NS	NS	NS	NS	NS	NS	NS	NS	NS	NS	NS	NS	NS	NS	NS	NS	NS	NS	NS	NS	NS	NS	NS	NS	NS	NS	NS	NS	NS	NS	NS	NS
LOC_Os07g35300	NS	NS	NS	NS	NS	NS	NS	NS	NS	NS	NS	NS	NS	NS	NS	NS	NS	NS	NS	NS	NS	NS	NS	NS	NS	NS	NS	NS	NS	NS	NS	NS	NS	NS	NS	NS	NS	NS	NS	NS	NS	NS	NS	NS	NS	NS	NS	-0.708957	NS
LOC_Os07g35340	0.640952	0.71082	0.805499	-0.692409	NS	NS	-0.716257	-0.678804	NS	NS	NS	-0.728751	NS	-0.760043	NS	NS	NS	NS	NS	-0.823415	-0.721168	NS	NS	NS	NS	NS	-0.62792	NS	NS	NS	NS	NS	NS	NS	NS	NS	NS	NS	NS	NS	NS	NS	NS	NS	NS	NS	NS	NS	NS
LOC_Os07g35370	0.609553	0.765816	0.878561	-0.670112	NS	NS	-0.69647	NS	-0.779567	NS	NS	-0.750334	NS	-0.67714	NS	NS	NS	NS	NS	-0.746669	-0.785871	NS	NS	0.691486	NS	NS	NS	NS	NS	NS	NS	NS	NS	NS	NS	NS	NS	NS	NS	NS	NS	NS	-0.643463	NS	NS	NS	NS	NS	NS
LOC_Os07g35380	NS	NS	NS	NS	NS	NS	NS	NS	NS	NS	NS	NS	-0.692036	NS	-0.642144	NS	NS	NS	NS	NS	NS	NS	NS	NS	NS	NS	NS	NS	NS	NS	NS	NS	NS	NS	NS	NS	NS	NS	-0.682347	NS	NS	NS	NS	NS	NS	NS	NS	NS	NS
LOC_Os07g35480	NS	NS	NS	NS	NS	NS	NS	NS	NS	NS	NS	NS	NS	NS	NS	NS	NS	NS	NS	0.715561	NS	NS	NS	NS	NS	NS	NS	NS	NS	NS	NS	NS	NS	NS	NS	NS	NS	NS	NS	NS	NS	NS	NS	NS	NS	NS	NS	NS	NS
LOC_Os07g35750	NS	0.616846	0.627192	NS	-0.744345	NS	NS	NS	-0.620807	NS	NS	-0.67418	NS	-0.740389	NS	NS	NS	NS	NS	-0.711948	-0.830731	NS	NS	0.722909	-0.620357	NS	NS	NS	NS	NS	NS	NS	NS	NS	NS	NS	NS	NS	NS	NS	NS	NS	NS	NS	NS	NS	NS	NS	-0.707841
LOC_Os07g35790	NS	NS	NS	NS	-0.679401	NS	NS	NS	NS	-0.614644	NS	-0.685317	NS	-0.622371	NS	NS	NS	NS	NS	-0.685506	-0.802239	NS	NS	0.675356	-0.717228	NS	NS	NS	NS	NS	NS	NS	NS	NS	NS	NS	NS	NS	NS	NS	NS	NS	-0.702221	NS	NS	NS	NS	NS	-0.771784
LOC_Os07g35960	NS	0.729033	0.860258	NS	NS	NS	NS	NS	-0.790754	NS	NS	-0.914449	NS	-0.731344	0.635485	NS	NS	NS	NS	NS	-0.624128	-0.608947	NS	0.729516	NS	NS	NS	NS	NS	NS	NS	NS	NS	NS	NS	NS	0.613956	NS	NS	NS	NS	NS	-0.785165	NS	NS	NS	NS	NS	-0.651376
LOC_Os07g36400	NS	NS	-0.618878	NS	NS	NS	0.736524	NS	0.679681	NS	NS	NS	NS	NS	NS	NS	NS	NS	NS	0.770859	NS	NS	NS	NS	NS	NS	0.674535	NS	NS	NS	NS	NS	NS	NS	NS	NS	NS	NS	NS	NS	NS	NS	NS	NS	NS	NS	NS	NS	NS
LOC_Os07g36544	NS	0.617672	0.773732	NS	-0.681227	NS	NS	NS	-0.678695	NS	NS	-0.699912	NS	-0.624039	NS	NS	NS	NS	NS	-0.610659	-0.786634	NS	NS	NS	NS	NS	NS	NS	NS	NS	NS	NS	NS	NS	NS	NS	NS	NS	NS	NS	NS	NS	-0.727318	NS	NS	NS	NS	NS	NS
LOC_Os07g37310	NS	NS	NS	0.604719	NS	NS	0.768765	NS	NS	NS	NS	NS	NS	0.718483	NS	NS	NS	NS	NS	0.924365	NS	NS	NS	NS	NS	NS	0.768331	NS	NS	NS	NS	NS	NS	NS	NS	NS	NS	NS	NS	-0.653179	NS	NS	NS	NS	NS	NS	NS	NS	NS
LOC_Os07g37320	0.629062	0.739467	0.83422	-0.755867	NS	NS	-0.800816	-0.642924	-0.626461	NS	NS	-0.704132	NS	-0.783266	NS	NS	NS	NS	NS	-0.900921	-0.664716	NS	NS	NS	NS	NS	-0.752782	NS	NS	NS	NS	NS	NS	-0.608922	NS	NS	NS	NS	NS	NS	NS	NS	NS	NS	NS	NS	NS	NS	NS
LOC_Os07g37620	NS	NS	NS	NS	NS	NS	NS	NS	NS	NS	NS	NS	NS	0.735524	NS	NS	NS	NS	NS	0.903213	NS	NS	NS	NS	NS	NS	NS	NS	NS	NS	NS	NS	NS	NS	NS	NS	NS	NS	NS	NS	NS	NS	NS	NS	NS	NS	NS	NS	NS
LOC_Os07g37730	NS	NS	NS	NS	NS	NS	NS	NS	NS	NS	NS	-0.614634	NS	NS	NS	NS	NS	NS	NS	-0.627927	-0.738268	NS	NS	0.666837	-0.736608	NS	NS	NS	NS	NS	NS	NS	NS	NS	NS	NS	0.625112	NS	NS	NS	NS	NS	-0.62451	-0.654862	NS	NS	NS	NS	-0.694213
LOC_Os07g38170	NS	NS	NS	NS	NS	NS	NS	NS	NS	NS	NS	NS	NS	NS	NS	NS	NS	NS	NS	0.616387	NS	NS	NS	NS	NS	NS	NS	NS	NS	NS	NS	NS	NS	NS	NS	NS	NS	NS	NS	NS	NS	NS	NS	NS	NS	NS	NS	NS	NS
LOC_Os07g38250	NS	0.61775	0.763391	NS	NS	NS	NS	NS	NS	NS	NS	-0.782544	NS	-0.668222	NS	NS	NS	NS	NS	NS	-0.60878	-0.700198	NS	NS	NS	NS	NS	NS	-0.747828	NS	NS	NS	NS	NS	NS	NS	NS	NS	NS	NS	NS	NS	-0.743863	-0.674313	NS	NS	NS	NS	-0.608159
LOC_Os07g38290	NS	NS	NS	NS	NS	NS	0.707242	NS	NS	NS	NS	NS	NS	0.604529	NS	NS	NS	NS	NS	0.893975	NS	0.651771	NS	NS	NS	NS	0.610538	NS	NS	NS	NS	NS	NS	NS	NS	NS	NS	NS	NS	NS	NS	NS	NS	NS	NS	0.641222	NS	NS	NS
LOC_Os07g38430	NS	NS	0.615133	NS	NS	NS	NS	NS	NS	NS	NS	NS	NS	NS	NS	NS	NS	NS	NS	NS	NS	NS	NS	NS	NS	NS	NS	NS	NS	NS	NS	NS	NS	NS	NS	NS	NS	NS	NS	NS	NS	NS	NS	NS	NS	NS	NS	NS	NS
LOC_Os07g38490	NS	NS	NS	NS	NS	NS	NS	NS	NS	NS	NS	NS	NS	NS	NS	0.670009	NS	NS	NS	NS	NS	NS	NS	NS	NS	NS	NS	NS	NS	NS	NS	NS	NS	NS	NS	NS	NS	0.68411	NS	NS	NS	NS	NS	NS	NS	NS	NS	NS	NS
LOC_Os07g40040	NS	NS	NS	NS	NS	NS	NS	NS	NS	NS	NS	NS	NS	NS	NS	NS	NS	NS	NS	NS	NS	NS	NS	NS	NS	NS	NS	NS	NS	NS	NS	NS	NS	NS	NS	NS	NS	NS	NS	NS	NS	NS	NS	NS	NS	0.662611	NS	NS	NS
LOC_Os07g40130	NS	NS	NS	NS	NS	NS	NS	NS	NS	NS	NS	NS	NS	NS	NS	NS	NS	NS	NS	0.774604	NS	NS	NS	NS	NS	NS	NS	NS	NS	NS	NS	NS	NS	NS	NS	NS	NS	NS	NS	NS	NS	NS	NS	NS	NS	NS	NS	NS	NS
LOC_Os07g40290	NS	NS	NS	NS	NS	NS	NS	NS	NS	NS	NS	NS	NS	NS	NS	NS	NS	NS	NS	NS	NS	NS	NS	NS	NS	NS	NS	NS	NS	NS	NS	NS	NS	NS	NS	0.614012	NS	NS	NS	NS	NS	NS	NS	NS	NS	0.658892	NS	NS	NS
LOC_Os07g40620	NS	NS	NS	NS	NS	NS	NS	NS	NS	NS	NS	NS	-0.663387	NS	-0.727591	NS	NS	NS	NS	NS	NS	NS	NS	NS	NS	NS	NS	NS	NS	NS	NS	NS	NS	NS	NS	NS	NS	NS	NS	NS	NS	NS	NS	NS	NS	NS	NS	NS	NS
LOC_Os07g40986	NS	0.607048	NS	NS	NS	NS	NS	NS	NS	NS	0.646285	NS	NS	NS	NS	NS	NS	0.79132	NS	NS	NS	NS	NS	NS	NS	NS	NS	NS	NS	NS	NS	NS	NS	NS	NS	NS	NS	NS	NS	NS	NS	NS	NS	NS	NS	NS	NS	NS	NS
LOC_Os07g41310	NS	NS	-0.805076	0.603555	NS	NS	0.76734	NS	0.851507	NS	NS	0.629389	NS	NS	NS	NS	NS	NS	NS	0.752273	NS	NS	NS	-0.624506	NS	NS	0.640406	NS	NS	NS	NS	NS	NS	NS	NS	NS	NS	NS	NS	NS	NS	NS	NS	NS	NS	NS	NS	NS	NS
LOC_Os07g41320	NS	NS	NS	NS	NS	NS	NS	NS	NS	NS	NS	NS	NS	NS	NS	NS	NS	NS	NS	0.733011	NS	NS	NS	NS	NS	NS	NS	NS	NS	NS	NS	NS	NS	NS	NS	NS	NS	NS	NS	NS	NS	NS	NS	NS	NS	NS	NS	NS	NS
LOC_Os07g42000	NS	NS	NS	NS	NS	NS	NS	NS	NS	NS	NS	NS	NS	NS	NS	NS	NS	NS	NS	NS	NS	-0.603751	NS	NS	NS	NS	NS	NS	NS	NS	NS	NS	NS	NS	NS	NS	NS	NS	NS	-0.63133	NS	NS	NS	NS	NS	NS	NS	NS	NS
LOC_Os07g42420	0.647896	0.631351	0.65196	-0.893297	NS	NS	-0.918326	NS	NS	NS	NS	NS	NS	NS	NS	NS	NS	NS	-0.727373	-0.779806	NS	NS	NS	NS	NS	NS	-0.867501	NS	NS	NS	-0.604868	NS	-0.639797	NS	NS	NS	NS	NS	NS	NS	NS	NS	NS	NS	NS	NS	NS	NS	NS
LOC_Os07g42510	NS	0.728305	0.808839	NS	-0.675803	NS	NS	NS	-0.661228	NS	NS	-0.799475	NS	-0.799026	NS	NS	NS	NS	NS	-0.802027	-0.923616	NS	NS	0.758335	-0.695883	NS	NS	NS	NS	NS	NS	NS	NS	-0.630087	NS	NS	NS	NS	NS	NS	NS	NS	-0.737058	-0.668593	NS	NS	NS	NS	-0.741252
LOC_Os07g42590	-0.770912	-0.918275	-0.930024	0.747676	0.618021	NS	0.603781	NS	0.761774	NS	NS	0.731727	NS	0.733595	-0.668654	NS	NS	NS	NS	0.622086	0.833471	NS	NS	-0.755104	NS	-0.691585	NS	NS	NS	NS	NS	NS	0.617227	0.688562	NS	NS	NS	NS	NS	NS	NS	NS	0.63852	NS	NS	NS	NS	NS	NS
LOC_Os07g42626	NS	NS	NS	NS	NS	NS	NS	NS	NS	NS	NS	NS	NS	NS	NS	NS	NS	NS	NS	0.828247	NS	NS	NS	NS	NS	NS	NS	NS	NS	NS	NS	NS	NS	NS	NS	NS	NS	NS	NS	NS	NS	NS	NS	NS	NS	NS	NS	NS	NS
LOC_Os07g42770	0.772041	0.81055	0.879514	-0.873836	NS	NS	-0.811458	-0.625306	-0.738745	NS	NS	-0.62067	NS	-0.646186	NS	NS	NS	NS	NS	-0.664339	NS	NS	NS	NS	NS	NS	-0.684942	NS	NS	NS	NS	NS	NS	NS	NS	NS	NS	NS	NS	NS	NS	NS	NS	NS	NS	NS	NS	NS	NS
LOC_Os07g42910	NS	NS	NS	NS	NS	NS	NS	NS	NS	NS	NS	NS	NS	NS	NS	NS	NS	NS	NS	NS	NS	NS	NS	NS	NS	NS	NS	NS	NS	NS	NS	NS	NS	NS	NS	NS	NS	NS	NS	NS	NS	NS	NS	NS	NS	NS	NS	NS	NS
LOC_Os07g43040	NS	0.635887	0.782511	NS	NS	NS	NS	NS	NS	NS	NS	NS	NS	NS	NS	NS	NS	NS	NS	NS	NS	NS	NS	NS	NS	NS	NS	NS	NS	NS	NS	NS	NS	NS	NS	NS	NS	NS	NS	NS	NS	NS	NS	NS	NS	NS	NS	NS	NS
LOC_Os07g43540	NS	0.636398	0.779657	NS	NS	NS	NS	-0.689435	-0.681287	NS	NS	-0.628616	0.727308	-0.703727	0.773295	NS	NS	NS	NS	NS	NS	NS	NS	0.639896	NS	NS	NS	NS	NS	NS	NS	NS	NS	NS	NS	NS	NS	NS	NS	NS	NS	0.895096	NS	NS	NS	NS	NS	NS	NS
LOC_Os07g43925	NS	-0.682772	-0.845265	NS	NS	NS	0.69775	NS	0.79304	NS	NS	0.811011	NS	0.747967	NS	NS	NS	NS	NS	0.899986	0.747084	NS	NS	-0.748101	NS	NS	NS	NS	NS	NS	NS	NS	NS	0.633162	NS	NS	NS	NS	NS	NS	NS	NS	0.622641	NS	NS	NS	NS	NS	0.643476
LOC_Os07g43940	NS	NS	-0.60741	NS	NS	NS	0.687121	NS	0.729158	NS	NS	NS	NS	NS	NS	NS	NS	NS	NS	0.813634	NS	NS	NS	NS	NS	NS	NS	NS	NS	NS	NS	NS	NS	NS	NS	NS	NS	NS	NS	NS	NS	NS	NS	NS	NS	NS	NS	NS	NS
LOC_Os07g43960	NS	NS	NS	NS	NS	NS	NS	NS	NS	NS	NS	NS	-0.802829	0.60892	-0.818035	NS	NS	NS	NS	NS	NS	NS	NS	NS	NS	NS	NS	NS	NS	NS	NS	NS	NS	NS	NS	NS	NS	NS	-0.613017	NS	NS	NS	NS	NS	NS	NS	NS	NS	NS
LOC_Os07g43990	NS	NS	NS	NS	NS	NS	NS	NS	NS	NS	NS	NS	NS	NS	NS	NS	NS	NS	NS	NS	NS	NS	0.631175	NS	NS	NS	NS	NS	NS	NS	NS	NS	NS	NS	NS	NS	NS	NS	NS	NS	NS	NS	NS	NS	NS	NS	NS	NS	NS
LOC_Os07g44280	0.606071	NS	NS	NS	NS	NS	NS	NS	NS	NS	NS	NS	NS	NS	NS	NS	NS	NS	NS	-0.66556	NS	-0.697669	NS	NS	NS	NS	NS	NS	NS	NS	NS	NS	NS	-0.693439	NS	NS	NS	NS	NS	NS	NS	NS	NS	NS	NS	-0.656247	NS	NS	NS
LOC_Os07g44410	-0.818037	-0.766487	NS	0.685295	NS	NS	NS	NS	NS	NS	NS	NS	NS	0.708663	NS	NS	NS	NS	NS	NS	0.735295	NS	NS	NS	NS	-0.689272	NS	NS	NS	0.624243	NS	NS	NS	NS	NS	NS	NS	NS	NS	NS	NS	NS	NS	NS	NS	NS	NS	NS	NS
LOC_Os07g44670	NS	NS	NS	NS	NS	NS	NS	NS	NS	NS	NS	NS	NS	NS	NS	NS	NS	NS	NS	NS	NS	NS	NS	NS	NS	NS	NS	NS	NS	NS	NS	NS	NS	NS	NS	NS	NS	NS	NS	NS	NS	NS	NS	NS	NS	NS	NS	NS	NS
LOC_Os07g44920	NS	NS	NS	NS	NS	NS	NS	NS	NS	NS	NS	NS	NS	NS	NS	NS	NS	NS	NS	NS	NS	NS	NS	NS	NS	NS	NS	NS	NS	NS	NS	NS	NS	NS	NS	NS	NS	NS	NS	NS	NS	NS	NS	0.700663	NS	NS	NS	NS	NS
LOC_Os07g45060	NS	NS	NS	NS	NS	NS	NS	NS	NS	NS	NS	NS	NS	NS	NS	NS	NS	NS	NS	0.776405	NS	NS	NS	NS	NS	NS	NS	NS	NS	NS	NS	NS	NS	NS	NS	NS	NS	NS	NS	NS	NS	NS	NS	NS	NS	NS	NS	NS	NS
LOC_Os07g45080	NS	NS	NS	NS	-0.605886	NS	NS	NS	NS	NS	-0.650796	NS	NS	NS	NS	NS	NS	NS	NS	NS	-0.815723	NS	NS	0.625978	-0.770066	NS	NS	NS	NS	NS	NS	NS	-0.766672	-0.775838	NS	NS	NS	-0.683194	NS	NS	NS	NS	-0.65856	NS	NS	NS	NS	-0.708346	-0.749102
LOC_Os07g45210	0.614909	0.668477	0.735931	NS	-0.678109	NS	NS	NS	NS	NS	NS	-0.802996	NS	-0.658387	NS	NS	NS	NS	NS	NS	-0.746062	-0.631844	NS	0.607668	NS	NS	NS	NS	-0.60457	NS	NS	NS	NS	NS	NS	NS	NS	NS	NS	NS	NS	NS	-0.873491	NS	NS	NS	-0.630558	NS	-0.67138
LOC_Os07g45410	NS	NS	NS	0.689795	NS	NS	NS	NS	NS	NS	NS	NS	NS	NS	NS	NS	NS	NS	NS	NS	NS	NS	NS	NS	NS	-0.626215	0.672653	NS	NS	NS	NS	NS	NS	NS	NS	NS	NS	NS	NS	NS	NS	NS	NS	NS	NS	NS	NS	NS	NS
LOC_Os07g45530	NS	NS	NS	NS	NS	NS	NS	NS	NS	NS	NS	NS	NS	NS	NS	NS	NS	NS	NS	NS	NS	NS	NS	NS	NS	NS	0.734319	NS	NS	NS	NS	-0.631708	NS	NS	NS	NS	NS	NS	NS	-0.718564	NS	NS	NS	NS	NS	NS	NS	NS	NS
LOC_Os07g45570	NS	NS	0.642775	NS	NS	NS	NS	NS	-0.657932	NS	NS	-0.738752	NS	-0.754268	NS	NS	NS	NS	NS	-0.85469	-0.653125	NS	NS	0.779006	NS	NS	NS	NS	NS	NS	NS	NS	NS	NS	NS	NS	NS	NS	NS	NS	NS	NS	NS	NS	NS	NS	NS	NS	-0.712782
LOC_Os07g45620	NS	NS	NS	NS	NS	NS	0.718159	NS	NS	NS	NS	NS	NS	0.705333	NS	NS	NS	NS	NS	0.907726	NS	NS	NS	NS	NS	NS	0.699429	NS	NS	NS	NS	NS	NS	NS	NS	NS	NS	NS	NS	NS	NS	NS	NS	NS	NS	NS	NS	NS	NS
LOC_Os07g46060	NS	NS	NS	NS	NS	NS	0.735149	NS	NS	NS	NS	NS	NS	NS	NS	NS	NS	NS	NS	0.730522	NS	NS	NS	NS	NS	NS	0.722436	NS	NS	NS	NS	NS	NS	NS	NS	NS	NS	0.607166	NS	-0.696915	NS	NS	NS	NS	NS	0.606947	NS	NS	NS
LOC_Os07g46240	NS	-0.734548	-0.680761	0.725972	NS	NS	0.644245	NS	NS	NS	NS	NS	NS	0.67584	NS	NS	NS	NS	NS	0.813817	0.742878	NS	NS	-0.611152	NS	NS	0.693115	NS	NS	NS	NS	NS	0.680897	0.693683	NS	NS	NS	0.641469	NS	NS	NS	NS	NS	NS	NS	NS	NS	0.612786	NS
LOC_Os07g46420	-0.624554	-0.8174	-0.927129	0.756348	NS	NS	0.763587	0.632406	0.718801	NS	NS	0.741405	NS	0.788066	NS	NS	NS	NS	NS	0.841693	0.76342	NS	NS	-0.744537	NS	NS	0.689544	NS	NS	NS	NS	NS	NS	0.676083	NS	NS	NS	NS	NS	NS	NS	NS	NS	NS	NS	NS	NS	NS	NS
LOC_Os07g46820	NS	NS	NS	NS	NS	NS	0.628285	NS	NS	NS	NS	NS	NS	NS	NS	NS	NS	NS	NS	0.692403	NS	NS	NS	NS	NS	NS	0.645499	NS	NS	NS	NS	NS	NS	NS	NS	NS	NS	NS	NS	NS	NS	NS	NS	NS	NS	NS	NS	NS	NS
LOC_Os07g46852	NS	NS	NS	NS	NS	NS	NS	NS	NS	NS	NS	NS	NS	NS	NS	NS	NS	-0.670844	NS	NS	NS	NS	NS	NS	NS	NS	NS	NS	NS	NS	NS	NS	NS	NS	NS	NS	NS	NS	NS	0.710037	NS	NS	NS	NS	NS	NS	NS	NS	NS
LOC_Os07g46940	NS	NS	NS	NS	NS	NS	NS	NS	NS	NS	NS	0.635242	NS	NS	NS	NS	NS	-0.735743	NS	NS	NS	0.619687	NS	NS	NS	NS	NS	NS	NS	NS	NS	NS	NS	NS	NS	NS	NS	NS	NS	NS	NS	NS	NS	NS	NS	NS	NS	NS	NS
LOC_Os07g47140	NS	NS	NS	NS	NS	NS	0.71323	NS	NS	NS	NS	NS	NS	NS	NS	NS	NS	NS	NS	0.908209	NS	NS	NS	NS	NS	NS	0.635696	NS	NS	NS	NS	NS	NS	NS	NS	NS	NS	NS	NS	NS	NS	NS	NS	NS	NS	0.603242	NS	0.643047	NS
LOC_Os07g47250	NS	NS	-0.728181	NS	NS	NS	NS	NS	0.869877	NS	NS	0.664547	-0.617279	NS	-0.644544	NS	NS	NS	NS	NS	NS	NS	NS	-0.622653	NS	NS	NS	NS	NS	NS	NS	NS	NS	NS	NS	NS	NS	NS	NS	NS	NS	NS	NS	NS	NS	NS	NS	NS	NS
LOC_Os07g47430	NS	0.71399	0.809044	NS	NS	NS	NS	NS	NS	NS	NS	-0.832487	NS	-0.820137	NS	NS	NS	NS	NS	-0.750276	-0.857256	NS	NS	0.923664	-0.886651	NS	NS	NS	-0.814229	NS	NS	NS	NS	-0.662589	NS	NS	NS	NS	NS	NS	NS	NS	-0.76013	-0.801237	NS	NS	NS	NS	-0.912787
LOC_Os07g47590	NS	-0.678528	-0.825982	NS	NS	NS	NS	0.618409	0.866769	NS	NS	0.836024	-0.706198	0.747049	-0.797628	NS	NS	NS	NS	NS	0.666535	NS	NS	-0.67489	NS	NS	NS	NS	NS	NS	NS	NS	NS	NS	NS	NS	NS	NS	NS	NS	-0.608962	-0.624133	0.675283	NS	0.616568	NS	NS	NS	0.609286
LOC_Os07g47720	0.668839	0.762808	0.814579	NS	NS	NS	NS	NS	-0.616519	NS	NS	-0.822969	NS	-0.691783	NS	NS	NS	0.652524	NS	NS	-0.63058	-0.767021	NS	NS	NS	NS	NS	NS	NS	NS	NS	NS	NS	NS	NS	NS	NS	NS	NS	NS	NS	NS	-0.734204	NS	NS	NS	NS	NS	NS
LOC_Os07g47750	NS	NS	NS	NS	-0.760665	NS	NS	NS	NS	NS	NS	NS	NS	NS	NS	NS	NS	NS	NS	NS	-0.681219	NS	NS	NS	NS	NS	NS	NS	NS	NS	NS	NS	NS	NS	NS	NS	NS	NS	NS	NS	NS	NS	-0.66543	NS	NS	NS	NS	NS	NS
LOC_Os07g47820	0.651611	0.767051	0.840102	-0.825968	NS	NS	-0.696518	NS	NS	NS	NS	NS	NS	-0.615977	NS	NS	NS	NS	NS	-0.629906	NS	NS	NS	NS	NS	NS	-0.677344	NS	NS	NS	-0.611602	NS	NS	NS	NS	NS	NS	NS	NS	NS	NS	NS	NS	NS	NS	NS	NS	NS	NS
LOC_Os07g48010	NS	NS	NS	-0.691972	NS	NS	-0.870629	NS	NS	NS	NS	NS	NS	NS	NS	NS	NS	NS	-0.880226	NS	NS	NS	NS	NS	NS	NS	-0.916534	NS	NS	NS	NS	0.795192	NS	NS	NS	NS	NS	NS	NS	0.789622	NS	NS	NS	NS	NS	NS	0.672775	NS	NS
LOC_Os07g48040	0.737536	0.605552	NS	-0.82979	NS	NS	NS	NS	NS	0.665609	NS	NS	NS	NS	NS	NS	NS	NS	-0.63579	NS	NS	NS	0.793033	NS	NS	NS	-0.606423	NS	NS	NS	-0.761609	NS	NS	NS	NS	-0.700506	NS	NS	NS	NS	NS	NS	NS	NS	NS	NS	NS	NS	NS
LOC_Os07g48050	NS	NS	NS	NS	NS	NS	NS	NS	NS	NS	NS	NS	NS	NS	NS	NS	NS	NS	NS	NS	NS	NS	NS	NS	NS	NS	NS	NS	NS	-0.728188	NS	NS	NS	NS	NS	NS	NS	NS	NS	NS	NS	NS	NS	NS	NS	NS	NS	NS	NS
LOC_Os07g48060	NS	NS	NS	NS	NS	NS	NS	NS	NS	NS	NS	NS	NS	NS	NS	NS	NS	NS	NS	NS	NS	NS	NS	NS	NS	NS	NS	NS	NS	NS	NS	NS	-0.950572	-0.858185	NS	-0.640435	NS	-0.701608	NS	NS	NS	NS	NS	NS	NS	-0.727322	NS	-0.731437	NS
LOC_Os07g48170	NS	NS	-0.704163	NS	NS	NS	NS	NS	0.677788	NS	NS	0.652956	-0.648741	0.615987	-0.74953	NS	NS	NS	NS	NS	0.664949	NS	NS	NS	NS	NS	NS	NS	NS	NS	NS	NS	NS	NS	NS	NS	NS	NS	NS	NS	NS	-0.68958	0.658568	0.66353	NS	NS	NS	NS	0.623491
LOC_Os07g48420	NS	0.626632	0.827487	NS	NS	NS	NS	NS	-0.636741	NS	NS	-0.840033	NS	-0.655248	NS	NS	NS	NS	NS	-0.698497	NS	-0.752151	NS	NS	NS	NS	NS	NS	-0.667279	NS	NS	NS	NS	NS	NS	NS	NS	NS	NS	NS	NS	NS	-0.713638	NS	NS	NS	NS	NS	NS
LOC_Os07g48630	NS	-0.655177	-0.846766	0.646012	NS	NS	0.702198	0.692855	0.6161	NS	NS	0.644674	NS	0.763969	-0.625619	NS	NS	NS	NS	0.751474	NS	NS	NS	NS	NS	NS	0.60216	NS	NS	NS	NS	NS	NS	NS	NS	NS	NS	NS	NS	NS	NS	-0.78341	NS	NS	NS	NS	NS	NS	NS
LOC_Os07g48660	NS	NS	0.728919	NS	NS	NS	NS	NS	-0.656147	NS	NS	-0.841104	NS	-0.636752	NS	NS	NS	NS	NS	NS	NS	-0.669963	NS	0.629647	NS	NS	NS	NS	-0.644575	NS	NS	NS	NS	NS	NS	NS	0.704131	NS	NS	NS	NS	NS	-0.818122	NS	NS	NS	NS	NS	-0.682585
LOC_Os07g48680	NS	NS	NS	NS	NS	NS	NS	NS	NS	NS	NS	NS	NS	NS	NS	NS	NS	NS	NS	0.733151	NS	NS	NS	NS	NS	NS	NS	NS	NS	NS	NS	NS	NS	NS	NS	NS	NS	NS	NS	NS	NS	NS	NS	NS	NS	NS	NS	NS	NS
LOC_Os07g48730	NS	0.646848	0.806933	NS	NS	NS	NS	NS	NS	NS	NS	-0.681107	NS	-0.603407	NS	NS	NS	NS	NS	NS	NS	NS	NS	NS	NS	NS	NS	NS	NS	NS	NS	NS	NS	NS	NS	NS	NS	NS	NS	NS	NS	0.728365	NS	-0.613729	NS	NS	NS	NS	NS
LOC_Os07g48770	NS	NS	NS	NS	NS	NS	NS	NS	0.691697	NS	NS	0.695315	NS	NS	NS	NS	NS	NS	NS	0.659379	NS	NS	NS	NS	NS	NS	NS	NS	NS	NS	NS	NS	NS	NS	NS	NS	NS	NS	NS	NS	NS	NS	NS	NS	NS	NS	NS	NS	NS
LOC_Os07g48800	NS	NS	NS	NS	NS	NS	NS	NS	NS	NS	NS	-0.63473	NS	NS	NS	NS	NS	NS	NS	NS	NS	NS	NS	0.68715	-0.609353	NS	NS	NS	-0.765279	NS	NS	NS	NS	NS	NS	NS	NS	NS	NS	NS	NS	NS	NS	NS	NS	NS	NS	NS	NS
LOC_Os07g48870	NS	NS	NS	NS	NS	NS	NS	NS	NS	NS	NS	NS	NS	NS	NS	NS	-0.668408	NS	NS	NS	NS	NS	-0.611253	0.619109	NS	NS	NS	NS	-0.643233	NS	NS	NS	NS	NS	NS	NS	NS	NS	NS	NS	NS	NS	NS	NS	NS	NS	NS	NS	NS
LOC_Os07g49070	NS	NS	NS	NS	NS	NS	NS	NS	NS	NS	NS	NS	NS	NS	NS	NS	NS	NS	NS	NS	NS	NS	NS	NS	NS	NS	NS	NS	NS	NS	NS	NS	NS	NS	NS	NS	NS	NS	NS	NS	NS	NS	NS	NS	NS	NS	NS	NS	NS
LOC_Os07g49080	NS	NS	NS	NS	NS	NS	NS	NS	-0.660601	NS	NS	NS	NS	NS	NS	NS	NS	NS	NS	-0.675485	NS	NS	NS	NS	NS	NS	NS	NS	NS	NS	NS	NS	NS	NS	NS	NS	NS	NS	NS	NS	NS	NS	NS	NS	NS	NS	NS	NS	NS
LOC_Os07g49350	NS	NS	NS	NS	NS	NS	NS	NS	NS	NS	NS	NS	NS	NS	NS	NS	NS	NS	NS	NS	NS	NS	NS	NS	NS	NS	NS	NS	NS	-0.711018	NS	NS	NS	NS	NS	NS	NS	NS	NS	NS	NS	NS	NS	NS	NS	NS	NS	NS	NS
LOC_Os07g49360	NS	NS	NS	NS	NS	NS	NS	NS	NS	NS	NS	NS	NS	NS	NS	NS	NS	NS	NS	NS	NS	NS	NS	NS	NS	-0.751988	NS	NS	NS	0.630016	NS	NS	NS	NS	NS	NS	NS	NS	NS	NS	NS	NS	NS	NS	NS	NS	NS	NS	NS
LOC_Os08g01150	NS	NS	NS	NS	NS	NS	0.634046	NS	NS	NS	NS	NS	NS	0.633116	NS	NS	NS	NS	NS	0.897935	NS	NS	NS	NS	NS	NS	0.6749	NS	NS	NS	NS	NS	NS	NS	NS	NS	NS	NS	NS	-0.602221	NS	NS	NS	NS	NS	0.603128	NS	NS	NS
LOC_Os08g01370	NS	NS	NS	NS	NS	NS	NS	NS	NS	NS	NS	NS	NS	NS	NS	NS	NS	NS	NS	0.753024	NS	NS	NS	NS	NS	NS	NS	NS	NS	NS	NS	NS	NS	NS	NS	NS	NS	NS	NS	NS	NS	NS	NS	NS	NS	NS	NS	NS	NS
LOC_Os08g01430	NS	NS	0.672246	NS	-0.653408	NS	NS	NS	NS	NS	NS	-0.697865	NS	NS	NS	NS	NS	0.648656	NS	NS	NS	NS	NS	NS	NS	NS	NS	NS	NS	NS	NS	NS	NS	NS	NS	NS	NS	NS	NS	NS	NS	NS	-0.703014	NS	NS	NS	NS	NS	NS
LOC_Os08g01490	NS	NS	NS	NS	NS	NS	0.618546	0.615561	NS	NS	NS	NS	NS	0.640394	NS	NS	NS	NS	NS	0.870821	NS	NS	NS	NS	NS	NS	NS	NS	NS	NS	NS	NS	NS	NS	NS	NS	NS	NS	NS	NS	NS	NS	NS	NS	NS	NS	NS	NS	NS
LOC_Os08g01810	0.673105	0.861841	0.71909	NS	-0.86902	NS	NS	NS	NS	NS	NS	-0.74306	NS	-0.77564	NS	NS	NS	NS	NS	NS	-0.893653	NS	NS	0.699391	NS	NS	NS	NS	NS	NS	NS	NS	NS	NS	NS	NS	NS	NS	0.634297	NS	NS	NS	-0.723277	NS	NS	NS	NS	NS	-0.657848
LOC_Os08g01850	-0.651204	-0.787672	-0.863693	0.722319	NS	NS	NS	NS	0.707619	NS	NS	0.610841	NS	NS	NS	NS	NS	NS	NS	NS	NS	NS	NS	-0.618064	NS	NS	NS	NS	NS	NS	NS	NS	0.607625	0.610475	NS	NS	NS	NS	NS	NS	NS	NS	NS	NS	NS	NS	NS	NS	NS
LOC_Os08g01910	NS	NS	NS	NS	NS	NS	0.644744	NS	NS	NS	NS	NS	NS	0.644913	NS	NS	NS	NS	NS	0.886671	NS	NS	NS	NS	NS	NS	NS	NS	NS	NS	NS	NS	NS	NS	NS	NS	NS	NS	NS	NS	NS	NS	NS	NS	NS	NS	NS	NS	NS
LOC_Os08g01950	NS	NS	NS	NS	NS	-0.651436	NS	NS	NS	NS	NS	NS	NS	NS	NS	NS	NS	NS	NS	NS	NS	NS	NS	NS	-0.645694	NS	NS	NS	-0.771181	NS	NS	NS	NS	-0.658895	NS	NS	NS	NS	NS	NS	NS	NS	NS	-0.760709	NS	NS	NS	NS	NS
LOC_Os08g02300	-0.622213	-0.652696	-0.656902	0.719299	NS	NS	0.702705	NS	NS	NS	NS	NS	NS	0.71753	NS	NS	NS	NS	NS	0.834292	0.661408	NS	NS	NS	NS	NS	0.757818	NS	NS	NS	NS	NS	NS	0.677251	NS	NS	NS	NS	NS	NS	NS	NS	NS	NS	NS	NS	NS	NS	NS
LOC_Os08g02360	0.725282	NS	NS	-0.604836	-0.737013	NS	NS	NS	NS	NS	NS	NS	NS	NS	NS	NS	NS	NS	NS	NS	-0.633452	NS	NS	NS	NS	NS	NS	NS	NS	NS	NS	NS	-0.607466	NS	NS	NS	NS	NS	NS	NS	NS	NS	NS	NS	NS	NS	NS	NS	NS
LOC_Os08g02540	NS	-0.747497	-0.861908	0.618341	NS	NS	NS	NS	0.751271	NS	NS	0.743771	NS	0.626569	NS	NS	NS	NS	NS	NS	NS	0.633903	NS	-0.620181	NS	NS	NS	NS	NS	NS	NS	NS	NS	NS	NS	NS	NS	NS	NS	NS	NS	NS	NS	NS	NS	NS	NS	NS	NS
LOC_Os08g02820	NS	NS	NS	-0.649139	NS	NS	-0.835729	NS	NS	NS	NS	NS	NS	NS	NS	NS	NS	NS	-0.679365	-0.693721	NS	NS	NS	NS	NS	NS	-0.74251	NS	NS	NS	NS	NS	-0.672005	NS	NS	NS	NS	NS	NS	0.623606	NS	NS	NS	NS	NS	NS	NS	NS	NS
LOC_Os08g03310	NS	NS	NS	-0.768416	NS	NS	-0.845105	NS	NS	NS	NS	NS	NS	NS	NS	NS	NS	NS	-0.937128	NS	NS	NS	NS	NS	NS	NS	-0.924879	NS	NS	NS	NS	0.739483	NS	NS	NS	-0.734316	NS	NS	NS	0.812654	NS	NS	NS	NS	NS	NS	0.612478	NS	NS
LOC_Os08g03676	0.625906	NS	0.623251	NS	NS	NS	NS	NS	-0.699408	NS	NS	NS	NS	NS	0.626392	NS	NS	NS	NS	NS	NS	NS	NS	NS	NS	NS	NS	NS	NS	NS	NS	NS	NS	NS	NS	NS	NS	NS	NS	NS	NS	NS	NS	NS	NS	NS	NS	NS	NS
LOC_Os08g03840	0.636414	0.650844	0.631405	NS	NS	NS	NS	NS	NS	NS	NS	NS	NS	NS	NS	NS	NS	NS	NS	NS	NS	NS	NS	NS	NS	NS	NS	NS	NS	NS	NS	NS	NS	NS	NS	NS	NS	NS	NS	NS	NS	NS	NS	NS	NS	NS	NS	NS	NS
LOC_Os08g03880	NS	NS	NS	NS	NS	NS	NS	NS	NS	NS	NS	NS	NS	NS	NS	NS	NS	NS	NS	NS	NS	NS	NS	NS	NS	NS	0.734388	NS	NS	NS	NS	NS	NS	NS	NS	NS	NS	NS	NS	-0.684001	NS	-0.696208	NS	NS	NS	NS	NS	NS	NS
LOC_Os08g04310	NS	NS	0.616579	-0.767069	NS	NS	-0.914665	-0.790323	NS	NS	NS	NS	NS	NS	NS	NS	NS	NS	NS	-0.758606	NS	NS	NS	NS	NS	NS	-0.746597	NS	NS	NS	NS	NS	NS	NS	NS	NS	NS	NS	NS	NS	NS	NS	NS	NS	NS	NS	NS	NS	NS
LOC_Os08g04340	NS	NS	0.743841	NS	NS	NS	NS	NS	NS	NS	NS	-0.69355	NS	-0.628348	NS	NS	NS	NS	NS	-0.680269	NS	NS	NS	NS	-0.635618	NS	NS	NS	-0.72343	NS	NS	NS	NS	-0.635532	NS	NS	NS	NS	NS	NS	NS	0.665116	NS	-0.796281	NS	NS	NS	NS	NS
LOC_Os08g04560	NS	NS	NS	NS	NS	NS	0.73267	NS	NS	NS	NS	NS	NS	0.708024	NS	NS	NS	NS	NS	0.967483	NS	NS	NS	NS	NS	NS	0.671175	NS	NS	NS	NS	NS	NS	NS	NS	NS	NS	NS	NS	NS	NS	NS	NS	NS	NS	NS	NS	NS	NS
LOC_Os08g04580	NS	NS	NS	NS	NS	NS	NS	NS	NS	NS	NS	NS	-0.840043	NS	-0.841715	NS	NS	NS	NS	NS	NS	NS	NS	NS	NS	NS	NS	NS	NS	NS	NS	NS	NS	NS	NS	NS	NS	NS	-0.710575	NS	NS	NS	NS	NS	NS	NS	NS	NS	NS
LOC_Os08g04630	NS	NS	NS	NS	NS	NS	NS	NS	NS	NS	NS	NS	NS	NS	NS	NS	NS	NS	NS	NS	NS	NS	NS	NS	NS	NS	NS	NS	NS	NS	NS	NS	NS	NS	NS	NS	NS	NS	NS	NS	NS	NS	NS	NS	NS	NS	NS	NS	NS
LOC_Os08g05620	NS	-0.819054	-0.787831	NS	NS	NS	NS	NS	NS	NS	NS	0.729479	NS	0.919349	NS	NS	NS	NS	NS	0.774111	0.783773	NS	NS	-0.801039	0.674577	NS	NS	NS	NS	NS	NS	NS	NS	0.654495	NS	NS	NS	NS	NS	NS	NS	NS	NS	0.623636	NS	NS	NS	NS	0.68513
LOC_Os08g06380	NS	-0.626999	-0.657935	NS	0.644083	NS	NS	NS	NS	NS	NS	0.758092	NS	0.703521	NS	NS	NS	NS	NS	0.713069	0.684826	0.697632	NS	-0.678667	NS	NS	NS	NS	NS	NS	NS	NS	NS	NS	NS	NS	NS	NS	NS	NS	NS	NS	0.616909	NS	NS	NS	NS	NS	0.621987
LOC_Os08g06550	NS	NS	NS	NS	NS	NS	NS	NS	NS	NS	NS	NS	NS	NS	NS	NS	NS	NS	NS	NS	NS	NS	NS	NS	NS	NS	-0.784045	NS	NS	NS	NS	NS	NS	NS	NS	NS	NS	NS	NS	0.729738	NS	NS	NS	NS	NS	-0.639537	NS	NS	NS
LOC_Os08g07080	NS	NS	NS	NS	0.633854	NS	NS	NS	NS	NS	NS	NS	NS	NS	NS	NS	NS	-0.649097	NS	NS	NS	NS	NS	NS	NS	NS	NS	NS	NS	NS	NS	NS	NS	NS	NS	NS	NS	NS	-0.761306	NS	NS	NS	NS	NS	NS	NS	NS	NS	NS
LOC_Os08g07330	NS	NS	NS	NS	NS	NS	NS	NS	NS	NS	NS	NS	-0.841055	NS	-0.839408	NS	NS	NS	NS	NS	NS	NS	NS	NS	NS	NS	NS	NS	NS	NS	NS	NS	NS	NS	NS	NS	NS	NS	-0.713048	NS	NS	NS	NS	NS	NS	NS	NS	NS	NS
LOC_Os08g07730	NS	NS	NS	NS	NS	NS	NS	NS	NS	NS	NS	NS	NS	NS	NS	NS	NS	NS	NS	NS	NS	NS	NS	NS	NS	-0.67986	NS	-0.650008	NS	NS	NS	NS	NS	NS	NS	NS	NS	NS	NS	NS	NS	NS	NS	NS	NS	NS	NS	NS	NS
LOC_Os08g08120	-0.706086	-0.842344	-0.94099	0.687463	NS	NS	NS	NS	0.741027	NS	NS	0.740618	NS	0.681925	-0.628225	NS	NS	NS	NS	NS	0.673432	NS	NS	-0.660942	NS	NS	NS	NS	NS	NS	NS	NS	NS	NS	NS	NS	NS	NS	NS	NS	NS	NS	0.624751	NS	NS	NS	NS	NS	NS
LOC_Os08g08700	NS	NS	NS	NS	NS	NS	NS	NS	NS	-0.755603	NS	NS	NS	NS	NS	NS	NS	NS	NS	NS	NS	NS	NS	NS	NS	NS	NS	-0.711951	NS	NS	NS	NS	NS	NS	NS	NS	NS	NS	NS	NS	NS	NS	NS	NS	NS	NS	NS	NS	NS
LOC_Os08g08850	-0.626997	-0.79262	-0.904937	0.769457	NS	NS	0.769333	0.664411	0.805831	NS	NS	0.662214	NS	0.669358	-0.66571	NS	NS	NS	NS	0.702761	0.683306	NS	NS	-0.681651	NS	-0.683704	0.675219	NS	NS	NS	NS	NS	NS	NS	NS	NS	NS	NS	NS	NS	NS	NS	NS	NS	NS	NS	NS	NS	NS
LOC_Os08g09000	NS	NS	NS	NS	NS	NS	NS	NS	NS	NS	NS	NS	NS	NS	NS	NS	NS	NS	NS	NS	NS	NS	NS	NS	NS	NS	NS	NS	NS	-0.632609	NS	NS	NS	NS	NS	NS	NS	NS	NS	NS	NS	NS	NS	NS	NS	NS	NS	NS	NS
LOC_Os08g09010	NS	NS	NS	NS	NS	NS	NS	NS	NS	NS	NS	NS	NS	NS	NS	NS	NS	NS	NS	NS	NS	NS	NS	NS	NS	NS	NS	NS	NS	-0.660581	NS	NS	NS	NS	NS	NS	NS	NS	NS	NS	NS	NS	NS	NS	NS	NS	NS	NS	NS
LOC_Os08g09020	NS	NS	0.700803	NS	NS	NS	NS	NS	NS	NS	NS	-0.691588	NS	NS	NS	NS	NS	NS	NS	NS	NS	NS	NS	NS	-0.647949	NS	NS	NS	-0.779544	NS	NS	NS	NS	-0.630443	NS	NS	NS	NS	NS	NS	NS	NS	-0.694323	-0.788429	NS	NS	NS	NS	-0.608859
LOC_Os08g09040	NS	NS	0.701195	NS	NS	NS	NS	NS	NS	NS	NS	-0.694281	NS	-0.630329	NS	NS	NS	NS	NS	NS	-0.619796	NS	NS	0.622591	-0.732695	NS	NS	NS	-0.785149	NS	NS	NS	NS	-0.657154	NS	NS	NS	NS	NS	NS	NS	0.636116	-0.681294	-0.845299	NS	NS	NS	NS	-0.68058
LOC_Os08g09060	NS	NS	0.716314	NS	NS	NS	NS	NS	NS	NS	NS	-0.680562	NS	-0.606886	NS	NS	NS	NS	NS	NS	-0.651251	NS	NS	0.664117	-0.752349	NS	NS	NS	-0.837663	NS	NS	NS	NS	-0.765323	NS	NS	NS	NS	NS	NS	NS	NS	-0.716903	-0.809892	NS	NS	NS	NS	-0.708799
LOC_Os08g09310	NS	NS	NS	NS	NS	NS	0.634784	NS	NS	NS	NS	NS	NS	NS	NS	NS	NS	NS	NS	0.856628	NS	NS	NS	NS	NS	NS	NS	NS	NS	NS	NS	NS	NS	NS	NS	NS	NS	NS	NS	NS	NS	NS	NS	NS	NS	NS	NS	NS	NS
LOC_Os08g09420	NS	NS	0.653653	NS	NS	NS	NS	NS	NS	NS	NS	-0.606052	NS	NS	NS	NS	NS	NS	NS	NS	NS	-0.786019	NS	NS	NS	NS	NS	NS	NS	NS	NS	NS	NS	NS	NS	NS	NS	NS	NS	NS	NS	NS	NS	NS	NS	NS	NS	NS	NS
LOC_Os08g09840	NS	0.727228	0.83198	NS	NS	NS	NS	NS	-0.639547	NS	NS	-0.887615	NS	-0.798721	NS	NS	NS	NS	NS	-0.665968	-0.754511	NS	NS	0.938385	-0.834144	NS	NS	NS	-0.881923	NS	NS	NS	NS	NS	NS	NS	NS	NS	NS	NS	NS	NS	-0.777551	-0.740682	-0.628722	NS	NS	NS	-0.89714
LOC_Os08g09860	NS	NS	NS	NS	NS	NS	NS	NS	NS	NS	NS	NS	-0.847969	NS	-0.801553	NS	NS	NS	NS	NS	NS	NS	NS	NS	NS	NS	NS	NS	NS	NS	NS	NS	NS	NS	NS	NS	NS	NS	-0.681311	NS	NS	NS	NS	NS	NS	NS	NS	NS	NS
LOC_Os08g09880	NS	NS	0.612573	NS	NS	NS	NS	-0.609235	NS	NS	NS	-0.775812	NS	NS	NS	NS	NS	NS	NS	NS	NS	NS	NS	0.657875	NS	NS	NS	NS	NS	NS	NS	NS	NS	NS	NS	NS	NS	NS	NS	NS	NS	NS	NS	NS	NS	NS	NS	NS	NS
LOC_Os08g09900	NS	NS	NS	NS	NS	NS	NS	NS	NS	NS	NS	NS	0.766584	NS	0.644352	NS	NS	NS	NS	NS	NS	NS	NS	NS	NS	NS	NS	NS	NS	NS	NS	NS	NS	NS	NS	NS	NS	NS	NS	NS	NS	NS	NS	NS	NS	NS	NS	NS	NS
LOC_Os08g10010	NS	NS	NS	NS	NS	NS	NS	NS	NS	NS	NS	NS	NS	NS	NS	NS	NS	NS	NS	NS	NS	NS	NS	NS	NS	NS	NS	NS	NS	NS	NS	NS	NS	0.622786	NS	NS	NS	NS	NS	NS	NS	NS	NS	NS	NS	NS	NS	NS	NS
LOC_Os08g10070	NS	0.616666	0.760463	-0.720774	NS	NS	-0.798235	-0.626426	NS	NS	NS	NS	NS	-0.710448	NS	NS	NS	NS	NS	-0.844634	NS	NS	NS	NS	NS	NS	-0.794573	NS	NS	NS	NS	NS	NS	-0.651056	NS	NS	NS	NS	NS	NS	NS	0.75235	NS	NS	NS	NS	NS	NS	NS
LOC_Os08g10250	NS	NS	NS	NS	NS	NS	NS	NS	NS	NS	NS	NS	-0.819242	NS	-0.825886	NS	NS	NS	NS	NS	NS	NS	NS	NS	NS	NS	NS	NS	NS	NS	NS	NS	NS	NS	NS	NS	NS	NS	-0.672881	NS	NS	NS	NS	NS	NS	NS	NS	NS	NS
LOC_Os08g10310	0.673895	0.678728	0.852365	NS	NS	NS	NS	NS	-0.602706	NS	NS	-0.74143	NS	-0.74244	NS	NS	NS	NS	NS	-0.806904	-0.703809	-0.7691	NS	NS	NS	NS	NS	NS	NS	NS	NS	NS	NS	-0.757619	NS	NS	NS	NS	NS	NS	NS	NS	-0.605588	-0.657278	NS	NS	NS	NS	NS
LOC_Os08g10330	0.677928	0.739764	0.832238	NS	-0.615187	NS	NS	NS	-0.66676	NS	NS	-0.829667	NS	-0.814213	NS	NS	NS	NS	NS	-0.757283	-0.886391	NS	NS	0.634965	NS	NS	NS	NS	NS	NS	NS	NS	NS	NS	NS	NS	NS	NS	NS	NS	NS	NS	-0.748985	-0.626244	NS	NS	NS	NS	-0.621153
LOC_Os08g10500	NS	NS	NS	NS	NS	NS	NS	NS	NS	NS	NS	NS	NS	NS	NS	NS	NS	NS	NS	0.73325	NS	NS	NS	NS	NS	NS	NS	NS	NS	NS	NS	NS	NS	NS	NS	NS	NS	NS	NS	NS	NS	NS	NS	NS	NS	NS	NS	NS	NS
LOC_Os08g10510	NS	0.716188	0.745479	NS	-0.714437	NS	NS	NS	NS	NS	NS	-0.819506	NS	-0.752681	NS	NS	NS	NS	NS	-0.713023	-0.885014	NS	NS	0.90102	-0.814525	NS	NS	NS	-0.730064	NS	NS	NS	NS	NS	NS	NS	NS	NS	NS	NS	NS	NS	-0.779295	-0.634263	NS	NS	NS	NS	-0.883143
LOC_Os08g10780	NS	NS	NS	NS	NS	NS	NS	NS	NS	NS	NS	NS	-0.840043	NS	-0.841715	NS	NS	NS	NS	NS	NS	NS	NS	NS	NS	NS	NS	NS	NS	NS	NS	NS	NS	NS	NS	NS	NS	NS	-0.710575	NS	NS	NS	NS	NS	NS	NS	NS	NS	NS
LOC_Os08g12880	NS	NS	NS	NS	NS	NS	NS	NS	NS	NS	NS	NS	NS	NS	NS	NS	NS	NS	NS	NS	NS	NS	NS	NS	NS	NS	NS	NS	NS	NS	-0.652579	NS	NS	NS	NS	NS	NS	NS	NS	NS	-0.692582	NS	NS	NS	0.603099	NS	NS	NS	NS
LOC_Os08g13014	NS	NS	NS	NS	NS	NS	NS	NS	NS	NS	NS	NS	-0.840043	NS	-0.841715	NS	NS	NS	NS	NS	NS	NS	NS	NS	NS	NS	NS	NS	NS	NS	NS	NS	NS	NS	NS	NS	NS	NS	-0.710575	NS	NS	NS	NS	NS	NS	NS	NS	NS	NS
LOC_Os08g13070	NS	NS	NS	NS	NS	NS	NS	NS	NS	NS	NS	NS	-0.887632	0.646277	-0.922932	NS	NS	NS	NS	NS	NS	NS	NS	NS	NS	NS	NS	NS	NS	NS	NS	NS	NS	NS	NS	NS	NS	NS	NS	NS	NS	-0.626223	NS	NS	NS	NS	NS	NS	NS
LOC_Os08g13930	-0.672509	-0.801443	-0.860319	NS	NS	NS	0.665472	0.638829	0.854902	NS	NS	0.802425	-0.742413	0.857579	-0.857127	NS	NS	NS	NS	0.741847	0.744351	NS	NS	-0.674396	NS	NS	NS	NS	NS	NS	NS	NS	NS	NS	NS	NS	NS	NS	NS	NS	NS	NS	NS	NS	NS	NS	NS	NS	NS
LOC_Os08g14190	NS	NS	NS	NS	NS	NS	NS	NS	NS	NS	NS	NS	NS	NS	NS	NS	NS	NS	NS	0.622238	NS	NS	NS	NS	NS	NS	NS	NS	NS	NS	NS	NS	NS	NS	NS	NS	NS	NS	NS	NS	NS	NS	NS	NS	NS	NS	NS	NS	NS
LOC_Os08g14310	NS	NS	NS	NS	NS	NS	NS	NS	NS	NS	NS	NS	-0.6662	NS	NS	NS	NS	NS	NS	NS	NS	NS	NS	NS	NS	NS	NS	NS	NS	NS	NS	NS	NS	NS	NS	NS	NS	NS	NS	NS	NS	NS	NS	NS	NS	NS	NS	NS	NS
LOC_Os08g15030	NS	0.668164	0.81633	NS	NS	NS	NS	-0.6159	NS	NS	NS	-0.704614	NS	-0.705017	NS	NS	NS	NS	NS	NS	NS	NS	NS	NS	NS	NS	NS	NS	NS	NS	NS	NS	NS	NS	NS	NS	NS	NS	NS	NS	NS	0.651475	NS	NS	NS	NS	NS	NS	NS
LOC_Os08g15308	NS	NS	NS	NS	NS	NS	NS	NS	NS	NS	-0.637042	NS	NS	NS	NS	-0.744945	NS	NS	NS	-0.688335	-0.765465	NS	NS	0.624718	-0.711624	NS	NS	NS	-0.657516	NS	NS	NS	-0.748212	-0.856754	NS	NS	NS	-0.771297	NS	NS	NS	NS	-0.610854	NS	NS	NS	NS	-0.729507	-0.647686
LOC_Os08g15322	NS	NS	NS	NS	0.64883	NS	NS	NS	NS	NS	NS	NS	NS	NS	NS	NS	NS	NS	NS	NS	NS	NS	NS	NS	NS	NS	NS	NS	NS	NS	NS	NS	NS	NS	NS	NS	NS	NS	-0.713957	NS	NS	NS	NS	NS	NS	NS	NS	NS	NS
LOC_Os08g15530	NS	NS	NS	NS	NS	NS	NS	NS	NS	NS	NS	NS	NS	NS	NS	NS	-0.70134	NS	NS	NS	NS	NS	NS	NS	NS	NS	NS	NS	NS	NS	NS	-0.777665	NS	NS	NS	NS	NS	NS	0.609826	NS	NS	NS	NS	NS	-0.871371	NS	NS	NS	NS
LOC_Os08g15710	NS	NS	NS	NS	-0.810151	NS	NS	NS	NS	NS	NS	NS	NS	NS	NS	NS	NS	NS	NS	NS	-0.766736	NS	NS	NS	-0.669232	NS	NS	NS	NS	NS	NS	NS	NS	NS	NS	NS	NS	NS	NS	NS	NS	NS	-0.657363	NS	NS	NS	NS	NS	-0.709747
LOC_Os08g16050	NS	0.68369	0.798826	NS	NS	NS	NS	-0.771545	-0.654619	NS	NS	-0.824951	NS	-0.791927	NS	NS	NS	NS	NS	-0.670364	NS	NS	NS	NS	NS	NS	NS	NS	NS	NS	NS	NS	NS	NS	NS	NS	NS	NS	NS	NS	NS	0.64912	NS	NS	NS	NS	NS	NS	NS
LOC_Os08g16580	0.640044	0.625742	0.76979	NS	NS	NS	NS	NS	NS	NS	NS	-0.650754	NS	-0.611566	NS	NS	NS	NS	NS	-0.805039	-0.719805	-0.670946	NS	NS	NS	NS	NS	NS	NS	NS	NS	NS	-0.748816	-0.833444	NS	NS	NS	-0.681062	NS	NS	NS	NS	NS	-0.602901	NS	-0.608825	NS	-0.76481	NS
LOC_Os08g16830	-0.635323	-0.746243	-0.781534	NS	0.641788	NS	NS	NS	0.750637	NS	NS	0.767974	NS	NS	-0.630732	NS	NS	NS	NS	NS	0.618165	NS	NS	NS	NS	NS	NS	NS	NS	NS	NS	NS	NS	NS	NS	NS	-0.615038	NS	NS	NS	NS	NS	0.745482	NS	NS	NS	NS	NS	NS
LOC_Os08g17320	NS	NS	NS	NS	NS	NS	NS	NS	-0.716832	NS	NS	NS	NS	NS	NS	NS	NS	NS	NS	NS	NS	NS	NS	NS	NS	NS	NS	NS	NS	NS	NS	NS	NS	NS	NS	NS	NS	NS	NS	NS	0.623093	NS	NS	NS	NS	NS	NS	NS	NS
LOC_Os08g17784	NS	NS	NS	NS	NS	NS	NS	NS	NS	NS	NS	0.665746	NS	NS	NS	NS	NS	NS	NS	0.648305	NS	NS	NS	-0.662149	NS	NS	NS	0.636915	0.602959	NS	NS	NS	NS	NS	NS	NS	NS	NS	NS	NS	NS	NS	NS	NS	NS	NS	NS	NS	0.664901
LOC_Os08g19420	NS	NS	NS	NS	NS	NS	NS	NS	NS	NS	NS	NS	NS	NS	NS	NS	NS	NS	NS	0.859862	NS	NS	NS	NS	NS	NS	NS	NS	NS	NS	NS	NS	NS	NS	NS	NS	NS	NS	NS	NS	NS	NS	NS	NS	NS	NS	NS	NS	NS
LOC_Os08g20020	NS	-0.72869	-0.917018	0.631684	NS	NS	0.725954	0.649916	0.878476	NS	NS	0.768782	-0.630679	0.716377	-0.69601	NS	NS	NS	NS	0.758844	NS	NS	NS	-0.723694	NS	NS	NS	NS	NS	NS	NS	NS	NS	NS	NS	NS	NS	NS	NS	NS	NS	NS	NS	NS	NS	NS	NS	NS	NS
LOC_Os08g20410	-0.665577	-0.778328	-0.826408	NS	0.641393	NS	NS	NS	0.854871	NS	NS	0.805725	NS	NS	-0.639589	NS	NS	NS	NS	NS	0.648817	NS	NS	-0.61401	NS	NS	NS	NS	NS	NS	NS	NS	NS	NS	NS	NS	NS	NS	NS	NS	NS	NS	0.754018	NS	NS	NS	NS	NS	NS
LOC_Os08g20420	-0.608771	-0.803591	-0.765654	NS	0.607814	NS	NS	NS	0.707659	NS	NS	0.803236	NS	NS	NS	NS	NS	NS	NS	NS	0.681389	NS	NS	-0.628864	NS	NS	NS	NS	NS	NS	NS	NS	NS	NS	NS	NS	NS	NS	NS	NS	NS	NS	0.764427	NS	NS	NS	0.660297	NS	NS
LOC_Os08g20486	NS	NS	NS	NS	NS	NS	NS	NS	NS	NS	NS	NS	NS	NS	NS	NS	NS	NS	NS	NS	NS	NS	NS	NS	NS	NS	NS	NS	NS	NS	NS	NS	NS	NS	NS	NS	NS	NS	NS	NS	NS	NS	NS	NS	NS	0.792477	NS	NS	NS
LOC_Os08g20500	NS	NS	NS	NS	NS	NS	NS	NS	NS	NS	NS	NS	-0.802766	NS	-0.776029	NS	NS	NS	NS	NS	NS	NS	NS	NS	NS	NS	NS	NS	NS	NS	NS	NS	NS	NS	NS	NS	NS	NS	-0.652542	NS	NS	NS	NS	NS	NS	NS	NS	NS	NS
LOC_Os08g20670	NS	NS	NS	NS	NS	NS	NS	NS	NS	NS	NS	NS	-0.840043	NS	-0.841715	NS	NS	NS	NS	NS	NS	NS	NS	NS	NS	NS	NS	NS	NS	NS	NS	NS	NS	NS	NS	NS	NS	NS	-0.710575	NS	NS	NS	NS	NS	NS	NS	NS	NS	NS
LOC_Os08g20680	NS	NS	NS	NS	NS	NS	NS	NS	NS	NS	NS	NS	-0.840043	NS	-0.841715	NS	NS	NS	NS	NS	NS	NS	NS	NS	NS	NS	NS	NS	NS	NS	NS	NS	NS	NS	NS	NS	NS	NS	-0.710575	NS	NS	NS	NS	NS	NS	NS	NS	NS	NS
LOC_Os08g23290	NS	NS	NS	NS	NS	NS	NS	NS	NS	NS	NS	-0.61057	NS	-0.634882	NS	NS	NS	NS	NS	NS	NS	NS	-0.653991	0.715213	NS	NS	NS	NS	-0.665799	NS	NS	NS	NS	NS	NS	NS	NS	NS	NS	NS	NS	NS	NS	NS	NS	NS	NS	NS	-0.674643
LOC_Os08g23654	NS	NS	NS	NS	NS	NS	NS	NS	NS	NS	NS	NS	NS	NS	NS	NS	NS	NS	NS	NS	NS	-0.718287	NS	NS	NS	NS	NS	-0.72018	NS	NS	NS	NS	NS	NS	NS	NS	NS	NS	NS	NS	NS	NS	NS	NS	NS	NS	NS	NS	NS
LOC_Os08g23730	NS	NS	0.712431	NS	NS	NS	NS	NS	NS	NS	NS	NS	NS	NS	NS	NS	NS	NS	NS	NS	NS	NS	NS	NS	NS	NS	NS	NS	NS	NS	NS	NS	NS	NS	NS	NS	NS	NS	NS	NS	NS	0.68543	NS	NS	NS	NS	NS	NS	NS
LOC_Os08g24850	NS	NS	NS	NS	NS	NS	NS	NS	NS	NS	NS	NS	NS	NS	NS	NS	NS	NS	NS	NS	NS	NS	NS	NS	NS	NS	NS	NS	NS	NS	NS	NS	NS	NS	NS	NS	NS	NS	NS	NS	0.735462	NS	NS	NS	NS	0.692489	NS	NS	NS
LOC_Os08g25440	NS	NS	NS	NS	NS	NS	NS	NS	NS	NS	NS	NS	-0.834574	NS	-0.781788	NS	NS	NS	NS	NS	NS	NS	NS	NS	NS	NS	NS	NS	NS	NS	NS	NS	NS	NS	NS	NS	NS	NS	-0.685371	NS	-0.602736	NS	NS	NS	NS	NS	NS	NS	NS
LOC_Os08g25624	0.686194	0.767388	0.853522	-0.684679	NS	NS	NS	-0.695693	NS	NS	NS	-0.670821	NS	-0.696834	NS	NS	NS	NS	NS	NS	NS	NS	NS	NS	NS	NS	NS	NS	NS	NS	NS	NS	NS	NS	NS	NS	NS	NS	NS	NS	NS	NS	NS	NS	NS	NS	NS	NS	NS
LOC_Os08g26820	NS	0.692126	0.863047	NS	NS	NS	NS	NS	NS	NS	NS	-0.724659	NS	-0.735938	NS	NS	NS	NS	NS	-0.76767	-0.741057	NS	NS	0.762195	-0.732605	NS	NS	NS	-0.730583	NS	NS	NS	NS	-0.799868	NS	NS	NS	-0.650909	NS	NS	NS	0.602307	-0.63265	-0.822656	NS	NS	NS	NS	-0.69426
LOC_Os08g26850	NS	NS	NS	NS	NS	NS	NS	NS	NS	NS	-0.655508	NS	NS	NS	NS	-0.66351	NS	-0.761511	NS	NS	NS	NS	NS	NS	NS	NS	-0.603309	NS	NS	NS	NS	NS	NS	NS	NS	NS	NS	-0.648196	NS	NS	NS	NS	NS	NS	NS	NS	NS	NS	NS
LOC_Os08g26880	NS	0.725537	0.72118	NS	-0.823092	NS	NS	NS	-0.681661	NS	NS	-0.760461	NS	-0.725544	NS	NS	NS	NS	NS	-0.627982	-0.872755	NS	NS	0.824539	-0.685842	NS	NS	NS	NS	NS	NS	NS	-0.638335	-0.623441	NS	NS	NS	NS	NS	NS	NS	NS	-0.73564	NS	NS	NS	NS	NS	-0.813046
LOC_Os08g27170	NS	0.76395	0.76964	NS	NS	NS	NS	NS	NS	NS	NS	-0.86303	NS	-0.785099	NS	NS	NS	NS	NS	NS	-0.864362	NS	NS	0.88706	-0.845474	NS	NS	NS	-0.816709	NS	NS	NS	NS	NS	NS	NS	NS	NS	NS	NS	NS	NS	-0.828726	-0.738284	-0.62403	NS	NS	NS	-0.881009
LOC_Os08g27630	NS	NS	NS	NS	NS	NS	NS	NS	NS	NS	NS	NS	NS	NS	NS	NS	-0.628874	NS	NS	NS	NS	NS	NS	NS	NS	NS	NS	NS	NS	NS	NS	-0.629814	NS	NS	NS	NS	NS	NS	NS	NS	NS	NS	NS	NS	-0.671329	NS	NS	NS	NS
LOC_Os08g28010	NS	NS	NS	NS	NS	NS	NS	NS	NS	NS	NS	NS	-0.797253	0.610391	-0.836018	NS	NS	NS	NS	NS	NS	NS	NS	NS	NS	NS	NS	NS	NS	NS	NS	NS	NS	NS	NS	NS	NS	NS	-0.663162	NS	NS	NS	NS	NS	NS	NS	NS	NS	NS
LOC_Os08g28670	NS	NS	NS	NS	NS	NS	NS	NS	NS	NS	NS	NS	-0.607434	NS	NS	NS	NS	NS	NS	NS	NS	NS	NS	NS	NS	NS	NS	NS	NS	NS	NS	NS	NS	NS	NS	NS	NS	NS	NS	NS	NS	NS	NS	NS	NS	NS	NS	NS	NS
LOC_Os08g28710	NS	NS	NS	NS	NS	NS	NS	NS	NS	NS	NS	NS	NS	NS	NS	NS	NS	-0.783989	NS	NS	NS	NS	NS	NS	NS	NS	NS	NS	NS	NS	NS	NS	NS	NS	NS	NS	NS	NS	NS	NS	NS	NS	NS	NS	NS	NS	NS	NS	NS
LOC_Os08g28720	NS	NS	NS	0.70378	NS	NS	NS	NS	NS	NS	NS	NS	NS	NS	NS	NS	NS	NS	NS	NS	NS	NS	NS	NS	NS	NS	0.678586	NS	NS	NS	NS	NS	NS	NS	NS	NS	NS	NS	NS	NS	NS	NS	NS	NS	NS	NS	NS	NS	NS
LOC_Os08g28790	NS	NS	NS	NS	NS	NS	NS	NS	NS	NS	NS	NS	NS	NS	NS	NS	NS	NS	NS	0.83647	NS	NS	NS	NS	NS	NS	NS	NS	NS	NS	NS	NS	NS	NS	NS	NS	NS	NS	NS	NS	NS	NS	NS	NS	NS	NS	NS	NS	NS
LOC_Os08g28960	NS	NS	NS	NS	NS	NS	0.641465	NS	NS	NS	NS	NS	NS	NS	NS	NS	NS	NS	0.63766	NS	NS	NS	NS	NS	NS	NS	0.654369	NS	NS	NS	0.669866	-0.629908	NS	NS	NS	NS	NS	NS	NS	NS	NS	NS	NS	NS	NS	0.612568	NS	NS	NS
LOC_Os08g29020	NS	NS	NS	NS	NS	NS	NS	NS	NS	NS	NS	NS	-0.850397	NS	-0.820813	NS	NS	NS	NS	NS	NS	NS	NS	NS	NS	NS	NS	NS	NS	NS	NS	NS	NS	NS	NS	NS	NS	NS	-0.695947	NS	NS	NS	NS	NS	NS	NS	NS	NS	NS
LOC_Os08g29150	-0.61435	-0.731311	-0.751322	0.681447	0.614927	NS	NS	NS	NS	NS	NS	NS	NS	NS	NS	NS	NS	NS	NS	NS	NS	NS	NS	NS	NS	NS	NS	NS	NS	NS	NS	NS	NS	NS	NS	NS	NS	NS	NS	NS	NS	NS	NS	NS	NS	NS	NS	NS	NS
LOC_Os08g29600	NS	NS	-0.635158	NS	NS	NS	0.697698	NS	0.788619	NS	NS	0.610855	NS	NS	NS	NS	NS	NS	NS	0.80103	NS	NS	NS	NS	NS	NS	NS	NS	NS	NS	NS	NS	NS	NS	NS	NS	NS	NS	NS	NS	NS	NS	NS	NS	NS	NS	NS	NS	NS
LOC_Os08g29760	NS	NS	NS	NS	NS	NS	0.675618	0.79565	NS	NS	NS	NS	NS	NS	NS	NS	NS	NS	NS	0.603242	NS	NS	NS	NS	NS	NS	0.611161	NS	NS	NS	NS	NS	NS	NS	NS	NS	NS	NS	NS	-0.744465	NS	NS	NS	NS	NS	NS	NS	NS	NS
LOC_Os08g29920	-0.727587	-0.851277	-0.820685	0.648998	NS	NS	NS	NS	0.75176	NS	NS	0.794335	NS	0.668078	NS	NS	NS	NS	NS	0.646781	0.835459	NS	NS	-0.664571	NS	NS	NS	NS	NS	NS	NS	NS	NS	NS	NS	NS	NS	NS	NS	NS	NS	NS	0.711024	NS	NS	NS	NS	NS	NS
LOC_Os08g30014	NS	NS	NS	NS	NS	NS	NS	NS	NS	NS	NS	NS	NS	NS	NS	NS	NS	NS	NS	NS	NS	NS	NS	NS	NS	NS	NS	NS	NS	NS	NS	NS	NS	NS	NS	NS	NS	NS	0.687398	NS	NS	NS	NS	NS	NS	NS	NS	NS	NS
LOC_Os08g30080	NS	NS	NS	NS	NS	NS	NS	NS	NS	NS	NS	0.658715	NS	NS	NS	NS	NS	NS	NS	0.800893	NS	NS	NS	-0.66968	0.617508	NS	NS	0.678833	0.63099	NS	NS	NS	NS	NS	NS	NS	NS	NS	NS	NS	NS	NS	NS	NS	NS	NS	NS	NS	0.651549
LOC_Os08g30110	NS	NS	NS	NS	NS	NS	NS	NS	NS	NS	NS	NS	NS	NS	NS	NS	NS	NS	NS	NS	NS	NS	NS	NS	NS	NS	NS	NS	NS	NS	NS	NS	NS	NS	NS	NS	NS	NS	NS	NS	NS	NS	NS	NS	NS	NS	NS	NS	NS
LOC_Os08g30210	NS	-0.766232	-0.869818	0.632396	NS	NS	0.652816	NS	0.824867	NS	NS	0.718817	NS	0.667029	NS	NS	NS	NS	NS	0.742981	0.702991	NS	NS	-0.767162	NS	NS	NS	NS	NS	NS	NS	NS	0.744201	0.763502	NS	NS	NS	0.627416	NS	NS	NS	NS	NS	NS	NS	NS	NS	0.605132	NS
LOC_Os08g31200	NS	NS	-0.777664	0.633824	NS	NS	0.804329	NS	0.695201	NS	NS	NS	NS	0.668144	-0.60825	NS	NS	NS	NS	0.857417	NS	NS	NS	-0.637446	NS	NS	0.729666	NS	NS	NS	NS	NS	0.60757	0.701528	NS	NS	NS	0.635209	NS	NS	NS	NS	NS	NS	NS	NS	NS	NS	NS
LOC_Os08g31580	NS	NS	NS	NS	NS	NS	NS	NS	NS	NS	NS	NS	NS	NS	NS	NS	NS	NS	NS	0.761515	NS	NS	NS	NS	NS	NS	NS	NS	NS	NS	NS	NS	NS	NS	NS	NS	NS	NS	NS	NS	NS	NS	NS	NS	NS	NS	NS	NS	NS
LOC_Os08g31670	NS	NS	NS	NS	NS	NS	NS	NS	NS	NS	NS	NS	-0.829837	NS	-0.836994	NS	NS	NS	NS	NS	NS	NS	NS	NS	NS	NS	NS	NS	NS	NS	NS	NS	NS	NS	NS	NS	NS	NS	-0.726103	NS	NS	NS	NS	NS	NS	NS	NS	NS	NS
LOC_Os08g31760	NS	NS	NS	NS	NS	NS	NS	NS	NS	0.632024	NS	NS	NS	NS	NS	NS	NS	NS	NS	NS	NS	NS	NS	NS	NS	NS	NS	NS	NS	NS	NS	NS	NS	NS	NS	NS	NS	NS	NS	NS	NS	NS	NS	NS	NS	NS	NS	NS	NS
LOC_Os08g31850	NS	NS	0.622743	NS	NS	NS	NS	NS	NS	NS	NS	-0.642815	NS	NS	NS	NS	NS	NS	NS	NS	NS	NS	NS	0.610531	NS	NS	NS	NS	-0.65357	NS	NS	NS	NS	NS	NS	NS	NS	NS	NS	NS	NS	NS	NS	NS	NS	NS	NS	NS	NS
LOC_Os08g31860	NS	NS	NS	NS	NS	NS	NS	NS	NS	NS	NS	NS	NS	NS	NS	NS	NS	NS	NS	NS	NS	NS	NS	NS	NS	NS	NS	NS	NS	NS	NS	NS	NS	NS	NS	NS	NS	NS	NS	NS	0.624344	NS	NS	NS	NS	0.6111	NS	NS	NS
LOC_Os08g31980	NS	NS	NS	-0.782797	NS	NS	-0.720823	NS	NS	NS	NS	NS	NS	NS	NS	NS	NS	NS	-0.832778	NS	NS	NS	0.65078	NS	NS	NS	-0.800543	NS	NS	NS	-0.646856	0.62641	-0.682602	NS	NS	-0.817027	NS	NS	NS	0.67296	NS	NS	NS	NS	NS	NS	NS	NS	NS
LOC_Os08g32310	NS	NS	NS	NS	NS	NS	0.671417	NS	NS	NS	0.615683	NS	NS	NS	NS	NS	NS	NS	NS	0.702849	NS	NS	NS	NS	NS	NS	0.71368	NS	NS	NS	NS	NS	NS	NS	NS	NS	NS	0.628066	NS	-0.727896	NS	NS	NS	NS	NS	NS	NS	NS	NS
LOC_Os08g32970	0.744663	NS	0.607872	NS	NS	NS	NS	NS	NS	NS	NS	NS	NS	-0.61391	NS	NS	NS	NS	NS	NS	NS	-0.607124	NS	NS	NS	NS	NS	NS	NS	NS	NS	NS	NS	NS	NS	NS	NS	NS	NS	NS	NS	0.602865	NS	NS	NS	NS	NS	NS	NS
LOC_Os08g32980	NS	NS	NS	NS	NS	NS	0.637499	NS	NS	NS	NS	NS	NS	NS	NS	NS	NS	NS	NS	0.862229	NS	NS	NS	NS	NS	NS	NS	NS	NS	NS	NS	NS	NS	NS	NS	NS	NS	NS	NS	NS	NS	NS	NS	NS	NS	NS	NS	NS	NS
LOC_Os08g33910	NS	0.735256	0.670154	-0.760903	-0.624894	NS	-0.754418	-0.64642	-0.610638	NS	NS	NS	NS	NS	NS	NS	NS	NS	NS	-0.62295	NS	NS	NS	0.633939	NS	0.615648	-0.64889	NS	NS	NS	NS	NS	NS	NS	NS	NS	NS	NS	NS	NS	NS	NS	NS	NS	NS	NS	NS	NS	NS
LOC_Os08g34240	NS	NS	NS	NS	NS	NS	NS	NS	NS	NS	NS	NS	NS	0.677123	NS	NS	NS	NS	NS	0.883235	NS	NS	NS	-0.613962	NS	NS	NS	NS	NS	NS	NS	NS	NS	NS	NS	NS	NS	NS	NS	NS	NS	NS	NS	NS	NS	NS	NS	NS	NS
LOC_Os08g34280	NS	NS	NS	NS	NS	NS	NS	NS	NS	NS	0.613857	NS	NS	NS	NS	0.694458	NS	NS	NS	0.80869	0.60844	NS	NS	NS	NS	NS	NS	NS	NS	NS	NS	NS	NS	NS	NS	NS	NS	0.672146	NS	NS	NS	NS	NS	NS	NS	NS	NS	NS	NS
LOC_Os08g34300	NS	NS	NS	NS	-0.674843	NS	NS	NS	NS	NS	NS	NS	NS	NS	NS	NS	NS	NS	NS	NS	NS	NS	NS	NS	NS	NS	0.679745	NS	NS	NS	NS	-0.704854	NS	NS	NS	NS	NS	NS	0.740999	-0.717781	NS	NS	NS	NS	NS	NS	NS	NS	NS
LOC_Os08g34390	NS	NS	NS	NS	NS	NS	NS	NS	NS	NS	NS	NS	NS	NS	NS	NS	NS	NS	NS	0.776674	NS	NS	NS	NS	NS	NS	NS	NS	NS	NS	NS	NS	NS	NS	NS	NS	NS	NS	NS	NS	NS	NS	NS	NS	NS	NS	NS	NS	NS
LOC_Os08g35160	NS	NS	0.604949	NS	NS	NS	-0.774027	-0.69866	-0.608326	NS	NS	NS	NS	-0.644127	NS	NS	NS	NS	NS	-0.86036	NS	NS	NS	NS	NS	NS	-0.608942	NS	NS	NS	NS	NS	NS	NS	NS	NS	NS	NS	NS	NS	NS	NS	NS	NS	NS	NS	NS	NS	NS
LOC_Os08g35330	NS	NS	NS	NS	NS	NS	NS	NS	NS	NS	NS	NS	NS	NS	NS	NS	NS	NS	NS	NS	NS	-0.752384	NS	NS	NS	NS	NS	NS	NS	NS	NS	NS	NS	-0.622231	NS	NS	NS	NS	NS	NS	NS	NS	NS	NS	NS	-0.684252	NS	NS	NS
LOC_Os08g35420	-0.626126	-0.613203	NS	NS	NS	NS	NS	NS	NS	NS	NS	NS	NS	NS	NS	NS	NS	NS	NS	NS	NS	NS	NS	NS	NS	NS	NS	NS	NS	NS	NS	NS	NS	NS	NS	NS	NS	NS	-0.680846	NS	NS	NS	NS	NS	NS	NS	NS	NS	NS
LOC_Os08g35490	NS	NS	NS	NS	NS	NS	NS	NS	NS	NS	NS	NS	NS	NS	NS	NS	NS	NS	NS	NS	NS	NS	NS	0.643363	-0.741686	NS	NS	NS	-0.794956	NS	NS	NS	NS	NS	NS	NS	NS	NS	NS	NS	NS	NS	-0.695147	-0.789069	NS	NS	NS	NS	-0.760541
LOC_Os08g35600	NS	0.625265	0.699795	NS	NS	NS	NS	NS	NS	NS	NS	-0.702121	NS	-0.69677	NS	NS	NS	NS	NS	NS	NS	NS	NS	NS	NS	NS	NS	NS	NS	NS	NS	NS	NS	NS	NS	NS	NS	NS	NS	NS	NS	0.713401	NS	NS	NS	NS	NS	NS	NS
LOC_Os08g36020	NS	NS	NS	NS	NS	NS	NS	NS	NS	0.616401	0.703994	NS	NS	NS	NS	0.689126	NS	NS	NS	NS	NS	NS	NS	NS	NS	NS	NS	NS	NS	NS	NS	NS	NS	0.608939	NS	NS	NS	NS	NS	NS	NS	NS	NS	NS	NS	0.671336	NS	NS	NS
LOC_Os08g36440	NS	NS	NS	NS	NS	NS	NS	NS	NS	NS	NS	NS	NS	NS	NS	NS	NS	NS	NS	0.711927	NS	NS	NS	NS	NS	NS	NS	NS	NS	-0.617367	NS	NS	NS	NS	NS	NS	NS	NS	0.606489	NS	NS	NS	NS	NS	NS	NS	NS	NS	NS
LOC_Os08g36490	NS	NS	NS	NS	NS	NS	NS	NS	NS	NS	0.642494	NS	NS	NS	NS	0.656963	NS	NS	NS	0.799022	NS	NS	NS	NS	NS	NS	NS	NS	NS	NS	NS	NS	NS	NS	NS	NS	NS	NS	NS	NS	NS	NS	NS	NS	NS	NS	NS	NS	NS
LOC_Os08g36500	-0.720577	-0.698536	NS	0.702723	NS	NS	NS	NS	NS	NS	NS	NS	NS	NS	NS	NS	NS	NS	NS	NS	NS	NS	NS	NS	NS	-0.668931	NS	NS	NS	NS	NS	NS	NS	NS	NS	NS	NS	NS	NS	NS	NS	NS	NS	NS	NS	NS	NS	NS	NS
LOC_Os08g36680	NS	NS	NS	NS	-0.668745	NS	NS	NS	NS	-0.63375	NS	NS	NS	NS	NS	NS	-0.686746	NS	NS	NS	-0.753046	NS	NS	NS	-0.735235	NS	NS	NS	NS	NS	NS	-0.78306	NS	NS	NS	NS	NS	NS	NS	NS	NS	NS	-0.720983	NS	-0.649181	NS	NS	NS	-0.749818
LOC_Os08g36890	NS	NS	NS	NS	NS	NS	NS	NS	NS	NS	NS	NS	NS	NS	NS	NS	NS	NS	NS	NS	NS	NS	NS	NS	NS	NS	NS	NS	NS	NS	NS	NS	NS	NS	NS	NS	NS	NS	0.602485	NS	NS	NS	-0.62906	NS	NS	NS	NS	NS	NS
LOC_Os08g36910	NS	NS	NS	NS	-0.72312	NS	NS	NS	NS	NS	NS	NS	NS	NS	NS	NS	NS	NS	NS	NS	-0.673523	NS	NS	NS	NS	NS	NS	NS	NS	NS	NS	NS	-0.699118	NS	NS	NS	NS	NS	NS	NS	NS	NS	NS	NS	NS	NS	NS	NS	NS
LOC_Os08g36920	NS	NS	NS	-0.713667	NS	NS	NS	NS	NS	NS	NS	NS	NS	NS	NS	NS	NS	NS	-0.874903	NS	NS	NS	0.689344	NS	NS	NS	-0.657248	NS	NS	NS	-0.72084	NS	NS	NS	NS	-0.930206	NS	NS	NS	NS	NS	NS	NS	NS	NS	NS	NS	NS	NS
LOC_Os08g37030	NS	-0.634019	-0.656639	NS	0.708131	NS	NS	NS	NS	NS	NS	0.682042	NS	0.713194	NS	NS	NS	NS	NS	0.712857	0.784872	0.622041	NS	-0.759123	0.686499	NS	NS	NS	0.624754	NS	NS	NS	0.700833	0.690204	NS	NS	NS	NS	NS	NS	NS	NS	0.626615	NS	NS	NS	NS	NS	0.748067
LOC_Os08g37040	NS	-0.674203	-0.717752	NS	NS	NS	0.704797	NS	NS	NS	NS	0.71693	NS	0.778236	NS	NS	NS	NS	NS	0.945629	0.734071	NS	NS	-0.723514	0.609323	NS	0.666089	NS	NS	NS	NS	NS	NS	NS	NS	NS	NS	NS	NS	NS	NS	NS	NS	NS	NS	NS	NS	NS	NS
LOC_Os08g37130	NS	NS	-0.702757	NS	NS	NS	NS	NS	0.756679	NS	NS	0.643703	NS	NS	NS	NS	NS	NS	NS	0.738993	NS	0.690079	NS	-0.658882	NS	NS	NS	NS	NS	NS	NS	NS	0.652307	0.742642	NS	NS	NS	0.614396	NS	NS	NS	NS	NS	NS	NS	NS	NS	0.606077	0.624262
LOC_Os08g37432	NS	NS	NS	NS	NS	NS	NS	NS	NS	NS	NS	NS	NS	NS	NS	NS	NS	NS	NS	NS	NS	NS	NS	NS	NS	NS	NS	-0.700565	NS	NS	NS	NS	NS	NS	NS	NS	NS	NS	NS	NS	NS	NS	NS	NS	NS	NS	NS	NS	NS
LOC_Os08g37456	NS	NS	0.666708	NS	NS	NS	NS	NS	NS	NS	NS	NS	NS	NS	NS	NS	NS	NS	NS	NS	NS	NS	NS	NS	NS	NS	NS	NS	NS	NS	NS	NS	NS	NS	NS	NS	NS	NS	NS	NS	NS	NS	-0.650387	NS	NS	NS	NS	NS	NS
LOC_Os08g37670	NS	NS	0.704255	NS	NS	NS	-0.700359	-0.605799	-0.718888	NS	NS	-0.700292	NS	-0.649391	NS	NS	NS	NS	NS	-0.851864	NS	NS	NS	0.615835	NS	NS	NS	NS	NS	NS	NS	NS	NS	NS	NS	NS	NS	NS	NS	NS	NS	NS	NS	NS	NS	NS	NS	NS	NS
LOC_Os08g37760	-0.744206	-0.625355	NS	0.772512	NS	NS	NS	NS	NS	NS	NS	NS	NS	NS	NS	NS	NS	NS	NS	NS	NS	NS	NS	NS	NS	NS	NS	NS	NS	0.66999	NS	NS	NS	NS	NS	NS	NS	NS	NS	NS	NS	NS	NS	NS	NS	NS	NS	NS	NS
LOC_Os08g37930	NS	-0.613721	-0.720513	NS	NS	NS	0.62608	NS	0.877233	NS	NS	NS	NS	NS	-0.71549	NS	NS	NS	NS	0.661477	0.630657	NS	NS	-0.694561	NS	NS	NS	NS	NS	NS	NS	NS	NS	0.607779	NS	NS	NS	0.654062	NS	NS	NS	NS	NS	NS	NS	NS	NS	NS	NS
LOC_Os08g38190	NS	NS	NS	NS	NS	NS	NS	NS	NS	NS	NS	NS	NS	NS	NS	NS	NS	NS	NS	NS	NS	NS	NS	NS	NS	NS	NS	NS	NS	NS	NS	-0.671926	NS	NS	NS	NS	NS	NS	0.727471	NS	NS	NS	-0.602439	NS	-0.666473	NS	NS	NS	NS
LOC_Os08g38710	0.637817	0.746449	0.844791	-0.69559	NS	NS	-0.610745	NS	NS	NS	NS	-0.685039	NS	-0.729093	NS	NS	NS	NS	NS	-0.701716	-0.704114	NS	NS	NS	NS	NS	NS	NS	NS	NS	NS	NS	NS	NS	NS	NS	NS	NS	NS	NS	NS	NS	NS	-0.630892	NS	NS	NS	NS	NS
LOC_Os08g38850	0.721767	0.790659	0.841166	-0.805631	NS	NS	-0.862879	-0.697481	-0.744442	NS	NS	-0.676205	NS	-0.782713	0.634348	NS	NS	NS	NS	-0.831256	-0.711267	NS	NS	NS	NS	NS	-0.673206	NS	NS	NS	NS	NS	-0.611204	NS	NS	NS	NS	NS	NS	NS	NS	NS	NS	NS	NS	NS	NS	NS	NS
LOC_Os08g38990	0.728185	0.731835	0.720166	-0.866221	NS	NS	-0.795872	NS	-0.659586	NS	NS	NS	NS	NS	NS	NS	NS	NS	-0.71139	NS	NS	NS	NS	NS	NS	NS	-0.686878	NS	NS	NS	-0.61559	NS	-0.711868	-0.603157	NS	-0.698334	NS	NS	NS	NS	NS	NS	NS	NS	NS	NS	NS	NS	NS
LOC_Os08g39640	NS	NS	NS	NS	NS	NS	NS	NS	NS	NS	NS	NS	-0.838763	NS	-0.840592	NS	NS	NS	NS	NS	NS	NS	NS	NS	NS	NS	NS	NS	NS	NS	NS	NS	NS	NS	NS	NS	NS	NS	-0.71549	NS	NS	NS	NS	NS	NS	NS	NS	NS	NS
LOC_Os08g39810	NS	0.733627	0.768469	NS	NS	NS	NS	-0.6674	NS	NS	NS	-0.860295	NS	-0.84714	NS	NS	NS	NS	NS	-0.620804	-0.803285	NS	NS	0.64368	NS	NS	NS	NS	NS	NS	NS	NS	NS	NS	NS	NS	NS	NS	NS	NS	NS	NS	-0.719338	NS	NS	NS	NS	NS	-0.617698
LOC_Os08g39820	0.630509	0.806764	0.841862	NS	NS	NS	NS	NS	NS	NS	NS	-0.847687	NS	-0.801217	NS	NS	NS	NS	NS	NS	-0.791156	NS	NS	0.665939	NS	NS	NS	NS	NS	NS	NS	NS	NS	NS	NS	NS	NS	NS	NS	NS	NS	NS	-0.749651	-0.630703	NS	NS	NS	NS	NS
LOC_Os08g39830	NS	NS	NS	NS	NS	NS	NS	NS	NS	NS	NS	NS	NS	NS	NS	NS	NS	NS	NS	NS	NS	NS	NS	NS	NS	NS	NS	NS	NS	NS	NS	NS	NS	NS	NS	NS	NS	NS	NS	0.762359	NS	NS	NS	NS	NS	NS	NS	NS	NS
LOC_Os08g39840	NS	0.789025	0.839725	-0.74388	NS	NS	-0.657566	-0.606079	NS	NS	NS	-0.672525	NS	-0.709157	NS	NS	NS	NS	NS	-0.699883	NS	NS	NS	0.671445	NS	NS	-0.665971	NS	NS	NS	NS	NS	NS	NS	NS	NS	NS	NS	NS	NS	NS	NS	NS	NS	NS	NS	NS	NS	NS
LOC_Os08g39850	NS	0.767601	0.868107	NS	NS	NS	NS	NS	-0.757352	NS	NS	-0.938266	NS	-0.85134	NS	NS	NS	NS	NS	-0.772291	-0.821666	NS	NS	0.923996	-0.767626	NS	NS	NS	-0.79572	NS	NS	NS	NS	-0.605991	NS	NS	NS	NS	NS	NS	NS	NS	-0.793021	-0.638017	-0.658769	NS	NS	NS	-0.874834
LOC_Os08g40060	NS	NS	NS	NS	NS	NS	NS	NS	NS	NS	NS	NS	NS	NS	NS	NS	NS	NS	NS	0.70261	NS	NS	NS	NS	NS	NS	NS	NS	NS	NS	NS	NS	NS	NS	NS	NS	NS	NS	NS	NS	NS	NS	NS	NS	NS	NS	NS	NS	NS
LOC_Os08g40680	NS	NS	NS	NS	NS	NS	NS	NS	NS	NS	NS	NS	NS	0.635827	NS	NS	NS	NS	NS	0.762153	NS	NS	NS	NS	NS	NS	NS	NS	NS	NS	NS	NS	NS	NS	NS	NS	NS	NS	NS	NS	NS	NS	NS	NS	NS	NS	NS	NS	NS
LOC_Os08g40990	NS	NS	NS	NS	NS	NS	-0.678402	NS	NS	NS	-0.6965	NS	NS	NS	NS	-0.653111	NS	-0.757302	NS	NS	NS	NS	NS	NS	NS	NS	-0.730617	NS	NS	NS	NS	NS	NS	NS	NS	NS	NS	NS	NS	0.730689	NS	NS	NS	NS	NS	NS	0.616285	NS	NS
LOC_Os08g41070	NS	NS	NS	NS	NS	NS	NS	NS	NS	NS	NS	NS	NS	NS	NS	NS	NS	NS	NS	NS	NS	NS	NS	NS	NS	NS	NS	NS	NS	NS	NS	NS	NS	NS	NS	NS	NS	NS	NS	NS	NS	NS	NS	NS	NS	NS	NS	NS	NS
LOC_Os08g41290	NS	NS	NS	NS	NS	NS	NS	NS	NS	NS	NS	NS	NS	NS	NS	NS	NS	NS	NS	0.771187	NS	NS	NS	NS	NS	NS	NS	NS	NS	NS	NS	NS	NS	NS	NS	NS	NS	NS	NS	NS	NS	NS	NS	NS	NS	NS	NS	NS	NS
LOC_Os08g41620	0.63734	0.627965	0.754657	-0.664806	NS	NS	-0.746501	-0.707926	-0.640375	NS	NS	-0.642663	NS	-0.729017	0.609652	NS	NS	NS	NS	-0.732573	NS	-0.670111	NS	NS	NS	NS	NS	NS	NS	NS	NS	NS	NS	NS	NS	NS	NS	NS	NS	NS	NS	0.640034	NS	NS	NS	NS	NS	NS	NS
LOC_Os08g41630	NS	0.748506	0.689343	NS	NS	NS	NS	NS	-0.710396	NS	NS	-0.794825	NS	NS	0.61533	NS	NS	NS	NS	NS	-0.642248	NS	NS	0.609905	NS	NS	NS	NS	NS	-0.614966	NS	NS	NS	NS	NS	NS	NS	NS	NS	NS	NS	NS	-0.743183	NS	-0.827539	NS	-0.610205	NS	NS
LOC_Os08g41720	NS	NS	NS	NS	NS	NS	NS	NS	NS	NS	NS	NS	NS	NS	NS	NS	-0.693276	NS	NS	NS	NS	NS	NS	NS	NS	NS	NS	-0.621553	-0.619111	NS	NS	-0.736441	NS	NS	NS	NS	NS	NS	NS	-0.644938	NS	NS	-0.648107	NS	-0.691333	NS	-0.743043	NS	NS
LOC_Os08g41800	NS	NS	0.625779	-0.657194	NS	NS	-0.82196	NS	NS	NS	NS	NS	NS	NS	NS	NS	NS	NS	NS	-0.878087	NS	NS	NS	NS	NS	NS	-0.79364	NS	NS	NS	NS	NS	-0.682061	-0.683322	NS	NS	NS	-0.644357	NS	NS	NS	NS	NS	NS	NS	-0.701264	NS	-0.756901	NS
LOC_Os08g41880	NS	0.612877	0.696349	-0.632714	NS	NS	-0.785399	-0.907487	-0.682175	NS	NS	-0.633037	NS	-0.655834	NS	NS	NS	NS	NS	-0.729936	NS	NS	NS	NS	NS	NS	-0.621166	NS	NS	NS	NS	NS	NS	NS	NS	NS	NS	NS	NS	NS	NS	NS	NS	NS	NS	NS	NS	NS	NS
LOC_Os08g41960	NS	-0.705353	-0.757685	NS	0.725812	NS	NS	NS	NS	NS	NS	0.828635	NS	0.81334	NS	NS	NS	-0.658534	NS	NS	0.642594	0.645443	NS	-0.703587	NS	NS	NS	NS	NS	NS	NS	NS	NS	NS	NS	NS	NS	NS	NS	NS	NS	NS	0.64746	NS	NS	NS	NS	NS	0.629086
LOC_Os08g42320	NS	NS	NS	NS	-0.604086	NS	NS	NS	NS	NS	NS	NS	NS	NS	NS	NS	NS	NS	NS	NS	NS	NS	NS	NS	NS	NS	NS	NS	NS	-0.65619	NS	-0.643543	NS	NS	NS	NS	NS	NS	0.726075	NS	NS	NS	-0.620764	NS	NS	NS	-0.643189	NS	NS
LOC_Os08g42440	NS	0.640818	0.765424	NS	NS	NS	NS	NS	-0.670382	NS	NS	-0.670574	NS	NS	NS	NS	NS	0.603105	NS	NS	NS	NS	NS	NS	NS	NS	NS	NS	NS	NS	NS	NS	NS	NS	NS	NS	NS	NS	NS	NS	NS	NS	-0.64185	NS	NS	NS	NS	NS	NS
LOC_Os08g42960	NS	NS	NS	NS	NS	NS	NS	NS	NS	NS	NS	0.635435	NS	0.612768	NS	NS	NS	NS	NS	0.864348	NS	NS	NS	NS	NS	NS	NS	NS	NS	NS	NS	NS	NS	NS	NS	NS	NS	NS	NS	NS	NS	NS	NS	NS	NS	NS	NS	NS	NS
LOC_Os08g43110	NS	NS	NS	NS	NS	NS	NS	NS	-0.627293	NS	NS	NS	NS	NS	NS	NS	NS	NS	NS	NS	NS	NS	NS	NS	NS	NS	NS	NS	NS	NS	NS	NS	-0.714326	NS	NS	NS	NS	-0.622791	NS	NS	NS	NS	NS	NS	NS	NS	NS	-0.70637	NS
LOC_Os08g43160	NS	NS	NS	NS	NS	NS	NS	NS	NS	NS	NS	NS	NS	NS	NS	0.670245	NS	NS	NS	0.768816	NS	NS	NS	-0.697676	0.809117	NS	NS	NS	0.732986	NS	NS	NS	NS	0.643674	NS	NS	NS	0.702743	NS	NS	NS	NS	NS	0.723108	NS	NS	NS	NS	0.704279
LOC_Os08g43270	NS	NS	NS	NS	NS	NS	NS	NS	NS	NS	NS	NS	NS	NS	NS	NS	NS	NS	NS	0.694444	NS	NS	NS	NS	NS	NS	NS	NS	NS	NS	NS	NS	NS	NS	NS	NS	NS	NS	NS	NS	NS	NS	NS	NS	NS	NS	NS	NS	NS
LOC_Os08g43310	NS	NS	NS	0.673653	NS	NS	NS	NS	NS	NS	NS	NS	NS	NS	NS	NS	NS	NS	NS	NS	NS	NS	-0.612166	NS	NS	-0.637581	0.617567	NS	NS	NS	0.643123	NS	NS	NS	NS	NS	NS	NS	NS	NS	NS	NS	NS	NS	NS	NS	NS	NS	NS
LOC_Os08g44300	-0.667702	-0.899181	-0.888343	0.648146	NS	NS	NS	NS	0.658343	NS	NS	0.883023	NS	0.928487	NS	NS	NS	NS	NS	0.847171	0.904183	NS	NS	-0.806899	0.634301	NS	NS	NS	0.603991	NS	NS	NS	NS	0.636021	NS	NS	NS	NS	NS	NS	NS	NS	0.676937	NS	NS	NS	NS	NS	0.69405
LOC_Os08g44590	NS	NS	NS	NS	NS	NS	NS	NS	NS	NS	0.68696	NS	NS	NS	NS	0.736912	NS	NS	NS	NS	NS	NS	NS	NS	NS	NS	NS	NS	NS	NS	NS	NS	0.798412	0.774734	NS	NS	NS	0.774937	NS	NS	NS	NS	NS	NS	NS	0.695608	NS	0.647166	NS
LOC_Os09g02180	NS	NS	NS	NS	NS	NS	NS	NS	NS	NS	NS	NS	NS	NS	NS	NS	NS	NS	NS	0.853692	NS	NS	NS	NS	NS	NS	NS	NS	NS	NS	NS	NS	NS	NS	NS	NS	NS	NS	NS	NS	NS	NS	NS	NS	NS	NS	NS	NS	NS
LOC_Os09g02710	NS	0.796217	0.885171	NS	NS	NS	NS	-0.63506	-0.793958	NS	NS	-0.935752	NS	-0.905175	0.669646	NS	NS	NS	NS	-0.786928	-0.744692	-0.661834	NS	0.778906	NS	NS	NS	NS	NS	NS	NS	NS	NS	NS	NS	NS	NS	NS	NS	NS	NS	NS	-0.670993	NS	NS	NS	NS	NS	-0.669402
LOC_Os09g04160	0.68329	0.842955	0.851977	-0.87374	NS	NS	-0.740456	NS	-0.639292	NS	NS	NS	NS	-0.63823	NS	NS	NS	NS	-0.621869	-0.663745	NS	NS	NS	0.633567	NS	NS	-0.724901	NS	NS	NS	NS	NS	-0.681491	-0.700216	NS	NS	NS	NS	NS	NS	NS	NS	NS	NS	NS	NS	NS	NS	NS
LOC_Os09g04430	0.719631	0.710521	0.797371	NS	NS	NS	NS	NS	-0.603561	NS	NS	-0.749731	NS	-0.69551	NS	NS	NS	NS	NS	-0.721086	-0.836611	NS	NS	0.622962	-0.654789	NS	NS	NS	-0.661739	NS	NS	NS	-0.63427	-0.801465	NS	NS	NS	NS	NS	NS	NS	NS	-0.737302	-0.689836	NS	NS	NS	-0.611352	-0.622542
LOC_Os09g04550	NS	NS	NS	NS	NS	NS	NS	NS	NS	NS	NS	NS	NS	NS	NS	0.618657	NS	NS	NS	NS	NS	NS	NS	NS	NS	NS	0.697692	NS	NS	NS	NS	NS	NS	NS	NS	NS	NS	0.60914	NS	NS	NS	NS	NS	NS	NS	NS	NS	NS	NS
LOC_Os09g04680	NS	NS	NS	NS	0.668475	NS	NS	NS	NS	NS	NS	NS	NS	NS	NS	NS	NS	-0.841707	NS	NS	NS	NS	NS	NS	NS	NS	NS	NS	NS	NS	NS	NS	NS	NS	NS	NS	NS	NS	NS	NS	NS	NS	NS	NS	NS	NS	NS	NS	NS
LOC_Os09g06634	NS	NS	NS	NS	NS	NS	NS	NS	NS	NS	NS	NS	-0.843174	NS	-0.839035	NS	NS	NS	NS	NS	NS	NS	NS	NS	NS	NS	NS	NS	NS	NS	NS	NS	NS	NS	NS	NS	NS	NS	-0.710176	NS	NS	NS	NS	NS	NS	NS	NS	NS	NS
LOC_Os09g06920	NS	NS	NS	NS	NS	NS	NS	NS	NS	-0.670384	NS	NS	NS	NS	NS	NS	NS	NS	NS	NS	NS	NS	NS	NS	NS	NS	NS	NS	NS	NS	NS	NS	NS	NS	NS	NS	NS	NS	NS	NS	NS	NS	NS	NS	NS	NS	NS	NS	NS
LOC_Os09g06950	NS	NS	NS	NS	NS	NS	NS	NS	NS	NS	NS	NS	NS	NS	NS	NS	NS	NS	NS	NS	NS	NS	NS	NS	NS	NS	NS	NS	NS	-0.668001	NS	NS	NS	NS	NS	NS	NS	NS	NS	NS	NS	NS	NS	NS	NS	NS	NS	NS	NS
LOC_Os09g08720	NS	NS	NS	NS	NS	NS	NS	NS	NS	NS	NS	NS	NS	NS	NS	NS	NS	NS	NS	NS	NS	NS	NS	NS	NS	NS	NS	NS	NS	NS	NS	NS	NS	NS	NS	NS	NS	NS	NS	NS	0.629613	NS	NS	NS	NS	NS	NS	NS	NS
LOC_Os09g09790	NS	NS	NS	NS	NS	NS	0.656015	NS	NS	NS	NS	NS	NS	NS	NS	NS	NS	NS	NS	NS	NS	NS	NS	NS	NS	NS	0.687996	NS	NS	NS	NS	NS	NS	NS	NS	NS	NS	NS	NS	-0.657015	NS	NS	NS	NS	NS	NS	NS	NS	NS
LOC_Os09g10010	NS	NS	NS	NS	NS	NS	NS	NS	NS	NS	NS	NS	-0.77237	NS	-0.781226	NS	NS	NS	NS	NS	NS	NS	NS	NS	NS	NS	NS	NS	NS	NS	NS	NS	NS	NS	NS	NS	NS	NS	-0.71975	NS	NS	NS	NS	NS	NS	NS	NS	NS	NS
LOC_Os09g10274	NS	0.734433	0.794357	NS	NS	NS	NS	NS	NS	NS	NS	-0.722165	NS	-0.790766	NS	NS	NS	NS	NS	-0.833513	-0.846433	NS	NS	0.797617	-0.75165	0.618177	NS	NS	-0.608691	NS	NS	NS	NS	-0.655822	NS	NS	NS	-0.641396	NS	NS	NS	NS	NS	-0.737395	NS	NS	NS	NS	-0.714029
LOC_Os09g10620	NS	NS	NS	NS	NS	NS	NS	NS	NS	NS	NS	NS	NS	NS	NS	NS	NS	NS	NS	0.802332	NS	NS	NS	NS	NS	NS	NS	NS	NS	NS	NS	NS	NS	NS	NS	NS	NS	NS	NS	NS	NS	NS	NS	NS	NS	NS	NS	NS	NS
LOC_Os09g11160	NS	NS	NS	NS	NS	NS	NS	NS	-0.636142	NS	NS	NS	NS	NS	NS	NS	NS	NS	NS	NS	NS	NS	NS	NS	NS	NS	NS	NS	NS	NS	NS	NS	NS	NS	NS	NS	NS	NS	NS	NS	NS	NS	-0.617718	NS	-0.64738	NS	NS	NS	NS
LOC_Os09g11460	0.790892	0.932389	0.903237	-0.709848	-0.768359	NS	NS	NS	-0.715284	NS	NS	-0.815824	NS	-0.847342	0.631269	NS	NS	NS	NS	-0.667672	-0.887336	NS	NS	0.71297	NS	NS	NS	NS	NS	NS	NS	NS	NS	NS	NS	NS	NS	NS	NS	NS	NS	NS	-0.675436	NS	NS	NS	NS	NS	NS
LOC_Os09g11900	NS	NS	NS	NS	NS	NS	NS	NS	NS	NS	NS	NS	NS	NS	NS	NS	-0.603754	NS	NS	NS	NS	NS	NS	NS	-0.78524	NS	NS	NS	-0.762722	NS	NS	-0.770578	NS	NS	NS	NS	0.631203	NS	NS	NS	NS	NS	-0.733481	-0.709338	-0.76832	NS	NS	NS	-0.7718
LOC_Os09g12050	NS	0.729607	0.649874	NS	-0.702704	NS	NS	NS	NS	NS	NS	-0.695977	NS	-0.745258	NS	NS	NS	NS	NS	NS	-0.811529	NS	NS	0.700114	-0.63429	NS	NS	NS	NS	NS	NS	NS	NS	NS	NS	NS	NS	NS	NS	NS	NS	NS	-0.655172	NS	NS	NS	NS	NS	-0.668038
LOC_Os09g12240	NS	NS	NS	NS	NS	NS	NS	0.856475	NS	NS	NS	NS	NS	NS	NS	NS	NS	NS	NS	NS	NS	NS	NS	NS	NS	NS	NS	NS	NS	NS	NS	NS	NS	NS	NS	NS	NS	NS	NS	-0.640382	NS	NS	NS	NS	NS	NS	NS	NS	NS
LOC_Os09g12290	NS	NS	NS	NS	0.696725	NS	NS	NS	NS	NS	NS	NS	NS	NS	NS	NS	NS	-0.838073	NS	NS	NS	NS	NS	NS	NS	NS	NS	NS	NS	NS	NS	NS	NS	NS	NS	NS	NS	NS	NS	NS	NS	NS	0.668852	NS	NS	NS	0.627433	NS	NS
LOC_Os09g14480	NS	NS	NS	NS	NS	NS	NS	NS	NS	NS	NS	NS	NS	NS	NS	NS	NS	NS	NS	NS	NS	NS	NS	NS	NS	NS	NS	NS	NS	NS	NS	NS	NS	NS	NS	NS	NS	NS	NS	NS	NS	NS	NS	NS	NS	NS	NS	NS	NS
LOC_Os09g14670	NS	NS	NS	NS	NS	NS	0.82864	NS	NS	NS	NS	NS	NS	NS	NS	NS	NS	NS	NS	0.880947	NS	NS	NS	NS	NS	NS	0.842601	NS	NS	NS	NS	NS	NS	NS	NS	NS	NS	0.676951	NS	-0.689433	NS	NS	NS	NS	NS	NS	NS	NS	NS
LOC_Os09g15250	NS	NS	NS	NS	NS	NS	NS	NS	NS	NS	NS	NS	-0.840043	NS	-0.841715	NS	NS	NS	NS	NS	NS	NS	NS	NS	NS	NS	NS	NS	NS	NS	NS	NS	NS	NS	NS	NS	NS	NS	-0.710575	NS	NS	NS	NS	NS	NS	NS	NS	NS	NS
LOC_Os09g15670	NS	NS	NS	NS	NS	NS	0.627458	NS	NS	NS	NS	NS	NS	NS	NS	NS	NS	NS	NS	0.870878	NS	NS	NS	NS	NS	NS	NS	NS	NS	NS	NS	NS	NS	NS	NS	NS	NS	NS	NS	NS	NS	NS	NS	NS	NS	NS	NS	NS	NS
LOC_Os09g16160	NS	0.832146	0.902441	NS	NS	NS	NS	NS	-0.66215	NS	NS	-0.849143	NS	-0.818727	NS	NS	NS	NS	NS	-0.82137	-0.854593	NS	NS	0.869495	-0.70509	NS	NS	NS	-0.69957	NS	NS	NS	NS	-0.67134	NS	NS	NS	NS	NS	NS	NS	NS	-0.707966	-0.665066	NS	NS	NS	NS	-0.749049
LOC_Os09g16280	NS	NS	NS	NS	NS	NS	NS	NS	NS	NS	NS	NS	NS	0.627972	NS	NS	NS	NS	NS	0.811953	NS	NS	NS	NS	NS	NS	NS	NS	NS	NS	NS	NS	NS	NS	NS	NS	NS	NS	NS	NS	NS	NS	NS	NS	NS	NS	NS	NS	NS
LOC_Os09g16330	NS	0.739446	0.849753	-0.619769	NS	NS	-0.649985	NS	-0.698238	NS	NS	-0.727906	NS	-0.722637	NS	NS	NS	NS	NS	-0.800083	NS	-0.623588	NS	0.794469	NS	NS	NS	NS	NS	NS	NS	NS	-0.605002	-0.679963	NS	NS	NS	NS	NS	NS	NS	NS	NS	NS	NS	NS	NS	NS	NS
LOC_Os09g16380	NS	NS	NS	NS	NS	NS	NS	NS	NS	NS	0.708132	NS	NS	NS	NS	0.720386	NS	NS	NS	0.874335	NS	NS	NS	NS	NS	NS	0.653147	NS	NS	NS	NS	NS	NS	NS	NS	NS	NS	0.646983	NS	NS	NS	NS	NS	NS	NS	0.628952	NS	NS	NS
LOC_Os09g16650	NS	NS	NS	NS	NS	NS	NS	NS	NS	NS	NS	NS	NS	NS	NS	NS	NS	NS	NS	NS	NS	-0.610004	NS	NS	NS	NS	NS	NS	NS	NS	NS	NS	NS	NS	NS	NS	NS	NS	NS	NS	NS	NS	NS	-0.648925	NS	NS	NS	NS	NS
LOC_Os09g16950	0.742045	0.622796	0.698915	-0.726495	NS	NS	-0.727363	-0.654568	NS	NS	NS	NS	NS	-0.655046	NS	NS	NS	NS	NS	-0.70197	NS	NS	NS	NS	NS	NS	-0.611248	NS	NS	NS	NS	NS	NS	NS	NS	NS	NS	NS	NS	NS	NS	NS	NS	NS	NS	NS	NS	NS	NS
LOC_Os09g17049	NS	NS	NS	NS	NS	NS	NS	NS	NS	NS	NS	NS	-0.840043	NS	-0.841715	NS	NS	NS	NS	NS	NS	NS	NS	NS	NS	NS	NS	NS	NS	NS	NS	NS	NS	NS	NS	NS	NS	NS	-0.710575	NS	NS	NS	NS	NS	NS	NS	NS	NS	NS
LOC_Os09g17370	NS	NS	NS	NS	NS	NS	NS	NS	NS	NS	NS	NS	NS	NS	NS	NS	-0.867777	NS	NS	NS	NS	NS	NS	NS	NS	NS	NS	NS	NS	NS	NS	-0.763953	NS	NS	NS	NS	NS	NS	NS	NS	NS	NS	NS	NS	-0.833298	NS	-0.658428	NS	NS
LOC_Os09g18020	NS	NS	NS	NS	NS	NS	NS	NS	NS	-0.618143	NS	NS	NS	NS	NS	NS	NS	NS	NS	NS	NS	-0.685884	NS	NS	-0.705898	NS	NS	-0.76909	-0.771828	NS	NS	-0.648019	NS	NS	NS	NS	NS	NS	NS	NS	NS	NS	-0.722248	-0.655104	NS	NS	NS	NS	-0.685978
LOC_Os09g19140	NS	NS	NS	NS	NS	NS	NS	NS	NS	NS	NS	NS	-0.840196	NS	-0.836115	NS	NS	NS	NS	NS	NS	NS	NS	NS	NS	NS	NS	NS	NS	NS	NS	NS	NS	NS	NS	NS	NS	NS	-0.681407	NS	NS	NS	NS	NS	NS	NS	NS	NS	NS
LOC_Os09g20220	NS	NS	NS	NS	NS	NS	NS	NS	NS	NS	NS	NS	-0.826772	NS	-0.84917	NS	NS	NS	NS	NS	NS	NS	NS	NS	NS	NS	NS	NS	NS	NS	NS	NS	NS	NS	NS	NS	NS	NS	-0.638902	NS	NS	NS	NS	NS	NS	NS	NS	NS	NS
LOC_Os09g20330	NS	NS	NS	NS	NS	NS	NS	NS	NS	NS	NS	NS	NS	0.602156	NS	NS	NS	NS	NS	0.73286	NS	NS	NS	NS	NS	NS	0.698616	NS	NS	NS	NS	NS	NS	NS	NS	NS	NS	NS	NS	NS	NS	NS	NS	0.614316	NS	NS	NS	NS	NS
LOC_Os09g20880	NS	NS	NS	NS	NS	NS	NS	NS	NS	NS	NS	NS	NS	0.648828	NS	NS	NS	NS	NS	0.817422	NS	NS	NS	NS	NS	NS	NS	NS	NS	NS	NS	NS	NS	NS	NS	NS	NS	NS	NS	NS	NS	NS	NS	NS	NS	NS	NS	NS	NS
LOC_Os09g20910	NS	NS	-0.664483	0.658951	NS	NS	0.737206	NS	0.663774	NS	NS	NS	NS	NS	NS	0.658549	NS	NS	NS	0.740573	0.603811	NS	NS	NS	NS	-0.627469	0.769149	NS	NS	NS	NS	NS	NS	0.61815	NS	NS	NS	0.706321	NS	NS	NS	NS	NS	NS	NS	NS	NS	NS	NS
LOC_Os09g21120	NS	NS	NS	NS	NS	NS	NS	NS	NS	NS	NS	NS	NS	NS	NS	NS	NS	NS	NS	0.603992	NS	NS	NS	NS	NS	NS	NS	NS	NS	-0.694748	NS	NS	NS	NS	NS	NS	NS	NS	NS	NS	NS	NS	NS	NS	NS	NS	NS	NS	NS
LOC_Os09g21230	0.720184	0.797628	0.855474	-0.835315	NS	NS	-0.677084	NS	-0.675383	NS	NS	NS	NS	NS	NS	NS	NS	NS	NS	NS	NS	NS	NS	NS	NS	NS	-0.631543	NS	NS	NS	-0.657846	NS	NS	NS	NS	NS	NS	NS	NS	NS	NS	NS	NS	NS	NS	NS	NS	NS	NS
LOC_Os09g21340	NS	NS	NS	NS	NS	NS	0.666778	NS	NS	NS	NS	NS	NS	NS	NS	NS	NS	NS	NS	0.844371	NS	NS	NS	NS	NS	NS	0.625753	NS	NS	NS	NS	NS	NS	NS	NS	NS	NS	NS	NS	NS	NS	NS	NS	NS	NS	NS	NS	NS	NS
LOC_Os09g21919	NS	NS	NS	NS	NS	NS	NS	NS	NS	NS	NS	NS	NS	NS	NS	NS	NS	NS	NS	0.792945	NS	NS	NS	NS	NS	NS	NS	NS	NS	NS	NS	NS	NS	NS	NS	NS	NS	NS	NS	NS	NS	NS	NS	NS	NS	0.639201	NS	NS	NS
LOC_Os09g22330	NS	NS	NS	NS	NS	NS	NS	NS	NS	NS	NS	NS	NS	NS	NS	NS	NS	NS	NS	NS	NS	NS	NS	NS	NS	NS	NS	NS	NS	NS	NS	NS	NS	NS	NS	NS	NS	NS	NS	NS	NS	NS	NS	0.623385	NS	NS	NS	NS	NS
LOC_Os09g23300	NS	NS	NS	NS	-0.822542	NS	NS	NS	NS	NS	NS	NS	NS	NS	NS	NS	NS	NS	NS	NS	-0.760099	NS	NS	0.664339	-0.653879	NS	NS	NS	NS	NS	NS	NS	NS	NS	NS	NS	NS	NS	NS	NS	NS	NS	-0.714101	NS	NS	NS	NS	NS	-0.729353
LOC_Os09g23620	NS	NS	NS	NS	NS	NS	NS	NS	NS	NS	NS	NS	NS	NS	NS	NS	NS	NS	NS	0.832512	NS	NS	NS	NS	NS	NS	NS	NS	NS	NS	NS	NS	NS	NS	NS	NS	NS	NS	NS	NS	NS	NS	NS	NS	NS	NS	NS	NS	NS
LOC_Os09g23720	NS	NS	NS	NS	NS	NS	NS	NS	NS	NS	NS	NS	NS	NS	NS	NS	NS	NS	NS	NS	NS	NS	NS	NS	-0.728629	NS	NS	NS	-0.653609	NS	NS	NS	NS	NS	NS	NS	NS	NS	NS	NS	NS	NS	NS	-0.762567	NS	NS	NS	NS	-0.634762
LOC_Os09g24210	NS	NS	NS	0.684659	NS	NS	0.661938	0.65515	NS	NS	NS	NS	-0.628294	NS	-0.621666	NS	NS	NS	NS	NS	NS	NS	NS	NS	NS	-0.782349	0.665858	NS	NS	NS	NS	NS	NS	NS	NS	NS	NS	NS	NS	-0.764449	NS	NS	NS	NS	NS	NS	NS	NS	NS
LOC_Os09g24800	NS	NS	NS	NS	NS	NS	0.657264	NS	NS	NS	NS	NS	NS	0.743031	NS	NS	NS	NS	NS	0.885608	0.669503	NS	NS	NS	NS	NS	NS	NS	NS	NS	NS	NS	NS	NS	NS	NS	NS	NS	NS	NS	NS	NS	NS	NS	NS	NS	NS	NS	NS
LOC_Os09g25090	NS	NS	NS	NS	NS	NS	0.670737	NS	NS	NS	NS	NS	NS	0.626678	NS	NS	NS	NS	NS	0.913485	NS	NS	NS	NS	NS	NS	0.652131	NS	NS	NS	NS	NS	NS	NS	NS	NS	NS	NS	NS	NS	NS	NS	NS	NS	NS	0.620135	NS	NS	NS
LOC_Os09g25490	NS	NS	NS	NS	NS	NS	NS	NS	NS	NS	NS	NS	NS	NS	NS	NS	NS	NS	NS	0.755951	NS	NS	NS	NS	NS	NS	NS	NS	NS	NS	NS	NS	NS	NS	NS	NS	NS	NS	NS	NS	NS	NS	NS	NS	NS	NS	NS	NS	NS
LOC_Os09g25650	NS	NS	NS	NS	NS	NS	0.653442	NS	NS	NS	NS	NS	NS	NS	NS	NS	NS	NS	NS	0.871959	NS	NS	NS	NS	NS	NS	0.641582	NS	NS	NS	NS	NS	NS	NS	NS	NS	NS	NS	NS	NS	NS	NS	NS	NS	NS	NS	NS	NS	NS
LOC_Os09g25690	NS	NS	NS	NS	NS	NS	NS	NS	NS	NS	NS	NS	NS	NS	NS	NS	NS	NS	NS	0.824838	NS	NS	NS	NS	NS	NS	NS	NS	NS	NS	NS	NS	NS	NS	NS	NS	NS	NS	NS	NS	NS	NS	NS	NS	NS	NS	NS	NS	NS
LOC_Os09g25700	NS	NS	NS	NS	NS	NS	NS	NS	NS	NS	NS	NS	NS	NS	NS	NS	NS	NS	NS	0.845256	NS	NS	NS	NS	NS	NS	NS	NS	NS	NS	NS	NS	NS	NS	NS	NS	NS	NS	NS	NS	NS	NS	NS	NS	NS	NS	NS	NS	NS
LOC_Os09g25710	NS	NS	NS	NS	NS	NS	0.640759	NS	NS	NS	NS	0.61238	NS	0.714317	NS	NS	NS	NS	NS	0.900253	0.679035	NS	NS	NS	NS	NS	NS	NS	NS	NS	NS	NS	NS	NS	NS	NS	NS	NS	NS	NS	NS	NS	NS	NS	NS	NS	NS	NS	NS
LOC_Os09g25850	NS	NS	NS	NS	NS	NS	NS	NS	NS	NS	NS	NS	NS	NS	NS	NS	NS	NS	NS	NS	NS	NS	NS	NS	NS	NS	NS	NS	NS	NS	NS	NS	NS	NS	NS	NS	NS	NS	NS	NS	NS	NS	NS	NS	NS	NS	NS	NS	NS
LOC_Os09g26260	NS	NS	NS	NS	NS	NS	NS	NS	-0.604948	NS	NS	-0.643131	NS	NS	NS	NS	NS	NS	NS	NS	NS	NS	NS	NS	NS	NS	NS	NS	NS	NS	NS	NS	NS	NS	NS	NS	0.637058	NS	NS	NS	0.78736	NS	NS	NS	NS	NS	NS	NS	NS
LOC_Os09g26570	NS	NS	-0.686628	NS	NS	NS	0.758556	NS	0.69476	NS	NS	NS	NS	NS	NS	NS	NS	NS	NS	0.795856	NS	NS	NS	-0.626456	NS	NS	0.738235	NS	NS	NS	NS	NS	NS	NS	NS	NS	NS	0.639704	NS	-0.622951	NS	NS	NS	NS	NS	NS	NS	NS	NS
LOC_Os09g26670	NS	-0.608451	NS	NS	0.709845	NS	NS	NS	NS	NS	NS	0.634175	NS	NS	NS	NS	NS	-0.688354	NS	NS	NS	NS	NS	NS	NS	NS	NS	NS	NS	NS	NS	0.636304	NS	NS	NS	NS	NS	NS	-0.711642	NS	NS	NS	0.681102	NS	NS	NS	0.628717	NS	NS
LOC_Os09g26920	NS	NS	NS	NS	NS	NS	NS	NS	NS	NS	NS	NS	NS	NS	NS	NS	NS	NS	NS	0.835128	NS	NS	NS	NS	NS	NS	NS	NS	NS	NS	NS	NS	NS	NS	NS	NS	NS	NS	NS	NS	NS	NS	NS	NS	NS	NS	NS	NS	NS
LOC_Os09g27260	NS	NS	NS	NS	NS	NS	NS	NS	0.695538	NS	NS	NS	-0.835691	NS	-0.835599	NS	NS	NS	NS	NS	NS	NS	NS	NS	NS	NS	NS	NS	NS	NS	NS	NS	NS	NS	NS	NS	NS	NS	NS	NS	NS	NS	NS	NS	NS	NS	NS	NS	NS
LOC_Os09g27360	NS	NS	NS	NS	NS	NS	NS	NS	-0.70615	NS	NS	NS	NS	NS	NS	NS	NS	NS	NS	NS	NS	NS	NS	NS	NS	NS	NS	NS	NS	NS	NS	NS	NS	NS	NS	NS	0.778567	NS	NS	NS	0.686887	NS	NS	NS	NS	NS	NS	NS	NS
LOC_Os09g27590	-0.662521	-0.832103	-0.835976	0.603545	NS	NS	NS	NS	0.871604	NS	NS	0.765935	NS	0.608293	-0.60899	NS	NS	NS	NS	NS	0.760688	NS	NS	-0.735481	NS	NS	NS	NS	NS	NS	NS	NS	0.611983	0.649955	NS	NS	NS	NS	NS	NS	NS	NS	0.687965	NS	0.622338	NS	NS	NS	NS
LOC_Os09g27730	NS	NS	NS	NS	NS	NS	NS	NS	NS	NS	NS	NS	NS	NS	NS	NS	NS	NS	NS	0.619861	NS	NS	NS	NS	NS	NS	NS	NS	NS	NS	NS	NS	NS	NS	NS	NS	NS	0.639015	NS	NS	NS	NS	NS	NS	NS	NS	NS	NS	NS
LOC_Os09g27820	NS	0.819326	0.852786	NS	NS	NS	NS	NS	NS	NS	NS	-0.834793	NS	-0.83399	NS	NS	NS	NS	NS	-0.628253	-0.827652	NS	NS	0.919983	-0.804432	NS	NS	NS	-0.796348	NS	NS	NS	NS	-0.62309	NS	NS	NS	NS	NS	NS	NS	NS	-0.74748	-0.734114	NS	NS	NS	NS	-0.855346
LOC_Os09g27890	NS	NS	NS	NS	NS	NS	NS	NS	NS	NS	NS	NS	-0.621367	NS	NS	NS	NS	NS	NS	NS	NS	NS	NS	-0.606696	NS	NS	NS	NS	NS	NS	NS	NS	NS	NS	NS	NS	NS	NS	NS	NS	NS	NS	NS	NS	0.678104	NS	NS	NS	0.741002
LOC_Os09g27950	0.626209	0.794896	0.876542	-0.62684	NS	NS	NS	NS	NS	NS	NS	-0.812854	NS	-0.781242	NS	NS	NS	NS	NS	-0.747889	-0.761402	NS	NS	0.690332	NS	NS	NS	NS	-0.620131	NS	NS	NS	NS	NS	NS	NS	NS	NS	NS	NS	NS	NS	-0.653062	-0.681971	NS	NS	NS	NS	NS
LOC_Os09g27990	0.682272	0.624928	0.661323	-0.800416	NS	NS	-0.808928	NS	NS	NS	NS	NS	NS	NS	NS	NS	NS	NS	-0.699902	-0.797534	-0.634945	NS	NS	NS	NS	NS	-0.829611	NS	NS	NS	NS	NS	-0.894023	-0.855092	NS	-0.629776	NS	-0.758481	NS	NS	NS	NS	NS	NS	NS	-0.70389	NS	-0.827747	NS
LOC_Os09g28060	NS	-0.76252	-0.749224	NS	0.649809	NS	NS	NS	NS	NS	NS	0.707945	NS	0.62151	NS	NS	NS	-0.703464	NS	NS	0.656838	NS	NS	-0.632302	NS	NS	NS	NS	NS	NS	NS	NS	NS	NS	NS	NS	NS	NS	NS	NS	NS	NS	0.731611	NS	NS	NS	NS	NS	NS
LOC_Os09g28180	NS	NS	NS	NS	NS	NS	NS	NS	NS	NS	NS	NS	NS	NS	NS	NS	NS	NS	NS	NS	NS	NS	NS	NS	NS	NS	NS	NS	NS	NS	NS	NS	NS	NS	NS	NS	NS	NS	NS	NS	NS	NS	NS	NS	NS	NS	NS	NS	NS
LOC_Os09g28210	NS	NS	NS	NS	NS	NS	NS	NS	NS	NS	NS	NS	NS	NS	NS	NS	NS	NS	NS	NS	NS	NS	NS	NS	NS	NS	NS	NS	NS	-0.617209	NS	NS	NS	NS	NS	NS	NS	NS	NS	NS	NS	NS	NS	NS	NS	NS	NS	NS	NS
LOC_Os09g28340	NS	NS	NS	NS	NS	NS	NS	NS	NS	NS	NS	NS	NS	NS	NS	0.614637	NS	NS	NS	0.852407	NS	NS	NS	-0.641955	0.68624	NS	NS	NS	NS	NS	NS	NS	NS	NS	NS	NS	NS	0.610464	NS	NS	NS	NS	NS	0.605197	NS	NS	NS	NS	0.619436
LOC_Os09g28580	NS	NS	NS	NS	NS	NS	NS	NS	NS	NS	NS	NS	NS	NS	NS	NS	NS	NS	NS	0.802502	NS	NS	NS	NS	NS	NS	NS	NS	NS	NS	NS	NS	NS	NS	NS	NS	NS	NS	NS	NS	NS	NS	NS	NS	NS	NS	NS	NS	NS
LOC_Os09g28600	NS	NS	NS	NS	NS	NS	NS	NS	NS	NS	NS	NS	NS	NS	NS	NS	NS	NS	NS	0.797412	NS	NS	NS	NS	NS	NS	NS	NS	NS	NS	NS	NS	NS	NS	NS	NS	NS	NS	NS	NS	NS	NS	NS	NS	NS	NS	NS	NS	NS
LOC_Os09g28660	NS	-0.716929	-0.849259	NS	NS	NS	NS	NS	0.748089	NS	NS	0.876324	NS	0.647525	NS	NS	NS	NS	NS	0.649259	0.662016	0.639819	NS	-0.754777	NS	NS	NS	NS	0.673481	NS	NS	NS	NS	NS	NS	NS	NS	NS	NS	NS	NS	NS	0.764761	NS	NS	NS	NS	NS	0.643284
LOC_Os09g28690	-0.63488	-0.829451	-0.91721	NS	0.636205	NS	NS	NS	0.835009	NS	NS	0.800325	-0.704987	0.772413	-0.763966	NS	NS	NS	NS	NS	0.655209	0.636694	NS	-0.73373	NS	NS	NS	NS	NS	NS	NS	NS	NS	NS	NS	NS	NS	NS	NS	NS	NS	NS	NS	NS	NS	NS	NS	NS	NS
LOC_Os09g29540	NS	NS	NS	NS	NS	NS	NS	NS	NS	NS	NS	NS	-0.831548	NS	-0.835497	NS	NS	NS	NS	NS	NS	NS	NS	NS	NS	NS	NS	NS	NS	NS	NS	NS	NS	NS	NS	NS	NS	NS	-0.722166	NS	NS	NS	NS	NS	NS	NS	NS	NS	NS
LOC_Os09g30120	NS	NS	NS	NS	NS	NS	0.654528	NS	NS	NS	NS	NS	NS	0.628418	NS	NS	NS	NS	NS	0.855507	NS	NS	NS	NS	NS	NS	0.668648	NS	NS	NS	NS	NS	NS	NS	NS	NS	NS	NS	NS	NS	NS	-0.668115	NS	NS	NS	NS	NS	NS	NS
LOC_Os09g30380	NS	-0.741226	-0.733905	NS	0.728991	NS	NS	NS	NS	NS	NS	0.7478	NS	0.649429	NS	NS	NS	-0.75108	NS	NS	NS	NS	NS	-0.65742	NS	NS	NS	NS	NS	NS	NS	NS	NS	NS	NS	NS	NS	NS	NS	NS	NS	NS	0.664544	NS	NS	NS	NS	NS	NS
LOC_Os09g30458	NS	NS	NS	NS	NS	NS	NS	NS	NS	NS	NS	NS	NS	NS	NS	NS	NS	NS	NS	NS	NS	NS	0.668189	NS	0.658369	NS	NS	NS	0.644679	NS	NS	NS	NS	NS	NS	NS	NS	NS	NS	NS	NS	NS	NS	NS	NS	NS	NS	NS	0.64442
LOC_Os09g30486	NS	NS	NS	NS	NS	NS	NS	NS	NS	NS	NS	NS	NS	NS	NS	NS	NS	NS	NS	0.763532	NS	NS	NS	NS	NS	NS	NS	NS	NS	NS	NS	NS	NS	NS	NS	NS	NS	NS	NS	NS	NS	NS	NS	NS	NS	NS	NS	NS	NS
LOC_Os09g31190	NS	-0.691452	-0.681829	NS	NS	NS	0.69049	NS	NS	NS	NS	0.72853	NS	0.794982	NS	NS	NS	NS	NS	0.94851	0.764177	NS	NS	-0.656942	NS	NS	0.626523	NS	NS	NS	NS	NS	NS	NS	NS	NS	NS	NS	NS	NS	NS	NS	NS	NS	NS	NS	NS	NS	NS
LOC_Os09g31380	0.767171	0.745733	0.850561	-0.678915	NS	NS	-0.620863	-0.636957	-0.630666	NS	NS	-0.723555	NS	-0.711039	NS	NS	NS	NS	NS	-0.620998	-0.69558	NS	NS	NS	NS	NS	NS	NS	NS	NS	NS	NS	NS	NS	NS	NS	NS	NS	NS	NS	NS	NS	NS	NS	NS	NS	NS	NS	NS
LOC_Os09g31470	NS	NS	NS	NS	NS	NS	NS	NS	NS	NS	NS	NS	-0.620507	NS	-0.629713	NS	NS	NS	NS	NS	NS	NS	NS	NS	NS	NS	NS	NS	NS	NS	NS	NS	NS	NS	NS	NS	NS	NS	NS	NS	-0.747113	NS	NS	NS	NS	NS	NS	NS	NS
LOC_Os09g31478	NS	0.734081	0.706369	NS	-0.651622	NS	NS	NS	NS	NS	NS	-0.873889	NS	-0.679867	NS	NS	-0.710942	NS	NS	NS	-0.782919	NS	NS	0.860633	-0.737697	NS	NS	NS	-0.79443	NS	NS	-0.690291	NS	NS	NS	NS	0.675085	NS	NS	NS	NS	NS	-0.892615	NS	-0.705262	NS	-0.732232	NS	-0.86268
LOC_Os09g31502	NS	NS	-0.712659	NS	NS	NS	NS	NS	0.8715	NS	NS	0.667974	-0.824841	0.6761	-0.904817	NS	NS	NS	NS	NS	NS	NS	NS	NS	NS	NS	NS	NS	NS	NS	NS	NS	NS	NS	NS	NS	NS	NS	NS	NS	NS	-0.611404	NS	NS	NS	NS	NS	NS	NS
LOC_Os09g32025	NS	-0.671443	NS	0.629362	NS	NS	NS	NS	NS	NS	NS	NS	NS	0.651787	NS	NS	NS	NS	NS	0.733022	0.770492	NS	NS	NS	NS	NS	NS	NS	NS	NS	NS	NS	NS	NS	NS	NS	NS	NS	NS	NS	NS	NS	NS	NS	NS	NS	NS	NS	NS
LOC_Os09g32030	0.66107	0.765031	0.76942	-0.683601	NS	NS	NS	NS	NS	NS	NS	NS	NS	NS	NS	NS	NS	NS	NS	NS	NS	NS	NS	NS	NS	NS	NS	NS	NS	NS	NS	NS	NS	NS	NS	NS	NS	NS	NS	NS	NS	NS	NS	NS	NS	NS	NS	NS	NS
LOC_Os09g32410	NS	NS	NS	NS	NS	NS	NS	NS	NS	NS	NS	NS	NS	NS	NS	NS	NS	NS	NS	NS	NS	NS	NS	NS	NS	NS	NS	NS	NS	NS	NS	NS	NS	NS	NS	NS	NS	NS	NS	NS	NS	NS	NS	NS	NS	NS	NS	NS	NS
LOC_Os09g32440	NS	NS	NS	NS	NS	NS	NS	NS	NS	NS	0.631521	NS	NS	NS	NS	0.631453	NS	NS	NS	0.854134	NS	NS	NS	NS	0.642786	NS	0.644156	NS	NS	NS	NS	NS	NS	NS	NS	NS	NS	0.734322	NS	NS	NS	NS	NS	0.638156	NS	0.655969	NS	NS	NS
LOC_Os09g32470	NS	NS	NS	NS	NS	NS	NS	NS	NS	NS	NS	NS	NS	NS	NS	NS	NS	NS	NS	0.799899	NS	NS	NS	NS	NS	NS	NS	NS	NS	NS	NS	NS	NS	NS	NS	NS	NS	NS	NS	NS	NS	NS	NS	NS	NS	NS	NS	NS	NS
LOC_Os09g32540	NS	NS	NS	NS	NS	NS	NS	NS	NS	NS	NS	NS	NS	NS	NS	NS	NS	NS	NS	0.74428	NS	NS	NS	NS	NS	NS	NS	NS	NS	NS	NS	NS	NS	NS	NS	NS	NS	NS	NS	NS	NS	NS	NS	NS	NS	NS	NS	NS	NS
LOC_Os09g32670	NS	NS	0.612468	NS	NS	NS	-0.758114	NS	NS	NS	-0.682323	NS	NS	NS	NS	-0.681	NS	NS	NS	-0.896319	NS	NS	NS	NS	NS	NS	-0.734746	NS	NS	NS	NS	NS	-0.701294	-0.797284	NS	NS	NS	-0.687521	NS	NS	NS	NS	NS	NS	NS	-0.733986	NS	-0.691118	NS
LOC_Os09g32780	NS	NS	NS	NS	NS	NS	NS	NS	NS	NS	NS	NS	NS	NS	NS	NS	NS	NS	NS	NS	NS	NS	NS	NS	NS	NS	NS	NS	NS	NS	NS	NS	NS	NS	NS	NS	NS	NS	NS	NS	NS	NS	NS	NS	NS	NS	NS	NS	NS
LOC_Os09g33460	NS	NS	NS	NS	NS	NS	NS	NS	NS	NS	NS	NS	NS	0.612288	NS	NS	NS	NS	NS	0.872837	NS	NS	NS	NS	NS	NS	NS	NS	NS	NS	NS	NS	NS	NS	NS	NS	NS	NS	NS	NS	NS	NS	NS	NS	NS	NS	NS	NS	NS
LOC_Os09g33580	NS	NS	NS	NS	NS	NS	NS	NS	NS	NS	NS	NS	NS	NS	NS	NS	NS	NS	NS	0.854257	NS	NS	NS	NS	NS	NS	0.631816	NS	NS	NS	NS	NS	NS	NS	NS	NS	NS	NS	NS	NS	NS	NS	NS	NS	NS	0.616099	NS	NS	NS
LOC_Os09g33640	NS	NS	NS	-0.876818	NS	NS	-0.85728	NS	NS	NS	NS	NS	NS	NS	NS	NS	NS	NS	-0.884974	NS	NS	NS	NS	NS	NS	NS	-0.842454	NS	NS	NS	-0.661711	0.658884	-0.602917	NS	NS	-0.75119	NS	NS	NS	0.656227	NS	NS	NS	NS	NS	NS	NS	NS	NS
LOC_Os09g33830	0.760466	0.729409	0.716189	NS	NS	NS	NS	NS	NS	NS	NS	-0.686738	NS	-0.705765	NS	NS	NS	NS	NS	-0.651391	-0.668384	-0.830576	NS	NS	NS	NS	NS	NS	NS	NS	NS	NS	-0.63859	-0.626194	NS	NS	NS	NS	NS	NS	NS	NS	NS	NS	NS	NS	NS	NS	NS
LOC_Os09g34250	-0.663156	NS	NS	NS	NS	NS	NS	NS	NS	NS	NS	NS	NS	NS	NS	NS	NS	NS	NS	NS	NS	NS	NS	NS	NS	-0.651026	NS	NS	NS	NS	NS	NS	NS	NS	0.624251	NS	NS	NS	NS	NS	NS	NS	NS	NS	NS	NS	NS	NS	NS
LOC_Os09g34890	NS	NS	NS	NS	NS	NS	NS	NS	NS	NS	NS	NS	NS	NS	NS	NS	NS	NS	NS	NS	NS	NS	NS	NS	NS	NS	-0.640316	NS	NS	NS	NS	NS	NS	NS	NS	NS	NS	NS	NS	0.714653	NS	NS	NS	NS	NS	NS	0.645672	NS	NS
LOC_Os09g34920	-0.649185	-0.650999	NS	NS	0.723732	NS	NS	NS	NS	NS	NS	NS	NS	NS	NS	NS	NS	-0.824002	NS	NS	NS	NS	NS	NS	NS	NS	NS	NS	NS	NS	NS	NS	NS	NS	NS	NS	NS	NS	NS	NS	NS	NS	NS	NS	NS	NS	NS	NS	NS
LOC_Os09g35010	0.609361	NS	NS	NS	NS	NS	NS	NS	NS	NS	NS	NS	NS	NS	NS	NS	NS	NS	NS	NS	NS	-0.602091	NS	NS	NS	NS	NS	NS	NS	NS	-0.735411	NS	-0.742827	-0.83338	NS	-0.729228	NS	NS	NS	NS	NS	NS	NS	NS	NS	NS	NS	-0.614188	NS
LOC_Os09g35020	NS	NS	NS	NS	NS	NS	NS	NS	NS	NS	NS	NS	NS	NS	NS	-0.663485	NS	NS	-0.762098	NS	NS	NS	NS	NS	NS	NS	-0.663719	NS	NS	NS	-0.704219	NS	-0.719456	-0.85014	NS	-0.739376	NS	-0.689454	NS	NS	NS	NS	NS	NS	NS	NS	NS	NS	NS
LOC_Os09g36350	NS	NS	NS	NS	NS	NS	NS	NS	NS	NS	NS	NS	NS	NS	NS	NS	NS	NS	NS	0.797923	NS	NS	NS	NS	NS	NS	NS	NS	NS	NS	NS	NS	NS	NS	NS	NS	NS	NS	NS	NS	NS	NS	NS	NS	NS	NS	NS	NS	NS
LOC_Os09g36510	NS	NS	NS	NS	NS	NS	NS	NS	NS	NS	NS	NS	NS	NS	NS	NS	NS	NS	NS	NS	NS	NS	NS	NS	NS	NS	NS	NS	NS	NS	NS	NS	NS	NS	NS	NS	NS	NS	NS	NS	NS	NS	NS	NS	NS	NS	NS	NS	NS
LOC_Os09g36580	NS	0.745731	0.835486	-0.724996	NS	NS	-0.805629	NS	-0.690488	NS	NS	-0.667477	NS	-0.758594	NS	NS	NS	NS	NS	-0.909063	-0.720841	NS	NS	0.735132	NS	NS	-0.728292	NS	NS	NS	NS	NS	-0.707266	-0.741801	NS	NS	NS	-0.65459	NS	NS	NS	NS	NS	NS	NS	NS	NS	NS	NS
LOC_Os09g36590	0.681633	NS	NS	-0.883061	NS	NS	-0.867059	NS	NS	NS	NS	NS	NS	NS	NS	NS	NS	NS	-0.828263	-0.631688	NS	NS	NS	NS	NS	NS	-0.810555	NS	NS	NS	-0.688793	NS	-0.713343	NS	NS	-0.695588	NS	NS	NS	NS	NS	NS	NS	NS	NS	NS	NS	NS	NS
LOC_Os09g36630	0.627952	0.777739	0.8536	NS	-0.696693	NS	NS	NS	-0.703664	NS	NS	-0.857109	NS	-0.780211	NS	NS	NS	NS	NS	NS	-0.853515	NS	NS	0.693564	NS	NS	NS	NS	NS	NS	NS	NS	NS	NS	NS	NS	0.61459	NS	NS	NS	NS	NS	-0.807336	NS	NS	NS	NS	NS	-0.65876
LOC_Os09g36700	NS	NS	NS	NS	0.607926	NS	NS	NS	NS	NS	NS	0.613799	NS	NS	NS	NS	NS	-0.897002	-0.608664	NS	NS	NS	NS	NS	NS	NS	NS	NS	NS	NS	NS	0.640554	NS	NS	NS	NS	NS	NS	NS	NS	NS	NS	0.696555	NS	NS	NS	0.810037	NS	NS
LOC_Os09g36730	NS	NS	0.672342	NS	-0.621063	NS	NS	NS	NS	NS	NS	NS	NS	NS	NS	NS	NS	NS	NS	NS	NS	NS	NS	NS	NS	NS	NS	NS	NS	NS	NS	NS	NS	NS	NS	NS	NS	NS	NS	NS	NS	NS	NS	NS	NS	NS	NS	NS	NS
LOC_Os09g36800	NS	-0.79748	-0.917788	NS	NS	NS	NS	NS	0.725911	NS	NS	0.84638	NS	0.744435	NS	NS	NS	NS	NS	NS	0.619011	0.680703	NS	-0.718748	NS	NS	NS	NS	NS	NS	NS	NS	NS	NS	NS	NS	NS	NS	NS	NS	NS	NS	0.660837	NS	NS	NS	NS	NS	NS
LOC_Os09g37330	NS	NS	NS	NS	NS	NS	NS	NS	NS	NS	NS	NS	NS	NS	NS	NS	NS	NS	NS	NS	-0.709779	NS	NS	0.734618	-0.877029	NS	NS	NS	-0.789543	NS	NS	NS	NS	NS	NS	NS	0.633782	NS	NS	NS	NS	NS	-0.794138	-0.783286	NS	NS	NS	NS	-0.853273
LOC_Os09g37394	NS	-0.628989	-0.644628	NS	NS	NS	NS	NS	NS	NS	NS	NS	-0.8001	NS	-0.804621	NS	NS	NS	NS	NS	NS	NS	NS	NS	NS	NS	NS	NS	NS	NS	NS	NS	NS	NS	NS	NS	NS	NS	-0.609847	NS	NS	NS	NS	NS	NS	NS	NS	NS	NS
LOC_Os09g37540	NS	NS	0.738613	NS	NS	NS	NS	NS	NS	NS	NS	-0.699627	NS	-0.609436	NS	NS	NS	NS	NS	-0.633285	NS	NS	NS	NS	NS	NS	NS	NS	NS	NS	NS	NS	NS	NS	NS	NS	NS	NS	NS	NS	NS	0.653679	NS	-0.705317	NS	NS	NS	NS	NS
LOC_Os09g38070	NS	-0.608588	-0.697306	0.698412	NS	NS	0.802421	NS	NS	NS	NS	NS	NS	0.734836	NS	NS	NS	NS	NS	0.876535	0.618374	NS	NS	NS	NS	NS	0.789689	NS	NS	NS	NS	NS	NS	0.7001	NS	NS	NS	NS	NS	NS	NS	-0.697911	NS	NS	NS	NS	NS	NS	NS
LOC_Os09g38320	NS	NS	NS	NS	NS	NS	NS	NS	NS	NS	NS	NS	NS	NS	NS	NS	NS	NS	NS	0.78218	NS	NS	NS	NS	NS	NS	NS	NS	NS	NS	NS	NS	NS	NS	NS	NS	NS	NS	NS	NS	NS	NS	NS	NS	NS	NS	NS	NS	NS
LOC_Os09g38400	NS	0.644174	0.743797	NS	NS	NS	NS	NS	NS	NS	NS	-0.755153	NS	NS	NS	NS	NS	NS	NS	NS	-0.700913	NS	NS	0.641272	-0.634759	NS	NS	NS	-0.738765	NS	NS	NS	NS	NS	NS	NS	0.639543	NS	NS	NS	NS	NS	-0.894858	-0.699866	-0.605761	NS	-0.627608	NS	-0.694334
LOC_Os09g38620	NS	NS	-0.704331	NS	NS	NS	0.750627	NS	0.753829	NS	NS	0.688901	NS	0.655076	NS	NS	NS	NS	NS	0.907004	NS	NS	NS	-0.650422	NS	NS	0.628048	NS	NS	NS	NS	NS	NS	NS	NS	NS	NS	NS	NS	NS	NS	NS	NS	NS	NS	NS	NS	NS	NS
LOC_Os09g39310	NS	NS	NS	NS	NS	NS	NS	NS	NS	NS	NS	NS	NS	NS	NS	NS	NS	NS	NS	NS	NS	NS	NS	NS	NS	-0.734714	NS	NS	NS	NS	NS	NS	NS	NS	NS	NS	NS	NS	NS	-0.654397	NS	NS	NS	NS	NS	NS	NS	NS	NS
LOC_Os09g39730	NS	NS	NS	NS	NS	NS	NS	NS	NS	NS	NS	NS	NS	NS	NS	NS	NS	NS	NS	0.815727	NS	NS	NS	NS	NS	NS	NS	NS	NS	NS	NS	NS	NS	NS	NS	NS	NS	NS	NS	NS	NS	NS	NS	NS	NS	NS	NS	NS	NS
LOC_Os09g39770	NS	0.636831	0.713387	NS	NS	NS	NS	NS	NS	NS	NS	-0.70223	NS	NS	NS	NS	NS	NS	NS	NS	-0.686779	NS	NS	0.721601	-0.736075	NS	NS	NS	-0.77833	NS	NS	NS	NS	NS	NS	NS	NS	NS	NS	NS	NS	NS	-0.798732	-0.711689	-0.690513	NS	NS	NS	-0.747212
LOC_Os09g39910	NS	NS	NS	NS	NS	NS	0.773941	NS	NS	NS	NS	NS	NS	NS	NS	NS	NS	NS	NS	0.860501	NS	NS	NS	NS	NS	NS	0.751284	NS	NS	NS	NS	NS	NS	NS	NS	NS	NS	NS	NS	-0.645642	NS	NS	NS	NS	NS	0.604746	NS	NS	NS
LOC_Os09g39940	NS	NS	NS	NS	NS	NS	0.622214	NS	NS	NS	NS	NS	NS	NS	NS	0.616964	NS	NS	NS	0.697205	NS	NS	NS	NS	NS	NS	0.633968	NS	NS	NS	NS	NS	0.648746	0.679829	NS	NS	NS	0.77223	NS	NS	NS	NS	NS	NS	NS	0.650192	NS	0.660639	NS
LOC_Os10g01380	NS	NS	NS	NS	NS	NS	NS	NS	NS	NS	NS	NS	-0.840043	NS	-0.841715	NS	NS	NS	NS	NS	NS	NS	NS	NS	NS	NS	NS	NS	NS	NS	NS	NS	NS	NS	NS	NS	NS	NS	-0.710575	NS	NS	NS	NS	NS	NS	NS	NS	NS	NS
LOC_Os10g02040	NS	NS	NS	-0.806336	NS	NS	-0.839747	NS	NS	NS	NS	NS	NS	NS	NS	NS	NS	NS	-0.97416	NS	NS	NS	0.655008	NS	NS	NS	-0.908247	NS	NS	NS	-0.716552	0.722808	-0.618157	NS	NS	-0.778267	NS	NS	NS	0.689911	NS	NS	NS	NS	NS	NS	0.630597	NS	NS
LOC_Os10g02100	NS	-0.671773	NS	NS	0.6192	NS	NS	NS	NS	NS	NS	0.698673	NS	NS	NS	NS	NS	-0.73869	NS	NS	NS	NS	NS	NS	NS	NS	NS	NS	NS	NS	NS	NS	NS	NS	NS	NS	NS	NS	NS	NS	NS	NS	NS	NS	NS	NS	0.623117	NS	NS
LOC_Os10g02210	NS	NS	NS	NS	NS	NS	NS	NS	NS	NS	NS	NS	-0.840043	NS	-0.841715	NS	NS	NS	NS	NS	NS	NS	NS	NS	NS	NS	NS	NS	NS	NS	NS	NS	NS	NS	NS	NS	NS	NS	-0.710575	NS	NS	NS	NS	NS	NS	NS	NS	NS	NS
LOC_Os10g02340	NS	NS	NS	NS	NS	NS	NS	NS	NS	NS	NS	0.692445	NS	0.711476	NS	NS	NS	NS	NS	0.73079	0.703738	0.624353	NS	NS	NS	NS	NS	NS	NS	NS	NS	NS	NS	NS	NS	NS	NS	NS	NS	NS	NS	NS	NS	NS	NS	NS	NS	NS	NS
LOC_Os10g02880	NS	NS	NS	NS	NS	NS	NS	NS	NS	NS	NS	NS	NS	NS	NS	NS	NS	NS	NS	NS	NS	NS	NS	NS	NS	NS	NS	NS	NS	NS	NS	NS	NS	NS	NS	NS	NS	NS	NS	NS	NS	NS	NS	NS	NS	NS	NS	NS	NS
LOC_Os10g03400	NS	NS	NS	NS	NS	-0.660156	NS	NS	NS	NS	NS	NS	-0.667853	NS	NS	NS	NS	NS	NS	NS	NS	NS	NS	NS	NS	NS	NS	NS	NS	NS	NS	NS	NS	NS	NS	NS	NS	NS	NS	NS	NS	NS	NS	NS	NS	NS	NS	NS	NS
LOC_Os10g03440	NS	NS	NS	NS	NS	NS	NS	NS	NS	NS	NS	NS	NS	NS	NS	NS	NS	NS	NS	NS	NS	NS	NS	NS	NS	NS	NS	NS	NS	0.612248	NS	NS	NS	NS	NS	NS	NS	NS	-0.877542	NS	NS	NS	NS	NS	NS	NS	NS	NS	NS
LOC_Os10g03620	NS	0.671852	0.672926	-0.768236	NS	NS	NS	NS	NS	0.638716	NS	NS	NS	NS	NS	NS	NS	NS	NS	NS	NS	NS	NS	NS	NS	NS	-0.634635	NS	NS	NS	-0.61152	NS	NS	NS	NS	NS	NS	NS	NS	NS	NS	NS	NS	NS	NS	NS	NS	NS	NS
LOC_Os10g04074	NS	0.738203	0.693738	NS	NS	NS	NS	NS	NS	NS	NS	-0.806969	NS	-0.718475	NS	NS	-0.608776	NS	NS	NS	-0.819489	NS	NS	0.837167	-0.828202	NS	NS	NS	-0.835632	NS	NS	-0.630253	NS	NS	NS	NS	NS	NS	NS	NS	NS	NS	-0.802735	-0.642613	-0.709612	NS	NS	NS	-0.852609
LOC_Os10g04090	NS	NS	NS	NS	NS	NS	NS	NS	NS	NS	NS	NS	NS	NS	NS	0.65118	NS	NS	NS	NS	NS	NS	NS	NS	NS	NS	NS	NS	NS	NS	NS	NS	NS	NS	NS	NS	NS	NS	NS	NS	NS	NS	NS	NS	NS	NS	NS	NS	NS
LOC_Os10g04110	NS	NS	NS	NS	NS	NS	NS	NS	NS	NS	NS	NS	NS	NS	NS	NS	-0.682522	NS	NS	NS	NS	NS	NS	NS	NS	NS	NS	NS	NS	NS	NS	-0.850534	NS	NS	NS	NS	NS	NS	0.666238	-0.612442	NS	NS	-0.642628	NS	-0.864564	NS	-0.646474	NS	NS
LOC_Os10g04130	NS	NS	0.613667	NS	NS	NS	NS	NS	NS	NS	NS	NS	NS	NS	NS	NS	NS	NS	NS	NS	NS	NS	NS	NS	NS	NS	NS	NS	NS	NS	NS	NS	NS	NS	NS	NS	NS	NS	0.649721	NS	NS	NS	-0.695584	NS	NS	NS	NS	NS	NS
LOC_Os10g04230	NS	NS	-0.67658	NS	NS	NS	NS	NS	NS	NS	NS	NS	NS	NS	NS	NS	NS	NS	NS	0.670877	0.614967	NS	NS	NS	NS	NS	NS	NS	NS	NS	NS	NS	NS	NS	NS	NS	NS	NS	NS	NS	NS	NS	NS	0.717105	NS	NS	NS	NS	NS
LOC_Os10g04316	NS	NS	NS	NS	NS	NS	NS	NS	NS	NS	NS	NS	NS	NS	NS	NS	NS	NS	NS	0.652993	NS	NS	NS	NS	NS	NS	NS	NS	NS	NS	NS	NS	NS	NS	NS	NS	NS	NS	0.682812	NS	NS	NS	NS	NS	NS	NS	NS	NS	NS
LOC_Os10g04370	NS	NS	NS	NS	NS	NS	NS	NS	NS	NS	NS	NS	NS	NS	NS	NS	NS	NS	NS	0.776375	NS	NS	NS	NS	NS	NS	NS	NS	NS	NS	NS	NS	NS	NS	NS	NS	NS	NS	NS	NS	NS	NS	NS	NS	NS	NS	NS	NS	NS
LOC_Os10g04380	NS	NS	NS	NS	NS	NS	NS	NS	NS	NS	NS	NS	NS	NS	NS	NS	NS	NS	NS	0.821061	NS	NS	NS	NS	NS	NS	NS	NS	NS	NS	NS	NS	NS	NS	NS	NS	NS	NS	NS	NS	NS	NS	NS	NS	NS	NS	NS	NS	NS
LOC_Os10g04570	NS	NS	NS	NS	NS	NS	NS	NS	NS	NS	NS	NS	NS	NS	NS	NS	NS	NS	NS	NS	NS	NS	NS	NS	NS	NS	NS	NS	NS	NS	NS	NS	NS	NS	NS	NS	NS	NS	NS	NS	NS	NS	NS	-0.708086	NS	NS	NS	NS	NS
LOC_Os10g04674	NS	NS	NS	NS	NS	NS	NS	NS	NS	NS	NS	NS	NS	NS	NS	NS	NS	0.7216	NS	NS	NS	NS	NS	NS	NS	NS	NS	NS	NS	NS	NS	NS	NS	NS	NS	NS	NS	NS	NS	NS	NS	NS	NS	NS	NS	NS	NS	NS	NS
LOC_Os10g05130	NS	NS	NS	NS	0.64455	NS	NS	NS	0.616016	NS	NS	NS	NS	NS	NS	NS	NS	NS	NS	NS	NS	NS	NS	-0.672052	NS	NS	NS	NS	NS	NS	NS	NS	NS	NS	NS	NS	-0.631289	NS	NS	NS	NS	NS	0.752043	NS	0.656714	NS	NS	NS	0.700576
LOC_Os10g05250	NS	0.618801	0.691032	NS	NS	NS	NS	NS	NS	NS	NS	-0.776654	NS	-0.605078	NS	NS	NS	NS	NS	NS	-0.671758	NS	NS	0.660885	-0.666235	NS	NS	NS	-0.789059	NS	NS	-0.677742	NS	NS	NS	NS	NS	NS	NS	NS	NS	NS	-0.878373	-0.682904	-0.635813	NS	-0.646901	NS	-0.740656
LOC_Os10g05340	NS	NS	NS	NS	-0.614569	NS	NS	NS	NS	NS	NS	-0.756126	NS	NS	NS	NS	-0.848702	NS	NS	NS	NS	NS	NS	0.693318	-0.6286	NS	NS	-0.741415	-0.733139	NS	NS	-0.838521	NS	NS	NS	NS	0.667427	NS	NS	NS	NS	NS	-0.841511	NS	-0.809104	NS	-0.777777	NS	-0.822686
LOC_Os10g05570	NS	0.752118	0.665186	NS	-0.693178	NS	NS	NS	NS	NS	NS	-0.760846	NS	-0.813386	NS	NS	NS	NS	NS	-0.649744	-0.949638	NS	NS	0.809574	-0.791333	NS	NS	NS	NS	NS	NS	NS	NS	NS	NS	NS	NS	NS	NS	NS	NS	NS	-0.712429	-0.610115	NS	NS	NS	NS	-0.82151
LOC_Os10g05940	NS	NS	NS	NS	NS	NS	NS	NS	NS	NS	NS	NS	NS	NS	NS	NS	NS	NS	NS	NS	NS	NS	NS	NS	NS	NS	NS	NS	NS	NS	NS	NS	NS	NS	NS	NS	NS	NS	NS	-0.606904	NS	NS	NS	NS	NS	NS	NS	NS	NS
LOC_Os10g06270	NS	NS	NS	NS	NS	NS	NS	NS	NS	NS	NS	NS	NS	NS	NS	NS	NS	NS	NS	NS	NS	NS	NS	NS	NS	NS	NS	NS	NS	NS	NS	NS	NS	NS	NS	NS	NS	NS	NS	NS	NS	NS	NS	NS	NS	NS	NS	NS	NS
LOC_Os10g06310	NS	NS	NS	NS	NS	NS	NS	NS	NS	NS	NS	NS	NS	NS	NS	NS	NS	NS	NS	NS	NS	NS	NS	NS	NS	-0.630237	NS	NS	NS	NS	NS	NS	NS	NS	NS	NS	NS	NS	NS	NS	NS	NS	NS	NS	NS	NS	NS	NS	NS
LOC_Os10g06330	-0.749108	-0.723882	NS	0.705063	NS	NS	NS	NS	NS	NS	NS	NS	NS	NS	NS	NS	NS	NS	NS	NS	NS	NS	NS	NS	NS	-0.64524	NS	NS	NS	0.635279	NS	NS	NS	NS	NS	NS	NS	NS	NS	NS	NS	NS	NS	NS	NS	NS	NS	NS	NS
LOC_Os10g06380	NS	NS	NS	NS	0.661228	NS	NS	NS	NS	NS	NS	NS	NS	NS	NS	NS	NS	-0.916343	NS	NS	NS	NS	NS	NS	NS	NS	NS	NS	NS	NS	NS	NS	NS	NS	NS	NS	NS	NS	NS	NS	NS	NS	NS	NS	NS	NS	NS	NS	NS
LOC_Os10g06520	NS	NS	NS	NS	NS	NS	NS	NS	NS	NS	NS	NS	NS	NS	NS	NS	NS	NS	NS	NS	NS	NS	NS	NS	NS	NS	NS	NS	NS	NS	NS	NS	NS	NS	NS	NS	NS	NS	NS	NS	NS	NS	NS	NS	NS	NS	NS	NS	NS
LOC_Os10g06910	NS	NS	-0.661119	NS	NS	NS	NS	NS	0.62155	NS	NS	0.612854	NS	NS	NS	NS	NS	NS	NS	0.778287	NS	NS	NS	NS	NS	NS	NS	NS	NS	NS	NS	NS	NS	NS	NS	NS	NS	NS	NS	NS	NS	NS	NS	0.693148	NS	NS	NS	NS	NS
LOC_Os10g06980	NS	NS	NS	NS	NS	NS	NS	NS	NS	NS	NS	NS	NS	NS	NS	NS	-0.682994	NS	NS	NS	NS	NS	NS	NS	NS	NS	NS	NS	-0.605765	NS	NS	-0.802742	NS	NS	NS	NS	0.655258	NS	NS	-0.626618	NS	NS	-0.7282	NS	-0.862997	NS	-0.664313	NS	-0.632579
LOC_Os10g07440	NS	NS	NS	NS	0.621485	NS	NS	NS	NS	NS	NS	NS	-0.609571	0.672782	NS	NS	NS	NS	NS	NS	NS	NS	NS	NS	NS	NS	NS	NS	NS	NS	NS	NS	NS	NS	NS	NS	NS	NS	NS	NS	NS	NS	NS	NS	NS	NS	NS	NS	NS
LOC_Os10g07480	NS	NS	NS	NS	NS	NS	NS	NS	NS	NS	NS	NS	NS	NS	NS	NS	NS	NS	NS	NS	NS	NS	NS	NS	NS	NS	NS	NS	NS	NS	NS	NS	NS	NS	NS	NS	NS	NS	0.667349	NS	NS	NS	NS	NS	NS	NS	NS	NS	NS
LOC_Os10g08060	NS	NS	NS	NS	NS	NS	NS	NS	NS	NS	NS	NS	NS	NS	NS	NS	NS	NS	NS	NS	NS	NS	NS	NS	NS	NS	NS	NS	-0.633808	NS	NS	-0.644314	NS	NS	NS	NS	NS	NS	NS	NS	NS	NS	NS	NS	NS	NS	NS	NS	NS
LOC_Os10g08540	0.644744	0.741193	0.895546	NS	NS	NS	NS	NS	-0.693341	NS	NS	-0.878905	NS	-0.832489	NS	NS	NS	NS	NS	-0.775886	-0.796329	-0.684073	NS	0.676588	NS	NS	NS	NS	-0.615025	NS	NS	NS	NS	NS	NS	NS	NS	NS	NS	NS	NS	NS	-0.744893	-0.687849	NS	NS	NS	NS	-0.633232
LOC_Os10g08820	NS	NS	NS	NS	NS	NS	NS	NS	NS	NS	NS	NS	NS	NS	NS	NS	NS	NS	NS	NS	NS	NS	NS	NS	NS	NS	NS	-0.612219	NS	NS	NS	NS	NS	NS	NS	NS	NS	NS	NS	NS	NS	NS	NS	NS	NS	NS	NS	NS	NS
LOC_Os10g09180	NS	NS	NS	NS	NS	NS	NS	NS	NS	NS	NS	NS	NS	NS	NS	NS	-0.609238	NS	NS	NS	NS	NS	NS	NS	NS	NS	0.720154	NS	NS	NS	NS	-0.71232	NS	NS	NS	NS	NS	NS	NS	-0.647342	NS	NS	NS	NS	-0.689204	NS	-0.611353	NS	NS
LOC_Os10g09240	NS	NS	NS	NS	NS	NS	0.650081	NS	NS	NS	NS	NS	NS	NS	NS	NS	NS	NS	NS	0.889557	NS	NS	NS	NS	NS	NS	NS	NS	NS	NS	NS	NS	NS	NS	NS	NS	NS	NS	NS	NS	NS	NS	NS	NS	NS	NS	NS	NS	NS
LOC_Os10g09400	NS	NS	NS	NS	NS	NS	NS	NS	NS	NS	NS	NS	NS	NS	NS	NS	NS	NS	NS	NS	NS	NS	NS	NS	NS	NS	NS	NS	NS	NS	NS	NS	NS	NS	NS	NS	NS	NS	NS	NS	NS	NS	NS	NS	NS	NS	NS	NS	NS
LOC_Os10g09460	NS	NS	NS	NS	NS	NS	NS	NS	NS	NS	NS	NS	NS	NS	NS	NS	NS	NS	NS	NS	NS	NS	NS	NS	NS	-0.651914	NS	-0.652729	NS	NS	NS	NS	NS	NS	NS	NS	NS	NS	NS	NS	NS	NS	NS	NS	NS	NS	NS	NS	NS
LOC_Os10g09960	NS	NS	NS	NS	NS	NS	NS	NS	NS	NS	NS	NS	NS	NS	NS	NS	NS	NS	NS	NS	NS	NS	NS	NS	NS	-0.656712	NS	NS	NS	NS	NS	NS	NS	NS	NS	NS	NS	NS	NS	NS	NS	NS	NS	NS	NS	NS	NS	NS	NS
LOC_Os10g09970	NS	NS	NS	NS	NS	NS	NS	NS	NS	NS	NS	NS	NS	NS	NS	NS	NS	NS	NS	NS	NS	NS	NS	NS	NS	NS	NS	-0.63526	NS	NS	NS	NS	NS	NS	NS	NS	NS	NS	NS	NS	NS	NS	NS	NS	NS	NS	NS	NS	NS
LOC_Os10g10130	NS	NS	NS	NS	NS	NS	NS	NS	NS	NS	NS	NS	NS	NS	NS	NS	NS	NS	NS	NS	-0.639384	NS	NS	NS	-0.657801	NS	NS	NS	-0.618888	NS	NS	NS	NS	-0.684769	NS	NS	NS	NS	NS	NS	NS	NS	-0.747553	-0.695229	NS	NS	NS	NS	-0.615935
LOC_Os10g10160	NS	NS	NS	NS	-0.724073	NS	NS	NS	NS	NS	NS	NS	NS	NS	NS	NS	NS	NS	NS	NS	NS	NS	NS	NS	NS	NS	NS	NS	NS	NS	NS	NS	NS	NS	NS	NS	NS	NS	NS	NS	NS	NS	NS	NS	NS	NS	NS	NS	NS
LOC_Os10g10460	NS	NS	NS	NS	NS	NS	NS	NS	NS	NS	NS	NS	NS	NS	NS	NS	NS	NS	NS	NS	NS	NS	NS	NS	NS	NS	NS	-0.633857	NS	NS	NS	NS	NS	NS	NS	NS	NS	NS	NS	NS	NS	NS	NS	NS	NS	NS	NS	NS	NS
LOC_Os10g11240	NS	NS	NS	NS	NS	NS	NS	NS	NS	NS	NS	NS	NS	NS	NS	NS	-0.685106	NS	NS	NS	NS	NS	NS	NS	NS	NS	NS	NS	NS	NS	NS	-0.797485	NS	NS	NS	NS	NS	NS	0.649893	NS	NS	NS	NS	NS	-0.846812	NS	-0.614864	NS	NS
LOC_Os10g11310	NS	-0.779889	-0.892245	0.743526	NS	NS	0.809479	0.66205	0.78733	NS	NS	0.692932	NS	0.752817	-0.649179	NS	NS	NS	NS	0.830486	0.740699	NS	NS	-0.722273	NS	NS	0.690238	NS	NS	NS	NS	NS	0.605443	0.659856	NS	NS	NS	NS	NS	NS	NS	NS	NS	NS	NS	NS	NS	NS	NS
LOC_Os10g11870	NS	NS	NS	NS	NS	NS	NS	NS	NS	NS	NS	NS	-0.83998	NS	-0.841596	NS	NS	NS	NS	NS	NS	NS	NS	NS	NS	NS	NS	NS	NS	NS	NS	NS	NS	NS	NS	NS	NS	NS	-0.702867	NS	NS	NS	NS	NS	NS	NS	NS	NS	NS
LOC_Os10g12050	NS	NS	NS	NS	NS	NS	NS	NS	NS	NS	NS	NS	NS	NS	NS	NS	NS	NS	NS	NS	NS	NS	NS	NS	NS	NS	NS	NS	NS	NS	NS	NS	NS	NS	NS	NS	NS	NS	NS	NS	NS	NS	NS	NS	-0.635424	NS	NS	NS	NS
LOC_Os10g12160	-0.61676	-0.653368	NS	NS	NS	NS	NS	NS	NS	NS	NS	NS	NS	NS	NS	NS	NS	NS	NS	NS	NS	NS	NS	NS	NS	NS	NS	NS	NS	NS	NS	NS	NS	NS	NS	NS	NS	NS	NS	NS	NS	NS	NS	NS	NS	NS	NS	NS	NS
LOC_Os10g12300	NS	NS	NS	NS	NS	NS	NS	NS	NS	NS	NS	NS	-0.608448	NS	-0.678661	NS	NS	NS	NS	NS	NS	NS	NS	NS	NS	NS	NS	NS	NS	NS	NS	NS	NS	NS	NS	NS	NS	NS	NS	NS	NS	NS	NS	NS	0.70883	NS	NS	NS	NS
LOC_Os10g12750	NS	NS	NS	NS	NS	NS	NS	NS	NS	NS	NS	NS	NS	NS	NS	NS	NS	NS	NS	0.736824	NS	NS	NS	NS	NS	NS	NS	NS	NS	NS	NS	NS	NS	NS	NS	NS	NS	NS	NS	NS	NS	NS	NS	NS	NS	NS	NS	NS	NS
LOC_Os10g13390	NS	NS	NS	NS	NS	NS	NS	NS	NS	NS	NS	NS	NS	NS	NS	NS	NS	NS	NS	NS	NS	NS	NS	NS	NS	-0.680777	NS	NS	NS	0.611453	NS	NS	NS	NS	NS	NS	NS	NS	NS	NS	NS	NS	NS	NS	NS	NS	NS	NS	NS
LOC_Os10g13810	NS	-0.691785	-0.86813	0.65687	NS	NS	0.746181	NS	0.817934	NS	NS	0.711608	NS	0.633	NS	NS	NS	NS	NS	0.764328	NS	NS	NS	-0.676637	NS	NS	0.619046	NS	NS	NS	NS	NS	NS	NS	NS	NS	NS	NS	NS	NS	NS	NS	NS	NS	NS	NS	NS	NS	NS
LOC_Os10g13850	NS	NS	-0.776926	NS	NS	NS	NS	NS	0.642133	NS	NS	0.633234	NS	NS	NS	NS	NS	NS	NS	0.632727	NS	0.706415	NS	NS	NS	NS	NS	NS	NS	NS	NS	NS	NS	NS	NS	NS	NS	NS	NS	NS	NS	NS	NS	NS	NS	NS	NS	NS	NS
LOC_Os10g14290	NS	0.660621	0.6071	-0.824002	NS	NS	-0.922951	-0.754075	NS	NS	NS	NS	NS	-0.634474	NS	NS	NS	NS	NS	-0.760616	NS	NS	NS	NS	NS	0.625367	-0.771963	NS	NS	NS	NS	NS	NS	NS	NS	NS	NS	NS	NS	0.617181	NS	NS	NS	NS	NS	NS	NS	NS	NS
LOC_Os10g14860	NS	NS	NS	NS	NS	NS	NS	NS	NS	NS	NS	NS	NS	NS	NS	NS	NS	NS	NS	NS	NS	NS	NS	NS	NS	-0.614503	NS	NS	NS	NS	NS	NS	NS	NS	NS	NS	NS	NS	NS	NS	NS	NS	NS	NS	NS	NS	NS	NS	NS
LOC_Os10g16720	NS	NS	NS	0.604163	NS	NS	NS	NS	NS	NS	NS	NS	NS	NS	NS	NS	NS	NS	NS	NS	NS	NS	NS	NS	NS	NS	NS	NS	NS	NS	NS	NS	NS	NS	NS	NS	NS	NS	NS	NS	NS	NS	NS	NS	NS	NS	NS	NS	NS
LOC_Os10g16974	NS	NS	NS	NS	NS	NS	NS	NS	NS	NS	NS	0.714203	NS	0.726189	NS	NS	NS	NS	NS	0.819418	0.707031	NS	NS	-0.638936	0.691994	NS	NS	NS	0.608692	NS	NS	NS	NS	NS	NS	NS	NS	NS	NS	NS	NS	NS	NS	NS	NS	NS	NS	NS	0.676259
LOC_Os10g17510	NS	NS	NS	NS	NS	NS	NS	NS	NS	NS	NS	NS	NS	NS	NS	NS	NS	NS	NS	NS	NS	-0.76035	NS	NS	NS	NS	NS	NS	NS	NS	NS	NS	NS	NS	NS	NS	NS	NS	NS	NS	NS	NS	NS	NS	NS	NS	NS	NS	NS
LOC_Os10g17580	NS	NS	NS	NS	NS	-0.706369	NS	0.660589	NS	NS	NS	NS	NS	NS	NS	NS	NS	NS	NS	NS	NS	NS	NS	NS	NS	NS	NS	-0.695891	NS	NS	NS	NS	NS	NS	NS	NS	NS	NS	NS	NS	NS	NS	NS	NS	NS	NS	NS	NS	NS
LOC_Os10g17610	NS	NS	NS	NS	NS	NS	NS	NS	NS	NS	NS	NS	NS	NS	NS	NS	NS	NS	NS	NS	NS	NS	NS	NS	NS	-0.616402	NS	NS	NS	NS	NS	NS	NS	NS	NS	NS	NS	NS	NS	NS	NS	NS	NS	NS	NS	NS	NS	NS	NS
LOC_Os10g17650	NS	NS	NS	NS	NS	-0.673376	NS	NS	NS	-0.6443	-0.827032	NS	NS	NS	NS	-0.759978	NS	NS	NS	NS	-0.654548	NS	NS	NS	-0.765327	NS	NS	NS	NS	NS	NS	NS	-0.733267	-0.766941	NS	NS	NS	-0.804283	NS	NS	NS	NS	NS	-0.641811	NS	-0.648704	NS	-0.794732	-0.669088
LOC_Os10g18150	NS	NS	NS	NS	NS	NS	NS	NS	NS	NS	NS	NS	NS	NS	NS	NS	NS	NS	-0.688097	NS	NS	NS	NS	NS	0.626635	NS	NS	NS	NS	NS	NS	0.761764	NS	NS	NS	-0.633348	-0.632424	NS	NS	NS	NS	NS	0.688469	0.626061	NS	NS	0.6336	NS	0.603996
LOC_Os10g18260	NS	NS	NS	NS	NS	NS	-0.668086	NS	NS	NS	NS	NS	NS	NS	NS	NS	NS	NS	NS	-0.703479	NS	NS	NS	NS	NS	NS	-0.612182	NS	NS	NS	NS	NS	NS	NS	NS	NS	NS	NS	NS	NS	NS	NS	NS	NS	NS	NS	NS	-0.7071	NS
LOC_Os10g18370	NS	-0.737843	-0.875788	NS	NS	NS	NS	NS	0.902862	NS	NS	0.775391	-0.814566	0.768538	-0.876602	NS	NS	NS	NS	0.661853	0.6098	NS	NS	-0.745239	NS	NS	NS	NS	NS	NS	NS	NS	NS	NS	NS	NS	NS	NS	NS	NS	NS	NS	NS	NS	NS	NS	NS	NS	NS
[truncated: 483 more rows]
[truncated: 21 more columns]

## Sheet: IRAT109
Table S11. Correlations between DEGs and DMs in IRAT109. The value indicates person's correlation coefficient.
Gene_ID	stearic acid	palatinitol	Monostearin	1,5-Anhydroglucitol	Myristic Acid	2-keto-isovaleric acid	Carbobenzyloxy-L-leucine degr4	Lactamide	Dithioerythritol	xylitol	1-Hydroxy-2-naphthoic acid	flavin adenine degrad product	4-Hydroxymandelic acid	succinate semialdehyde	2-ketoadipate	N-Acetyltryptophan	5,6-dihydrouracil	Indolelactate	glucose-6-phosphate	linolenic acid	asparagine	3-hydroxybutyric acid	kyotorphin	4-Acetylbutyric acid	ascorbate	4-hydroxycinnamic acid	Dodecanol	cuminic alcohol	Dehydroascorbic Acid	ribulose-5-phosphate	4-Vinylphenol dimer	N-alpha-Acetyl-L-ornithine	caffeic acid	Cumic Acid	norvaline	cyclohexane-1,2-diol	Sedoheptulose	fucose	D-alanyl-D-alanine	3,6-Anhydro-D-galactose	resveratrol	DL-dihydrosphingosine	Carnitine	Bis(2-hydroxypropyl)amine	phenylalanine	caprylic acid	O-Succinylhomoserine	glucuronic acid	Galactonic acid
LOC_Os01g01060	NS	0.663198	NS	NS	NS	NS	NS	NS	NS	-0.631994	NS	NS	NS	NS	NS	NS	NS	-0.692775	NS	NS	0.865262	NS	NS	NS	NS	NS	NS	NS	NS	NS	NS	NS	-0.681153	NS	NS	-0.868248	-0.815459	NS	NS	NS	NS	NS	NS	-0.910452	-0.710393	-0.642841	NS	NS	NS
LOC_Os01g01115	-0.687203	NS	NS	NS	0.678316	-0.645023	NS	NS	0.663531	NS	NS	0.632266	-0.665462	NS	NS	NS	NS	NS	NS	NS	NS	NS	-0.629716	-0.832695	NS	0.668421	NS	NS	NS	NS	NS	NS	NS	NS	NS	NS	NS	NS	NS	NS	NS	NS	NS	NS	NS	NS	NS	NS	NS
LOC_Os01g01340	-0.802522	0.775075	-0.648013	NS	NS	NS	NS	0.805874	NS	-0.624792	NS	NS	-0.669765	NS	-0.655289	NS	NS	NS	NS	NS	NS	0.839796	-0.66621	NS	NS	NS	NS	NS	NS	NS	NS	NS	NS	NS	NS	NS	NS	NS	NS	0.622241	0.660806	NS	NS	-0.696142	-0.651931	NS	NS	NS	NS
LOC_Os01g01350	-0.746012	0.69019	-0.726615	NS	NS	NS	NS	0.729676	NS	-0.61267	NS	NS	-0.606114	NS	-0.653122	NS	NS	NS	NS	NS	NS	0.68763	NS	NS	NS	NS	NS	NS	NS	NS	NS	NS	NS	NS	NS	NS	NS	NS	NS	NS	0.682093	NS	-0.624728	NS	NS	NS	NS	NS	NS
LOC_Os01g01610	NS	-0.62111	NS	NS	NS	NS	NS	-0.714317	NS	0.777704	NS	NS	NS	0.716248	NS	NS	NS	0.674541	NS	NS	NS	-0.639638	NS	NS	NS	NS	NS	NS	NS	NS	0.806985	NS	NS	NS	NS	NS	NS	NS	NS	NS	NS	0.641161	NS	NS	NS	NS	NS	NS	NS
LOC_Os01g01620	NS	NS	NS	NS	NS	NS	NS	NS	NS	NS	NS	NS	NS	NS	NS	NS	NS	NS	NS	NS	NS	NS	NS	NS	NS	NS	NS	NS	NS	NS	NS	NS	NS	NS	NS	NS	NS	NS	NS	NS	NS	0.717076	NS	NS	NS	NS	NS	NS	NS
LOC_Os01g01760	NS	NS	NS	NS	NS	0.61387	NS	NS	NS	NS	NS	-0.968489	NS	NS	NS	NS	NS	NS	NS	NS	NS	NS	0.695948	NS	NS	-0.748478	NS	NS	NS	NS	NS	NS	NS	NS	NS	NS	NS	NS	NS	NS	NS	NS	NS	NS	NS	NS	NS	NS	NS
LOC_Os01g01920	0.649857	-0.840972	NS	NS	NS	NS	NS	-0.861201	NS	0.884174	NS	NS	0.754868	0.650478	NS	NS	NS	0.685646	NS	NS	-0.841746	NS	NS	NS	NS	NS	NS	NS	NS	NS	0.678035	NS	NS	NS	NS	NS	NS	NS	NS	NS	NS	NS	NS	0.854962	NS	NS	NS	NS	NS
LOC_Os01g02040	-0.710001	0.768832	NS	NS	NS	-0.634878	NS	0.720303	NS	NS	NS	NS	-0.766453	NS	NS	NS	NS	NS	NS	NS	NS	NS	NS	-0.607773	NS	NS	NS	NS	NS	NS	-0.626621	NS	NS	NS	NS	NS	NS	NS	NS	NS	NS	NS	NS	NS	NS	NS	NS	NS	NS
LOC_Os01g02150	NS	NS	NS	NS	NS	NS	NS	0.639081	NS	-0.635795	NS	NS	NS	NS	NS	NS	NS	NS	NS	NS	NS	NS	NS	NS	NS	NS	NS	NS	NS	NS	NS	NS	NS	NS	NS	NS	NS	NS	NS	NS	NS	NS	NS	NS	NS	NS	NS	NS	NS
LOC_Os01g02310	NS	-0.75543	NS	NS	NS	NS	NS	-0.779122	NS	0.841129	NS	NS	NS	0.673923	NS	NS	NS	NS	NS	NS	-0.654935	-0.616103	NS	NS	NS	NS	NS	NS	NS	NS	0.785541	NS	0.662427	NS	NS	NS	0.613261	NS	NS	NS	NS	0.733866	NS	0.682469	NS	NS	NS	NS	NS
[truncated: 3,906 more rows]
[truncated: 42 more columns]
