# Supplementary material for: Transcriptomic and Metabolomic Studies Disclose Key Metabolism Pathways Contributing to Well-maintained Photosynthesis under the Drought and the Consequent Drought-Tolerance in Rice
Source: Front Plant Sci. 2016 Dec 21;7:1886. doi: 10.3389/fpls.2016.01886 (PMC5174129; doi:10.3389/fpls.2016.01886)
Supplement: Supplementary file 12 [file Table12.XLSX]

## Sheet: Table S12
Table S12. Number of differentially expressed genes (DEGs) significantly correlated with differential metabolites (DMs) in IAC1246 and IRAT109
Cultivar	DMs	No. of correlated DEGs	No. of AOC-correlated DEGs	No. of osmolality-correlated DEGs	No. of photosynthesis-related DEGs
IAC1246	cuminic alcohol	319	1	131	4
	fucose	383	64	181	0
	Pyruvic acid	190	19	71	0
	2-hydroxypyridine	269	10	124	0
	sorbitol	223	3	67	0
	D-Talose	325	21	134	0
	Methyl-beta-D-galactopyranoside	431	29	279	0
	Gluconic lactone	176	0	86	0
	Acetol	510	41	259	1
	ribitol	199	3	52	4
	threonine	324	0	100	1
	D-Fructose,6-bisphosphate	107	3	31	0
	D-alanyl-D-alanine	122	7	38	0
	3-Aminoisobutyric acid	458	60	346	3
	putrescine	180	2	4	0
	5-Methoxytryptamine	281	18	103	0
	malonic acid	251	27	403	1
	Cumic Acid	35	0	2	1
	Dihydroxyacetone	430	9	172	0
	Aminomalonic acid	645	27	403	1
	Benzyl thiocyanate	103	17	28	1
	alpha-Ecdysone	80	8	0	0
	Sedoheptulose	385	12	171	2
	D-erythronolactone	177	3	30	1
	2,2-Dimethylsuccinic Acid	106	2	7	0
	Saccharic acid	223	1	61	0
	3-hydroxybutyric acid	277	26	110	0
	L-dopa	310	14	125	0
	4-hydroxycinnamic acid	448	0	347	4
	ferulic acid	1013	234	599	5
	palatinitol	762	16	453	4
IRAT109	2-hydroxybutanoic acid	821	33	75	5
	Isoleucine	1183	54	581	4
	palmitic acid	1106	14	95	8
	5,6-dihydrouracil	48	3	2	0
	D-Arabitol	1113	190	720	7
	Carnitine	177	25	44	0
	Dodecanol	327	6	1	0
	xylitol	1484	211	999	8
	stearic acid	1110	39	609	3
	glucose-6-phosphate	47	2	7	1
	DL-dihydrosphingosine	803	127	402	6
	Lactamide	1559	160	863	7
	Maleamate	966	24	189	5
	Sedoheptulose	906	57	283	3
	D-erythronolactone	741	79	449	3
	2,2-Dimethylsuccinic Acid	396	28	104	0
	Saccharic acid	937	29	68	6
	3-hydroxybutyric acid	1070	21	597	5
	L-dopa	865	10	31	8
	4-hydroxycinnamic acid	658	17	157	2
	ferulic acid	301	29	17	0
	palatinitol	1446	157	921	4
