# Supplementary material for: Transcriptomic and Metabolomic Studies Disclose Key Metabolism Pathways Contributing to Well-maintained Photosynthesis under the Drought and the Consequent Drought-Tolerance in Rice
Source: Front Plant Sci. 2016 Dec 21;7:1886. doi: 10.3389/fpls.2016.01886 (PMC5174129; doi:10.3389/fpls.2016.01886)
Supplement: Supplementary file 13 [file Table13.XLSX]

## Sheet: Table S13
Table S13. DEGs in phenylpropanoid biosynthesis pathway were significantly correlation with ferulic acid
Cultivar	Phenylpropanoid biosynthesis
IAC1246	LOC_Os01g32364
	LOC_Os01g36240
	LOC_Os01g40870
	LOC_Os01g60450
	LOC_Os04g43760
	LOC_Os06g20150
	LOC_Os07g01370
IRAT109	None
