# Supplementary material for: Transcriptomic and Metabolomic Studies Disclose Key Metabolism Pathways Contributing to Well-maintained Photosynthesis under the Drought and the Consequent Drought-Tolerance in Rice
Source: Front Plant Sci. 2016 Dec 21;7:1886. doi: 10.3389/fpls.2016.01886 (PMC5174129; doi:10.3389/fpls.2016.01886)
Supplement: Supplementary file 14 [file Table14.XLSX]

## Sheet: Table S14
Table S14. DEGs correlated with 4-hydroxycinnamic acid involved in KEGG pathways related to its metabolism
Cultivar	Ubiquinone and other terpenoid-quinone biosynthesis	Tyrosine metabolism	Phenylalanine metabolism	Phenylpropanoid biosynthesis
IAC1246	LOC_Os01g60450	LOC_Os06g23684	LOC_Os01g60450	LOC_Os01g60450
	LOC_Os06g23684	LOC_Os11g42510	LOC_Os06g23684
	LOC_Os11g42510		LOC_Os11g42510
IRAT109	LOC_Os02g46970	LOC_Os11g35040	LOC_Os02g46970	LOC_Os02g46970
	LOC_Os11g35040		LOC_Os11g35040	LOC_Os03g02920
				LOC_Os04g43380
				LOC_Os10g29470
				LOC_Os11g02130
				LOC_Os12g02080
